# Supplementary material for: A protein-coding gene expression atlas from the brain of pregnant and non-pregnant goats
Source: Front Genet. 2023 Jul 14;14:1114749. doi: 10.3389/fgene.2023.1114749 (PMC10382233; doi:10.3389/fgene.2023.1114749)
Supplement: Supplementary file 1 [file Table2.XLSX]

## Sheet: Catalogue
Supplementary Table 2A. Catalogue of 5,655 genes ubiquitously expressed in 12 goat brain tissues.
Ensembl gene ID	Gene symbol	CHI1/scaffold name2	Start (bp)	End (bp)	Strand	Tau3
ENSCHIG00000010079		1	72274	79576	+	0.0288
ENSCHIG00000022576	ITSN1	1	93837	263510	-	0.1063
ENSCHIG00000017812	CRYZL1	1	342921	372158	+	0.0983
ENSCHIG00000020590	DONSON	1	369751	379721	+	0.1389
ENSCHIG00000022392	SON	1	381515	411475	-	0.0797
ENSCHIG00000019159	GART	1	412048	439201	+	0.1309
ENSCHIG00000010877	DNAJC28	1	455034	456176	+	0.1065
ENSCHIG00000012751	TMEM50B	1	494115	512971	+	0.1456
ENSCHIG00000017662	IFNGR2	1	530733	566527	-	0.1159
ENSCHIG00000019897	IFNAR2	1	757607	781474	-	0.1459
ENSCHIG00000021245	PAXBP1	1	1240615	1271861	+	0.1287
ENSCHIG00000005095	SYNJ1	1	1283190	1374417	+	0.0908
ENSCHIG00000026948	CFAP298-TCP10L	1	1384913	1399921	+	0.1061
ENSCHIG00000015645	URB1	1	1567038	1643349	+	0.0849
ENSCHIG00000014504	HUNK	1	1980109	2113712	-	0.1339
ENSCHIG00000008385	SCAF4	1	2237214	2295447	+	0.0549
ENSCHIG00000014496	SOD1	1	2298761	2307035	-	0.0469
ENSCHIG00000016193		1	5444782	5448011	-	0.1052
ENSCHIG00000017860	CCT8	1	5483368	5496694	+	0.045
ENSCHIG00000025641	USP16	1	5498086	5524396	-	0.1122
ENSCHIG00000018379	RWDD2B	1	5536543	5539752	+	0.1063
ENSCHIG00000017704	LTN1	1	5551885	5606928	+	0.1317
ENSCHIG00000024574		1	6014203	6017081	+	0.1025
ENSCHIG00000026432	APP	1	8642502	8954580	+	0.0754
ENSCHIG00000022046		1	9106620	9110320	+	0.0562
ENSCHIG00000018095	MRPL39	1	9238241	9253093	+	0.1481
ENSCHIG00000015678	USP25	1	19770598	19933958	-	0.1136
ENSCHIG00000019134	RBM11	1	21551928	21568673	-	0.1347
ENSCHIG00000023285	LIPI	1	21568830	21647958	+	0.1207
ENSCHIG00000025993		1	34994565	34995916	+	0.1294
ENSCHIG00000010494	PROS1	1	36960573	37029405	-	0.1002
ENSCHIG00000015560	ARL13B	1	37039558	37119326	+	0.1151
ENSCHIG00000017145	CLDND1	1	42584139	42595072	-	0.0815
ENSCHIG00000019184		1	42656233	42669485	-	0.0915
ENSCHIG00000005420	FILIP1L	1	43892242	44200833	-	0.0628
ENSCHIG00000013003	CMSS1	1	44200385	44282796	+	0.1337
ENSCHIG00000020245	TBC1D23	1	44355714	44409905	+	0.0801
ENSCHIG00000018620	TOMM70	1	44449945	44486747	-	0.0586
ENSCHIG00000009847		1	44911253	44939650	+	0.1009
ENSCHIG00000021446	TRMT10C	1	45728081	45730881	+	0.0429
ENSCHIG00000008043		1	45741144	45754120	+	0.0523
ENSCHIG00000025095	ZBTB11	1	45767913	45794388	-	0.1065
ENSCHIG00000011680		1	45797490	45802486	-	0.1402
ENSCHIG00000022687	CD47	1	52606873	52664642	-	0.1082
ENSCHIG00000026879	DZIP3	1	53215977	53319058	+	0.1001
ENSCHIG00000012599		1	54186145	54186825	-	0.0646
ENSCHIG00000012911		1	57055483	57059860	-	0.0787
ENSCHIG00000021896		1	57068714	57089299	-	0.0942
ENSCHIG00000019339	SLC35A5	1	57087581	57109006	+	0.0628
ENSCHIG00000001557	CCDC80	1	57122536	57156090	-	0.1053
ENSCHIG00000024798	GTPBP8	1	57472747	57486483	+	0.0838
ENSCHIG00000011705	NAA50	1	58175148	58203131	-	0.0868
ENSCHIG00000020509	ATP6V1A	1	58233959	58266762	+	0.0801
ENSCHIG00000017385	TIMMDC1	1	63984243	64004285	+	0.063
ENSCHIG00000024177	ADPRH	1	64039416	64055786	+	0.1026
ENSCHIG00000026140	COX17	1	64139391	64141358	-	0.1488
ENSCHIG00000014577	GSK3B	1	64339422	64551026	-	0.0895
ENSCHIG00000019503	FSTL1	1	64830526	64887717	-	0.1301
ENSCHIG00000014038	NDUFB4	1	65009317	65015232	+	0.0873
ENSCHIG00000017365	RABL3	1	65080467	65117038	-	0.1182
ENSCHIG00000010996	GTF2E1	1	65121870	65158330	+	0.14
ENSCHIG00000010750	MIX23	1	66461673	66481765	-	0.0519
ENSCHIG00000024927	FAM162A	1	66483057	66522126	+	0.0755
ENSCHIG00000026483	KPNA1	1	66537148	66576993	-	0.0858
ENSCHIG00000021335	SLC49A4	1	66774101	66870023	+	0.139
ENSCHIG00000023596	HACD2	1	67630418	67719118	-	0.1086
ENSCHIG00000016526	ITGB5	1	68973505	69087800	-	0.0718
ENSCHIG00000017965	ZNF148	1	69448100	69586822	-	0.0408
ENSCHIG00000013494	SNX4	1	69657512	69708679	-	0.0789
ENSCHIG00000025905	OSBPL11	1	69727047	69825289	-	0.083
ENSCHIG00000021253		1	70109780	70138865	-	0.1319
ENSCHIG00000012496	TNK2	1	70344385	70394147	-	0.0716
ENSCHIG00000026495		1	70637884	70655080	-	0.1477
ENSCHIG00000023528	CEP19	1	70955979	70957262	-	0.1102
ENSCHIG00000018482	PAK2	1	71032194	71069814	+	0.1204
ENSCHIG00000025737		1	71134771	71140014	-	0.1084
ENSCHIG00000010169	DLG1	1	71244164	71512826	-	0.1159
ENSCHIG00000020892		1	71325863	71327452	-	0.1312
ENSCHIG00000026370	BDH1	1	71702808	71738024	-	0.1324
ENSCHIG00000007316		1	71840110	71861342	+	0.0877
ENSCHIG00000014105	OPA1	1	73510912	73587597	-	0.0603
ENSCHIG00000019160	CCDC50	1	75698930	75778359	-	0.0736
ENSCHIG00000017471	IL1RAP	1	76349015	76502469	-	0.1464
ENSCHIG00000011298	P3H2	1	76911171	77088681	+	0.1226
ENSCHIG00000020822	RFC4	1	80129861	80141804	+	0.1284
ENSCHIG00000012317	EIF4A2	1	80142000	80150456	-	0.1049
ENSCHIG00000015075		1	80300827	80319651	-	0.0372
ENSCHIG00000004248	TBCCD1	1	80322907	80342487	+	0.1011
ENSCHIG00000022483	CRYGS	1	80348045	80353551	+	0.1206
ENSCHIG00000018541		1	80963387	80982430	+	0.1443
ENSCHIG00000018521		1	81258777	81293197	-	0.0902
ENSCHIG00000011920	VPS8	1	81795557	82125587	-	0.0592
ENSCHIG00000012282	CLCN2	1	82511938	82525661	+	0.1117
ENSCHIG00000009775	EIF4G1	1	82532196	82553365	-	0.0372
ENSCHIG00000016997	PSMD2	1	82557993	82569746	-	0.033
ENSCHIG00000012826		1	82576724	82607131	-	0.106
ENSCHIG00000018349	ABCF3	1	82643694	82651104	-	0.0573
ENSCHIG00000018814	AP2M1	1	82653595	82660019	-	0.0566
ENSCHIG00000013014	DVL3	1	82666261	82679497	-	0.0653
ENSCHIG00000026144	EIF2B5	1	82685770	82694494	-	0.0506
ENSCHIG00000026220		1	82931388	82988731	+	0.0796
ENSCHIG00000013530	YEATS2	1	82964908	83104829	-	0.1238
ENSCHIG00000021673	KLHL24	1	83136977	83164420	-	0.0902
ENSCHIG00000012704	DCUN1D1	1	83750463	83778985	+	0.075
ENSCHIG00000011126	SOX2	1	85009956	85010918	-	0.1136
ENSCHIG00000022989	DNAJC19	1	85752037	85756450	+	0.0559
ENSCHIG00000017202	FXR1	1	85763619	85833566	-	0.1206
ENSCHIG00000025304		1	85917054	85917988	-	0.1471
ENSCHIG00000002251		1	86008696	86009187	-	0.0515
ENSCHIG00000013993	TTC14	1	86086750	86095825	-	0.0571
ENSCHIG00000024994		1	87163136	87178432	-	0.0583
ENSCHIG00000013922	MRPL47	1	87178629	87197419	+	0.0773
ENSCHIG00000021326	MFN1	1	87382152	87415731	-	0.0457
ENSCHIG00000016154	PIK3CA	1	87534831	87564102	-	0.1287
ENSCHIG00000009834		1	93574109	93579234	+	0.1296
ENSCHIG00000013430		1	94246543	94247602	-	0.1455
ENSCHIG00000024248	NCEH1	1	94364487	94430626	+	0.1453
ENSCHIG00000017624	TNIK	1	95581960	95975774	+	0.1035
ENSCHIG00000026557	PRKCI	1	96631510	96703634	-	0.1118
ENSCHIG00000020545	SEC62	1	96911617	96946560	-	0.0545
ENSCHIG00000024949	GOLIM4	1	98850915	98937414	+	0.1155
ENSCHIG00000021309		1	99228954	99276531	+	0.121
ENSCHIG00000022304		1	106056851	106058206	-	0.137
ENSCHIG00000027240	KPNA4	1	106451460	106510757	+	0.0714
ENSCHIG00000009835		1	106916064	106958893	+	0.092
ENSCHIG00000004169		1	107084247	107148842	-	0.1057
ENSCHIG00000015220	GFM1	1	108408130	108459420	-	0.129
ENSCHIG00000018923	MLF1	1	108467997	108497094	-	0.1447
ENSCHIG00000015405	CCNL1	1	110008335	110020387	+	0.1256
ENSCHIG00000012338	SSR3	1	110642116	110653873	+	0.0564
ENSCHIG00000022844	GMPS	1	111287641	111356806	-	0.0935
ENSCHIG00000017463	DHX36	1	112964621	113009342	+	0.1255
ENSCHIG00000025851		1	114035622	114044462	-	0.0868
ENSCHIG00000017283	SELENOT	1	117096369	117121164	-	0.144
ENSCHIG00000023786	EIF2A	1	117140608	117182730	-	0.0674
ENSCHIG00000015207	TSC22D2	1	117256606	117299312	-	0.0751
ENSCHIG00000022037		1	117789654	117794446	+	0.1125
ENSCHIG00000007199	RNF13	1	117799911	117898289	-	0.1056
ENSCHIG00000013298	COMMD2	1	117981417	117988063	+	0.108
ENSCHIG00000022630	HPS3	1	118592787	118633862	-	0.0486
ENSCHIG00000017330	GYG1	1	118732878	118770465	-	0.132
ENSCHIG00000014987		1	119299564	119301710	+	0.0528
ENSCHIG00000014985		1	119309691	119310871	-	0.0785
ENSCHIG00000022873	PLSCR4	1	121826971	121871122	+	0.1473
ENSCHIG00000018266	PLOD2	1	121923201	122039624	+	0.1293
ENSCHIG00000018908	DIPK2A	1	124445788	124464869	-	0.1291
ENSCHIG00000010707	CHST2	1	125442654	125444237	-	0.1373
ENSCHIG00000023892	U2SURP	1	125502094	125551219	-	0.0611
ENSCHIG00000020690	TRPC1	1	125793591	125849999	-	0.0965
ENSCHIG00000017443		1	126524036	126524682	-	0.1409
ENSCHIG00000013336	RNF7	1	126746136	126752276	-	0.0675
ENSCHIG00000022243		1	127523491	127554323	-	0.1231
ENSCHIG00000027042	MRPS22	1	129286921	129300883	-	0.0449
ENSCHIG00000019728	PIK3CB	1	129881795	130059629	+	0.0998
ENSCHIG00000001594	ARMC8	1	130403677	130506546	-	0.1447
ENSCHIG00000020500	ANAPC13	1	134419664	134425321	+	0.0638
ENSCHIG00000023154	RYK	1	134654101	134764521	+	0.14
ENSCHIG00000016452	RAB6B	1	135028351	135086931	+	0.1244
ENSCHIG00000019717	SRPRB	1	135096604	135131880	-	0.1303
ENSCHIG00000026652	TOPBP1	1	135292395	135366146	+	0.0576
ENSCHIG00000027264	CDV3	1	135411087	135425961	-	0.1112
ENSCHIG00000021301	UBA5	1	136507743	136538151	-	0.0553
ENSCHIG00000010645	DNAJC13	1	136682203	136816555	-	0.0627
ENSCHIG00000024783	MRPL3	1	138002242	138059038	+	0.0771
ENSCHIG00000015474	ATP2C1	1	138499997	138651538	-	0.1237
ENSCHIG00000005726	PSMG1	1	138854560	138866925	-	0.0931
ENSCHIG00000025996		1	142705569	142716779	+	0.1083
ENSCHIG00000012917		1	142847160	142860050	-	0.099
ENSCHIG00000013044		1	143099916	143111206	-	0.0882
ENSCHIG00000021519	RRP1B	1	143308977	143337919	+	0.0669
ENSCHIG00000018248		1	143428470	143431643	-	0.0907
ENSCHIG00000020948	RRP1	1	143449020	143463004	+	0.0351
ENSCHIG00000027168		1	143654499	143733958	+	0.0829
ENSCHIG00000026362		1	143735226	143748740	+	0.0667
ENSCHIG00000012627		1	143754700	143762898	+	0.1056
ENSCHIG00000026049	CFAP410	1	144256505	144267070	-	0.1081
ENSCHIG00000006556	UBE2G2	1	144580677	144609124	-	0.0676
ENSCHIG00000017685	FAM207A	1	144745364	144770092	+	0.1012
ENSCHIG00000025066	SLC19A1	1	145249933	145270216	-	0.1279
ENSCHIG00000025098	MCM3AP	1	145893422	145936298	-	0.106
ENSCHIG00000008074	YBEY	1	145937914	145942079	+	0.1284
ENSCHIG00000011147	PRMT2	1	146284165	146307611	+	0.0702
ENSCHIG00000023287	FBXO25	1	146462603	146479556	+	0.1206
ENSCHIG00000004827		1	148236356	148247286	+	0.026
ENSCHIG00000011667		1	148247816	148252218	+	0.1041
ENSCHIG00000002508	PIGP	1	149181879	149192422	-	0.1227
ENSCHIG00000017294	TTC3	1	149206091	149318631	+	0.0602
ENSCHIG00000022899	VPS26C	1	149341978	149378342	-	0.0579
ENSCHIG00000011651		1	149604726	149605247	-	0.0923
ENSCHIG00000025923		1	151375586	151472959	+	0.0667
ENSCHIG00000022356	CAPN7	1	152075022	152128335	+	0.121
ENSCHIG00000007654	SH3BP5	1	152127713	152197918	-	0.1227
ENSCHIG00000021242	METTL6	1	152273138	152290083	-	0.1061
ENSCHIG00000024831	EAF1	1	152290977	152304333	+	0.1132
ENSCHIG00000027046	OXNAD1	1	153112039	153147989	+	0.1265
ENSCHIG00000022282	TBC1D5	1	153935710	154524661	-	0.1233
ENSCHIG00000025419	RAB5A	1	157008395	157040031	+	0.0323
ENSCHIG00000022776	KAT2B	1	157085728	157183681	+	0.1258
ENSCHIG00000023889	ZNF596	1	157281259	157304767	-	0.1009
ENSCHIG00000015531	EPHA2	2	168898	194851	-	0.1491
ENSCHIG00000005462	CPLANE2	2	274417	278236	-	0.1146
ENSCHIG00000016833	FBXO42	2	288784	390769	-	0.082
ENSCHIG00000024472	NECAP2	2	486574	499008	+	0.0727
ENSCHIG00000013325		2	578704	610903	-	0.0467
ENSCHIG00000025234	RCC2	2	929579	951167	-	0.0667
ENSCHIG00000025682		2	1107101	1131355	-	0.1247
ENSCHIG00000016155	ALDH4A1	2	2260313	2295087	-	0.0725
ENSCHIG00000022417	UBR4	2	2461593	2592617	-	0.0722
ENSCHIG00000026161	EMC1	2	2609736	2633408	-	0.0808
ENSCHIG00000014751		2	2633730	2638545	+	0.1037
ENSCHIG00000020562		2	2645424	2657651	+	0.1292
ENSCHIG00000024369		2	2693045	2731845	-	0.0515
ENSCHIG00000023350		2	2886959	2921462	+	0.0656
ENSCHIG00000020760	MUL1	2	3844041	3852316	-	0.0355
ENSCHIG00000025628	PINK1	2	3963398	3979454	+	0.106
ENSCHIG00000015354	DDOST	2	3981183	3997029	-	0.1445
ENSCHIG00000010885	HP1BP3	2	4066333	4102109	-	0.1351
ENSCHIG00000018873	EIF4G3	2	4124160	4352309	-	0.0501
ENSCHIG00000024073	RAP1GAP	2	4792592	4818374	-	0.1103
ENSCHIG00000023316	USP48	2	4873118	4945734	-	0.1113
ENSCHIG00000013977		2	5203462	5220340	+	0.0549
ENSCHIG00000009169	KDM1A	2	6121212	6183663	+	0.1093
ENSCHIG00000024030	HNRNPR	2	6418004	6447360	-	0.0613
ENSCHIG00000020842	ELOA	2	6791993	6804821	+	0.1128
ENSCHIG00000011374		2	6815195	6821963	+	0.0493
ENSCHIG00000027165		2	6827410	6833909	+	0.1215
ENSCHIG00000026977	HMGCL	2	6836698	6855376	-	0.1454
ENSCHIG00000018516	SRSF10	2	6999104	7006597	-	0.1437
ENSCHIG00000021129	NIPAL3	2	7444574	7491825	+	0.0752
ENSCHIG00000014656	SRRM1	2	7653684	7681230	+	0.0819
ENSCHIG00000020874	SYF2	2	8218937	8226962	-	0.0948
ENSCHIG00000015600	RSRP1	2	8252251	8256726	-	0.1027
ENSCHIG00000026786	MACO1	2	8340994	8410613	+	0.1032
ENSCHIG00000021935	MTFR1L	2	8699869	8709754	+	0.0737
ENSCHIG00000014935	AUNIP	2	8711771	8724281	-	0.0959
ENSCHIG00000023552	STMN1	2	8768352	8798348	-	0.099
ENSCHIG00000008590	CEP85	2	9087588	9122537	+	0.1372
ENSCHIG00000023533	SH3BGRL3	2	9125369	9126345	+	0.1007
ENSCHIG00000017745		2	9353915	9355295	-	0.133
ENSCHIG00000015239	RPS6KA1	2	9362810	9399918	+	0.1272
ENSCHIG00000010785	ARID1A	2	9497830	9565136	+	0.0834
ENSCHIG00000013538	GPN2	2	9638311	9651158	-	0.0894
ENSCHIG00000009787	NUDC	2	9685812	9699572	+	0.07
ENSCHIG00000023737	SLC9A1	2	9828488	9882666	-	0.1129
ENSCHIG00000018082	TMEM222	2	10012934	10022849	+	0.0561
ENSCHIG00000023712		2	10087487	10119533	-	0.1337
ENSCHIG00000015263	AHDC1	2	10198545	10209586	-	0.1397
ENSCHIG00000024442	STX12	2	10382494	10417711	+	0.0606
ENSCHIG00000024272	PPP1R8	2	10424144	10443584	+	0.0722
ENSCHIG00000026518		2	10797379	10821820	-	0.055
ENSCHIG00000007574	ATP5IF1	2	10824696	10826589	+	0.0913
ENSCHIG00000023698	SESN2	2	10841146	10859187	+	0.1394
ENSCHIG00000017217	PHACTR4	2	10962244	11044410	+	0.0809
ENSCHIG00000026944	RCC1	2	11071682	11079868	+	0.0983
ENSCHIG00000023215	TRNAU1AP	2	11084378	11106196	+	0.0923
ENSCHIG00000002588	TAF12	2	11125451	11138918	-	0.1137
ENSCHIG00000022985	YTHDF2	2	11218106	11247287	+	0.1148
ENSCHIG00000022096	SRSF4	2	11572124	11598251	-	0.1016
ENSCHIG00000007022	MECR	2	11604704	11640527	-	0.0837
ENSCHIG00000015655		2	13267434	13306149	-	0.0695
ENSCHIG00000012952	PUM1	2	13316917	13438253	-	0.0875
ENSCHIG00000009344	SNRNP40	2	13585848	13612787	-	0.105
ENSCHIG00000015629		2	13621491	13663336	+	0.0829
ENSCHIG00000018305	PEF1	2	13864302	13881144	-	0.0848
ENSCHIG00000025158	PTP4A2	2	14140719	14149330	-	0.1295
ENSCHIG00000013092	KHDRBS1	2	14233098	14257760	+	0.0685
ENSCHIG00000016075	KPNA6	2	14335437	14350763	+	0.109
ENSCHIG00000020479	IQCC	2	14381304	14383819	+	0.1364
ENSCHIG00000021616	EIF3I	2	14394541	14402053	+	0.0681
ENSCHIG00000022470	BSDC1	2	14502639	14523944	-	0.0455
ENSCHIG00000016196		2	14722382	14738214	+	0.1304
ENSCHIG00000014340	YARS1	2	14840161	14870671	-	0.0832
ENSCHIG00000015079	ZNF362	2	15309260	15331041	+	0.1449
ENSCHIG00000021560	EIF4E2	2	15528559	15550898	-	0.1005
ENSCHIG00000022192	DIS3L2	2	15749601	16107764	-	0.1365
ENSCHIG00000010894		2	16490328	16496813	+	0.0668
ENSCHIG00000017071	PSMD1	2	16784222	16866101	-	0.0502
ENSCHIG00000018038		2	16801340	16803688	+	0.1103
ENSCHIG00000019713	ITM2C	2	17047399	17060782	-	0.0862
ENSCHIG00000024432	CAB39	2	17090224	17188985	-	0.0288
ENSCHIG00000013398	TRIP12	2	17811360	17920826	+	0.056
ENSCHIG00000020239	DNER	2	17953910	18337801	+	0.1151
ENSCHIG00000025615	AGFG1	2	20032092	20109572	-	0.0817
ENSCHIG00000004225		2	20214723	20238024	-	0.0363
ENSCHIG00000008174	CUL3	2	23059238	23163733	+	0.0798
ENSCHIG00000016288	SERPINE2	2	23610610	23678283	+	0.1494
ENSCHIG00000014243	MRPL44	2	23689763	23697311	-	0.0747
ENSCHIG00000008108		2	23703476	23755913	+	0.067
ENSCHIG00000014275	FARSB	2	24982762	25052496	+	0.0862
ENSCHIG00000017388	SLC4A3	2	28256355	28269905	-	0.116
ENSCHIG00000026051	STK11IP	2	28284390	28298747	-	0.1437
ENSCHIG00000019381	SPEG	2	28396090	28453520	-	0.122
ENSCHIG00000012605	DNPEP	2	28497331	28507455	+	0.0659
ENSCHIG00000014039	PTPRN	2	28556438	28577270	+	0.1312
ENSCHIG00000017007	DNAJB2	2	28578727	28584880	-	0.0557
ENSCHIG00000010245	STK16	2	28610511	28617792	-	0.1499
ENSCHIG00000022697	ANKZF1	2	28626480	28632343	-	0.1361
ENSCHIG00000023070		2	28634098	28642891	+	0.1001
ENSCHIG00000015177	ABCB6	2	28643113	28650414	+	0.1244
ENSCHIG00000008045	ZFAND2B	2	28650921	28653334	-	0.1441
ENSCHIG00000009217	RETREG2	2	28678739	28683068	-	0.1285
ENSCHIG00000011186	CNPPD1	2	28684554	28693055	+	0.0775
ENSCHIG00000022274	TTLL4	2	29097131	29113476	-	0.1008
ENSCHIG00000009282	BCS1L	2	29177735	29180166	-	0.0832
ENSCHIG00000022713		2	29185090	29200519	+	0.1098
ENSCHIG00000026257	CNOT9	2	29238518	29267297	-	0.1465
ENSCHIG00000002862	PNKD	2	29436616	29503523	-	0.0689
ENSCHIG00000024008	AAMP	2	29503973	29508414	+	0.0455
ENSCHIG00000007721		2	29518193	29544967	-	0.093
ENSCHIG00000025342	SMARCAL1	2	31315222	31385109	-	0.1303
ENSCHIG00000021438	FN1	2	32407128	32475690	+	0.0921
ENSCHIG00000015499	LANCL1	2	37623411	37672749	+	0.0695
ENSCHIG00000012492	ACADL	2	37842798	37884537	+	0.1263
ENSCHIG00000023318	UNC80	2	38056808	38272801	-	0.1336
ENSCHIG00000000510	MAP2	2	38308337	38453122	-	0.0968
ENSCHIG00000018336		2	39391938	39413253	+	0.09
ENSCHIG00000015121	FASTKD2	2	40838918	40856761	-	0.0694
ENSCHIG00000026794	EEF1B2	2	41425960	41431045	-	0.126
ENSCHIG00000014971	NDUFS1	2	41434194	41462586	+	0.0611
ENSCHIG00000009469	WDR12	2	44682676	44707619	+	0.1198
ENSCHIG00000014630	FAM117B	2	44779540	44849653	-	0.0894
ENSCHIG00000025013	NOP58	2	45107915	45130536	-	0.1134
ENSCHIG00000008668		2	45167362	45179980	+	0.101
ENSCHIG00000022914	NDUFB3	2	46294935	46298280	-	0.0445
ENSCHIG00000009478	NIF3L1	2	46424643	46439520	-	0.099
ENSCHIG00000019642	PPIL3	2	46443221	46450967	+	0.093
ENSCHIG00000018314	CLK1	2	46460954	46470451	+	0.0586
ENSCHIG00000019964	BZW1	2	46492991	46502493	-	0.0694
ENSCHIG00000022753	KCTD18	2	46886206	46905638	+	0.0897
ENSCHIG00000026377	SPATS2L	2	46912011	47076553	-	0.093
ENSCHIG00000007507	MAIP1	2	47389120	47402624	-	0.0693
ENSCHIG00000017324		2	47402945	47421883	+	0.1011
ENSCHIG00000011016	C2orf69	2	47428667	47441813	-	0.0625
ENSCHIG00000026973		2	49872598	49902428	-	0.0961
ENSCHIG00000009467		2	49914826	49916164	-	0.05
ENSCHIG00000004382	HSPD1	2	49917196	49929049	+	0.0577
ENSCHIG00000020913		2	49932625	49951749	-	0.1166
ENSCHIG00000015226	SF3B1	2	49974121	50013101	+	0.0906
ENSCHIG00000016485	GTF3C3	2	50565756	50602680	+	0.0729
ENSCHIG00000009728	STAT1	2	56434942	56473688	+	0.1457
ENSCHIG00000026149		2	56738296	56740425	-	0.1113
ENSCHIG00000020984		2	57060848	57070979	-	0.0881
ENSCHIG00000010715	TSN	2	62707936	62713941	-	0.08
ENSCHIG00000010512	NIFK	2	62720715	62730298	+	0.0796
ENSCHIG00000010032		2	62850055	62851823	-	0.0635
ENSCHIG00000019125	RALB	2	64122846	64191004	-	0.1145
ENSCHIG00000012850	TMEM185B	2	64196885	64197937	+	0.136
ENSCHIG00000015289	DBI	2	64935869	64940696	-	0.1393
ENSCHIG00000017903	INSIG2	2	66371437	66394612	-	0.061
ENSCHIG00000013749	CCDC93	2	66492836	66599918	+	0.0757
ENSCHIG00000019280	DDX18	2	66653122	66668705	-	0.0541
ENSCHIG00000015777	ACTR3	2	70671888	70700196	-	0.0597
ENSCHIG00000027215	MGAT5	2	73045506	73444828	+	0.1121
ENSCHIG00000005692	RAB3GAP1	2	73996760	74124498	+	0.1063
ENSCHIG00000023638	UBXN4	2	74619206	74647813	+	0.1158
ENSCHIG00000017476	MCM6	2	74710388	74744972	-	0.1177
ENSCHIG00000011050	DARS1	2	74781415	74846183	-	0.0654
ENSCHIG00000022649	GTDC1	2	83533429	83920207	-	0.1074
ENSCHIG00000023781	ORC4	2	88040636	88135200	-	0.1423
ENSCHIG00000024313	EPC2	2	88704667	88832914	+	0.1209
ENSCHIG00000026876		2	89376926	89377985	+	0.1083
ENSCHIG00000026029	MMADHC	2	89703984	89720885	-	0.1015
ENSCHIG00000025341	NMI	2	91359229	91381323	-	0.1274
ENSCHIG00000011660	PRPF40A	2	92647317	92705605	-	0.0957
ENSCHIG00000009224		2	95197237	95197764	-	0.104
ENSCHIG00000022652	ACVR1	2	97578487	97661202	-	0.1429
ENSCHIG00000022642	CCDC148	2	97931280	98292708	-	0.1095
ENSCHIG00000018303	PKP4	2	98293052	98553679	+	0.1448
ENSCHIG00000002234		2	98360426	98361913	-	0.0779
ENSCHIG00000018734	MARCHF7	2	99565725	99595597	+	0.1304
ENSCHIG00000008553		2	100659154	100660347	+	0.0715
ENSCHIG00000026247		2	101134070	101181221	+	0.117
ENSCHIG00000027050	TTC21B	2	105867023	105962005	-	0.1157
ENSCHIG00000019194	STK39	2	108095731	108412557	-	0.1198
ENSCHIG00000016701	FASTKD1	2	109546611	109597326	-	0.1469
ENSCHIG00000013589	PPIG	2	109605231	109644648	+	0.0792
ENSCHIG00000022624		2	109750471	109756240	+	0.1035
ENSCHIG00000013448	METTL5	2	109756305	109765713	-	0.0901
ENSCHIG00000013985	UBR3	2	109779447	109976006	+	0.0543
ENSCHIG00000014220	GORASP2	2	110759897	110789596	+	0.1246
ENSCHIG00000013349	TLK1	2	110848735	110907341	-	0.1139
ENSCHIG00000025418	DYNC1I2	2	111476201	111533719	+	0.0506
ENSCHIG00000007337	SLC25A12	2	111557343	111654151	-	0.1169
ENSCHIG00000012161	PDK1	2	112214953	112259984	+	0.142
ENSCHIG00000024420	SP3	2	113463106	113517236	-	0.0973
ENSCHIG00000024019	OLA1	2	113618472	113785862	-	0.0436
ENSCHIG00000023936	CIR1	2	113871688	113907927	-	0.0785
ENSCHIG00000010523	SCRN3	2	113911250	113939953	+	0.0904
ENSCHIG00000011446	ATF2	2	114520373	114598247	-	0.1383
ENSCHIG00000018041		2	114612201	114614904	-	0.0305
ENSCHIG00000012313	LNPK	2	115311687	115408087	-	0.0938
ENSCHIG00000008892	MTX2	2	115676231	115755644	+	0.0731
ENSCHIG00000015430		2	116643682	116648786	+	0.0515
ENSCHIG00000026055	NFE2L2	2	116657669	116661341	-	0.074
ENSCHIG00000010687	RBM45	2	117546082	117567101	+	0.0864
ENSCHIG00000008898	OSBPL6	2	117681759	117845189	+	0.0994
ENSCHIG00000015333	PRKRA	2	117864173	117880644	-	0.1249
ENSCHIG00000018999	SESTD1	2	118561123	118700406	-	0.1001
ENSCHIG00000017150	CWC22	2	119439448	119484640	-	0.1209
ENSCHIG00000009564	UBE2E3	2	120609247	120703804	+	0.0893
ENSCHIG00000023381		2	120978108	120980913	-	0.1167
ENSCHIG00000012758	ITPRID2	2	121567081	121693731	+	0.0934
ENSCHIG00000003443	DNAJC10	2	122505675	122574146	+	0.0998
ENSCHIG00000009748	NCKAP1	2	122716268	122829283	-	0.0735
ENSCHIG00000026136	ZC3H15	2	126607783	126622629	+	0.0429
ENSCHIG00000016603	WDR75	2	129548453	129582844	+	0.1024
ENSCHIG00000010415	ASDURF	2	129844342	129848477	+	0.099
ENSCHIG00000023155		2	129848407	129854164	+	0.0352
ENSCHIG00000023512	HIBCH	2	130422913	130535019	-	0.0759
ENSCHIG00000006554		2	130572956	130584219	+	0.0834
ENSCHIG00000012721	MFSD6	2	130644871	130706579	+	0.1237
ENSCHIG00000022201	NAB1	2	130848538	130900405	+	0.1488
ENSCHIG00000017866	BIN1	2	131066572	131121723	-	0.1069
ENSCHIG00000014551	ERCC3	2	131257095	131287623	-	0.0475
ENSCHIG00000008783	IWS1	2	131475746	131522382	-	0.0753
ENSCHIG00000019104	WDR33	2	131735404	131849996	-	0.0855
ENSCHIG00000025995	POLR2D	2	131891569	131902775	-	0.0998
ENSCHIG00000019417	SAP130	2	131997208	132069631	-	0.1155
ENSCHIG00000016130	HS6ST1	2	132310652	132347616	-	0.1102
ENSCHIG00000025950		2	133159549	133162793	-	0.1073
ENSCHIG00000020463	PLEKHB2	2	134458302	134494298	-	0.0735
ENSCHIG00000027227	IMP4	2	135224381	135232547	-	0.0382
ENSCHIG00000017200	CYFIP1	2	135380610	135483606	+	0.0997
ENSCHIG00000024961	NIPA2	2	135486168	135497824	-	0.0539
ENSCHIG00000016110	HERC2	2	135604620	135843339	+	0.0779
ENSCHIG00000019983		3	337211	347617	-	0.1219
ENSCHIG00000018105	ATG4B	3	384391	392515	-	0.1183
ENSCHIG00000020478	THAP4	3	400210	435283	+	0.0463
ENSCHIG00000021875	STK25	3	479490	488114	+	0.0493
ENSCHIG00000026614	SEPTIN2	3	589044	611002	-	0.0757
ENSCHIG00000022364	HDLBP	3	646539	675929	+	0.0959
ENSCHIG00000012347		3	711894	729544	-	0.1274
ENSCHIG00000007156	PASK	3	735601	764636	+	0.1314
ENSCHIG00000022070	MTERF4	3	765151	770103	+	0.1276
ENSCHIG00000023705		3	1039666	1044561	+	0.0972
ENSCHIG00000016722	CAPN10	3	1099558	1112698	-	0.0851
ENSCHIG00000007970	RNPEPL1	3	1116878	1124781	-	0.0793
ENSCHIG00000021356	DUSP28	3	1129554	1130225	-	0.1111
ENSCHIG00000025197	GPC1	3	1192298	1218310	-	0.1373
ENSCHIG00000008166		3	1421561	1425836	+	0.0928
ENSCHIG00000014541	NDUFA10	3	1767917	1809814	+	0.073
ENSCHIG00000018437	HDAC4	3	2202577	2496236	+	0.1127
ENSCHIG00000013317	TRAF3IP1	3	3026332	3088366	-	0.1032
ENSCHIG00000025045	ILKAP	3	3206084	3229700	+	0.1071
ENSCHIG00000014872	SCLY	3	3289641	3322647	-	0.1398
ENSCHIG00000024862	UBE2F-SCLY	3	3335414	3375753	-	0.1018
ENSCHIG00000006587	LRRFIP1	3	3501575	3595267	-	0.0804
ENSCHIG00000026994	COPS8	3	4184211	4196354	-	0.0628
ENSCHIG00000015729	AGAP1	3	5161506	5732128	-	0.1454
ENSCHIG00000026473	ATG16L1	3	7795511	7838291	-	0.1404
ENSCHIG00000019051	GIGYF2	3	8226565	8358305	-	0.0623
ENSCHIG00000010474	SMIM12	3	9984065	9984343	-	0.1293
ENSCHIG00000023097	SFPQ	3	10260948	10275505	-	0.0467
ENSCHIG00000012323		3	10307753	10308208	+	0.1305
ENSCHIG00000020470	KIAA0319L	3	10533912	10630643	-	0.1419
ENSCHIG00000016929	PSMB2	3	10671377	10706441	-	0.0547
ENSCHIG00000008904	C1orf216	3	10768142	10768822	-	0.1264
ENSCHIG00000011536	2003-08-01	3	10959955	11072022	+	0.1271
ENSCHIG00000011636	ADPRS	3	11099152	11104103	+	0.1043
ENSCHIG00000015948	TRAPPC3	3	11139519	11143382	-	0.057
ENSCHIG00000003118	MAP7D1	3	11155117	11179681	+	0.0465
ENSCHIG00000022784	THRAP3	3	11189759	11274388	+	0.0478
ENSCHIG00000020883	STK40	3	11297256	11332625	-	0.1197
ENSCHIG00000016923		3	11384100	11392170	-	0.0917
ENSCHIG00000002979	MEAF6	3	12417421	12440492	-	0.149
ENSCHIG00000015731	GNL2	3	12479528	12503656	-	0.0876
ENSCHIG00000017740	MANEAL	3	12685626	12696751	+	0.0239
ENSCHIG00000007882	YRDC	3	12694629	12697996	-	0.0886
ENSCHIG00000014209	C1orf122	3	12697449	12698407	+	0.11
ENSCHIG00000011431	INPP5B	3	12746583	12798216	-	0.1483
ENSCHIG00000020638	SF3A3	3	12806675	12831085	-	0.0588
ENSCHIG00000008534	UTP11	3	12848877	12861579	+	0.0482
ENSCHIG00000014399	RRAGC	3	13662314	13675289	-	0.065
ENSCHIG00000016168	AKIRIN1	3	13807205	13819691	+	0.0583
ENSCHIG00000016604	NDUFS5	3	13829951	13836965	+	0.0199
ENSCHIG00000008154	MACF1	3	14002937	14217652	+	0.0726
ENSCHIG00000012509		3	14468751	14483025	+	0.0601
ENSCHIG00000021156		3	14755541	14767889	+	0.0629
ENSCHIG00000008734	RLF	3	14836394	14921901	+	0.099
ENSCHIG00000026204	SMAP2	3	15054082	15100632	+	0.0862
ENSCHIG00000008554	ZFP69	3	15149491	15165141	+	0.1206
ENSCHIG00000021122	NFYC	3	15351546	15380602	+	0.0947
ENSCHIG00000026631	CTPS1	3	15598579	15624746	+	0.1218
ENSCHIG00000021942	FOXJ3	3	16769226	16898198	-	0.1187
ENSCHIG00000022863	PPCS	3	17083588	17086401	+	0.148
ENSCHIG00000007905		3	17227535	17237173	+	0.1405
ENSCHIG00000014169		3	17249350	17266983	+	0.1172
ENSCHIG00000015103	C1orf50	3	17314055	17320761	+	0.0327
ENSCHIG00000022065	EBNA1BP2	3	17917070	17924910	-	0.0653
ENSCHIG00000025242	SZT2	3	18143461	18186649	+	0.0753
ENSCHIG00000010866	HYI	3	18187386	18190729	-	0.1316
ENSCHIG00000014877	PTPRF	3	18274437	18343076	+	0.071
ENSCHIG00000013137	KDM4A	3	18373560	18410749	+	0.1196
ENSCHIG00000025175	ST3GAL3	3	18441966	18639728	+	0.1079
ENSCHIG00000008341	IPO13	3	18656856	18675802	+	0.1149
ENSCHIG00000000512	DPH2	3	18678280	18680834	+	0.0688
ENSCHIG00000017292	ATP6V0B	3	18683689	18687328	+	0.0792
ENSCHIG00000008852	B4GALT2	3	18687749	18696980	+	0.1357
ENSCHIG00000022071	DMAP1	3	18936276	18945558	+	0.0801
ENSCHIG00000027211		3	18946110	18946431	-	0.1115
ENSCHIG00000024241	ERI3	3	18946447	19078364	-	0.1071
ENSCHIG00000019592		3	19368734	19395531	+	0.055
ENSCHIG00000017959	TMEM53	3	19398302	19416225	-	0.1141
ENSCHIG00000020368		3	19528991	19531066	+	0.125
ENSCHIG00000015663	EIF2B3	3	19592455	19709108	-	0.0877
ENSCHIG00000025462	HECTD3	3	19725285	19732631	-	0.0868
ENSCHIG00000026792	UROD	3	19735365	19739600	+	0.0826
ENSCHIG00000023611		3	19829651	19831253	-	0.0847
ENSCHIG00000009892		3	20210459	20222687	-	0.0793
ENSCHIG00000005900	AKR1A1	3	20260697	20273717	+	0.1488
ENSCHIG00000014381	NASP	3	20286056	20313952	+	0.1131
ENSCHIG00000022480		3	20322102	20354260	-	0.1236
ENSCHIG00000022319	MAST2	3	20628169	20691805	+	0.1402
ENSCHIG00000014882	POMGNT1	3	20864646	20872421	-	0.0517
ENSCHIG00000027187	LRRC41	3	20948479	20966616	-	0.0745
ENSCHIG00000013936		3	20967060	20977063	+	0.0884
ENSCHIG00000009857	CMPK1	3	21901778	21936696	+	0.0356
ENSCHIG00000023469	FAF1	3	24990520	25472364	-	0.0706
ENSCHIG00000015466	RNF11	3	25746561	25781307	+	0.0742
ENSCHIG00000014467	EPS15	3	25851137	25997957	-	0.1092
ENSCHIG00000026722		3	26097945	26265914	+	0.0522
ENSCHIG00000018703	NRDC	3	26267252	26379764	-	0.0784
ENSCHIG00000021386	TXNDC12	3	26508193	26543042	-	0.0755
ENSCHIG00000027153	ZFYVE9	3	26686339	26801773	+	0.0863
ENSCHIG00000005658	SCP2	3	27453300	27615280	+	0.0696
ENSCHIG00000013970	CPT2	3	27762826	27785214	+	0.142
ENSCHIG00000016961	NDC1	3	28341943	28402141	-	0.131
ENSCHIG00000013175	YIPF1	3	28411196	28450002	-	0.0524
ENSCHIG00000010483	TMEM59	3	28593477	28617751	-	0.0901
ENSCHIG00000017117		3	28754611	28771724	+	0.1079
ENSCHIG00000021161	USP24	3	29478754	29643696	-	0.0561
ENSCHIG00000022600		3	31081121	31166850	-	0.0959
ENSCHIG00000007198	MYSM1	3	33406613	33449111	-	0.0881
ENSCHIG00000004093	JUN	3	33529573	33530580	-	0.0902
ENSCHIG00000026504	TM2D1	3	36840642	36891268	-	0.0909
ENSCHIG00000015997	USP1	3	37796228	37805114	+	0.1289
ENSCHIG00000024580	ATG4C	3	38072852	38172405	+	0.0716
ENSCHIG00000018654	PGM1	3	38942782	39008224	+	0.0555
ENSCHIG00000012708	JAK1	3	40348157	40481038	-	0.0584
ENSCHIG00000003262		3	40608671	40608865	-	0.1252
ENSCHIG00000027196	DNAJC6	3	40813386	40985411	+	0.0814
ENSCHIG00000026670	SERBP1	3	42980049	42994983	-	0.0394
ENSCHIG00000017526	LRRC40	3	45891857	45931726	-	0.1217
ENSCHIG00000025295	SRSF11	3	45946253	45980131	+	0.0797
ENSCHIG00000021359	ANKRD13C	3	45986925	46073475	-	0.097
ENSCHIG00000009410		3	46724858	46740710	-	0.0789
ENSCHIG00000021535	ERICH3	3	50709753	50834670	-	0.0589
ENSCHIG00000013780		3	51814512	51854345	+	0.1271
ENSCHIG00000001515		3	51898383	51898856	-	0.1385
ENSCHIG00000013246		3	52111074	52121395	+	0.0984
ENSCHIG00000002739	PIGK	3	53604027	53763776	-	0.1177
ENSCHIG00000016989		3	54236571	54299587	-	0.0772
ENSCHIG00000016598	NEXN	3	54390655	54457223	+	0.1484
ENSCHIG00000013418		3	54460400	54490756	-	0.147
ENSCHIG00000015815	DNAJB4	3	54522925	54531572	+	0.117
ENSCHIG00000017102	TTLL7	3	60926534	61040052	-	0.129
ENSCHIG00000024391	PRKACB	3	61179713	61326739	+	0.0722
ENSCHIG00000012566		3	61589401	61605565	+	0.1161
ENSCHIG00000026751		3	62358771	62367850	-	0.1403
ENSCHIG00000020100	ZNHIT6	3	62771899	62830423	-	0.1096
ENSCHIG00000025854	ODF2L	3	63522601	63552638	-	0.1153
ENSCHIG00000020038	KYAT3	3	66211120	66273242	-	0.1407
ENSCHIG00000009625	LRRC8D	3	67271475	67274051	+	0.1363
ENSCHIG00000017408	ZNF326	3	67337330	67373793	+	0.11
ENSCHIG00000018160	ZNF644	3	68249545	68344082	-	0.0782
ENSCHIG00000009537		3	68690950	68691576	+	0.0535
ENSCHIG00000026844	CDC7	3	68724331	68754118	+	0.121
ENSCHIG00000023340	GLMN	3	69411048	69455268	-	0.0921
ENSCHIG00000019522	RPAP2	3	69456291	69539991	+	0.0837
ENSCHIG00000020350	DIPK1A	3	69942147	70065913	-	0.1176
ENSCHIG00000016065	TMED5	3	70262769	70280041	-	0.1347
ENSCHIG00000009770	DNTTIP2	3	70922867	70934097	-	0.0468
ENSCHIG00000025257	GCLM	3	70944684	70962120	-	0.1445
ENSCHIG00000011428	ARHGAP29	3	71218759	71297296	-	0.1399
ENSCHIG00000023422	ABCD3	3	71440569	71520595	+	0.112
ENSCHIG00000019946	F3	3	71541420	71551408	-	0.0875
ENSCHIG00000022213	CNN3	3	71902260	71950767	-	0.0952
ENSCHIG00000024345	TLCD4	3	72167775	72209099	+	0.1183
ENSCHIG00000024922	PTBP2	3	73742463	73822443	+	0.1412
ENSCHIG00000022159	MFSD14A	3	77278905	77333344	+	0.0727
ENSCHIG00000018431	SASS6	3	77327618	77366210	-	0.1315
ENSCHIG00000016353		3	77428089	77475733	-	0.0467
ENSCHIG00000018937	RTCA	3	77480711	77510346	+	0.0512
ENSCHIG00000022866	DPH5	3	78204880	78244120	-	0.1144
ENSCHIG00000009354		3	81175333	81175677	-	0.1088
ENSCHIG00000025322		3	81702152	81705990	-	0.1268
ENSCHIG00000006399	PRMT6	3	84247972	84249099	+	0.1336
ENSCHIG00000024357		3	85873330	85882260	+	0.0473
ENSCHIG00000012046	STXBP3	3	85931416	85978089	+	0.0737
ENSCHIG00000024411	CLCC1	3	86110844	86125075	-	0.1028
ENSCHIG00000005868	TAF13	3	86221969	86228058	-	0.0761
ENSCHIG00000019575	SARS1	3	86346165	86366260	+	0.0667
ENSCHIG00000011235	SORT1	3	86432086	86499462	-	0.1177
ENSCHIG00000009268	PSMA5	3	86498924	86523705	-	0.0429
ENSCHIG00000012768	GSTM5	3	86770734	86825518	+	0.145
ENSCHIG00000023592		3	86826233	86839163	+	0.1168
ENSCHIG00000024688		3	86846458	86878863	+	0.0743
ENSCHIG00000009359	GSTM3	3	86920076	86923180	-	0.1202
ENSCHIG00000023186	AHCYL1	3	87128893	87168110	+	0.1205
ENSCHIG00000012301	STRIP1	3	87179697	87197469	+	0.0886
ENSCHIG00000021595	SLC6A17	3	87291710	87347316	+	0.1475
ENSCHIG00000017249	LAMTOR5	3	87535294	87540029	-	0.1132
ENSCHIG00000022218	LRIF1	3	88157474	88177882	-	0.1462
ENSCHIG00000022947	CEPT1	3	88326427	88362133	+	0.0831
ENSCHIG00000012236	ATP5PB	3	88746624	88763966	+	0.025
ENSCHIG00000017703	RAP1A	3	88995595	89009655	+	0.0819
ENSCHIG00000011219	DDX20	3	89053135	89068309	+	0.0592
ENSCHIG00000018320	CTTNBP2NL	3	89730449	89763457	+	0.1048
ENSCHIG00000023138	CAPZA1	3	89910612	89932343	+	0.0695
ENSCHIG00000024084	RHOC	3	89966885	89969556	-	0.1176
ENSCHIG00000013914		3	91470175	91470666	-	0.058
ENSCHIG00000012017	TRIM33	3	91631338	91772996	-	0.1203
ENSCHIG00000022448		3	91839571	91852674	-	0.1418
ENSCHIG00000017250	CSDE1	3	91989509	92018626	-	0.0478
ENSCHIG00000017191	ATP1A1	3	93611650	93645306	+	0.1024
ENSCHIG00000018385	TRIM45	3	94429125	94437838	-	0.1396
ENSCHIG00000007372		3	94459594	94460769	-	0.0642
ENSCHIG00000013056	MAN1A2	3	94700048	94852253	+	0.1153
ENSCHIG00000019563	GDAP2	3	95200561	95256490	-	0.1203
ENSCHIG00000010241	PDE4DIP	3	97479020	97724382	+	0.0644
ENSCHIG00000009988	BCL9	3	98508451	98531783	+	0.1304
ENSCHIG00000024823	ACP6	3	98551188	98572045	-	0.1011
ENSCHIG00000025502	RNF115	3	98935144	99006397	-	0.1203
ENSCHIG00000022431		3	99007872	99019588	+	0.1091
ENSCHIG00000027027	ITGA10	3	99059176	99082321	-	0.0428
ENSCHIG00000012114	RBM8A	3	99088068	99113938	-	0.0474
ENSCHIG00000025663		3	99481850	99485274	-	0.0851
ENSCHIG00000010595	VPS45	3	99608296	99677861	+	0.1237
ENSCHIG00000015526	APH1A	3	99792778	99795683	-	0.1095
ENSCHIG00000021516	MRPS21	3	99820822	99831810	+	0.1003
ENSCHIG00000015434	PRPF3	3	99841878	99859391	+	0.1456
ENSCHIG00000023733	RPRD2	3	99868370	99963583	+	0.1439
ENSCHIG00000018559	TARS2	3	99964419	99976252	+	0.1046
ENSCHIG00000027012	MCL1	3	100038541	100042127	-	0.0956
ENSCHIG00000012451	ARNT	3	100219399	100255226	-	0.1298
ENSCHIG00000010698	SETDB1	3	100326959	100362160	+	0.0922
ENSCHIG00000018101	MINDY1	3	100389221	100395571	-	0.1028
ENSCHIG00000011605	PRUNE1	3	100399601	100420216	+	0.1147
ENSCHIG00000009064	CDC42SE1	3	100432194	100433807	-	0.1477
ENSCHIG00000001570	MLLT11	3	100441877	100442149	+	0.1414
ENSCHIG00000025538	LYSMD1	3	100505035	100511317	-	0.0844
ENSCHIG00000014264	SCNM1	3	100512220	100514656	+	0.1383
ENSCHIG00000014800	VPS72	3	100520627	100532070	-	0.0419
ENSCHIG00000023785	PIP5K1A	3	100544319	100582288	+	0.1321
ENSCHIG00000025638	PSMD4	3	100590858	100602478	+	0.0287
ENSCHIG00000011195	ZNF687	3	100645194	100652080	+	0.1499
ENSCHIG00000019694	PSMB4	3	100780438	100782772	+	0.0231
ENSCHIG00000020311	POGZ	3	100786327	100833520	-	0.1099
ENSCHIG00000011797	MRPL9	3	101136695	101143517	-	0.0954
ENSCHIG00000025326	TDRKH	3	101151847	101158220	-	0.1334
ENSCHIG00000024530	CHTOP	3	103404616	103411779	+	0.0857
ENSCHIG00000018720	SNAPIN	3	103434155	103435269	+	0.1265
ENSCHIG00000012048	ILF2	3	103436339	103442603	-	0.1081
ENSCHIG00000025770	INTS3	3	103489303	103527456	+	0.1142
ENSCHIG00000007112	DENND4B	3	103647594	103659139	-	0.0643
ENSCHIG00000011794	SLC39A1	3	103673826	103676095	-	0.1001
ENSCHIG00000021425		3	103685916	103687520	-	0.1452
ENSCHIG00000021619		3	103830482	103838250	-	0.0863
ENSCHIG00000021701	UBAP2L	3	103842830	103881954	+	0.0646
ENSCHIG00000019434	HAX1	3	103883791	103886992	+	0.0872
ENSCHIG00000012187	UBE2Q1	3	104111604	104119460	-	0.0712
ENSCHIG00000017156	ADAR	3	104148009	104172446	-	0.1243
ENSCHIG00000022839	PYGO2	3	104507711	104510020	-	0.1449
ENSCHIG00000006033	ADAM15	3	104587381	104597163	+	0.0538
ENSCHIG00000018359	KRTCAP2	3	104681858	104690144	-	0.097
ENSCHIG00000016028	THBS3	3	104707780	104717630	-	0.144
ENSCHIG00000012849	MTX1	3	104719025	104723416	+	0.1243
ENSCHIG00000026113	GBA	3	104724102	104742528	-	0.1077
ENSCHIG00000020631	FAM189B	3	104745359	104750075	-	0.1257
ENSCHIG00000005189	SCAMP3	3	104751716	104755599	-	0.0318
ENSCHIG00000025142	CLK2	3	104755748	104763311	-	0.1209
ENSCHIG00000020170	FDPS	3	104806192	104814134	+	0.1017
ENSCHIG00000014020	RUSC1	3	104815349	104823898	+	0.1352
ENSCHIG00000026354	ASH1L	3	104829094	105005166	-	0.1409
ENSCHIG00000021776		3	105083938	105167149	-	0.0816
ENSCHIG00000025192		3	105190929	105206829	-	0.1454
ENSCHIG00000021455	SYT11	3	105225773	105241743	+	0.1411
ENSCHIG00000010506	RIT1	3	105255850	105264238	-	0.1148
ENSCHIG00000022965	KHDC4	3	105267026	105282853	-	0.1069
ENSCHIG00000018812	ARHGEF2	3	105306470	105329256	-	0.1318
ENSCHIG00000015053	UBQLN4	3	105393839	105407584	-	0.1032
ENSCHIG00000026461	LAMTOR2	3	105408733	105411532	+	0.0864
ENSCHIG00000011510	SLC25A44	3	105531042	105541429	+	0.1135
ENSCHIG00000011665	CCT3	3	105623523	105637984	-	0.0579
ENSCHIG00000014440	NAXE	3	105878412	105880772	+	0.0562
ENSCHIG00000021295	GPATCH4	3	105881643	105885730	-	0.1258
ENSCHIG00000024024	ISG20L2	3	106001353	106007462	-	0.1174
ENSCHIG00000022856	RRNAD1	3	106008884	106015348	+	0.1459
ENSCHIG00000015041	MRPL24	3	106015970	106017259	-	0.1221
ENSCHIG00000017076	HDGF	3	106023478	106031618	-	0.0842
ENSCHIG00000024652	PRCC	3	106042943	106067819	+	0.0662
ENSCHIG00000024120	PEAR1	3	106161853	106171842	+	0.1187
ENSCHIG00000025394	ARHGEF11	3	106187557	106238701	-	0.0877
ENSCHIG00000014450	DUSP23	3	110012322	110013381	+	0.1412
ENSCHIG00000027263		3	110156953	110158549	-	0.1472
ENSCHIG00000026690	ATP1A2	3	110379641	110397039	+	0.1053
ENSCHIG00000021038	DCAF8	3	110466402	110490905	-	0.0797
ENSCHIG00000013347		3	110519417	110523828	-	0.1332
ENSCHIG00000015090	COPA	3	110529898	110579723	-	0.1195
ENSCHIG00000027206	NCSTN	3	110579942	110596436	+	0.0902
ENSCHIG00000019631		3	111687578	111690581	-	0.0401
ENSCHIG00000021837		3	111738180	111749874	-	0.071
ENSCHIG00000025706		3	111754211	111756400	-	0.0735
ENSCHIG00000020452	UFC1	3	111780661	111783959	+	0.089
ENSCHIG00000018217	USP21	3	111785865	111792039	+	0.1221
ENSCHIG00000008041		3	111792216	111795616	+	0.1459
ENSCHIG00000024319	NDUFS2	3	111822226	111832291	+	0.0387
ENSCHIG00000026959		3	112295864	112301870	+	0.0771
ENSCHIG00000022740		3	112485205	112485637	+	0.0741
ENSCHIG00000000654		3	115538792	115539529	+	0.0545
ENSCHIG00000011626	MGST3	3	116914424	116920204	+	0.0576
ENSCHIG00000021660		3	116935930	116965698	-	0.03
ENSCHIG00000026421	TMCO1	3	116995251	117055409	-	0.1072
ENSCHIG00000022352	POGK	3	118028838	118038456	+	0.1427
ENSCHIG00000014712	TADA1	3	118046381	118060715	-	0.0851
ENSCHIG00000009357	MPZL1	3	119080762	119175916	+	0.1391
ENSCHIG00000021475		3	119316883	119343339	-	0.0858
ENSCHIG00000024329	DCAF6	3	119344396	119533773	+	0.1439
ENSCHIG00000023800		3	119645581	119715793	+	0.0735
ENSCHIG00000012719	ESYT2	4	366540	446244	+	0.1463
ENSCHIG00000018892	PTPRN2	4	547411	1168100	+	0.1131
ENSCHIG00000018037		4	1238607	1253045	-	0.0884
ENSCHIG00000014768	UBE3C	4	1309557	1426120	-	0.0448
ENSCHIG00000020102	NOM1	4	1526630	1539457	-	0.0916
ENSCHIG00000014826	LMBR1	4	1584540	1730510	+	0.1474
ENSCHIG00000024225	XRCC2	4	4815023	4837345	+	0.1053
ENSCHIG00000012628	KMT2C	4	5020049	5276157	+	0.1196
ENSCHIG00000026778	GALNT11	4	5284347	5338951	-	0.0694
ENSCHIG00000024028	PRKAG2	4	5464639	5775168	+	0.0958
ENSCHIG00000017350	RHEB	4	5807713	5862281	+	0.0703
ENSCHIG00000010018	NUB1	4	5935781	5970731	-	0.1183
ENSCHIG00000024917	SMARCD3	4	6045254	6054415	+	0.0628
ENSCHIG00000014448	CHPF2	4	6054827	6058928	-	0.1413
ENSCHIG00000025680		4	6067893	6084135	+	0.0854
ENSCHIG00000013334	AGAP3	4	6150637	6206991	-	0.0854
ENSCHIG00000025935	CDK5	4	6277395	6281931	+	0.07
ENSCHIG00000023427	ABCB8	4	6290399	6305325	-	0.0899
ENSCHIG00000013266	NOS3	4	6316080	6334032	-	0.1431
ENSCHIG00000012403		4	7851895	7852506	-	0.1382
ENSCHIG00000011841		4	7862744	7864856	-	0.131
ENSCHIG00000019982	REPIN1	4	7887892	7889571	-	0.0877
ENSCHIG00000010913	LRRC61	4	7921798	7922583	-	0.0786
ENSCHIG00000011623	ATP6V0E2	4	7952237	7955274	-	0.1326
ENSCHIG00000022397	ZNF777	4	8212637	8240727	+	0.1235
ENSCHIG00000015040	ZNF212	4	8336814	8351886	-	0.1283
ENSCHIG00000020977	ZNF282	4	8361384	8384307	-	0.1267
ENSCHIG00000020320	PDIA4	4	8465748	8482487	+	0.1296
ENSCHIG00000025826		4	8668932	8722429	-	0.0711
ENSCHIG00000006679	ZYX	4	13807709	13815641	-	0.1255
ENSCHIG00000023631		4	16147737	16160674	+	0.0381
ENSCHIG00000011022		4	16218633	16218887	-	0.1439
ENSCHIG00000016937	NDUFB2	4	16399160	16403853	-	0.1429
ENSCHIG00000024804		4	16575571	16593774	+	0.0864
ENSCHIG00000009119	SLC37A3	4	16630745	16682946	+	0.1423
ENSCHIG00000009828		4	17465032	17504824	-	0.0912
ENSCHIG00000026987	PTN	4	19492379	19518824	+	0.13
ENSCHIG00000018464	MTPN	4	20590955	20668567	+	0.1067
ENSCHIG00000005292	NUP205	4	20939676	21009905	-	0.1319
ENSCHIG00000010955	CNOT4	4	21134617	21214186	+	0.0666
ENSCHIG00000014156	WDR91	4	21344794	21372289	+	0.0846
ENSCHIG00000019318	CYREN	4	21381146	21383939	+	0.1383
ENSCHIG00000015475	AGBL3	4	21408471	21508957	-	0.0764
ENSCHIG00000015001	BPGM	4	21847804	21865489	-	0.1132
ENSCHIG00000012061	AKR1B1	4	22046192	22066824	+	0.112
ENSCHIG00000001384		4	23324229	23324879	+	0.0947
ENSCHIG00000014420	CHCHD3	4	23414971	23698177	+	0.1129
ENSCHIG00000010306	COPG2	4	25754012	25896792	+	0.1012
ENSCHIG00000014103	ZC3HC1	4	26311306	26326567	+	0.0944
ENSCHIG00000022729		4	26394390	26495781	+	0.0785
ENSCHIG00000011640	NRF1	4	26563963	26642527	-	0.1021
ENSCHIG00000023137	SMO	4	27004796	27031427	-	0.1276
ENSCHIG00000021150	TSPAN33	4	27048097	27069079	-	0.106
ENSCHIG00000011721	TNPO3	4	27138431	27219009	+	0.0338
ENSCHIG00000008493		4	27302711	27305046	-	0.0566
ENSCHIG00000025549	CALU	4	27394986	27408212	-	0.1012
ENSCHIG00000014146	RBM28	4	27590041	27624827	+	0.0917
ENSCHIG00000013724	GCC1	4	28302121	28307097	+	0.0743
ENSCHIG00000018562	ZNF800	4	28477141	28498277	+	0.0994
ENSCHIG00000016281	WASL	4	32126516	32210697	+	0.0944
ENSCHIG00000014906	NDUFA5	4	32317509	32332682	+	0.0677
ENSCHIG00000020495	AMPH	4	37659376	37872365	-	0.1411
ENSCHIG00000005959	VPS41	4	38011430	38210912	-	0.0395
ENSCHIG00000016002	YAE1	4	38875725	38879941	+	0.1116
ENSCHIG00000013549	RALA	4	38936861	38982862	+	0.0675
ENSCHIG00000022113	CDK13	4	39090107	39215970	+	0.086
ENSCHIG00000022322		4	39097070	39098178	-	0.1408
ENSCHIG00000009068	C7orf25	4	42042231	42043496	-	0.1474
ENSCHIG00000012524		4	42050776	42060488	-	0.0935
ENSCHIG00000026167	MRPL32	4	42060522	42065612	+	0.0805
ENSCHIG00000012894	STK17A	4	42676074	42717529	+	0.0628
ENSCHIG00000025366	COA1	4	42723894	42741115	-	0.0883
ENSCHIG00000009706	POLD2	4	42997561	43005650	-	0.1187
ENSCHIG00000026885		4	43069245	43078490	+	0.0339
ENSCHIG00000024244	NUDCD3	4	43206948	43277172	-	0.0556
ENSCHIG00000014261	DDX56	4	43318958	43327591	-	0.0853
ENSCHIG00000006876	OGDH	4	43359663	43414253	+	0.0395
ENSCHIG00000009262	ZMIZ2	4	43425667	43441218	+	0.1102
ENSCHIG00000022463		4	43460408	43469079	+	0.0794
ENSCHIG00000011273		4	43567238	43569216	-	0.0703
ENSCHIG00000018109		4	43632688	43642687	-	0.1488
ENSCHIG00000025024	TBRG4	4	43648450	43657021	-	0.0406
ENSCHIG00000003395		4	43755784	43756293	-	0.0467
ENSCHIG00000015421	SRI	4	47869844	47895134	+	0.0943
ENSCHIG00000025853		4	49495191	49495626	-	0.0868
ENSCHIG00000022444	HNRNPA2B1	4	50470566	50479161	-	0.0278
ENSCHIG00000010019		4	50481495	50489898	+	0.1276
ENSCHIG00000021478	SNX10	4	50550247	50618149	+	0.126
ENSCHIG00000011333		4	51630983	51746288	-	0.1205
ENSCHIG00000012150	MTURN	4	54024564	54059133	+	0.1025
ENSCHIG00000016912	GARS1	4	54487648	54561134	+	0.1117
ENSCHIG00000024539	LSM5	4	56217832	56220645	-	0.1301
ENSCHIG00000024220	KBTBD2	4	56307676	56325783	-	0.0908
ENSCHIG00000021243	NT5C3A	4	56427634	56504584	-	0.0856
ENSCHIG00000013805	SEPTIN7	4	58933093	58994448	+	0.0573
ENSCHIG00000020902	ELMO1	4	59752436	60219941	-	0.1425
ENSCHIG00000013925	THAP5	4	60602956	60611491	-	0.0924
ENSCHIG00000009269	ZNF277	4	64086447	64218243	+	0.0909
ENSCHIG00000017336		4	64315495	64340906	+	0.0833
ENSCHIG00000013697	CAPZA2	4	68759306	68815843	+	0.0625
ENSCHIG00000014972	CTTNBP2	4	69617962	69789690	-	0.1418
ENSCHIG00000018771	STARD3NL	4	70234213	70284865	-	0.1128
ENSCHIG00000022837	PNPLA8	4	70666744	70701036	+	0.0606
ENSCHIG00000026694	NRCAM	4	70799347	71037231	+	0.1181
ENSCHIG00000024053	DLD	4	71311577	71338119	-	0.0503
ENSCHIG00000017501	CBLL1	4	71504636	71517719	-	0.1062
ENSCHIG00000013567	BCAP29	4	71625921	71677402	-	0.1486
ENSCHIG00000024405	HBP1	4	71979555	72010103	-	0.1401
ENSCHIG00000023372	SRPK2	4	73761693	74002355	+	0.0456
ENSCHIG00000024475	KMT2E	4	74006825	74079696	-	0.0628
ENSCHIG00000015309	PSMC2	4	75722159	75736301	-	0.0169
ENSCHIG00000021376	DNAJC2	4	75739306	75770416	+	0.0883
ENSCHIG00000018035	PMPCB	4	75770676	75785830	-	0.0499
ENSCHIG00000024375	NAPEPLD	4	75824688	75878820	+	0.13
ENSCHIG00000014032	PTPN12	4	76595256	76679962	+	0.147
ENSCHIG00000009647		4	76710162	76710854	-	0.1426
ENSCHIG00000006062		4	76732001	76793801	+	0.1215
ENSCHIG00000013149	MAGI2	4	77003888	77660118	-	0.0984
ENSCHIG00000023476	GNAI1	4	79231247	79335525	+	0.0857
ENSCHIG00000015591	DMTF1	4	87185534	87232011	+	0.1269
ENSCHIG00000014661		4	88194966	88230697	-	0.1127
ENSCHIG00000026901		4	88332845	88334628	-	0.0756
ENSCHIG00000023356	MALSU1	4	88639546	88662215	-	0.0604
ENSCHIG00000009608	NUP42	4	88746623	88760428	-	0.1138
ENSCHIG00000023448	TOMM7	4	89058352	89065971	+	0.1253
ENSCHIG00000024078	POLR1F	4	92117922	92131154	+	0.0941
ENSCHIG00000014483	SNX13	4	94080245	94227053	+	0.0716
ENSCHIG00000001875	ANKMY2	4	95393239	95441777	+	0.0984
ENSCHIG00000025120	CRPPA	4	95601108	95973800	+	0.1131
ENSCHIG00000027088	PHF14	4	101258908	101496760	-	0.0964
ENSCHIG00000014929		4	101517978	101525021	+	0.1244
ENSCHIG00000017252	UMAD1	4	104713881	104939293	-	0.0823
ENSCHIG00000013950		4	105532446	105551952	+	0.1126
ENSCHIG00000013760	DYNC1I1	4	107210570	107363318	-	0.1457
ENSCHIG00000023025	PON2	4	107970966	107999257	+	0.1092
ENSCHIG00000012578	SGCE	4	108575790	108644656	+	0.1209
ENSCHIG00000010702	CASD1	4	108690991	108743196	-	0.1005
ENSCHIG00000012919	VPS50	4	109885140	110014549	-	0.1117
ENSCHIG00000015110	RBM48	4	110730740	110736765	-	0.1291
ENSCHIG00000023971		4	111039813	111072379	+	0.0926
ENSCHIG00000010640	SUMO4	4	111085238	111085525	+	0.0931
ENSCHIG00000015192	AKAP9	4	111149944	111296665	-	0.1227
ENSCHIG00000005867	FIGNL1	4	115055149	115057182	-	0.1308
ENSCHIG00000020097	ZFC3H1	5	1050404	1103499	-	0.0687
ENSCHIG00000004520	RAB21	5	1189613	1218133	+	0.0437
ENSCHIG00000026394	TBC1D15	5	1259006	1331071	+	0.0776
ENSCHIG00000012666		5	2350895	2351650	+	0.0888
ENSCHIG00000009745	ATXN7L3B	5	3856597	3856890	+	0.1034
ENSCHIG00000024224	GLIPR1	5	4775754	4813869	+	0.1326
ENSCHIG00000018496	KRR1	5	4814738	4827436	-	0.1491
ENSCHIG00000010416	OSBPL8	5	5629026	5791853	-	0.1141
ENSCHIG00000017418		5	6393812	6396127	-	0.1151
ENSCHIG00000007263	PPP1R12A	5	9108749	9276041	-	0.0454
ENSCHIG00000023281	ACSS3	5	10442145	10644782	+	0.1487
ENSCHIG00000025817		5	11688055	11694083	-	0.0576
ENSCHIG00000021548	TMTC2	5	12010426	12445317	+	0.1385
ENSCHIG00000017725	SLC6A15	5	14365857	14419852	-	0.0976
ENSCHIG00000011970	C12orf29	5	17613787	17623165	+	0.0973
ENSCHIG00000010170	CEP290	5	17623905	17716636	-	0.1426
ENSCHIG00000011320	DUSP6	5	18982730	18987555	-	0.1491
ENSCHIG00000026402	POC1B	5	19064289	19170893	-	0.1095
ENSCHIG00000021418	EEA1	5	22424000	22545931	-	0.0863
ENSCHIG00000025703		5	22988502	22993057	-	0.1267
ENSCHIG00000014921	MRPL42	5	23042666	23056712	+	0.0677
ENSCHIG00000013917	CEP83	5	23835015	23949446	-	0.1454
ENSCHIG00000018443	NDUFA12	5	24456838	24489064	-	0.0563
ENSCHIG00000023527	VEZT	5	24674973	24722804	+	0.0579
ENSCHIG00000024629		5	24874508	24903248	+	0.0376
ENSCHIG00000025214		5	25521033	25524490	-	0.0935
ENSCHIG00000009918		5	25595942	25602592	+	0.0861
ENSCHIG00000016780		5	26069622	26085141	+	0.1056
ENSCHIG00000010354		5	26112543	26120615	+	0.0754
ENSCHIG00000019895		5	26284172	26302607	-	0.1154
ENSCHIG00000004451		5	26311566	26313666	-	0.1374
ENSCHIG00000019501	AAAS	5	26436332	26450350	+	0.0926
ENSCHIG00000026582	MYG1	5	26450674	26458375	-	0.098
ENSCHIG00000015178	ITGB7	5	26530061	26544667	+	0.1389
ENSCHIG00000008608	ZNF740	5	26548494	26553834	-	0.1423
ENSCHIG00000026280	CSAD	5	26569661	26583975	+	0.1435
ENSCHIG00000013548	SPRYD3	5	26620016	26637087	+	0.0604
ENSCHIG00000005570	TNS2	5	26632142	26652565	-	0.0909
ENSCHIG00000012380		5	26651555	26680966	-	0.0987
ENSCHIG00000017209	ATG101	5	27505741	27507997	-	0.0539
ENSCHIG00000018417	ACVR1B	5	27575072	27610549	-	0.103
ENSCHIG00000025258	DAZAP2	5	28225152	28227990	-	0.0624
ENSCHIG00000022175	TFCP2	5	28284440	28331893	+	0.1463
ENSCHIG00000008272	LETMD1	5	28357209	28364518	-	0.1354
ENSCHIG00000026028		5	28400991	28421256	+	0.1047
ENSCHIG00000023871		5	28491243	28517884	+	0.077
ENSCHIG00000025965	LARP4	5	29088752	29153838	-	0.1216
ENSCHIG00000010672		5	29390528	29420202	+	0.0594
ENSCHIG00000007195	COX14	5	29436059	29436232	-	0.0539
ENSCHIG00000020256	GPD1	5	29442867	29447843	-	0.0736
ENSCHIG00000016287	SMARCD1	5	29452331	29462935	-	0.0887
ENSCHIG00000019021	FAIM2	5	29636722	29670193	+	0.135
ENSCHIG00000027024	NCKAP5L	5	29731109	29743607	+	0.0735
ENSCHIG00000001154	TMBIM6	5	29761540	29773382	-	0.0409
ENSCHIG00000024014	PRPF40B	5	29856923	29869621	-	0.0831
ENSCHIG00000019172	MCRS1	5	29917855	29925709	+	0.0647
ENSCHIG00000019237		5	30197013	30200584	-	0.0761
ENSCHIG00000025067		5	30209495	30215489	-	0.0693
ENSCHIG00000022988	TUBA1A	5	30304152	30306122	+	0.0799
ENSCHIG00000018025	TUBA1B	5	30341517	30347410	+	0.0575
ENSCHIG00000015068		5	30408172	30440375	+	0.1359
ENSCHIG00000020571	PRKAG1	5	30449652	30456576	+	0.0704
ENSCHIG00000019252	ARF3	5	30507454	30509594	+	0.146
ENSCHIG00000018783	DDX23	5	30578075	30587005	+	0.0537
ENSCHIG00000011753	ADCY6	5	30632225	30645191	+	0.1379
ENSCHIG00000026147	KANSL2	5	30734933	30753347	+	0.0746
ENSCHIG00000009981	ASB8	5	31681824	31718620	+	0.088
ENSCHIG00000025820	PFKM	5	31721266	31763408	-	0.1325
ENSCHIG00000025500	TMEM106C	5	31892891	31897934	-	0.0821
ENSCHIG00000012597	HDAC7	5	32036556	32072357	+	0.1008
ENSCHIG00000016618	SCAF11	5	33788741	33844842	+	0.0705
ENSCHIG00000023302	TWF1	5	36145686	36180832	+	0.1447
ENSCHIG00000010242	PPHLN1	5	37696405	37853101	-	0.0685
ENSCHIG00000010312		5	37867245	37882455	+	0.1089
ENSCHIG00000025941	YAF2	5	37955634	38029902	+	0.1059
ENSCHIG00000016370	CNTN1	5	39280545	39549085	-	0.1211
ENSCHIG00000026353		5	41153489	41155139	+	0.104
ENSCHIG00000025333	KIF21A	5	41271351	41457275	+	0.0582
ENSCHIG00000021610	CNOT2	5	42620332	42700916	-	0.1308
ENSCHIG00000025742	CCT2	5	43353257	43368610	-	0.0489
ENSCHIG00000020628		5	43398868	43400487	-	0.1095
ENSCHIG00000014331	YEATS4	5	43572949	43596740	-	0.1159
ENSCHIG00000010792	CPSF6	5	43947109	43971452	-	0.0926
ENSCHIG00000019939		5	44358913	44381700	-	0.1109
ENSCHIG00000013311	SLC35E3	5	44422442	44437946	-	0.0803
ENSCHIG00000026859	NUP107	5	44449630	44496800	-	0.1099
ENSCHIG00000009867		5	45408726	45410169	+	0.0852
ENSCHIG00000010659	CAND1	5	45823354	45859787	-	0.1258
ENSCHIG00000021197		5	46975882	46991468	+	0.0917
ENSCHIG00000018940	LLPH	5	47000937	47004531	+	0.0555
ENSCHIG00000012505	MSRB3	5	47674806	47863173	-	0.0783
ENSCHIG00000013303	LEMD3	5	47893181	47962554	-	0.1228
ENSCHIG00000011352		5	48284872	48377039	-	0.0705
ENSCHIG00000013188	GNS	5	48392770	48438434	+	0.1344
ENSCHIG00000022746	TBK1	5	48618749	48654134	-	0.0818
ENSCHIG00000018310	XPOT	5	48661318	48698132	-	0.0424
ENSCHIG00000008519	USP15	5	50450218	50577813	-	0.0732
ENSCHIG00000020341	CTDSP2	5	54975580	54994508	+	0.084
ENSCHIG00000013850	TSFM	5	55018983	55026900	-	0.0935
ENSCHIG00000026496	MARCHF9	5	55048597	55051602	-	0.1145
ENSCHIG00000024824	OS9	5	55087832	55122742	-	0.0901
ENSCHIG00000017813	DTX3	5	55206618	55209325	-	0.1186
ENSCHIG00000021509	DCTN2	5	55259449	55272789	+	0.0632
ENSCHIG00000011897	DDIT3	5	55285432	55286030	+	0.0999
ENSCHIG00000027023	MARS1	5	55286263	55305325	-	0.062
ENSCHIG00000014022	R3HDM2	5	55473941	55518420	+	0.0891
ENSCHIG00000024408	LRP1	5	55558382	55630475	-	0.0452
ENSCHIG00000025666	STAT6	5	55656406	55665880	+	0.1372
ENSCHIG00000013646		5	56096242	56107077	+	0.0944
ENSCHIG00000011269		5	56154724	56159680	+	0.0299
ENSCHIG00000010757	ATP5F1B	5	56168016	56173674	+	0.0343
ENSCHIG00000016058		5	56373816	56384589	+	0.0558
ENSCHIG00000010965		5	56385572	56387122	-	0.1222
ENSCHIG00000027013		5	56429640	56439859	+	0.0758
ENSCHIG00000021328		5	56466981	56467360	+	0.1052
ENSCHIG00000015362		5	56473729	56477320	-	0.0916
ENSCHIG00000009196		5	56482062	56504944	+	0.0526
ENSCHIG00000019135		5	56515820	56534634	+	0.0677
ENSCHIG00000006417		5	56536786	56542763	-	0.0599
ENSCHIG00000023216		5	56557904	56570708	-	0.1401
ENSCHIG00000009104		5	56584443	56590698	-	0.0382
ENSCHIG00000014348		5	56655510	56657275	-	0.147
ENSCHIG00000022774		5	56698500	56698921	-	0.0427
ENSCHIG00000010333		5	56698946	56702597	-	0.0237
ENSCHIG00000013491		5	56728239	56744764	-	0.132
ENSCHIG00000026207		5	56753468	56773445	+	0.0986
ENSCHIG00000024690		5	56805771	56811314	+	0.0866
ENSCHIG00000013335		5	56822917	56863654	+	0.0443
ENSCHIG00000026980		5	56901997	56905580	-	0.0682
ENSCHIG00000023587		5	56912119	56938458	+	0.0673
ENSCHIG00000017470	LTA4H	5	58987629	59020584	-	0.0978
ENSCHIG00000016767	CDK17	5	59237514	59278564	-	0.1452
ENSCHIG00000007303		5	60745049	60746059	-	0.1459
ENSCHIG00000011297		5	61403229	61427252	+	0.1028
ENSCHIG00000026853	SLC25A3	5	61457524	61463152	+	0.0354
ENSCHIG00000011894		5	61880474	61883388	-	0.1226
ENSCHIG00000002074	UHRF1BP1L	5	62773589	62858747	-	0.1498
ENSCHIG00000026128	ACTR6	5	62864720	62883838	+	0.1227
ENSCHIG00000022321	SCYL2	5	62921608	62950723	+	0.1468
ENSCHIG00000009221	UTP20	5	63835129	63921895	+	0.0764
ENSCHIG00000024524	ARL1	5	63929097	63934903	-	0.1404
ENSCHIG00000009936	CHPT1	5	64162635	64190643	+	0.1109
ENSCHIG00000024196	GNPTAB	5	64221655	64305298	-	0.1133
ENSCHIG00000009693	HSP90B1	5	66288205	66306237	+	0.1035
ENSCHIG00000024741	NFYB	5	66455958	66463066	-	0.0925
ENSCHIG00000021009	TXNRD1	5	66569246	66656915	+	0.0618
ENSCHIG00000010566	APPL2	5	67396954	67451411	-	0.0836
ENSCHIG00000014442	TCP11L2	5	68352314	68397007	+	0.131
ENSCHIG00000015728	POLR3B	5	68406778	68520690	+	0.0933
ENSCHIG00000019268	RIC8B	5	68752294	68856264	+	0.1474
ENSCHIG00000024562	PWP1	5	69612243	69630711	+	0.0511
ENSCHIG00000019409	PRDM4	5	69650924	69674753	-	0.1212
ENSCHIG00000027009		5	69699246	69723254	-	0.0381
ENSCHIG00000025643	FBXO7	5	69782999	69800537	+	0.0545
ENSCHIG00000007497		5	69865568	69866026	-	0.1416
ENSCHIG00000022544	TIMP3	5	70075650	70135274	+	0.0599
ENSCHIG00000011042		5	70645787	70648691	-	0.0743
ENSCHIG00000025039	HMGXB4	5	72197875	72224622	+	0.1166
ENSCHIG00000024191	TOM1	5	72230592	72270925	+	0.0901
ENSCHIG00000012087		5	72982273	72982752	-	0.0943
ENSCHIG00000019705	MYH9	5	73417869	73471820	-	0.1296
ENSCHIG00000017986		5	73583580	73592087	-	0.0667
ENSCHIG00000012106	EIF3D	5	73623133	73635109	-	0.0579
ENSCHIG00000020907	IFT27	5	73832125	73847193	-	0.1049
ENSCHIG00000026912	MPST	5	74118677	74128090	+	0.1038
ENSCHIG00000023413		5	74781173	74785536	-	0.1327
ENSCHIG00000002520	YARS2	5	75689523	75700008	+	0.0426
ENSCHIG00000024000	DNM1L	5	75702963	75764565	-	0.0493
ENSCHIG00000016666	AMN1	5	76773802	76813373	+	0.1339
ENSCHIG00000026352	CAPRIN2	5	77323180	77363401	+	0.0539
ENSCHIG00000004824	ERGIC2	5	78772986	78814978	+	0.0972
ENSCHIG00000025632		5	79422289	79422931	-	0.0916
ENSCHIG00000021171	CCDC91	5	79714827	80080570	-	0.0695
ENSCHIG00000025620		5	80658234	80703972	-	0.0422
ENSCHIG00000015117	STK38L	5	81149770	81224985	-	0.0837
ENSCHIG00000010359	TM7SF3	5	81379957	81424217	+	0.1281
ENSCHIG00000001969		5	81429299	81429862	+	0.0812
ENSCHIG00000002599	INTS13	5	81464640	81495994	+	0.1435
ENSCHIG00000016600	ITPR2	5	81579088	82173015	+	0.1074
ENSCHIG00000023135	ETFRF1	5	83413272	83413621	-	0.112
ENSCHIG00000011005	C2CD5	5	86239744	86329314	+	0.0942
ENSCHIG00000003246	CMAS	5	86718140	86734125	-	0.0672
ENSCHIG00000010543		5	87108703	87129144	+	0.1262
ENSCHIG00000024281	RECQL	5	87270977	87311746	+	0.112
ENSCHIG00000020769	PYROXD1	5	87302909	87327924	-	0.0342
ENSCHIG00000025547	AEBP2	5	89021738	89082922	-	0.1105
ENSCHIG00000022500	PLEKHA5	5	89147263	89408004	-	0.1441
ENSCHIG00000015112	MGST1	5	92090568	92107627	-	0.1334
ENSCHIG00000027109	DERA	5	92482547	92599956	-	0.1302
ENSCHIG00000022053	STRAP	5	92607544	92631785	-	0.0932
ENSCHIG00000021787		5	93705343	93717510	+	0.0323
ENSCHIG00000012336	FAM234B	5	95415367	95454657	-	0.1276
ENSCHIG00000000536	HEBP1	5	95501963	95541736	+	0.1027
ENSCHIG00000026011	DDX47	5	95656977	95669630	-	0.0715
ENSCHIG00000016012	CDKN1B	5	95744213	95749541	-	0.058
ENSCHIG00000016872	BORCS5	5	95978032	96074997	-	0.0819
ENSCHIG00000020860	ETV6	5	96567285	96856783	-	0.1251
ENSCHIG00000002398	SMIM10L1	5	97267828	97268034	-	0.0644
ENSCHIG00000010863	YBX3	5	97547174	97574457	+	0.1491
ENSCHIG00000025179	GABARAPL1	5	98208872	98216705	-	0.0673
ENSCHIG00000012033	NECAP1	5	99686132	99698519	-	0.1364
ENSCHIG00000012243	SLC2A3	5	99770935	99851863	+	0.1258
ENSCHIG00000022916	RIMKLB	5	100117426	100157735	+	0.1184
ENSCHIG00000025324	PHC1	5	100265976	100282381	+	0.1178
ENSCHIG00000009040	M6PR	5	100284695	100296586	-	0.1201
ENSCHIG00000014978	PEX5	5	102155784	102170266	-	0.0898
ENSCHIG00000010522	CLSTN3	5	102197860	102227847	-	0.1324
ENSCHIG00000023479	C1R	5	102267546	102315011	+	0.138
ENSCHIG00000012570	C1S	5	102333117	102345063	-	0.1093
ENSCHIG00000003188	EMG1	5	102413327	102420133	-	0.1323
ENSCHIG00000017171	PHB2	5	102420519	102426132	+	0.0695
ENSCHIG00000013433	ATN1	5	102444848	102455648	-	0.0838
ENSCHIG00000020812	C12orf57	5	102445774	102447278	-	0.1301
ENSCHIG00000016031		5	102504313	102508043	-	0.081
ENSCHIG00000012356	USP5	5	102507406	102521587	-	0.034
ENSCHIG00000014233	MLF2	5	102615079	102619461	+	0.0902
ENSCHIG00000013096	COPS7A	5	102637414	102642243	-	0.111
ENSCHIG00000012248	ZNF384	5	102673866	102692479	+	0.1372
ENSCHIG00000025231	ING4	5	102695703	102702244	+	0.1373
ENSCHIG00000020766		5	102737305	102765332	+	0.1335
ENSCHIG00000018560	NOP2	5	102767099	102775407	+	0.1193
ENSCHIG00000022516		5	102789927	102794072	-	0.0624
ENSCHIG00000011385	MRPL51	5	102822279	102823163	+	0.0895
ENSCHIG00000012735	TNFRSF1A	5	102943980	102955687	+	0.1481
ENSCHIG00000008887	CD9	5	103033581	103071519	-	0.1359
ENSCHIG00000012979	VWF	5	103138801	103260719	+	0.0948
ENSCHIG00000013953	NDUFA9	5	104390337	104412178	-	0.0525
ENSCHIG00000015272	C12orf4	5	104514600	104549909	+	0.0905
ENSCHIG00000026663	TULP3	5	105769522	105798015	-	0.1346
ENSCHIG00000009943	FKBP4	5	105866497	105874591	-	0.0927
ENSCHIG00000013229		5	105923668	105936041	-	0.113
ENSCHIG00000002022	KDM5A	5	106158190	106221465	-	0.114
ENSCHIG00000012104	WNK1	5	106508763	106633917	+	0.1494
ENSCHIG00000008911	RAD52	5	106636345	106646174	-	0.1482
ENSCHIG00000015477	ADIPOR2	5	107134830	107153444	+	0.0723
ENSCHIG00000013999	HDHD5	5	107764765	107770838	-	0.129
ENSCHIG00000022809	ATP6V1E1	5	107987053	107999868	-	0.0457
ENSCHIG00000014385	BCL2L13	5	108014957	108053753	+	0.0864
ENSCHIG00000014332	GGA1	5	108380593	108399043	+	0.1161
ENSCHIG00000014167	PDXP	5	108420351	108428229	+	0.0798
ENSCHIG00000002921	H1-0	5	108541998	108542582	+	0.0979
ENSCHIG00000014325	EIF3L	5	108591268	108615588	+	0.0607
ENSCHIG00000021402	PLA2G6	5	108820908	108865612	-	0.089
ENSCHIG00000023262	TMEM184B	5	108901702	108950761	-	0.0609
ENSCHIG00000022992		5	108970658	109006815	-	0.046
ENSCHIG00000021332	DDX17	5	109084097	109102473	-	0.0755
ENSCHIG00000026278	TOMM22	5	109239304	109240641	+	0.0951
ENSCHIG00000011254	SUN2	5	109283041	109297957	-	0.1383
ENSCHIG00000025856	CBX6	5	109388911	109397241	-	0.1254
ENSCHIG00000023361	CBX7	5	109517591	109534581	-	0.1467
ENSCHIG00000014927	TAB1	5	109753832	109780374	+	0.0949
ENSCHIG00000017368	MIEF1	5	109857167	109866320	+	0.0893
ENSCHIG00000014886	ATF4	5	109872687	109873932	+	0.0841
ENSCHIG00000020651	RPS19BP1	5	109877072	109880296	-	0.1366
ENSCHIG00000003491	TNRC6B	5	110420885	110576847	+	0.0953
ENSCHIG00000016369		5	110594904	110615031	+	0.0604
ENSCHIG00000018086	SGSM3	5	110618367	110652122	+	0.1176
ENSCHIG00000016119	MRTFA	5	110653468	110690875	-	0.0811
ENSCHIG00000026918	SLC25A17	5	110959769	110991029	-	0.1062
ENSCHIG00000017681		5	111016699	111040052	-	0.1184
ENSCHIG00000016070	XPNPEP3	5	111040689	111082354	+	0.0827
ENSCHIG00000025708	RBX1	5	111089601	111101737	+	0.036
ENSCHIG00000017767	EP300	5	111214896	111278662	+	0.097
ENSCHIG00000021479	L3MBTL2	5	111301604	111317953	+	0.1167
ENSCHIG00000026389	RANGAP1	5	111333456	111356334	-	0.1229
ENSCHIG00000020469	ZC3H7B	5	111372326	111426509	+	0.0748
ENSCHIG00000016008	TEF	5	111430382	111450146	+	0.1267
ENSCHIG00000007877	ACO2	5	111500447	111546786	+	0.0374
ENSCHIG00000017498	DESI1	5	111616219	111634630	-	0.1434
ENSCHIG00000015834		5	111665204	111666634	-	0.0704
ENSCHIG00000008926	CCDC134	5	111752312	111764895	+	0.13
ENSCHIG00000020010	SREBF2	5	111788384	111853984	+	0.0579
ENSCHIG00000026860	NAGA	5	111984986	111992205	-	0.096
ENSCHIG00000020634	SMDT1	5	112003778	112005559	+	0.0601
ENSCHIG00000013801	NDUFA6	5	112008209	112017962	-	0.0297
ENSCHIG00000018238	TCF20	5	112073249	112269849	-	0.0709
ENSCHIG00000020171	POLDIP3	5	112425247	112444952	-	0.1177
ENSCHIG00000009613		5	112449143	112475067	-	0.076
ENSCHIG00000010912	PACSIN2	5	112661122	112771900	-	0.1127
ENSCHIG00000016584	MCAT	5	112878917	112895575	-	0.0897
ENSCHIG00000017620	TTLL12	5	112921490	112939372	-	0.1286
ENSCHIG00000023930	SAMM50	5	113613746	113644507	+	0.1095
ENSCHIG00000003869	RTL6	5	114052584	114053303	-	0.0835
ENSCHIG00000026039	NUP50	5	114514197	114531084	+	0.1042
ENSCHIG00000016225	KIAA0930	5	114534720	114577592	-	0.0963
ENSCHIG00000014589	ATXN10	5	114977505	115120804	+	0.0446
ENSCHIG00000026407	PPARA	5	115383184	115447825	+	0.0942
ENSCHIG00000021289	CDPF1	5	115455357	115458576	-	0.1388
ENSCHIG00000017074	TRMU	5	115569455	115586147	+	0.089
ENSCHIG00000007758	TBC1D22A	5	115859672	116132137	+	0.096
ENSCHIG00000014495	BRD1	5	118135219	118166623	-	0.0976
ENSCHIG00000004793	ZBED4	5	118260384	118263797	+	0.1475
ENSCHIG00000018512	ALG12	5	118272418	118279632	-	0.115
ENSCHIG00000018282	PIM3	5	118306960	118310629	+	0.0849
ENSCHIG00000017582	TRABD	5	118515980	118523123	+	0.1067
ENSCHIG00000021219	SELENOO	5	118527800	118547215	+	0.0797
ENSCHIG00000021357	TUBGCP6	5	118546170	118570332	-	0.1041
ENSCHIG00000017017	HDAC10	5	118571299	118576063	-	0.1479
ENSCHIG00000016446	MAPK12	5	118578730	118586076	-	0.1306
ENSCHIG00000018583	MAPK11	5	118587626	118594285	-	0.1401
ENSCHIG00000015410	PPP6R2	5	118619575	118685183	-	0.1071
ENSCHIG00000019757	DENND6B	5	118695859	118711273	+	0.1156
ENSCHIG00000016085		5	118720742	118729685	-	0.1268
ENSCHIG00000018273	LMF2	5	118750856	118758665	-	0.1198
ENSCHIG00000009831	NCAPH2	5	118759033	118768729	+	0.1259
ENSCHIG00000009286		5	118848074	118851129	-	0.0936
ENSCHIG00000008393	MAPK8IP2	5	118872078	118885550	+	0.0623
ENSCHIG00000000591		5	118989084	119008484	+	0.1284
ENSCHIG00000014354	TMA16	6	2360788	2394328	-	0.0946
ENSCHIG00000018430	NAF1	6	2923310	2982613	+	0.1325
ENSCHIG00000018091	EXOSC9	6	3769357	3782013	-	0.0292
ENSCHIG00000015856		6	3908464	3910697	+	0.0592
ENSCHIG00000001816		6	6440424	6440633	+	0.0684
ENSCHIG00000024680	METTL14	6	7062538	7100406	-	0.0862
ENSCHIG00000016696	TRAM1L1	6	8657561	8658703	+	0.1032
ENSCHIG00000025361		6	9094289	9096397	+	0.0732
ENSCHIG00000007981		6	9186161	9191149	-	0.1415
ENSCHIG00000018205	ANK2	6	12595870	12801531	-	0.086
ENSCHIG00000014163		6	13332067	13343535	-	0.096
ENSCHIG00000001992	AP1AR	6	13596768	13624354	-	0.0975
ENSCHIG00000026063	ELOVL6	6	15519251	15658994	+	0.1
ENSCHIG00000018301	SEC24B	6	16140814	16219569	-	0.0882
ENSCHIG00000007800	PAPSS1	6	17802642	17916773	+	0.0568
ENSCHIG00000019094		6	19200502	19226971	-	0.0682
ENSCHIG00000014456	TBCK	6	19235466	19434883	+	0.0906
ENSCHIG00000022093	INTS12	6	19780943	19801833	+	0.1047
ENSCHIG00000008289	PPA2	6	20029199	20126133	+	0.0863
ENSCHIG00000019185	BDH2	6	22037798	22065822	+	0.148
ENSCHIG00000025487	UBE2D3	6	22293486	22318798	+	0.0495
ENSCHIG00000018551		6	24995383	24997921	+	0.0927
ENSCHIG00000023887	LAMTOR3	6	25046848	25056867	+	0.1065
ENSCHIG00000025147	TRMT10A	6	25314434	25336863	+	0.1403
ENSCHIG00000025518	ADH5	6	26014002	26029668	+	0.0622
ENSCHIG00000009550		6	26157320	26195439	+	0.0892
ENSCHIG00000022359	TSPAN5	6	26553732	26587089	+	0.1338
ENSCHIG00000013239	RAP1GDS1	6	26608602	26763349	-	0.1097
ENSCHIG00000017761	BMPR1B	6	29894143	30259719	-	0.1182
ENSCHIG00000008891	PDLIM5	6	30439921	30680349	-	0.1023
ENSCHIG00000012905	SMARCAD1	6	30851769	30939718	-	0.1104
ENSCHIG00000013599		6	35357571	35358981	-	0.0867
ENSCHIG00000009740	PYURF	6	36759209	36761094	+	0.0376
ENSCHIG00000008447		6	36761183	36761398	+	0.061
ENSCHIG00000015686	PPM1K	6	36967148	36981000	+	0.0703
ENSCHIG00000020340	PKD2	6	37126098	37193068	-	0.0709
ENSCHIG00000026033	MED28	6	37696130	37702512	+	0.0914
ENSCHIG00000026321	DHX15	6	44554179	44609024	-	0.0849
ENSCHIG00000023609	ANAPC4	6	45348515	45384036	+	0.0885
ENSCHIG00000022196		6	56293138	56294345	-	0.1405
ENSCHIG00000015657	PGM2	6	57717303	57753041	+	0.0954
ENSCHIG00000019925	RFC1	6	59027026	59098833	-	0.1346
ENSCHIG00000014912	LIAS	6	59158518	59174012	+	0.0302
ENSCHIG00000017033	UBE2K	6	59364110	59433813	+	0.0567
ENSCHIG00000026126	PDS5A	6	59469907	59597996	-	0.1017
ENSCHIG00000019061	UCHL1	6	60715420	60727956	+	0.0777
ENSCHIG00000017113	LIMCH1	6	60794237	61155969	+	0.0713
ENSCHIG00000006762	SLC30A9	6	61429236	61506775	+	0.0533
ENSCHIG00000010231	GUF1	6	63862981	63885266	+	0.1253
ENSCHIG00000026952		6	66664078	66677167	-	0.0768
ENSCHIG00000012165	FRYL	6	67722476	67860113	-	0.1426
ENSCHIG00000024339	OCIAD1	6	68030403	68053470	+	0.0772
ENSCHIG00000016581	OCIAD2	6	68060286	68074373	-	0.1132
ENSCHIG00000024006	DCUN1D4	6	68249332	68326567	+	0.1133
ENSCHIG00000025818	SGCB	6	68407645	68426846	-	0.1025
ENSCHIG00000015721	SCFD2	6	69071416	69470734	-	0.1
ENSCHIG00000025903		6	69477857	69546423	+	0.1132
ENSCHIG00000017890	LNX1	6	69547988	69738273	-	0.1339
ENSCHIG00000006477	KDR	6	71112323	71162050	-	0.1381
ENSCHIG00000019579	SRD5A3	6	71351348	71369483	+	0.1283
ENSCHIG00000026960	TMEM165	6	71391225	71417229	+	0.0786
ENSCHIG00000022016	EXOC1	6	71841468	71897555	+	0.0328
ENSCHIG00000022349	AASDH	6	72327903	72355102	-	0.073
ENSCHIG00000021465	SRP72	6	72428220	72453353	+	0.1407
ENSCHIG00000011013	POLR2B	6	72949003	72998380	+	0.0762
ENSCHIG00000016654		6	77279184	77283337	-	0.0593
ENSCHIG00000015858	CENPC	6	83886357	83980492	-	0.0947
ENSCHIG00000004810	YTHDC1	6	84816849	84843586	+	0.0522
ENSCHIG00000002276	UTP3	6	86589093	86590517	+	0.0758
ENSCHIG00000004465	RUFY3	6	86608459	86703074	+	0.0377
ENSCHIG00000021580	GRSF1	6	86720922	86732816	-	0.0404
ENSCHIG00000025212	DCK	6	86834441	86860311	+	0.0736
ENSCHIG00000017879	COX18	6	88698229	88707991	-	0.0726
ENSCHIG00000018404	ANKRD17	6	88713933	88880529	-	0.0596
ENSCHIG00000009901	RCHY1	6	90858669	90875800	-	0.1067
ENSCHIG00000013864	G3BP2	6	90987842	91079155	-	0.1019
ENSCHIG00000011754		6	91008578	91009495	+	0.0786
ENSCHIG00000013930	USO1	6	91079794	91159221	+	0.1267
ENSCHIG00000006867	SDAD1	6	91328934	91358612	-	0.0522
ENSCHIG00000013809		6	91552635	91627245	-	0.123
ENSCHIG00000015282	CCNI	6	92380987	92407810	-	0.0848
ENSCHIG00000011183		6	93063490	93125203	+	0.067
ENSCHIG00000017622	BMP2K	6	93997721	94114660	+	0.1084
ENSCHIG00000022317	HNRNPD	6	97607836	97623629	-	0.0712
ENSCHIG00000010260		6	97672701	97676298	-	0.0408
ENSCHIG00000024928	LIN54	6	98212603	98260831	-	0.1029
ENSCHIG00000014728	COPS4	6	98294012	98332586	+	0.1047
ENSCHIG00000021767	COQ2	6	98496811	98521147	-	0.0706
ENSCHIG00000020128	HELQ	6	98647505	98687129	-	0.1366
ENSCHIG00000004461		6	98687546	98692150	+	0.0572
ENSCHIG00000016630	ABRAXAS1	6	98694281	98710062	-	0.0628
ENSCHIG00000007139	SPARCL1	6	102816008	102837506	-	0.1083
ENSCHIG00000020439	STX18	6	104893202	105011867	+	0.081
ENSCHIG00000011114	TMEM128	6	105157898	105169590	+	0.1414
ENSCHIG00000024713	WDR1	6	105576160	105620723	-	0.0511
ENSCHIG00000022313	RAB28	6	108874000	108974239	-	0.1465
ENSCHIG00000016991		6	109055598	109089185	-	0.1007
ENSCHIG00000022582	CPEB2	6	110429989	110508683	+	0.1096
ENSCHIG00000011040	FBXL5	6	111052879	111095794	-	0.1201
ENSCHIG00000013524	TAPT1	6	111636989	111697582	-	0.1337
ENSCHIG00000010473	QDPR	6	113030273	113049222	-	0.0918
ENSCHIG00000008557		6	113336587	113336970	+	0.041
ENSCHIG00000008679	BLOC1S4	6	113384002	113384655	+	0.1166
ENSCHIG00000018335	KIAA0232	6	113493646	113547182	+	0.0407
ENSCHIG00000015595	TBC1D14	6	113563618	113680200	+	0.0803
ENSCHIG00000009998		6	113687500	113689149	-	0.0944
ENSCHIG00000026236	GRPEL1	6	113707022	113720276	-	0.0749
ENSCHIG00000015179	ACOX3	6	114817590	114870958	-	0.0684
ENSCHIG00000019204	TRMT44	6	114888200	114918030	+	0.1254
ENSCHIG00000012569	LRPAP1	6	115537111	115549689	+	0.0991
ENSCHIG00000019364	SLBP	6	115799436	115815755	-	0.103
ENSCHIG00000024846	TMEM129	6	115818289	115821336	-	0.061
ENSCHIG00000009431	NSD2	6	115901698	115943035	+	0.0852
ENSCHIG00000018283	NELFA	6	115946627	115968464	-	0.1112
ENSCHIG00000003435	RNF4	6	116352939	116375033	+	0.0719
ENSCHIG00000022591	FAM193A	6	116487096	116544660	+	0.0902
ENSCHIG00000013890	TNIP2	6	116553830	116579762	-	0.1483
ENSCHIG00000023797	ADD1	6	116650341	116738824	+	0.0312
ENSCHIG00000026702	NOP14	6	116746553	116761030	-	0.0934
ENSCHIG00000025892	MAEA	6	117027507	117054767	-	0.0853
ENSCHIG00000025244	CTBP1	6	117118528	117142874	+	0.063
ENSCHIG00000017751	PCGF3	6	117424711	117454401	-	0.0662
ENSCHIG00000013611		6	117511226	117514551	+	0.0644
ENSCHIG00000011270	MAN2A1	7	1679594	1884357	-	0.1462
ENSCHIG00000009544	PJA2	7	2164371	2242478	+	0.0935
ENSCHIG00000022659	FBXL17	7	3190718	3709215	+	0.0556
ENSCHIG00000025932	PPIP5K2	7	8429218	8508272	-	0.133
ENSCHIG00000019281	FAM174A	7	10823097	10846355	-	0.1271
ENSCHIG00000025395	CHD1	7	12482201	12550489	+	0.1145
ENSCHIG00000022421	RGMB	7	12593353	12622133	-	0.0873
ENSCHIG00000016709	RIOK2	7	13977382	13997975	+	0.0904
ENSCHIG00000023389	RHOBTB3	7	15466575	15527393	-	0.145
ENSCHIG00000019341	TTC37	7	15694806	15794632	+	0.1345
ENSCHIG00000015215	SLF1	7	16538837	16591458	-	0.107
ENSCHIG00000008440	FAM172A	7	17059549	17465098	+	0.1218
ENSCHIG00000026437	ARRDC3	7	19684683	19695817	+	0.1367
ENSCHIG00000023453	MBLAC2	7	20508945	20527677	+	0.1447
ENSCHIG00000026629	TMEM161B	7	22717414	22788970	+	0.1242
ENSCHIG00000009148		7	23255289	23256326	+	0.143
ENSCHIG00000023767	CCNH	7	23516219	23541965	+	0.1148
ENSCHIG00000026992		7	24251746	24252769	-	0.0464
ENSCHIG00000010267		7	27674831	27675262	+	0.1206
ENSCHIG00000020381		7	28868887	29174470	+	0.1302
ENSCHIG00000026585	MSH3	7	29624878	29815893	-	0.0516
ENSCHIG00000016160		7	29816162	29829648	+	0.0684
ENSCHIG00000009422	FAM151B	7	29902263	29932809	-	0.1395
ENSCHIG00000021126	RARS1	7	30037299	30065784	-	0.1068
ENSCHIG00000027101	MAT2B	7	35351279	35370488	-	0.0657
ENSCHIG00000026565		7	35416467	35423343	+	0.1012
ENSCHIG00000004699	CCNG1	7	35433330	35440521	-	0.1483
ENSCHIG00000013793	SLU7	7	38593713	38607850	+	0.0307
ENSCHIG00000012956	PWWP2A	7	38889093	38918988	+	0.1325
ENSCHIG00000012242	TTC1	7	38924663	38975722	-	0.0787
ENSCHIG00000027116	UBLCP1	7	39709581	39724471	-	0.1018
ENSCHIG00000020585	RNF145	7	39748962	39847790	+	0.0964
ENSCHIG00000022934	CLINT1	7	41122883	41180765	+	0.1322
ENSCHIG00000007566	CYFIP2	7	41499047	41627822	-	0.0773
ENSCHIG00000017229	HAVCR2	7	41763675	41910966	+	0.1115
ENSCHIG00000026349		7	41962001	41963321	-	0.0994
ENSCHIG00000020523	MRPL22	7	44230129	44274530	-	0.1114
ENSCHIG00000026197	GEMIN5	7	44278140	44315924	+	0.1402
ENSCHIG00000016161	CNOT8	7	44321554	44330131	-	0.0662
ENSCHIG00000014414	LARP1	7	44366713	44457247	-	0.0277
ENSCHIG00000011850		7	44643909	44651995	-	0.127
ENSCHIG00000024888		7	44858438	44859741	+	0.0952
ENSCHIG00000002961	FAM114A2	7	45052706	45085547	+	0.0637
ENSCHIG00000015936	G3BP1	7	47400889	47416044	-	0.1417
ENSCHIG00000011535		7	47457110	47461817	+	0.1353
ENSCHIG00000020972	SPARC	7	47508698	47533747	+	0.1364
ENSCHIG00000016366		7	48009143	48047907	+	0.0937
ENSCHIG00000024962	TNIP1	7	48082774	48111325	+	0.1207
ENSCHIG00000023539	DCTN4	7	48309768	48340630	+	0.0968
ENSCHIG00000015561	RBM22	7	48352246	48361734	+	0.0376
ENSCHIG00000007887	TCOF1	7	48679052	48716383	-	0.0834
ENSCHIG00000024821	PDGFRB	7	48912986	49005932	+	0.0704
ENSCHIG00000011628	HMGXB3	7	49032491	49095992	-	0.0643
ENSCHIG00000012892	CSNK1A1	7	49514709	49562620	+	0.1107
ENSCHIG00000022991	PCYOX1L	7	49646155	49662769	-	0.1025
ENSCHIG00000026744	GRPEL2	7	49668176	49675005	-	0.1466
ENSCHIG00000026135	FBXO38	7	50558494	50625595	-	0.111
ENSCHIG00000014640	JAKMIP2	7	51584166	51641604	+	0.1304
ENSCHIG00000018339	DPYSL3	7	51746947	51863070	+	0.1359
ENSCHIG00000010905	TCERG1	7	52777525	52830812	-	0.0907
ENSCHIG00000014949	LARS1	7	53060990	53126364	+	0.0549
ENSCHIG00000025513	NDFIP1	7	57331474	57375507	-	0.0545
ENSCHIG00000015196		7	57442937	57451787	+	0.1347
ENSCHIG00000011504		7	57468760	57480124	-	0.0425
ENSCHIG00000013236	DELE1	7	57514760	57527867	-	0.0512
ENSCHIG00000013193	PCDH1	7	57556692	57572012	+	0.1242
ENSCHIG00000023640	HDAC3	7	57786574	57798968	+	0.1028
ENSCHIG00000018689	PCDHGC4	7	57921771	58091464	-	0.0827
ENSCHIG00000023838		7	57997722	58008419	-	0.146
ENSCHIG00000025750	PCDHGB5	7	58028682	58035121	-	0.0819
ENSCHIG00000005938		7	58190046	58190222	-	0.0921
ENSCHIG00000017560	PCDHAC2	7	58411651	58576084	-	0.0699
ENSCHIG00000014775	ZMAT2	7	58669461	58673620	-	0.0755
ENSCHIG00000009904	HARS2	7	58673936	58681868	-	0.0633
ENSCHIG00000018288	HARS1	7	58682208	58695583	+	0.0706
ENSCHIG00000018807	WDR55	7	58698931	58703054	-	0.0879
ENSCHIG00000008932	IK	7	58705630	58717987	-	0.0685
ENSCHIG00000027231	NDUFA2	7	58718293	58720153	+	0.1242
ENSCHIG00000012468	SLC35A4	7	58755722	58756696	-	0.1175
ENSCHIG00000019518	APBB3	7	58760069	58765862	+	0.101
ENSCHIG00000013652	SRA1	7	58766824	58772556	+	0.0848
ENSCHIG00000016020		7	58782460	58889589	-	0.1149
ENSCHIG00000011157	PFDN1	7	58990844	59062428	+	0.077
ENSCHIG00000007518	IGIP	7	59183771	59183932	-	0.0385
ENSCHIG00000009332	PURA	7	59197293	59198261	-	0.0919
ENSCHIG00000017875	CXXC5	7	59618141	59621049	-	0.1378
ENSCHIG00000024215	UBE2D2	7	59672943	59687004	-	0.0359
ENSCHIG00000022675	DNAJC18	7	59787712	59814166	+	0.0635
ENSCHIG00000004383	PAIP2	7	59850668	59854296	-	0.1203
ENSCHIG00000025746		7	59874837	59889627	-	0.0662
ENSCHIG00000005836	CTNNA1	7	60241749	60566626	-	0.1275
ENSCHIG00000019832	HSPA9	7	60577488	60591565	+	0.0119
ENSCHIG00000009685	ETF1	7	60605186	60629590	+	0.0454
ENSCHIG00000016870	REEP2	7	60675407	60680133	-	0.1322
ENSCHIG00000025592	KDM3B	7	60683319	60740637	-	0.088
ENSCHIG00000021049	FAM53C	7	60746378	60750012	-	0.1274
ENSCHIG00000025087	CDC23	7	60856748	60876211	+	0.0785
ENSCHIG00000021350	BRD8	7	60886385	60915887	+	0.0674
ENSCHIG00000016813	FAM13B	7	61030573	61093828	+	0.1077
ENSCHIG00000002602	HNRNPA0	7	61313483	61314397	+	0.0946
ENSCHIG00000021411	MACROH2A1	7	63649839	63721908	+	0.0939
ENSCHIG00000023788	PCBD2	7	64101196	64147292	-	0.1231
ENSCHIG00000026009	DDX46	7	64206822	64253913	-	0.1008
ENSCHIG00000005820	CAMLG	7	64259311	64269808	-	0.0649
ENSCHIG00000022509	SAR1B	7	64352480	64380789	+	0.1013
ENSCHIG00000012699	JADE2	7	64391473	64512366	-	0.1489
ENSCHIG00000017701	UBE2B	7	64548899	64564443	-	0.1009
ENSCHIG00000023636	PPP2CA	7	64637636	64665268	+	0.0495
ENSCHIG00000015329	SKP1	7	64690554	64699131	+	0.0432
ENSCHIG00000024204	VDAC1	7	64826710	64847475	+	0.1031
ENSCHIG00000020905	C5orf15	7	64847337	64858599	+	0.1383
ENSCHIG00000009256		7	65820538	65871368	-	0.0621
ENSCHIG00000017488	UQCRQ	7	66022668	66023553	-	0.0905
ENSCHIG00000018420	SHROOM1	7	66050918	66059159	+	0.1105
ENSCHIG00000025498	BTBD2	7	66173362	66196647	+	0.0398
ENSCHIG00000012053	CSNK1G2	7	66208504	66233574	-	0.0754
ENSCHIG00000026658	SCAMP4	7	66240810	66262083	-	0.1122
ENSCHIG00000017282	ABHD17A	7	66281125	66285597	+	0.0543
ENSCHIG00000021165	REXO1	7	66308393	66329637	+	0.0905
ENSCHIG00000012431	TCF3	7	66465089	66497759	+	0.1443
ENSCHIG00000008372		7	66497710	66500094	+	0.0991
ENSCHIG00000024579	MBD3	7	66519753	66527003	+	0.0654
ENSCHIG00000012929	MEX3D	7	66533422	66541829	+	0.0995
ENSCHIG00000015419	C19orf25	7	66603174	66606676	+	0.14
ENSCHIG00000017061	APC2	7	66609852	66625867	-	0.1256
ENSCHIG00000024694	DAZAP1	7	66641582	66653537	-	0.0793
ENSCHIG00000008587	NDUFS7	7	66670469	66674670	-	0.0483
ENSCHIG00000021735	PWWP3A	7	66679294	66695691	-	0.0779
ENSCHIG00000021288	CIRBP	7	66772818	66774019	-	0.0979
ENSCHIG00000016933	MIDN	7	66783596	66793493	-	0.0539
ENSCHIG00000027238	ATP5F1D	7	66798216	66799857	-	0.0659
ENSCHIG00000019571	CBARP	7	66804620	66810585	+	0.1054
ENSCHIG00000021758	STK11	7	66813220	66827946	-	0.1356
ENSCHIG00000026127	SBNO2	7	66862306	66891766	+	0.1143
ENSCHIG00000014151	POLR2E	7	66898830	66902627	+	0.1361
ENSCHIG00000026967	TMEM259	7	66952810	66962129	+	0.0711
ENSCHIG00000008636	WDR18	7	66969003	66978955	-	0.0744
ENSCHIG00000020110	R3HDM4	7	67033299	67043052	+	0.1206
ENSCHIG00000021534	RNF126	7	67209174	67216701	+	0.0698
ENSCHIG00000013267	POLRMT	7	67230939	67244120	+	0.0668
ENSCHIG00000019835		7	67269467	67276799	-	0.1018
ENSCHIG00000025931	CDC34	7	67296466	67306167	-	0.0547
ENSCHIG00000021977	TPGS1	7	67310463	67316660	-	0.0915
ENSCHIG00000015907	ZNF692	7	67837684	67845288	+	0.1273
ENSCHIG00000009447	SH3BP5L	7	67864082	67878568	+	0.0663
ENSCHIG00000016046	ZNF496	7	69939579	69987777	+	0.1224
ENSCHIG00000022440	TRIM52	7	70197083	70201152	+	0.1465
ENSCHIG00000001532	TRIM41	7	70217133	70225924	-	0.0317
ENSCHIG00000010843	ZFP62	7	70572381	70575098	+	0.0996
ENSCHIG00000020391		7	70824788	70847981	+	0.1148
ENSCHIG00000019524	CLK4	7	70871384	70897140	+	0.1103
ENSCHIG00000015159	NHP2	7	71372945	71376561	+	0.0914
ENSCHIG00000008765	RMND5B	7	71376579	71394808	-	0.0685
ENSCHIG00000008877		7	71514056	71518130	-	0.1135
ENSCHIG00000024265	FAM193B	7	71567690	71601548	+	0.0859
ENSCHIG00000009756	DDX41	7	71601635	71608434	+	0.0856
ENSCHIG00000003524	DBN1	7	71649082	71662999	+	0.0534
ENSCHIG00000019847	GRK6	7	71673569	71692153	-	0.0722
ENSCHIG00000019715	LMAN2	7	71766581	71787109	+	0.0657
ENSCHIG00000020843		7	71837755	71844728	-	0.0586
ENSCHIG00000010441	RAB24	7	71845431	71846967	+	0.1149
ENSCHIG00000024692	NSD1	7	71853265	71996624	-	0.101
ENSCHIG00000026350	RNF44	7	72588089	72605693	+	0.0884
ENSCHIG00000022380	FAF2	7	72620306	72686499	-	0.1375
ENSCHIG00000018170	CLTB	7	72731353	72753534	+	0.1175
ENSCHIG00000009428	COMMD10	7	72826821	72872403	+	0.0724
ENSCHIG00000023435	DMXL1	7	75824557	75955444	+	0.1443
ENSCHIG00000012333	HSD17B4	7	76164597	76268043	+	0.065
ENSCHIG00000019724	SRFBP1	7	78794325	78849610	+	0.1438
ENSCHIG00000007248	SNX2	7	79594934	79656364	+	0.1492
ENSCHIG00000011061		7	79869922	79870113	+	0.0507
ENSCHIG00000026647	ZNF608	7	81535602	81644290	-	0.1087
ENSCHIG00000025691	GRAMD2B	7	83175574	83297304	+	0.093
ENSCHIG00000008246	ALDH7A1	7	83336549	83382252	-	0.0622
ENSCHIG00000019187	PHAX	7	83382463	83392749	+	0.0829
ENSCHIG00000018678		7	87299710	87306015	-	0.0935
ENSCHIG00000015548		7	88651705	88653486	-	0.0752
ENSCHIG00000006955		7	88702864	88819722	+	0.0879
ENSCHIG00000027262	KIF3A	7	88891688	88973652	-	0.134
ENSCHIG00000024186	AP3D1	7	89127611	89159745	-	0.0556
ENSCHIG00000018323	SF3A2	7	89173008	89177236	-	0.0982
ENSCHIG00000010795	PLEKHJ1	7	89182150	89183873	+	0.1185
ENSCHIG00000000810	OAZ1	7	89278946	89281918	+	0.0468
ENSCHIG00000023663	LSM7	7	89322428	89326746	-	0.1431
ENSCHIG00000018686	SPPL2B	7	89326895	89341843	+	0.0726
ENSCHIG00000003337	TIMM13	7	89409201	89409750	-	0.1163
ENSCHIG00000025763	SGTA	7	89641399	89659193	-	0.0336
ENSCHIG00000013949	THOP1	7	89659835	89674551	+	0.1071
ENSCHIG00000012967	TLE5	7	89825826	89833611	-	0.0614
ENSCHIG00000012068	GNA11	7	89857119	89875988	+	0.0587
ENSCHIG00000021992	NCLN	7	89923393	89937764	+	0.0446
ENSCHIG00000015364	NFIC	7	90052814	90119988	+	0.0741
ENSCHIG00000023284	DOHH	7	90138361	90165546	-	0.0471
ENSCHIG00000014824	FZR1	7	90163792	90183621	+	0.0585
ENSCHIG00000026750	CACTIN	7	90240882	90252068	-	0.1367
ENSCHIG00000022491	PIP5K1C	7	90253172	90301918	-	0.1175
ENSCHIG00000026538	MRPL54	7	90349028	90350764	+	0.1011
ENSCHIG00000024368	ZFR2	7	90382710	90404148	-	0.043
ENSCHIG00000026683	ATCAY	7	90440305	90480904	+	0.096
ENSCHIG00000018026	DAPK3	7	90501649	90518024	-	0.0853
ENSCHIG00000013910		7	90518136	90530292	-	0.0888
ENSCHIG00000022661	ZBTB7A	7	90583678	90598895	-	0.1352
ENSCHIG00000014919		7	90625702	90647045	-	0.0324
ENSCHIG00000016966		7	90735241	90748787	+	0.1381
ENSCHIG00000015132	MPND	7	90803866	90813271	+	0.0814
ENSCHIG00000004865	UBXN6	7	90869584	90881895	-	0.1293
ENSCHIG00000019288	HDGFL2	7	90901719	90917639	+	0.086
ENSCHIG00000007927	DPP9	7	91081625	91117388	-	0.0794
ENSCHIG00000013500	FEM1A	7	91189487	91191448	+	0.0442
ENSCHIG00000017369	KDM4B	7	91368409	91450009	+	0.1288
ENSCHIG00000027091	PTPRS	7	91505314	91568024	-	0.1
ENSCHIG00000024547	SAFB2	7	91812839	91841500	-	0.0522
ENSCHIG00000007262	SAFB	7	91841985	91907420	+	0.0363
ENSCHIG00000025054		7	91905631	91907086	-	0.1151
ENSCHIG00000003365	LONP1	7	91915527	91934034	-	0.0421
ENSCHIG00000021213		7	92032107	92037053	-	0.0734
ENSCHIG00000021064	RANBP3	7	92046102	92095457	-	0.0847
ENSCHIG00000022842	MLLT1	7	92286230	92352167	-	0.1074
ENSCHIG00000023189	CLPP	7	92409881	92414881	+	0.1037
ENSCHIG00000011986	GTF2F1	7	92425059	92430750	-	0.1084
ENSCHIG00000027053	KHSRP	7	92446022	92457822	-	0.0468
ENSCHIG00000008013	SLC25A23	7	92470997	92482893	-	0.1454
ENSCHIG00000003887	ZNF414	7	93309551	93312312	+	0.1186
ENSCHIG00000026313	HNRNPM	7	93325916	93365718	-	0.0758
ENSCHIG00000016628		7	93371683	93380476	-	0.1188
ENSCHIG00000022426		7	93395755	93400904	-	0.0163
ENSCHIG00000017787	RPS28	7	93459032	93459839	-	0.1395
ENSCHIG00000009187		7	93459308	93467191	+	0.0922
ENSCHIG00000014334	ELAVL1	7	93693145	93714726	+	0.1497
ENSCHIG00000024164		7	93735312	93748594	+	0.0683
ENSCHIG00000021476	MAP2K7	7	93751755	93768190	-	0.1283
ENSCHIG00000009385	EVI5L	7	93790128	93823001	-	0.08
ENSCHIG00000002183	TRAPPC5	7	93905702	93906268	-	0.0631
ENSCHIG00000024062		7	94145118	94148925	+	0.1107
ENSCHIG00000012825	PIN1	7	94335879	94347575	+	0.0684
ENSCHIG00000026620	SHFL	7	94555752	94559905	+	0.1359
ENSCHIG00000006450		7	94569569	94576368	+	0.0745
ENSCHIG00000003167	EIF3G	7	94576374	94581018	-	0.0754
ENSCHIG00000023294	DNMT1	7	94593298	94637219	-	0.097
ENSCHIG00000010178	S1PR2	7	94656743	94657801	-	0.1163
ENSCHIG00000000516	MRPL4	7	94678373	94689462	+	0.0594
ENSCHIG00000026261		7	94725471	94729464	-	0.1197
ENSCHIG00000018652	TYK2	7	94760764	94786266	-	0.1097
ENSCHIG00000000718	CDC37	7	94808567	94819377	-	0.1135
ENSCHIG00000012093	KEAP1	7	94888532	94895552	-	0.0473
ENSCHIG00000011851	KRI1	7	94940779	94949676	-	0.1007
ENSCHIG00000008328		7	94972516	94972878	+	0.1422
ENSCHIG00000005817	SLC44A2	7	94993392	95008508	+	0.0986
ENSCHIG00000024731	ILF3	7	95025105	95040448	+	0.0924
ENSCHIG00000014137	QTRT1	7	95053489	95065377	+	0.0515
ENSCHIG00000025917	DNM2	7	95073939	95161424	+	0.0958
ENSCHIG00000008507	CARM1	7	95184940	95225912	+	0.0928
ENSCHIG00000008021		7	95232140	95232998	+	0.0951
ENSCHIG00000015318	SMARCA4	7	95300275	95373370	+	0.0901
ENSCHIG00000017311	KANK2	7	95457575	95479984	-	0.0794
ENSCHIG00000017845	DOCK6	7	95483756	95523594	-	0.1191
ENSCHIG00000007462	TMEM205	7	95611605	95613407	-	0.1101
ENSCHIG00000013274	PRKCSH	7	95673457	95686902	+	0.1047
ENSCHIG00000021558	ECSIT	7	95724259	95738167	-	0.1455
ENSCHIG00000012527	ELOF1	7	95756043	95760854	-	0.0678
ENSCHIG00000014970	ARHGEF18	7	96193907	96213849	+	0.0912
ENSCHIG00000009326	ZNF358	7	96252436	96256570	+	0.0979
ENSCHIG00000004859	MCOLN1	7	96258700	96266841	+	0.1454
ENSCHIG00000012296	PNPLA6	7	96267845	96290420	+	0.1117
ENSCHIG00000011512	XAB2	7	96331478	96340178	-	0.1013
ENSCHIG00000020365	TECR	7	96621213	96653972	-	0.117
ENSCHIG00000013480	NDUFB7	7	96621519	96625816	+	0.0423
ENSCHIG00000023424		7	96663301	96667007	+	0.1161
ENSCHIG00000016305	GIPC1	7	96686654	96690676	+	0.0496
ENSCHIG00000009176	PKN1	7	96692886	96726109	-	0.0846
ENSCHIG00000010425	ADGRE5	7	96746016	96765151	-	0.1319
ENSCHIG00000025611	ADGRL1	7	96924043	96952323	+	0.1253
ENSCHIG00000016501	PRKACA	7	96987835	96999369	+	0.0935
ENSCHIG00000015338		7	97002063	97008952	+	0.0815
ENSCHIG00000018476	CC2D1A	7	97154709	97171810	-	0.0964
ENSCHIG00000018093	C19orf53	7	97259782	97264538	-	0.102
ENSCHIG00000023771	NACC1	7	97820673	97832751	-	0.0806
ENSCHIG00000013569	TRMT1	7	97838136	97846790	+	0.1428
ENSCHIG00000017823	GADD45GIP1	7	97981566	97983985	+	0.113
ENSCHIG00000017626	RAD23A	7	97984986	97990524	-	0.0528
ENSCHIG00000023446	CALR	7	97990453	97996039	-	0.0727
ENSCHIG00000022617	FARSA	7	98001823	98011601	+	0.0461
ENSCHIG00000008032	GCDH	7	98030055	98037734	-	0.0778
ENSCHIG00000012078	MAST1	7	98051023	98079969	-	0.137
ENSCHIG00000008839		7	98102785	98107105	+	0.0796
ENSCHIG00000023078	GET3	7	98142266	98150186	-	0.0797
ENSCHIG00000017848		7	98151828	98154538	+	0.074
ENSCHIG00000011718		7	98161019	98173988	+	0.0867
ENSCHIG00000011017		7	98186847	98190347	+	0.1026
ENSCHIG00000025793		7	98190511	98194444	-	0.1101
ENSCHIG00000020903		7	98205703	98207188	+	0.1251
ENSCHIG00000001921	MAN2B1	7	98208405	98223503	+	0.0762
ENSCHIG00000015369	ZNF317	7	98827761	98839863	+	0.0857
ENSCHIG00000024359	SYDE1	7	100673928	100681028	+	0.049
ENSCHIG00000018122	ILVBL	7	100681121	100692405	-	0.0706
ENSCHIG00000016952	NOTCH3	7	100759110	100797937	-	0.0793
ENSCHIG00000018824		7	100821064	100853202	-	0.0636
ENSCHIG00000008591	AKAP8	7	100925016	100938626	-	0.098
ENSCHIG00000005712	AKAP8L	7	100936787	100967523	-	0.1466
ENSCHIG00000018501	WIZ	7	100976879	101000290	-	0.0328
ENSCHIG00000020839	FAM32A	7	101929694	101935006	+	0.0432
ENSCHIG00000015265	AP1M1	7	101940522	101974641	+	0.0507
ENSCHIG00000008795	KLF2	7	102077407	102083207	+	0.1094
ENSCHIG00000018388	EPS15L1	7	102105099	102211410	-	0.0551
ENSCHIG00000023160	C19orf44	7	102254641	102269120	+	0.0833
ENSCHIG00000013765	CHERP	7	102270739	102288803	-	0.094
ENSCHIG00000008462	SLC35E1	7	102296502	102312633	-	0.0505
ENSCHIG00000024027	TMEM38A	7	102384602	102411437	+	0.1191
ENSCHIG00000016199	SIN3B	7	102556724	102599894	+	0.0804
ENSCHIG00000012784		7	102770549	102784252	-	0.1239
ENSCHIG00000011652	MYO9B	7	102814942	102904668	+	0.1037
ENSCHIG00000020685		7	102911812	102913090	+	0.0864
ENSCHIG00000024953		7	102945274	102949850	+	0.0375
ENSCHIG00000019222	ABHD8	7	102958277	102967688	-	0.1317
ENSCHIG00000014263	MRPL34	7	102966677	102967205	+	0.0634
ENSCHIG00000014785		7	102973661	102976131	+	0.0697
ENSCHIG00000019436	ANO8	7	102978925	102989329	-	0.0699
ENSCHIG00000021205	GTPBP3	7	102993121	102995949	+	0.1128
ENSCHIG00000027144	SLC27A1	7	103143597	103180185	+	0.0942
ENSCHIG00000024638	PGLS	7	103187508	103195071	+	0.1044
ENSCHIG00000020013	COLGALT1	7	103219551	103245177	+	0.0733
ENSCHIG00000019831	MAP1S	7	103343271	103374875	+	0.0394
ENSCHIG00000018069	FCHO1	7	103388274	103414341	+	0.11
ENSCHIG00000025646		7	103514235	103518380	+	0.1104
ENSCHIG00000018622	CCDC124	7	103557073	103568676	+	0.0633
ENSCHIG00000005705		7	103726046	103735395	+	0.1197
ENSCHIG00000007327	RAB3A	7	103776081	103786839	-	0.1395
ENSCHIG00000010928	LSM4	7	103870337	103877647	-	0.1034
ENSCHIG00000021686	SSBP4	7	103998287	104013310	+	0.1434
ENSCHIG00000023057	ISYNA1	7	104014041	104016979	-	0.0596
ENSCHIG00000013446	FKBP8	7	104108510	104116814	-	0.0665
ENSCHIG00000027154	KXD1	7	104134069	104138188	+	0.0539
ENSCHIG00000024401		7	104141105	104142424	+	0.1136
ENSCHIG00000025942	REX1BD	7	104147301	104149996	+	0.061
ENSCHIG00000001269	TMEM59L	7	104166927	104172390	+	0.0831
ENSCHIG00000011018	UPF1	7	104385382	104417495	+	0.0678
ENSCHIG00000026655	GDF1	7	104417866	104429525	-	0.1183
ENSCHIG00000019197	COPE	7	104442053	104460621	-	0.0709
ENSCHIG00000019910	DDX49	7	104461007	104468420	+	0.1008
ENSCHIG00000000571	SUGP2	7	104534866	104563492	-	0.1444
ENSCHIG00000022745	ARMC6	7	104570114	104582555	+	0.0868
ENSCHIG00000023514	BORCS8	7	104676190	104684912	-	0.094
ENSCHIG00000009697	RFXANK	7	104685715	104694253	+	0.1173
ENSCHIG00000024169	SUGP1	7	104756739	104790388	-	0.0769
ENSCHIG00000018574	MAU2	7	104789333	104821128	+	0.1404
ENSCHIG00000022449	GATAD2A	7	104877952	104932895	+	0.0984
ENSCHIG00000005106	NDUFA13	7	104940983	104949124	+	0.0772
ENSCHIG00000027146	ATP13A1	7	105073349	105089139	-	0.0741
ENSCHIG00000024384	ZNF354B	7	105252357	105277096	-	0.1395
ENSCHIG00000025042	SNAP47	7	105330125	105397421	+	0.1143
ENSCHIG00000010924	ARF1	7	105815483	105816343	+	0.1067
ENSCHIG00000020666	C1orf35	7	105819000	105820960	-	0.1121
ENSCHIG00000024153	MRPL55	7	105821844	105824637	-	0.1012
ENSCHIG00000025813	IBA57	7	105853734	105863226	+	0.1003
ENSCHIG00000010660	TRIM11	7	106181862	106188169	-	0.1067
ENSCHIG00000012732	RNF187	7	106261963	106265325	+	0.1457
ENSCHIG00000013008	ZNF454	7	106352249	106370686	+	0.1486
ENSCHIG00000025380	RUFY1	7	107035139	107100736	+	0.0848
ENSCHIG00000021285	HNRNPH1	7	107105546	107112270	-	0.0978
ENSCHIG00000000679	CANX	7	107166772	107196272	+	0.044
ENSCHIG00000010088	MGAT4B	7	107288266	107299603	-	0.1475
ENSCHIG00000022932	SQSTM1	7	107369707	107380176	+	0.0834
ENSCHIG00000017185	MRNIP	7	107380767	107397619	-	0.1228
ENSCHIG00000009249	TBC1D9B	7	107401741	107440817	-	0.0334
ENSCHIG00000026077	RNF130	7	107452493	107628947	-	0.1029
ENSCHIG00000025952	GFPT2	7	107866396	107892997	-	0.141
ENSCHIG00000012634		7	108296000	108297079	-	0.1469
ENSCHIG00000008407		8	114630	115874	-	0.1088
ENSCHIG00000015957	MFSD14B	8	195120	313927	+	0.0769
ENSCHIG00000026232	PALLD	8	571741	952615	+	0.0593
ENSCHIG00000026304	CBR4	8	969254	986935	-	0.1375
ENSCHIG00000021097	NEK1	8	1290022	1418138	-	0.1027
ENSCHIG00000019301	CLCN3	8	1451594	1536416	+	0.0408
ENSCHIG00000011299	HPF1	8	1536764	1565883	-	0.0519
ENSCHIG00000010341		8	3412083	3413156	+	0.047
ENSCHIG00000025426	CTSB	8	7427732	7448080	+	0.1151
ENSCHIG00000024342	FDFT1	8	7453609	7479779	-	0.1274
ENSCHIG00000003424	HMBOX1	8	9475600	9627995	-	0.1476
ENSCHIG00000027229	EXTL3	8	9835379	9945508	-	0.1214
ENSCHIG00000013915	ZNF395	8	10197044	10246285	+	0.1326
ENSCHIG00000011858		8	10386061	10387023	-	0.144
ENSCHIG00000025755	ELP3	8	10447346	10656659	-	0.0497
ENSCHIG00000005126		8	10880054	10901550	+	0.0498
ENSCHIG00000010216		8	11017731	11038060	+	0.0936
ENSCHIG00000027260	NDUFB6	8	11340795	11355490	+	0.0614
ENSCHIG00000012805	TOPORS	8	11356830	11366733	+	0.127
ENSCHIG00000006618		8	14314834	14316269	+	0.1264
ENSCHIG00000014755	C9orf72	8	16647128	16675046	+	0.0553
ENSCHIG00000014920	PLAA	8	17235071	17275463	+	0.0537
ENSCHIG00000017091	CAAP1	8	17284977	17360865	+	0.0322
ENSCHIG00000018988		8	21002609	21003237	-	0.1302
ENSCHIG00000018121		8	22205367	22206482	-	0.119
ENSCHIG00000021211	KLHL9	8	22898859	22900831	+	0.0896
ENSCHIG00000015472		8	25016341	25020038	-	0.1028
ENSCHIG00000004994	RRAGA	8	25058551	25059492	-	0.0483
ENSCHIG00000013033	CNTLN	8	26770586	27126334	-	0.1296
ENSCHIG00000008194		8	28371437	28371859	+	0.0976
ENSCHIG00000016679		8	28690780	28727656	+	0.0565
ENSCHIG00000020068	SNAPC3	8	28732437	28769153	-	0.1115
ENSCHIG00000022331	MPDZ	8	30916793	31092676	+	0.1171
ENSCHIG00000017325	PTPRD	8	35836790	36433380	+	0.0876
ENSCHIG00000012785	DMAC1	8	36926886	36927548	+	0.0488
ENSCHIG00000026551	KDM4C	8	37581058	38002749	-	0.1414
ENSCHIG00000022064	GLDC	8	38074927	38159664	+	0.1375
ENSCHIG00000015113	UHRF2	8	38179789	38250379	-	0.1403
ENSCHIG00000006704	RANBP6	8	38506988	38510305	+	0.0774
ENSCHIG00000024183	KIAA2026	8	38515147	38625284	+	0.0714
ENSCHIG00000003903	JAK2	8	39155824	39359922	-	0.1159
ENSCHIG00000021559	PUM3	8	41506933	41542956	+	0.1413
ENSCHIG00000025863	SMARCA2	8	42220519	42395939	-	0.0869
ENSCHIG00000018134	KANK1	8	43598959	43810846	-	0.0898
ENSCHIG00000019169	FXN	8	45045409	45067203	+	0.0709
ENSCHIG00000012544	C9orf40	8	50849331	50854260	-	0.1235
ENSCHIG00000018325	VCP	8	59077925	59128111	-	0.055
ENSCHIG00000021663	FANCG	8	59129536	59136141	-	0.1462
ENSCHIG00000025806	STOML2	8	59149560	59152547	-	0.0403
ENSCHIG00000018514	FAM214B	8	59154644	59157200	-	0.0862
ENSCHIG00000021467	RUSC2	8	59559933	59598110	+	0.1313
ENSCHIG00000013203	TESK1	8	59609571	59613564	+	0.07
ENSCHIG00000010117	CREB3	8	59716676	59720444	+	0.1244
ENSCHIG00000025213	GBA2	8	59720887	59731222	-	0.0659
ENSCHIG00000008754	NPR2	8	59770709	59788895	+	0.0431
ENSCHIG00000013918		8	59807360	59831532	+	0.0807
ENSCHIG00000016030		8	60159765	60176979	+	0.0623
ENSCHIG00000019637	GRHPR	8	61208332	61217068	+	0.1174
ENSCHIG00000008725	ZBTB5	8	61221104	61223134	-	0.1269
ENSCHIG00000019479	POLR1E	8	61267297	61283693	+	0.0957
ENSCHIG00000018466	EXOSC3	8	61536880	61541539	-	0.0637
ENSCHIG00000010370	DCAF10	8	61568938	61622573	+	0.1347
ENSCHIG00000007862	SLC25A51	8	61639173	61640066	-	0.1436
ENSCHIG00000025388		8	61662593	61800345	-	0.1294
ENSCHIG00000009495		8	62070305	62070670	+	0.1155
ENSCHIG00000004770	TDRD7	8	62303858	62376594	+	0.1261
ENSCHIG00000010183	TSTD2	8	62474975	62495357	-	0.1336
ENSCHIG00000020139	NCBP1	8	62501112	62536965	+	0.1449
ENSCHIG00000015417		8	62810885	62831835	+	0.1007
ENSCHIG00000015564		8	62916674	62918479	-	0.0474
ENSCHIG00000015109		8	65379383	65383508	-	0.1276
ENSCHIG00000016793	ATP6V1B2	8	66911518	66937510	+	0.0598
ENSCHIG00000016714	XPO7	8	68910003	68998287	+	0.0554
ENSCHIG00000020971	FAM160B2	8	69072824	69088073	+	0.1223
ENSCHIG00000025564	NUDT18	8	69090900	69093155	-	0.132
ENSCHIG00000003972	SORBS3	8	69503312	69524809	+	0.1317
ENSCHIG00000007510	CCAR2	8	69556397	69571499	+	0.0758
ENSCHIG00000020329	BIN3	8	69568683	69620948	-	0.1079
ENSCHIG00000024704		8	70181790	70193739	+	0.052
ENSCHIG00000009107	R3HCC1	8	70213312	70221000	+	0.129
ENSCHIG00000017608	ENTPD4	8	70355578	70384762	-	0.1043
ENSCHIG00000007473	PPP2R2A	8	73327973	73413364	+	0.0544
ENSCHIG00000024818		8	73424098	73450154	+	0.0557
ENSCHIG00000026845	DPYSL2	8	73547085	73663527	+	0.12
ENSCHIG00000015674		8	74589475	74597693	+	0.051
ENSCHIG00000027107	SMU1	8	74603324	74634028	-	0.0634
ENSCHIG00000023332		8	74816404	74826154	-	0.0841
ENSCHIG00000026558	CHMP5	8	74826585	74839438	+	0.0467
ENSCHIG00000020037	NFX1	8	74850541	74913971	+	0.0899
ENSCHIG00000011813	NOL6	8	74995967	75008669	-	0.0932
ENSCHIG00000020551	UBE2R2	8	75023241	75120586	+	0.0571
ENSCHIG00000023488	UBAP2	8	75123206	75207507	-	0.0529
ENSCHIG00000011633	DCAF12	8	75280896	75315764	-	0.1258
ENSCHIG00000016510	UBAP1	8	75402497	75426271	+	0.0368
ENSCHIG00000024034	FAM219A	8	75539245	75599796	-	0.1115
ENSCHIG00000015187	DNAI1	8	75600528	75672302	+	0.1117
ENSCHIG00000006046	RPP25L	8	75802117	75802608	-	0.1094
ENSCHIG00000014829	DCTN3	8	75805120	75812724	-	0.0528
ENSCHIG00000025524	SIGMAR1	8	75828982	75830845	-	0.0864
ENSCHIG00000025657	GALT	8	75837667	75845012	+	0.0698
ENSCHIG00000024068	IDNK	8	76616041	76633334	+	0.1421
ENSCHIG00000015156	UBQLN1	8	76660860	76713175	-	0.0291
ENSCHIG00000025312	GKAP1	8	76763531	76860866	-	0.1033
ENSCHIG00000014738	HNRNPK	8	77009603	77021148	-	0.0486
ENSCHIG00000023122	NTRK2	8	77712701	78109167	+	0.1376
ENSCHIG00000014953	AGTPBP1	8	78597992	78791363	-	0.1252
ENSCHIG00000013884	NAA35	8	78890959	78985110	+	0.1403
ENSCHIG00000022785	GOLM1	8	78995179	79039008	-	0.0489
ENSCHIG00000015646	ISCA1	8	79184353	79196152	-	0.0937
ENSCHIG00000011940	AOPEP	8	81062055	81411166	+	0.0884
ENSCHIG00000018392	HABP4	8	82962587	82997218	+	0.1249
ENSCHIG00000023719	IARS1	8	83603727	83682464	-	0.1095
ENSCHIG00000023837	NOL8	8	83690231	83714553	-	0.0889
ENSCHIG00000016330	OGN	8	83785578	83805478	-	0.109
ENSCHIG00000017909	ECM2	8	83877780	83916108	-	0.1217
ENSCHIG00000022062	BICD2	8	84019284	84076828	-	0.0463
ENSCHIG00000014753	CARD19	8	84236769	84252802	+	0.1243
ENSCHIG00000008370	FAM120A	8	84533159	84652146	+	0.0706
ENSCHIG00000014796	PHF2	8	84665524	84753107	+	0.1104
ENSCHIG00000026613	PTPDC1	8	85070822	85147536	+	0.1365
ENSCHIG00000016668	SPTLC1	8	85528740	85594581	+	0.0505
ENSCHIG00000009349	NFIL3	8	86203660	86205048	+	0.1201
ENSCHIG00000016972	AUH	8	86263494	86452254	+	0.1279
ENSCHIG00000000579	SEMA4D	8	88433921	88497670	+	0.1138
ENSCHIG00000010657	SECISBP2	8	88510577	88550245	-	0.1019
ENSCHIG00000024607		8	89405235	89450245	-	0.1162
ENSCHIG00000023805	MSANTD3	8	89964488	89995839	+	0.0797
ENSCHIG00000008870	PGAP4	8	90989990	90991201	-	0.142
ENSCHIG00000013006	RNF20	8	91102746	91127564	+	0.0582
ENSCHIG00000018565		8	92666781	92669997	-	0.1027
ENSCHIG00000008581		8	95872320	95873963	+	0.0591
ENSCHIG00000022567	RAD23B	8	96798660	96840813	+	0.0316
ENSCHIG00000024936	ELP1	8	98243115	98295296	-	0.1376
ENSCHIG00000002191		8	98299288	98305031	+	0.057
ENSCHIG00000013447	TXN	8	99557862	99569561	-	0.0716
ENSCHIG00000017566	ECPAS	8	100542400	100625984	-	0.0614
ENSCHIG00000026536	PTGR1	8	100704630	100734488	-	0.1179
ENSCHIG00000026520	ZFP37	8	101992123	102006630	-	0.1469
ENSCHIG00000027102	FKBP15	8	102109222	102162940	-	0.0782
ENSCHIG00000024648		8	102220958	102240141	+	0.1255
ENSCHIG00000020168		8	102364825	102366000	-	0.0831
ENSCHIG00000013746	CDK5RAP2	8	109540873	109710320	-	0.1184
ENSCHIG00000020458	FBXW2	8	109869553	109899198	-	0.0817
ENSCHIG00000021228	PSMD5	8	109906253	109928252	-	0.1141
ENSCHIG00000023328		8	110301449	110301748	-	0.0451
ENSCHIG00000026983	RAB14	8	110302637	110313031	-	0.0239
ENSCHIG00000021305	GSN	8	110417456	110447805	+	0.1249
ENSCHIG00000026929		8	110690180	110695109	-	0.1297
ENSCHIG00000022264		8	110708591	110717280	+	0.0425
ENSCHIG00000019261	TRAPPC12	8	110760269	110789917	-	0.0533
ENSCHIG00000020574	EIPR1	8	110800142	110867396	+	0.0535
ENSCHIG00000027148	TMEM18	8	112162896	112166374	+	0.1237
ENSCHIG00000025424		8	112441758	112455540	-	0.0697
ENSCHIG00000014134	MTO1	9	141054	171216	+	0.1424
ENSCHIG00000002917	SLC17A5	9	247437	332946	-	0.0764
ENSCHIG00000016010		9	2058036	2063195	-	0.0624
ENSCHIG00000023159	TMEM30A	9	2072885	2110533	-	0.0652
ENSCHIG00000009406	SENP6	9	2454798	2583242	+	0.1004
ENSCHIG00000018457	MYO6	9	2664276	2762337	+	0.1127
ENSCHIG00000009645		9	4444504	4444905	+	0.0522
ENSCHIG00000018136	IRAK1BP1	9	5766222	5785246	+	0.1203
ENSCHIG00000006319	BCKDHB	9	7115485	7377326	+	0.1046
ENSCHIG00000022288	DOP1A	9	10248763	10357975	+	0.0946
ENSCHIG00000015927	RWDD2A	9	10384956	10387905	+	0.1016
ENSCHIG00000022836	ME1	9	10401976	10606079	-	0.0735
ENSCHIG00000022254	SNAP91	9	10750820	10920627	-	0.103
ENSCHIG00000006212		9	11052416	11096496	+	0.1306
ENSCHIG00000010509	KIAA0408	9	11114876	11127094	+	0.1143
ENSCHIG00000002940	ECHDC1	9	11217896	11275656	+	0.0386
ENSCHIG00000022608		9	11276216	11277296	-	0.0837
ENSCHIG00000025269	HINT3	9	12569389	12582828	-	0.0522
ENSCHIG00000026965	HEY2	9	12793600	12808663	-	0.0924
ENSCHIG00000014646	HDDC2	9	13208014	13227155	+	0.1122
ENSCHIG00000014592	SERINC1	9	15940927	15972156	+	0.0384
ENSCHIG00000020334	HSF2	9	15955076	16019241	-	0.0318
ENSCHIG00000011331		9	16087763	16088137	-	0.1276
ENSCHIG00000025425		9	20324783	20346180	-	0.1174
ENSCHIG00000017940		9	20404065	20449484	+	0.0354
ENSCHIG00000020636		9	21369446	21386536	-	0.0956
ENSCHIG00000013019	TSPYL1	9	21683909	21685207	+	0.1134
ENSCHIG00000024213	HDAC2	9	23767898	23805739	+	0.1356
ENSCHIG00000009392	MARCKS	9	23868109	23884417	-	0.1019
ENSCHIG00000020635	TUBE1	9	25676565	25701408	+	0.1251
ENSCHIG00000009044	FYN	9	25922991	26110286	+	0.1245
ENSCHIG00000023002	REV3L	9	26259783	26437892	+	0.1466
ENSCHIG00000014023	GTF3C6	9	26695042	26705201	-	0.1202
ENSCHIG00000020077		9	26749587	26769162	-	0.0817
ENSCHIG00000024294	ZBTB24	9	27989399	28002098	+	0.1177
ENSCHIG00000016425	MICAL1	9	28009733	28022946	+	0.122
ENSCHIG00000017822	SESN1	9	28362768	28473928	+	0.1004
ENSCHIG00000003391	SNX3	9	29172238	29220357	+	0.0569
ENSCHIG00000017859	OSTM1	9	29360983	29402723	+	0.1459
ENSCHIG00000021240	SEC63	9	29453777	29518572	+	0.117
ENSCHIG00000007832	SOBP	9	29723963	29871958	-	0.0938
ENSCHIG00000017313		9	30577710	30607063	-	0.0964
ENSCHIG00000011362	RTN4IP1	9	30606729	30659884	+	0.1295
ENSCHIG00000019257	PREP	9	31794814	31991797	+	0.0905
ENSCHIG00000016858		9	37519832	37544130	+	0.1461
ENSCHIG00000017747	PNISR	9	37630447	37648217	+	0.0622
ENSCHIG00000011202	COQ3	9	37658527	37675570	+	0.1049
ENSCHIG00000016763	UFL1	9	40488190	40554480	-	0.1419
ENSCHIG00000011803	MAP3K7	9	46961460	47032492	+	0.121
ENSCHIG00000018023	CASP8AP2	9	47661393	47679659	-	0.1399
ENSCHIG00000020936	MDN1	9	47698551	47842002	+	0.1292
ENSCHIG00000011962	RARS2	9	49635794	49709085	+	0.1196
ENSCHIG00000014500	ZNF292	9	49908750	49999953	-	0.1157
ENSCHIG00000024654		9	51069839	51094949	+	0.0695
ENSCHIG00000017765	SNX14	9	51113060	51184727	+	0.0483
ENSCHIG00000013232	CEP162	9	52424324	52521306	+	0.1182
ENSCHIG00000009496		9	54301876	54303485	+	0.0628
ENSCHIG00000014607		9	54360886	54361803	-	0.1148
ENSCHIG00000014839	STX7	9	57668528	57731365	-	0.0572
ENSCHIG00000020241	SLC18B1	9	58043388	58077753	-	0.0928
ENSCHIG00000010299	HBS1L	9	60097149	60188857	-	0.0461
ENSCHIG00000025335	AHI1	9	60419127	60636638	-	0.1488
ENSCHIG00000000525	BCLAF1	9	61375316	61396186	-	0.1369
ENSCHIG00000013778	IFNGR1	9	62193789	62220406	-	0.1452
ENSCHIG00000018840	CCDC28A	9	63654798	63675253	+	0.0657
ENSCHIG00000022601	REPS1	9	63759668	63848427	-	0.1223
ENSCHIG00000022022		9	66664436	66739946	+	0.0347
ENSCHIG00000012210	AIG1	9	67568494	67825985	+	0.0438
ENSCHIG00000026379	PEX3	9	67950644	67981382	+	0.0657
ENSCHIG00000013788		9	68347397	68364728	+	0.1007
ENSCHIG00000007987	SF3B5	9	68535307	68535567	-	0.0909
ENSCHIG00000003556		9	68583111	68583638	+	0.145
ENSCHIG00000023043	EPM2A	9	69974311	70097814	-	0.1462
ENSCHIG00000021035	TAB2	9	73552259	73611317	+	0.129
ENSCHIG00000010600	PPIL4	9	73694858	73732767	-	0.1011
ENSCHIG00000015665	GINM1	9	73749105	73779305	+	0.108
ENSCHIG00000020820	NUP43	9	73856053	73867248	-	0.1011
ENSCHIG00000025710	PCMT1	9	73868767	73912309	+	0.147
ENSCHIG00000013493	AKAP12	9	75679113	75703102	+	0.15
ENSCHIG00000023404	ZBTB2	9	75714591	75723776	-	0.1145
ENSCHIG00000024403	ARMT1	9	75786445	75797688	+	0.0771
ENSCHIG00000027092	MYCT1	9	76935414	76952696	+	0.1347
ENSCHIG00000007830	MTRF1L	9	77164237	77177058	-	0.054
ENSCHIG00000025041	SCAF8	9	78704226	78879521	+	0.0448
ENSCHIG00000009951		9	81228127	81268990	-	0.0599
ENSCHIG00000013873	SNX9	9	81733229	81822952	+	0.1463
ENSCHIG00000000966	GTF2H5	9	82029530	82029787	+	0.1418
ENSCHIG00000003373	TULP4	9	82116815	82257509	+	0.0966
ENSCHIG00000023369	TMEM181	9	82284972	82345453	+	0.0769
ENSCHIG00000020625		9	82990935	82996270	-	0.1233
ENSCHIG00000009947	SOD2	9	83261628	83271298	-	0.0384
ENSCHIG00000026430		9	83311762	83328963	+	0.1262
ENSCHIG00000017426		9	83335454	83345026	+	0.1358
ENSCHIG00000016503	TCP1	9	83345224	83355614	-	0.0344
ENSCHIG00000023286		9	83356671	83366397	+	0.0901
ENSCHIG00000010830	IGF2R	9	83501112	83603385	+	0.1145
ENSCHIG00000009330	MAP3K4	9	84013968	84087188	+	0.1161
ENSCHIG00000025260		9	84316117	84495028	-	0.0699
ENSCHIG00000016416		9	84662965	85406651	-	0.0534
ENSCHIG00000016041	MPC1	9	88810876	88823530	-	0.0965
ENSCHIG00000016479	RPS6KA2	9	88846025	89206569	-	0.1049
ENSCHIG00000022083	AFDN	9	89718002	89830064	+	0.1237
ENSCHIG00000020859	PHF10	9	90953413	90978481	-	0.0619
ENSCHIG00000026475	FAM120B	9	91401818	91448346	+	0.143
ENSCHIG00000026669	PSMB1	9	91508939	91530315	-	0.0335
ENSCHIG00000008033		9	91537980	91547023	+	0.088
ENSCHIG00000008848		10	144635	148823	-	0.1456
ENSCHIG00000016891	SPG11	10	220762	300050	+	0.0574
ENSCHIG00000023791		10	297212	315341	-	0.0972
ENSCHIG00000024431	GOLM2	10	425386	504092	-	0.0222
ENSCHIG00000017278	RPS6KA5	10	657240	782761	+	0.1393
ENSCHIG00000015203	TTC7B	10	824476	1098015	+	0.106
ENSCHIG00000021423		10	1209783	1217353	-	0.1166
ENSCHIG00000005876	NRDE2	10	1295230	1340302	+	0.0717
ENSCHIG00000016963	PSMC1	10	1341887	1350373	-	0.0342
ENSCHIG00000022904		10	2901883	2941287	-	0.1245
ENSCHIG00000022009		10	3039853	3085288	-	0.1258
ENSCHIG00000022570	SEL1L	10	10272510	10329481	+	0.0942
ENSCHIG00000012344	GTF2A1	10	10571575	10610199	+	0.1263
ENSCHIG00000009978	SNW1	10	14204604	14238982	+	0.0884
ENSCHIG00000019077		10	14239507	14245390	-	0.0826
ENSCHIG00000026112	AHSA1	10	14429775	14441046	-	0.0551
ENSCHIG00000011342	VIPAS39	10	14441227	14464183	+	0.063
ENSCHIG00000021693	POMT2	10	14565935	14606923	+	0.1096
ENSCHIG00000013551	CIPC	10	14767084	14777307	-	0.1187
ENSCHIG00000011518	IFT43	10	15694837	15805570	-	0.1154
ENSCHIG00000020468	TTLL5	10	15837091	16150364	-	0.0967
ENSCHIG00000021498		10	16066199	16067127	+	0.0847
ENSCHIG00000017157	JDP2	10	16462211	16504861	-	0.1146
ENSCHIG00000022468	TMED10	10	16670592	16748717	+	0.1122
ENSCHIG00000021853		10	16814575	16819602	+	0.076
ENSCHIG00000020696	EIF2B2	10	16861783	16867828	-	0.0743
ENSCHIG00000015687	DLST	10	16969888	16987029	-	0.033
ENSCHIG00000016765	YLPM1	10	17038837	17100937	-	0.0836
ENSCHIG00000012196	FCF1	10	17121463	17130503	-	0.0903
ENSCHIG00000023661	AREL1	10	17133827	17174342	+	0.1284
ENSCHIG00000006650	ISCA2	10	17336020	17337579	-	0.1208
ENSCHIG00000017269	ABCD4	10	17481122	17495384	+	0.1208
ENSCHIG00000024176	LIN52	10	17562758	17679531	-	0.1247
ENSCHIG00000011927	ALDH6A1	10	17680120	17698253	+	0.1087
ENSCHIG00000005409	PNMA1	10	17992292	17993353	+	0.1067
ENSCHIG00000024709	RIOX1	10	18173664	18175637	-	0.1309
ENSCHIG00000017411	NUMB	10	18208883	18378351	+	0.0844
ENSCHIG00000025284	PSEN1	10	18428028	18489051	-	0.099
ENSCHIG00000021190		10	18509405	18522696	-	0.0792
ENSCHIG00000021905		10	18535028	18550800	-	0.1311
ENSCHIG00000011591	ZFYVE1	10	18587177	18631093	+	0.0344
ENSCHIG00000014966		10	18633571	18650828	-	0.1406
ENSCHIG00000024218	MED6	10	20863313	20882810	+	0.1244
ENSCHIG00000016794	SRSF5	10	21612385	21616940	-	0.0785
ENSCHIG00000015872		10	21936188	21946725	+	0.1144
ENSCHIG00000021848	DCAF5	10	22203034	22294125	+	0.1336
ENSCHIG00000015756	ACTN1	10	22373230	22471358	+	0.1423
ENSCHIG00000022716	ZFP36L1	10	22523844	22529671	+	0.1016
ENSCHIG00000026633		10	23604942	23621677	+	0.0532
ENSCHIG00000011066	EIF2S1	10	23881842	23900037	-	0.0288
ENSCHIG00000020177		10	23904916	23921575	+	0.0594
ENSCHIG00000007790		10	23918350	23918523	-	0.144
ENSCHIG00000023867	GPHN	10	24053255	24606903	-	0.1331
ENSCHIG00000011532	MAX	10	25906980	25923135	+	0.1466
ENSCHIG00000012610	CHURC1	10	26062297	26078063	-	0.1423
ENSCHIG00000020242	ZBTB1	10	26444947	26453936	-	0.1442
ENSCHIG00000001482	MTHFD1	10	26505923	26572043	-	0.1153
ENSCHIG00000020626	SGPP1	10	27135029	27175958	+	0.0775
ENSCHIG00000011278	SNAPC1	10	29258310	29284312	-	0.09
ENSCHIG00000015613	HIF1A	10	29294009	29339180	-	0.0869
ENSCHIG00000003392		10	31111685	31250021	+	0.069
ENSCHIG00000016341		10	31332367	31367568	+	0.1361
ENSCHIG00000000665	DAAM1	10	31567264	31670849	-	0.091
ENSCHIG00000020353	TIMM9	10	32543673	32546686	+	0.1172
ENSCHIG00000021589	ARID4A	10	32579583	32633611	-	0.0724
ENSCHIG00000016692	PSMA3	10	32652436	32677164	-	0.0456
ENSCHIG00000025582	ACTR10	10	32686720	32712893	-	0.0477
ENSCHIG00000014880	NAA30	10	33471496	33488535	-	0.0582
ENSCHIG00000021413	EXOC5	10	33602643	33635939	+	0.0485
ENSCHIG00000025347	KTN1	10	35120114	35190136	-	0.0949
ENSCHIG00000023916	CGRRF1	10	36155950	36182977	-	0.0719
ENSCHIG00000021943	CNIH1	10	36238316	36251778	+	0.0771
ENSCHIG00000008708		10	37241955	37242848	+	0.0955
ENSCHIG00000023803	FERMT2	10	37585758	37660495	+	0.0985
ENSCHIG00000020089	SPATA5L1	10	38116449	38134759	+	0.1316
ENSCHIG00000021707	BLOC1S6	10	38259893	38272396	+	0.0606
ENSCHIG00000011868		10	38318951	38348335	+	0.0798
ENSCHIG00000022164	MYEF2	10	40920357	40951213	-	0.0817
ENSCHIG00000010553		10	41091592	41104313	+	0.0869
[truncated: 3,658 more rows]

## Sheet: Functional_enrichment
Supplementary Table 2B. Functional enrichment analysis of 5,655 genes ubiquitously expressed in 12 goat brain tissues.
Term	Overlap	P-value	q-value	Odds ratio	Combined score	Genes
Amyotrophic lateral sclerosis	180/364	1.79577e-28	5.5669e-26	3.34617	213.777	NDUFA13;NUP107;NDUFA12;NDUFA10;ACTB;ACTG1;PSMD8;PSMD6;TUBB6;PSMD7;TBK1;PSMD4;TUBB3;PSMD2;KIF5B;PSMD3;PSMD1;MAP2K3;GABARAPL2;GABARAPL1;ANXA11;SDHD;ATG13;COX6B1;NUP93;ATXN2L;COX7A2L;DDIT3;UQCRC1;ULK2;SRSF3;ULK1;VDAC1;ND1;UQCRC2;ND3;ND2;SQSTM1;SRSF7;ND5;ATF4;ND4;ND6;NUP205;PSMD12;VCP;SEH1L;PSMD11;NDUFB10;ATP8;PSMD13;ATP6;COX7A1;GABARAP;KLC4;PPP3R1;ATXN2;KLC2;NUP85;ATG101;TPR;COX3;COX2;COX1;CYC1;NDUF…
Parkinson disease	130/249	1.20225e-23	1.86349e-21	3.71093	195.845	NDUFA13;NDUFA12;NDUFA10;PARK7;PSMD8;PSMD6;TUBB6;PSMD7;PSMD4;TUBB3;PSMD2;KIF5B;PSMD3;PSMD1;PRKACA;PRKACB;SDHD;COX6B1;COX7A2L;DDIT3;UQCRC1;VDAC2;VDAC1;ND1;UQCRC2;ND3;ND2;ND5;ATF4;ND4;ND6;PSMD12;PSMD11;NDUFB10;ATP8;PSMD13;ATP6;HTRA2;ITPR2;TXN;UBE2J2;COX7A1;KLC4;KLC2;UBB;UBC;COX3;COX2;COX1;PLCG1;CYC1;NDUFV1;TRAP1;HSPA5;EIF2S1;UQCRQ;GNAS;CALM3;UBA1;CYTB;CALM2;MCU;NFE2L2;TUBA1B;UCHL1;TUBA1A;UQCRFS1;COX…
Pathways of neurodegeneration	203/475	7.1685e-22	7.40745e-20	2.55125	124.213	APP;ZFYVE1;PSMD8;PSMD6;PSMD7;TBK1;FRAT2;PSMD4;PSMD2;PSMD3;PSMD1;GABARAPL2;GABARAPL1;CSNK2A2;ATG13;COX7A2L;DDIT3;UQCRC1;ULK2;VDAC2;ULK1;VDAC1;UQCRC2;ATF4;UBE2J2;GABARAP;PPP3R1;COX3;COX2;COX1;PLCG1;FADD;TRAP1;RAB39B;ATG2A;CALM3;CALM2;WDR41;TUBA1B;ACTR1A;PPP3CB;UCHL1;TUBA1A;ACTR1B;RAC1;HRAS;APC2;COX8A;TUBB;PSMA5;PSMA6;PLCB3;PSMA3;TUBB2B;PSMA4;TUBB2A;PSMA1;MAPT;TOMM40;DERL1;COX5B;PSMA7;RELA;PSMB7;PSM…
Alzheimer disease	167/369	2.85078e-21	2.20935e-19	2.81627	133.229	APP;NDUFA13;NDUFA12;NDUFA10;IRS2;PSMD8;PSMD6;TUBB6;FRAT2;PSMD7;PSMD4;TUBB3;AKT2;PSMD2;KIF5B;AKT3;PSMD3;CAPN2;AKT1;PSMD1;CAPN1;CSNK2A2;ADAM10;SDHD;ATG13;COX6B1;COX7A2L;ADAM17;DDIT3;UQCRC1;ULK2;VDAC2;ULK1;VDAC1;ND1;UQCRC2;ND3;RAF1;ND2;ND5;ATF4;ND4;ND6;PSMD12;PSMD11;NDUFB10;ATP8;PSMD13;ATP6;ITPR2;PSEN1;COX7A1;RTN4;APH1A;KLC4;NCSTN;PPP3R1;KLC2;ATG101;DVL1;COX3;COX2;DVL3;COX1;APOE;FADD;CYC1;NAE1;MAP2K…
Huntington disease	145/306	6.3022e-21	3.90736e-19	3.06115	142.384	NDUFA13;NDUFA12;NDUFA10;PSMD8;PSMD6;TUBB6;PSMD7;PSMD4;TUBB3;PSMD2;KIF5B;PSMD3;PSMD1;EP300;AP2M1;TGM2;SDHD;ATG13;COX6B1;COX7A2L;UQCRC1;TFAM;ULK2;VDAC2;ULK1;VDAC1;ND1;UQCRC2;ND3;ND2;ND5;ND4;ND6;PSMD12;PSMD11;NDUFB10;ATP8;PSMD13;ATP6;NRF1;COX7A1;KLC4;KLC2;ATG101;COX3;COX2;COX1;CYC1;MAP2K7;NDUFV1;CREBBP;UQCRQ;ATG2A;CYTB;CLTC;CLTB;AP2A1;ACTR1A;TUBA1B;ACTR1B;TUBA1A;SIN3A;RB1CC1;UQCRFS1;COX8A;GPX1;TUBB;…
Prion disease	126/273	3.27466e-17	1.69191e-15	2.90372	110.219	ATF2;NDUFA13;NDUFA12;NDUFA10;PSMD8;PSMD6;TUBB6;PSMD7;PSMD4;TUBB3;PSMD2;KIF5B;PSMD3;PSMD1;PRKACA;PRKACB;CSNK2A2;SDHD;COX6B1;COX7A2L;DDIT3;UQCRC1;VDAC2;VDAC1;ND1;UQCRC2;ND3;ND2;ND5;ATF4;ND4;ND6;PSMD12;PSMD11;NDUFB10;ATP8;PSMD13;ATP6;ITPR2;COX7A1;KLC4;PPP3R1;KLC2;COX3;COX2;COX1;CYC1;NDUFV1;HSPA8;PRNP;HSPA5;EIF2S1;UQCRQ;CYTB;MCU;GSK3B;PIK3CB;PPP3CB;TUBA1B;TUBA1A;UQCRFS1;RAC1;COX8A;TUBB;PSMA5;PSMA6;CR…
Salmonella infection	117/249	8.34403e-17	3.69521e-15	2.99967	111.055	CYFIP2;CYFIP1;NCKAP1;CSE1L;FHOD1;GCC2;FBXO22;ACTB;ACTG1;TUBB6;TUBB3;AKT2;KIF5B;AKT3;AKT1;KPNA4;MAP3K7;VPS39;SKP1;KPNA1;MAP2K3;VPS18;MAP2K4;DYNC1LI1;DYNC1LI2;ELMO1;ELMO2;RAF1;MYL9;ARL8A;ARL8B;TXN;MYL12B;HSP90B1;KLC4;KLC2;IRAK1;MYO6;VPS11;SNX9;RIPK1;FADD;MAP2K7;VPS16;JUN;M6PR;ARPC4;NFKBIA;PLEKHM1;PLEKHM2;TAB3;TAB2;DYNLRB1;TAB1;ACBD3;RAB5A;ARF1;WASL;PIK3CB;PIK3C2A;IKBKB;ACTR1A;TUBA1B;ACTR1B;TUBA1A;I…
RNA transport	92/186	3.18241e-15	1.15503e-13	3.30217	110.23	CYFIP2;EIF4A2;CYFIP1;EIF4A1;NUP107;POP7;FMR1;POP4;EIF4A3;SUMO4;PHAX;CASC3;PNN;XPO1;NUP62;XPO5;NDC1;UPF2;EIF5B;PRMT5;UPF1;NCBP1;NUP133;EIF1AX;ELAC2;THOC1;THOC3;TRNT1;THOC5;RANGAP1;RPP25L;THOC7;SRRM1;NUP93;DDX19A;DDX19B;DDX39B;CLNS1A;NUP50;EEF1A2;GEMIN4;GEMIN5;STRAP;PABPC1;GEMIN8;EIF4E2;EIF1B;KPNB1;NUP58;NUP205;SEH1L;RBM8A;DDX20;AAAS;FXR1;NXF1;FXR2;NUP85;NUP42;TGS1;TPR;SAP18;NUP43;RAE1;PAIP1;EIF2B5…
Spliceosome	79/150	3.35331e-15	1.15503e-13	3.74901	124.95	TCERG1;DDX46;EIF4A3;DDX42;HNRNPU;PRPF19;USP39;PQBP1;EFTUD2;SART1;SNRPD1;DHX15;DHX16;TXNL4A;NCBP1;BUD31;THOC1;PRPF40B;THOC3;PRPF40A;PLRG1;CRNKL1;PRPF6;DDX39B;SYF2;PRPF3;SRSF2;SRSF3;SRSF4;SNRPA1;SRSF5;SNRNP200;SRSF7;SLU7;SNRPB;SRSF9;RBM22;SF3B5;DDX5;SF3B2;SF3B3;RBM8A;SF3B6;DDX23;SRSF1;PRPF8;U2AF1L4;ZMAT2;PUF60;U2AF2;PCBP1;DHX38;SNRPB2;SF3B1;SMNDC1;SRSF10;SF3A3;HSPA8;SF3A1;SF3A2;FUS;ALYREF;CDC5L;CWC…
Ubiquitin mediated proteolysis	75/140	5.0247e-15	1.55766e-13	3.88582	127.938	UBE3C;UBE2D2;UBE2D3;KEAP1;UBE3A;UBE3B;UBE2Z;PRPF19;HERC4;CDC23;HERC2;HERC1;UBE2Q1;CDC27;ELOC;SKP1;ANAPC7;FBXW8;FBXW11;UBE2E3;UBE2E1;UBE2E2;UBE4A;UBE4B;PIAS2;RBX1;DDB2;DDB1;CDC34;UBE2R2;TRAF6;ANAPC4;BIRC6;ANAPC1;BIRC2;ANAPC2;BIRC3;ANAPC13;CUL5;MGRN1;CUL3;CUL2;RNF7;UBE2J2;RCHY1;ANAPC11;COP1;FZR1;UBB;UBC;UBR5;UBE2I;PPIL2;UBE2B;HUWE1;WWP1;UBE2G1;WWP2;UBE2G2;PML;CUL4A;KLHL9;ITCH;UBE2S;CDC16;UBA3;UBA2;…
Thermogenesis	105/232	6.90141e-14	1.94494e-12	2.79148	84.5942	ATF2;NDUFA13;SMARCB1;KDM1A;NDUFA12;NDUFA10;ACTB;ACTG1;RPS6KA2;RPS6KA1;PRKACA;PRKACB;MAP2K3;TSC2;ACSL4;SDHD;CPT1C;COX6B1;COX7A2L;UQCRC1;ND1;UQCRC2;ND3;ND2;ND5;ND4;COX19;ND6;NDUFB10;ATP8;COX15;COX18;ATP6;COX17;COX7A1;COX3;COX2;COX1;COX14;CYC1;NDUFV1;COX10;COA1;SMARCA2;SMARCA4;NDUFAF8;RHEB;UQCRQ;NDUFAF5;GNAS;NDUFAF1;CYTB;PRKAG1;PRKAG2;RPTOR;CPT2;MLST8;UQCRFS1;HRAS;COA5;COX8A;ARID1A;CREB3;NDUFS7;NDUF…
Oxidative phosphorylation	70/133	1.29256e-13	3.3391e-12	3.73828	110.941	NDUFA13;NDUFA12;NDUFA10;UQCRFS1;ATP6V1E1;COX8A;ATP6V0B;ATP6AP1;SDHD;COX6B1;COX7A2L;PPA2;NDUFS7;NDUFS6;NDUFS5;NDUFS4;UQCRC1;ATP6V1B2;NDUFS3;NDUFS2;ND1;NDUFS1;UQCRC2;ATP6V0D1;ND3;ND2;ATP6V0C;ND5;ND4;ATP6V1A;ND6;NDUFB9;NDUFB7;NDUFB10;NDUFB6;ATP8;COX15;NDUFB4;ATP6;COX17;NDUFB3;NDUFB2;COX5B;COX7A1;ATP5F1B;ATP6V0A2;COX3;ATP6V1H;COX2;COX1;CYC1;ATP6V0E2;NDUFV1;ATP6V1C1;COX10;ATP6V0A1;LHPP;NDUFA9;NDUFA8;N…
Autophagy	71/137	2.37359e-13	5.6601e-12	3.61942	105.214	MTMR14;WDR41;IRS2;PIK3CB;ZFYVE1;IGF1R;RPTOR;STK11;TBK1;LAMP1;AKT2;RB1CC1;AKT3;LAMP2;MLST8;AKT1;SUPT20H;PRKACA;MAP3K7;PRKACB;HRAS;SNAP29;CTSB;GABARAPL2;GABARAPL1;DAPK3;TSC2;RRAS2;WIPI1;WIPI2;ATG13;RRAGA;RRAGC;PIK3CA;RRAGB;TRAF6;DDIT4;AKT1S1;ATG4C;ULK2;ATG4B;ULK1;PIK3C3;RAF1;SQSTM1;RAB7A;RAB1A;PRKAA1;MTMR3;AMBRA1;MTMR4;HIF1A;GABARAP;PPP2CA;ATG101;MAPK1;ATG7;MAPK3;UVRAG;BAD;BNIP3;RAB39B;EIF2AK4;EIF2…
Protein processing in endoplasmic reticulum	83/171	2.67581e-13	5.92501e-12	3.17719	91.9775	ERO1A;ERO1B;UBXN1;TUSC3;PRKCSH;UBE2D2;UBE2D3;HERPUD1;SEC61A2;MAN1A2;CAPN2;UBXN8;UFD1;FBXO6;CAPN1;SEC62;UBXN4;UBXN6;SEC63;SKP1;PDIA3;HSP90AA1;SSR3;DNAJB12;UBE4B;RAD23A;TRAF2;PDIA6;RAD23B;DDOST;PDIA4;RBX1;DDIT3;CANX;PLAA;ATF4;VCP;SEC23A;RPN2;SAR1A;ATF6B;SAR1B;SEL1L;DERL1;DERL2;UBE2J2;HSPBP1;RNF5;HSP90B1;DNAJB2;ERLEC1;GANAB;OS9;LMAN2;UBQLN1;SSR1;BAK1;MAP2K7;TRAM1L1;UBQLN4;MARCHF6;BCAP31;HSPA8;SEC24B…
Endocytosis	106/252	1.46502e-11	3.02771e-10	2.44882	61.0895	VPS29;WASHC5;ZFYVE9;IGF1R;ZFYVE27;KIF5B;VPS35;VPS36;AP2M1;SH3GLB2;USP8;PRKCI;IST1;RUFY1;ACAP3;ACAP1;BIN1;HGS;RAB35;CHMP4B;AMPH;CHMP4A;STAMBP;VPS25;VPS28;AGAP1;VPS26A;AGAP3;VPS26B;PRKCZ;SNX3;SNX4;SNX1;SNX2;GRK2;GRK5;GRK6;PIP5K1A;PIP5K1C;RAB11FIP2;RAB11FIP3;SNX5;HSPA8;RAB4A;IQSEC1;ARPC4;SNF8;STAM;IGF2R;EHD1;SPART;EHD3;DAB2;CHMP2A;RAB5A;ARF3;ARF1;CLTC;CLTB;SNX12;AP2A1;WASL;ARRB2;RAB22A;EEA1;CHMP1A;H…
Proteasome	32/46	2.84992e-11	5.52171e-10	7.65092	185.773	PSMD12;PSMD11;PSMD13;PSMA7;PSMD8;PSMB7;PSMB4;PSMD6;PSMB5;PSMD7;PSMB2;PSMD4;PSMB3;PSMD2;PSMB1;PSMD3;PSMD1;PSMF1;ADRM1;PSMA5;PSMA6;PSMA3;PSMC5;PSMA4;PSMA1;PSMC3;PSMC4;PSMC1;PSME3;PSMC2;PSME4;PSME1
Diabetic cardiomyopathy	87/203	3.06554e-10	5.5901e-09	2.52404	55.2906	GSK3B;NDUFA13;NDUFA12;NDUFA10;ATP2A3;PIK3CB;PPP1CB;GYS1;CPT2;MPC1;AKT2;AKT3;AKT1;UQCRFS1;RAC1;PDK2;COX8A;G6PD;PARP1;SDHD;COX6B1;COX7A2L;PLCB3;NDUFS7;PIK3CA;NDUFS6;NDUFS5;NDUFS4;UQCRC1;NDUFS3;VDAC2;NDUFS2;VDAC1;ND1;NDUFS1;UQCRC2;PPARA;ND3;SLC25A5;ND2;SLC25A4;ND5;ND4;SLC25A6;ND6;NDUFB9;NDUFB7;NDUFB10;NDUFB6;ATP8;NDUFB4;ATP6;NDUFB3;NDUFB2;COX5B;PRKCZ;COX7A1;RELA;PTPA;ATP5F1B;COX3;COX2;COX1;CYC1;NDUF…
mRNA surveillance pathway	50/98	1.60545e-09	2.76493e-08	3.49273	70.7273	HBS1L;DAZAP1;EIF4A3;PPP2R2A;CASC3;PPP1CB;PNN;PPP2R1B;CLP1;PCF11;PAPOLG;PELO;UPF2;UPF1;NCBP1;PPP2R5B;PPP2R5A;PPP2R5D;PPP2R5C;SRRM1;WDR33;DDX19A;DDX19B;DDX39B;ETF1;PABPC1;RBM8A;RNMT;CSTF3;CSTF2;CSTF2T;GSPT1;PPP2CA;NXF1;PABPN1;PPP2R3C;CSTF1;SYMPK;SAP18;CPSF7;CPSF6;CPSF1;FUS;ALYREF;CPSF2;UPF3A;PPP1CA;NUDT21;ACIN1;TARDBP
Shigellosis	98/246	2.86417e-09	4.51079e-08	2.22916	43.8498	UBE2D2;UBE2D3;ACTB;CRKL;ACTG1;RPS6KA5;TBK1;CAPNS1;AKT2;AKT3;CAPN2;AKT1;CAPN1;MAP3K7;SKP1;GABARAPL2;GABARAPL1;FBXW11;ACTN1;RBX1;RRAGA;RRAGC;RRAGB;ELMO1;UBE2V2;ELMO2;VDAC1;MYL9;SQSTM1;VCL;PXN;ITPR2;FOXO4;GABARAP;FOXO1;MYL12B;SHARPIN;UBB;UBC;RIPK1;PLCG1;JUN;GLMN;ARPC4;PTK2;NFKBIA;ATG16L1;TAB3;TAB2;TAB1;GSK3B;ARF1;CALCOCO2;ILK;WASL;PIK3CB;IKBKB;RPTOR;IKBKG;RAC1;ACTR3;ACTR2;CHUK;RIPK2;TRAF2;WIPI1;WIPI…
Non-alcoholic fatty liver disease	69/155	3.01092e-09	4.51079e-08	2.69474	52.8736	GSK3B;NDUFA13;NDUFA12;NDUFA10;PRKAG1;PRKAG2;IRS2;PIK3CB;IKBKB;AKT2;AKT3;MLX;AKT1;UQCRFS1;RAC1;COX8A;TRAF2;SDHD;COX6B1;TNFRSF1A;COX7A2L;NDUFS7;PIK3CA;NDUFS6;DDIT3;NDUFS5;NDUFS4;UQCRC1;NDUFS3;NDUFS2;NDUFS1;UQCRC2;PPARA;ATF4;NDUFB9;PRKAA1;NDUFB7;NDUFB10;NDUFB6;NDUFB4;NDUFB3;NDUFB2;ADIPOR1;COX5B;ADIPOR2;COX7A1;RELA;COX3;COX2;COX1;CYC1;NDUFV1;NDUFA9;NDUFA8;JUN;NDUFA6;NDUFA5;NDUFA2;NDUFA1;NR1H3;EIF2S1;…
Spinocerebellar ataxia	65/143	3.0557e-09	4.51079e-08	2.79789	54.8562	ATP2A3;PIK3CB;PSMD8;PSMD6;PSMD7;KAT5;PSMD4;OPA1;AKT2;PSMD2;RB1CC1;AKT3;PSMD3;AKT1;PSMD1;CIC;TWNK;TRAF2;WIPI1;WIPI2;ATG13;ATXN2L;PSMA5;AFG3L2;PSMA6;PLCB3;PSMA3;PSMA4;PIK3CA;PSMA1;ULK2;VDAC2;ULK1;VDAC1;PIK3C3;SLC25A5;SLC25A4;SLC25A6;PSMD12;PSMD11;PSMD13;ITPR2;AMBRA1;PSMA7;PSMB7;ATXN2;PSMB4;PSMB5;PSMB2;ATG101;PSMB3;PSMB1;NOP56;ADRM1;PUM1;MTOR;PUM2;PSMC5;PSMC3;PSMC4;PSMC1;PSMC2;ATG2A;ATXN10;MCU
RNA degradation	41/79	2.46234e-08	3.46966e-07	3.61298	63.2978	DDX6;DIS3L;PARN;TENT4A;TENT4B;EDC3;HSPD1;EDC4;EXOSC7;EXOSC6;EXOSC10;EXOSC4;EXOSC9;DHX36;MTREX;EXOSC3;EXOSC1;HSPA9;TTC37;PNPT1;DIS3;LSM1;CNOT10;LSM5;LSM4;PATL1;LSM3;LSM2;CNOT4;LSM7;CNOT7;PAN3;CNOT1;CNOT2;CNOT3;SKIV2L;PABPC1;CNOT8;CNOT9;PFKM;MPHOSPH6
Longevity regulating pathway	48/102	9.11451e-08	1.22848e-06	2.97799	48.2757	ATF2;HDAC2;PRKAA1;CLPB;ATF6B;EHMT2;PRKAG1;EHMT1;PRKAG2;ADCY3;IRS2;PIK3CB;ADIPOR1;ADIPOR2;FOXO1;ADCY6;RELA;IGF1R;RPTOR;STK11;ATG101;AKT2;SESN1;RB1CC1;AKT3;SESN2;AKT1;PRKACA;PRKACB;HRAS;HSPA8;TSC2;SOD2;ATG13;SIRT1;MTOR;SOD1;CREB3;PIK3CA;RPS6KB1;RHEB;AKT1S1;CAT;RPS6KB2;BAX;ULK1;EIF4E2;ATF4
Mitophagy	35/68	3.33078e-07	4.30226e-06	3.54807	52.9191	USP15;CALCOCO2;SRC;AMBRA1;HIF1A;GABARAP;RELA;BCL2L13;TBK1;RHOT1;UBB;UBC;MFN1;MFN2;USP30;TBC1D17;HRAS;TBC1D15;GABARAPL2;USP8;FIS1;GABARAPL1;JUN;BNIP3;CSNK2A2;TFE3;RRAS2;PINK1;NBR1;TOMM7;PGAM5;ULK1;SQSTM1;ATF4;RAB7A
Aminoacyl-tRNA biosynthesis	34/66	4.76023e-07	5.90268e-06	3.55386	51.7364	MTFMT;AARS1;AARS2;YARS1;YARS2;FARS2;NARS1;QARS1;NARS2;IARS2;IARS1;VARS2;PSTK;VARS1;RARS2;HARS1;RARS1;MARS1;DARS2;GATB;HARS2;DARS1;WARS1;LARS2;GARS1;SARS1;EPRS1;LARS1;TARS2;TARS3;FARSA;CARS2;TARS1;FARSB
Thyroid hormone signaling pathway	51/121	2.45771e-06	2.93034e-05	2.43994	31.515	GSK3B;THRA;ATP2A3;PIK3CB;MED16;ACTB;ACTG1;MED14;SIN3A;AKT2;AKT3;AKT1;EP300;PRKACA;PRKACB;HRAS;NCOA1;MED1;NCOA2;TSC2;ATP1B1;MED27;KAT2B;KAT2A;PLCB3;MED24;NCOR1;PIK3CA;RAF1;NOTCH3;HDAC2;HDAC3;SRC;NOTCH4;ATP1A2;ATP1A1;HIF1A;FOXO1;SLC9A1;RXRB;MAPK1;PLCG1;MAPK3;CREBBP;BAD;STAT1;MTOR;RHEB;RCAN2;CTNNB1;PFKM
Yersinia infection	56/137	2.58445e-06	2.96733e-05	2.31619	29.8	GSK3B;PIK3CB;WASL;ACTB;ACTG1;CRKL;IKBKB;TBK1;AKT2;RPS6KA2;AKT3;RPS6KA1;AKT1;RAC3;IKBKG;RAC1;MAP3K7;MAP2K3;ACTR3;MAP2K4;ACTR2;ARHGEF12;CHUK;TRAF2;RHOA;PIK3CA;TRAF6;ELMO1;ELMO2;ARHGEF1;CRK;DOCK1;ROCK1;ROCK2;SRC;PXN;RELA;IRAK1;PIP5K1A;MAPK1;PIP5K1C;PLCG1;MAP2K7;MAPK3;GIT2;JUN;FN1;ARPC4;BAIAP2;PTK2;MAPK12;NFKBIA;MAPK11;TAB2;TAB1;PKN1
Renal cell carcinoma	33/69	5.81933e-06	6.44283e-05	3.06461	36.9418	FH;EPAS1;CUL2;PRCC;PIK3CB;HIF1A;CRKL;RAP1A;AKT2;AKT3;AKT1;EP300;MAPK1;ELOC;RAC1;HRAS;PAK2;MAPK3;ARNT2;CREBBP;JUN;TGFB2;EGLN2;BAD;TFE3;ARNT;RBX1;VEGFA;PIK3CA;RAPGEF1;RAF1;CRK;SOS2
Human papillomavirus infection	111/331	8.72138e-06	9.32285e-05	1.69539	19.7508	RB1;PPP2R2A;UBE3A;CCND3;TBK1;PPP2R1B;AKT2;AKT3;AKT1;EP300;ATP6V1E1;PRKACA;PRKACB;IFNAR2;MAGI1;PDGFRB;PRKCI;TSC2;SCRIB;COL4A2;CCNE1;COL4A1;ATP6V0D1;RAF1;LLGL1;ATP6V1A;NOTCH3;NOTCH4;PXN;UBR4;PSEN1;PRKCZ;FOXO1;SLC9A3R1;DVL1;ATP6V0A2;ATP6V1H;DVL3;FADD;ATP6V1C1;ATP6V0A1;CREBBP;JAG1;FN1;PTK2;DLG1;DLG2;RHEB;ITGA10;TADA3;GNAS;GSK3B;CDKN1B;ITGB5;LAMC3;PIK3CB;IKBKB;HEY1;HEY2;ITGB7;IKBKG;HRAS;JAK1;APC2;ATP6…
Lysine degradation	30/63	1.70013e-05	0.00017568	3.03789	33.3628	KMT2E;GCDH;COLGALT2;SETD2;ECHS1;EHMT2;SUV39H1;KMT2C;KMT2B;EHMT1;PLOD3;DLST;PLOD2;PLOD1;DHTKD1;ACAT1;ALDH2;NSD1;NSD2;SMYD2;KMT5B;COLGALT1;SETDB1;SETD1A;ASH1L;HADHA;TMLHE;ALDH7A1;DLD;EZH1
Fluid shear stress and atherosclerosis	54/139	2.22423e-05	0.000222423	2.12687	22.7863	KEAP1;SUMO4;PIK3CB;ACTB;ACTG1;IKBKB;CDH5;AKT2;AKT3;KDR;AKT1;RAC3;IKBKG;RAC1;MAP3K7;ACVR1;MAP2K4;HSP90AA1;CHUK;DUSP1;RHOA;TNFRSF1A;PIK3CA;ARHGEF2;SQSTM1;PRKAA1;SRC;MGST3;MGST1;PDGFA;TXN;PRKCZ;RELA;HSP90B1;MAPK7;GPC1;MAP2K7;MAP2K5;GSTM3;NQO1;JUN;NOS3;PTK2;KLF2;MAPK12;VEGFA;MAPK11;GSTA4;CTNNB1;CALM3;BMPR1B;CALM2;GSTM5;NFE2L2
Pathogenic Escherichia coli infection	71/197	2.62115e-05	0.000253924	1.88846	19.922	CYFIP2;CYFIP1;NCKAP1;ARF1;WASL;ACTB;ACTG1;IKBKB;TUBA1B;TUBB6;TUBA1A;TUBB3;NCK2;IKBKG;RAC1;MAP3K7;ACTR3;ARHGEF11;ACTR2;ARHGEF12;CHUK;TUBB;F2R;TRAF2;RHOA;TNFRSF1A;TUBB2B;TUBB2A;CTTN;TRAF6;MYH9;ARHGEF1;TMBIM6;ARHGEF2;RAB1A;TMED10;ROCK1;ROCK2;SRC;RELA;SLC9A3R1;CYTH2;IRAK1;MYO6;GNA12;MYH14;MAPK1;RIPK1;FYN;FADD;BAK1;PAK2;MYH10;MAPK3;JUN;SEC24B;MYO10;MYO5A;ARPC4;TUBB4B;BAIAP2;MAPK12;TJP1;NFKBIA;MAPK11;O…
RNA polymerase	18/31	2.94429e-05	0.000276585	4.6209	48.2101	POLR3A;POLR2A;POLR3B;POLR2B;POLR1A;POLR2C;POLR1B;POLR2D;POLR1C;POLR3E;POLR2E;POLR1D;POLR3F;POLR1E;POLR1F;POLR2I;POLR1H;POLR2L
Lysosome	50/128	3.71326e-05	0.000338562	2.14516	21.8829	CLTC;CLTB;GNPTAB;LAMP1;AP1G1;HYAL1;SMPD1;LAMP2;AP1S2;AP3S2;AP3S1;CTSF;CTSB;HGSNAT;ATP6V0B;ATP6AP1;ENTPD4;GAA;AP1B1;AP3B2;PLA2G15;ATP6V0D1;ATP6V0C;GBA;ABCB9;GNS;AP3M1;CLN3;GGA1;GGA3;NEU1;PSAP;ATP6V0A2;SLC17A5;ATP6V1H;ARSG;ARSB;AP1M1;ATP6V0A1;CTSA;SORT1;M6PR;AP3D1;NAGA;MCOLN1;IGF2R;GALNS;MAN2B1;CD68;GLA
Valine, leucine and isoleucine degradation	24/48	4.30013e-05	0.000380869	3.33928	33.574	ACAD8;MCCC2;ACAA2;ECHS1;HMGCS1;BCKDHB;HSD17B10;ACADSB;AACS;ACAT1;HADHB;HMGCL;HADHA;ALDH6A1;ALDH2;AUH;IVD;MMUT;ACAA1;ACADS;ALDH7A1;DLD;HIBCH;BCAT2
Neurotrophin signaling pathway	47/119	4.52814e-05	0.000389923	2.18392	21.8449	GSK3B;PRDM4;PSEN1;PIK3CB;RELA;CRKL;IKBKB;RPS6KA5;RAP1A;MAPK7;IRAK1;AKT2;ARHGDIA;RPS6KA2;AKT3;RPS6KA1;AKT1;MAPK1;PLCG1;RAC1;MAP2K7;HRAS;CAMK2G;MAP2K5;MAPK3;SH2B1;MAP3K3;NTRK2;JUN;RIPK2;BAD;KIDINS220;SORT1;RHOA;MAPK12;NFKBIA;MAPK11;PIK3CA;TRAF6;RAPGEF1;BAX;CALM3;RAF1;CALM2;CRK;SOS2;ATF4
Inositol phosphate metabolism	32/73	7.07819e-05	0.000593038	2.60792	24.921	MTMR1;ISYNA1;MTMR2;MTMR3;MTMR14;INPPL1;PIK3CB;PIK3C2A;MTMR4;MTMR6;INPP5B;INPP5A;IMPA1;INPP5F;INPP5E;INPP5K;PIP5K1A;PIP5K1C;PLCG1;CDIPT;SACM1L;ITPK1;OCRL;INPP4A;ITPKC;PLCB3;ALDH6A1;PIK3CA;SYNJ1;PI4KA;PIK3C3;PI4K2A
Vibrio cholerae infection	24/50	9.91078e-05	0.000808511	3.08201	28.414	ERO1A;ATP6V1A;ARF1;ATP6V0B;ATP6AP1;ADCY3;ACTB;ACTG1;PDIA4;SEC61A2;TJP1;ATP6V1B2;ATP6V0A2;GNAS;ATP6V1H;PLCG1;ATP6V1E1;PRKACA;ATP6V0D1;ATP6V0E2;PRKACB;ATP6V0C;ATP6V1C1;ATP6V0A1
Protein export	14/23	0.000114084	0.000906824	5.18822	47.1017	SRP19;HSPA5;SRP54;SRP68;SRP14;SRP9;SEC61A2;OXA1L;SPCS2;SPCS1;SRP72;SRPRB;SEC62;SEC63
Insulin signaling pathway	51/137	0.000134258	0.00101977	1.98392	17.6882	GSK3B;PYGB;INPPL1;PRKAG1;PRKAG2;IRS2;PIK3CB;PTPRF;CRKL;PPP1CB;IKBKB;RPTOR;GYS1;AKT2;AKT3;FLOT1;AKT1;FLOT2;PRKACA;PRKACB;HRAS;PRKCI;EXOC7;TSC2;PHKA1;PIK3CA;PRKAR1A;RAPGEF1;RAF1;EIF4E2;CRK;SOS2;PRKAA1;PRKCZ;ACACA;FOXO1;INPP5A;PHKG2;MAPK1;MAPK3;PTPN1;BAD;PHKB;MTOR;PPP1CA;RPS6KB1;RHEB;FASN;RPS6KB2;CALM3;CALM2
mTOR signaling pathway	56/154	0.000134873	0.00101977	1.91227	17.0406	GSK3B;PIK3CB;IGF1R;IKBKB;RPTOR;STK11;AKT2;RPS6KA2;AKT3;RPS6KA1;SESN2;MLST8;AKT1;ATP6V1E1;HRAS;CHUK;TSC2;RHOA;TNFRSF1A;RRAGA;RRAGC;PIK3CA;RRAGB;DDIT4;AKT1S1;ATP6V1B2;ULK2;ULK1;RAF1;EIF4E2;SOS2;ATP6V1A;PRKAA1;SEH1L;CAB39;MAPKAP1;NPRL2;NPRL3;LRP5;WDR24;DVL1;ATP6V1H;DVL3;MAPK1;ATP6V1C1;MAPK3;WDR59;MTOR;RPS6KB1;RHEB;RPS6KB2;LAMTOR2;LAMTOR1;LAMTOR4;LAMTOR3;LAMTOR5
Ribosome biogenesis in eukaryotes	42/108	0.000168271	0.001242	2.12751	18.4879	RBM28;POP7;NVL;POP4;HEATR1;FCF1;NAT10;AK6;WDR43;NOL6;FBL;NXF1;EMG1;XPO1;NOB1;TCOF1;BMS1;DROSHA;RIOK2;MDN1;UTP15;NOP56;NOP58;REXO1;UTP4;IMP3;EFL1;CSNK2A2;WDR75;IMP4;GNL2;UTP18;GTPBP4;RPP25L;GNL3;TBL3;EIF6;DKC1;NHP2;SBDS;MPHOSPH10;NOP10
Pancreatic cancer	32/76	0.000178468	0.00128663	2.42963	20.9704	RB1;RALA;RALB;PIK3CB;RELA;IKBKB;AKT2;AKT3;AKT1;RAC3;MAPK1;IKBKG;POLK;RAC1;BAK1;JAK1;MAPK3;RALBP1;TGFB2;CHUK;BAD;STAT1;STAT3;MTOR;DDB2;VEGFA;PIK3CA;RPS6KB1;RPS6KB2;BAX;RAF1;ARHGEF6
Viral carcinogenesis	69/203	0.000260354	0.00183431	1.72403	14.2293	RB1;ATF2;CDKN1B;HDAC10;YWHAB;HDAC11;UBE3A;PIK3CB;CCND3;EP300;IKBKG;RAC1;PRKACA;PRKACB;HRAS;YWHAG;JAK1;YWHAH;USP7;ACTN1;MRPS18B;SCRIB;TRAF2;RHOA;DDB1;RBL2;KAT2B;CREB3;KAT2A;PKM;PIK3CA;CCNE1;ATP6V0D1;IL6ST;MAD1L1;IRF9;ATF4;HDAC4;GTF2A1;HDAC5;VAC14;HDAC2;HDAC3;ATF6B;SRC;SRF;PXN;UBR4;GTF2E1;RELA;HDAC7;MAPK1;BAK1;MAPK3;RANBP1;CREBBP;JUN;GSN;BAD;STAT3;GTF2H3;GTF2H4;NFKBIA;DLG1;HNRNPK;SNW1;PSMC1;DNAJA3;…
AMPK signaling pathway	45/120	0.000266947	0.00183897	2.00607	16.5069	PRKAA1;CAB39;PRKAG1;PRKAG2;IRS2;PPP2R2A;PIK3CB;HMGCR;ADIPOR1;ADIPOR2;ELAVL1;ACACA;FOXO1;IGF1R;RPTOR;PPP2CA;GYS1;STK11;PPP2R1B;PPP2R3C;AKT2;AKT3;AKT1;MLYCD;MAP3K7;RAB2A;PPP2R5B;TSC2;PPP2R5A;PPP2R5D;PPP2R5C;CPT1C;SIRT1;MTOR;RAB10;CREB3;PIK3CA;RAB14;RPS6KB1;RHEB;FASN;AKT1S1;RPS6KB2;ULK1;PFKM
Phosphatidylinositol signaling system	38/97	0.000282484	0.0019037	2.15237	17.5889	MTMR1;MTMR2;MTMR3;MTMR14;INPPL1;ITPR2;PIK3CB;MTMR4;PIK3C2A;MTMR6;INPP5B;INPP5A;PIP4P1;INPP5F;IMPA1;PPIP5K2;INPP5E;PIP5K1A;BPNT2;PIP5K1C;PLCG1;IP6K1;CDIPT;SACM1L;ITPK1;OCRL;DGKZ;INPP4A;ITPKC;PLCB3;SYNJ1;PIK3CA;PI4KA;CALM3;PIK3C3;CALM2;PI4K2A;CDS2
Citrate cycle (TCA cycle)	16/30	0.000315671	0.00208209	3.81217	30.7292	FH;IDH3G;MDH2;IDH2;DLST;OGDHL;SDHD;PC;SUCLA2;IDH3B;OGDH;SUCLG2;SUCLG1;ACO2;DLD;IDH3A
Colorectal cancer	34/86	0.000473613	0.00305875	2.18414	16.7199	GSK3B;RALA;RALB;PIK3CB;AKT2;AKT3;AKT1;RAC3;MAPK1;POLK;RAC1;BAK1;HRAS;MAPK3;APC2;JUN;TGFB2;BAD;AXIN1;AXIN2;RHOA;MTOR;DDB2;MSH6;MSH2;PIK3CA;APC;RPS6KB1;MSH3;RPS6KB2;BAX;CTNNB1;RAF1;SOS2
Epithelial cell signaling in Helicobacter pylori infection	29/70	0.000487467	0.00308398	2.36188	18.0124	ATP6V1A;SRC;RELA;IKBKB;ATP6V0A2;ATP6V1H;CSK;IKBKG;RAC1;PLCG1;ATP6V1E1;ATP6V0E2;GIT1;ATP6V1C1;ATP6V0A1;MAP2K4;ATP6V0B;JUN;ATP6AP1;CHUK;ADAM10;MAPK12;NFKBIA;TJP1;MAPK11;ADAM17;ATP6V1B2;ATP6V0D1;ATP6V0C
Propanoate metabolism	17/34	0.000557306	0.00345529	3.33572	24.9926	ACSS3;ECHS1;BCKDHB;ACACA;ACAT1;HADHA;ALDH6A1;SUCLA2;ECHDC1;SUCLG2;SUCLG1;MLYCD;MMUT;ACOX3;ACADS;DLD;HIBCH
Oocyte meiosis	46/129	0.000830223	0.00504645	1.85244	13.1408	ANAPC13;YWHAB;ITPR2;ADCY3;SMC3;ADCY6;IGF1R;ANAPC11;PPP1CB;PPP2CA;PPP3R1;PPP3CB;CDC23;PPP2R1B;RPS6KA2;CDC27;RPS6KA1;MAPK1;PRKACA;PRKACB;CAMK2G;YWHAG;SKP1;YWHAH;MAPK3;ANAPC7;FBXW11;PPP2R5B;PPP2R5A;PPP2R5D;PPP2R5C;SMC1A;MAPK12;RBX1;PPP1CA;MAPK11;CCNE1;CDC16;ANAPC4;CALM3;CALM2;CPEB2;ANAPC1;MAD1L1;ANAPC2;CPEB4
Sphingolipid signaling pathway	43/119	0.000885847	0.00521164	1.89074	13.29	ROCK1;SGMS1;ROCK2;PPP2R2A;PIK3CB;PRKCZ;GNAI1;RELA;GNAI2;PPP2CA;SPTLC1;PPP2R1B;PPP2R3C;AKT2;SMPD1;AKT3;GNA12;AKT1;RAC3;MAPK1;FYN;RAC1;S1PR2;HRAS;MAPK3;SPHK2;NOS3;PPP2R5B;PPP2R5A;PPP2R5D;TRAF2;PPP2R5C;RHOA;MAPK12;SGPP1;TNFRSF1A;MAPK11;PLCB3;PIK3CA;BAX;DEGS1;RAF1;NSMAF
Peroxisome	32/82	0.000891023	0.00521164	2.13724	15.0101	ABCD4;ABCD3;MVK;ECI2;HSD17B4;HMGCL;SCP2;MLYCD;MPV17;ACAA1;DECR2;PEX16;ACOT8;PHYH;IDH2;ACSL4;PEX2;PEX12;SOD2;PEX13;PEX14;SOD1;GNPAT;SLC25A17;AMACR;PEX3;PEX6;CAT;PEX5;PXMP2;ACOX3;CRAT
PD-L1 expression and PD-1 checkpoint pathway in cancer	34/89	0.000975362	0.0055993	2.0646	14.3133	PIK3CB;HIF1A;RELA;IKBKB;PPP3CB;PPP3R1;AKT2;AKT3;AKT1;MAPK1;IKBKG;PLCG1;JAK2;HRAS;JAK1;MAPK3;MAP2K3;MAP3K3;JUN;CHUK;IFNGR1;STAT1;IFNGR2;CSNK2A2;STAT3;MAPK12;MTOR;NFKBIA;MAPK11;PIK3CA;RPS6KB1;TRAF6;RPS6KB2;RAF1
Focal adhesion	66/201	0.000997211	0.00561835	1.63567	11.3034	GSK3B;ITGB5;LAMC3;ILK;PIK3CB;ARHGAP5;ACTB;ARHGAP35;CRKL;ACTG1;IGF1R;PPP1CB;CCND3;AKT2;AKT3;KDR;CAPN2;AKT1;RAC3;ITGB7;RAC1;HRAS;PDGFRB;PPP1R12A;VWF;ACTN1;RHOA;COL4A2;PIK3CA;COL4A1;RAPGEF1;RAF1;MYL9;CRK;DOCK1;PPP1R12C;SOS2;VCL;BIRC2;BIRC3;ROCK1;ROCK2;SRC;PXN;PDGFA;MYL12B;THBS3;RAP1A;PIP5K1A;FLNA;MAPK1;FYN;PIP5K1C;PAK2;MAPK3;JUN;BAD;LAMB2;FN1;VEGFB;PTK2;PPP1CA;VEGFA;ITGA10;ZYX;CTNNB1
Human immunodeficiency virus 1 infection	69/212	0.00101493	0.00561835	1.61457	11.1292	PIK3CB;CRKL;IKBKB;PPP3CB;TBK1;AP1G1;AKT2;CFL2;AKT3;AP1S2;AKT1;RAC3;ELOC;IKBKG;RAC1;HRAS;MAP3K7;SKP1;MAP2K3;PDIA3;CHUK;FBXW11;AP1B1;TRAF2;RBX1;TNFRSF1A;DDB1;PIK3CA;TRAF6;RAF1;CRK;CUL5;PXN;ITPR2;RNF7;GNAI1;RELA;GNAI2;PPP3R1;GNG2;IRAK1;GNA11;MAPK1;RIPK1;FADD;PLCG1;BAK1;MAP2K7;PAK2;AP1M1;MAPK3;JUN;BAD;PTK2;MAPK12;MTOR;GNAO1;NFKBIA;CUL4A;MAPK11;RPS6KB1;GNB2;RPS6KB2;BAX;CALM3;TAB2;CALR;TAB1;CALM2
Retrograde endocannabinoid signaling	51/148	0.00109524	0.00595659	1.75768	11.9817	NDUFA13;DAGLA;NDUFA12;NDUFA10;PRKACA;PRKACB;PLCB3;NDUFS7;NDUFS6;NDUFS5;NDUFS4;NDUFS3;NDUFS2;ND1;NDUFS1;ND3;DAGLB;ND2;ND5;ND4;ND6;NDUFB9;NDUFB7;NDUFB10;NDUFB6;NDUFB4;NDUFB3;NDUFB2;ITPR2;ADCY3;ABHD6;ADCY6;GNAI1;GNAI2;GNG2;MAPK1;NDUFV1;MAPK3;NDUFA9;NDUFA8;NDUFA6;NDUFA5;NDUFA2;NDUFA1;ND4L;MAPK12;GNAO1;MAPK11;GNB2;NDUFAB1;NAPEPLD
Human cytomegalovirus infection	72/225	0.00134285	0.00717728	1.57466	10.4132	RB1;ATF2;GSK3B;PIK3CB;CRKL;IKBKB;PPP3CB;TBK1;AKT2;AKT3;AKT1;RAC3;IKBKG;RAC1;PRKACA;PRKACB;HRAS;JAK1;PDIA3;ARHGEF11;ARHGEF12;CHUK;TSC2;TRAF2;RHOA;TNFRSF1A;CREB3;PLCB3;PIK3CA;ARHGEF1;RAF1;CRK;SOS2;ATF4;ATF6B;ROCK1;ROCK2;SRC;PXN;ADCY3;ITPR2;ADCY6;GNAI1;RELA;GNAI2;PPP3R1;GNG2;GNA11;GNA12;MAPK1;RIPK1;FADD;BAK1;MAPK3;STAT3;PTK2;MAPK12;MTOR;VEGFA;GNAO1;NFKBIA;MAPK11;RPS6KB1;RHEB;GNB2;RPS6KB2;GNAS;CTNNB1…
Insulin resistance	39/108	0.00151898	0.00798106	1.88805	12.2529	GSK3B;PYGB;SLC27A1;PRKAA1;PRKAG1;PRKAG2;IRS2;PIK3CB;PRKCZ;FOXO1;PTPRF;RELA;PPP1CB;IKBKB;PTPA;GYS1;AKT2;RPS6KA2;AKT3;RPS6KA1;MLX;AKT1;PTPN1;NOS3;GFPT2;NR1H2;STAT3;OGA;NR1H3;MTOR;TNFRSF1A;PPP1CA;NFKBIA;CREB3;PIK3CA;RPS6KB1;RPS6KB2;PPARA;OGT
Fatty acid degradation	19/43	0.00180172	0.00930886	2.64072	16.6868	GCDH;ACAA2;ECHS1;ECI2;ACSL4;CPT1C;ACADSB;ADH5;ACAT1;HADHB;HADHA;ACADL;ALDH2;CPT2;ACSBG1;ACOX3;ACAA1;ACADS;ALDH7A1
Notch signaling pathway	24/59	0.00194917	0.00974583	2.28815	14.2789	JAG2;NOTCH3;HDAC2;CREBBP;JAG1;CTBP1;NOTCH4;DTX3;PSEN1;RFNG;NCOR2;APH1A;KAT2B;ADAM17;KAT2A;NCSTN;SNW1;HEY1;HEY2;DVL1;NUMB;EP300;DVL3;CIR1
VEGF signaling pathway	24/59	0.00194917	0.00974583	2.28815	14.2789	SPHK2;SRC;BAD;NOS3;PXN;PIK3CB;MAPK12;PTK2;VEGFA;MAPK11;PPP3CB;PPP3R1;PIK3CA;AKT2;AKT3;KDR;AKT1;RAC3;MAPK1;RAC1;PLCG1;RAF1;HRAS;MAPK3
Nucleotide excision repair	20/47	0.00239682	0.0117939	2.47091	14.9085	RFC4;RFC1;CCNH;RFC2;RPA1;XPC;RAD23A;GTF2H3;GTF2H4;RAD23B;GTF2H5;DDB2;RBX1;CUL4A;DDB1;CDK7;ERCC3;POLD1;ERCC1;POLD2
Glucagon signaling pathway	38/107	0.0024379	0.0118086	1.83923	11.066	ATF2;PYGB;PRKAA1;PRKAG1;ITPR2;PRKAG2;ACACA;FOXO1;GYS1;PPP3R1;PPP3CB;PPP4C;AKT2;AKT3;PHKG2;AKT1;EP300;PRKACA;PRKACB;CAMK2G;CREBBP;PGAM1;PGAM2;PHKA1;PPP4R3A;PHKB;PPP4R3B;CPT1C;SIRT1;CREB3;PLCB3;PKM;GNAS;CALM3;PPARA;CALM2;PFKM;ATF4
Hepatocellular carcinoma	55/168	0.00268651	0.0128126	1.62686	9.63021	RB1;GSK3B;SMARCB1;KEAP1;PIK3CB;ACTB;ACTG1;IGF1R;FRAT2;AKT2;AKT3;AKT1;POLK;HRAS;APC2;AXIN1;AXIN2;ARID1A;DDB2;PIK3CA;RAF1;SOS2;SMARCD1;SMARCD3;MGST3;MGST1;LRP5;DVL1;DVL3;MAPK1;PLCG1;BAK1;BRD7;MAPK3;SMARCE1;GSTM3;NQO1;TGFB2;PHF10;TXNRD3;BAD;CSNK1A1;TXNRD2;TXNRD1;SMARCA2;MTOR;SMARCA4;APC;GSTA4;RPS6KB1;RPS6KB2;BAX;CTNNB1;GSTM5;NFE2L2
Bacterial invasion of epithelial cells	29/77	0.00284807	0.0133773	2.01652	11.819	SRC;CLTC;PXN;CLTB;ILK;PIK3CB;WASL;ACTB;ACTG1;CRKL;CTNNA1;RAC1;ACTR3;ACTR2;SEPTIN2;FN1;ARPC4;SEPTIN9;RHOA;PTK2;DNM2;CTTN;PIK3CA;ELMO1;ELMO2;CTNNB1;CRK;DOCK1;VCL
Epstein-Barr virus infection	64/202	0.00311533	0.0144142	1.55064	8.9494	RB1;CDKN1B;PIK3CB;PSMD8;IKBKB;PSMD6;CCND3;PSMD7;TBK1;PSMD4;SIN3A;AKT2;PSMD2;AKT3;PSMD3;AKT1;PSMD1;CIR1;IKBKG;RAC1;POLK;MAP3K7;JAK1;IFNAR2;MAP2K3;PDIA3;MAP2K4;USP7;CHUK;TRAF2;TYK2;DDB2;NCOR2;PIK3CA;CCNE1;TRAF6;IRF9;PSMD12;HDAC2;PSMD11;PSMD13;RELA;IRAK1;RIPK1;FADD;BAK1;MAP2K7;JUN;STAT1;STAT3;ADRM1;MAPK12;NFKBIA;MAPK11;PSMC5;SNW1;PSMC3;PSMC4;PSMC1;PSMC2;BAX;TAB2;CALR;TAB1
Adherens junction	27/71	0.00334029	0.0152278	2.04777	11.6758	SRC;CTNND1;WASL;ACTB;PTPRF;ACTG1;IGF1R;CTNNA1;EP300;RAC3;MAPK1;FYN;RAC1;MAP3K7;MAPK3;PTPN1;CREBBP;ACTN1;CSNK2A2;BAIAP2;RHOA;TJP1;AFDN;CTNNB1;VCL;NECTIN2;NECTIN1
Basal transcription factors	19/45	0.00339095	0.0152347	2.43727	13.8599	GTF2A1;TAF12;CCNH;TAF13;TAF10;GTF2F1;GTF2H3;GTF2E1;GTF2F2;GTF2H4;GTF2H5;TAF6L;CDK7;ERCC3;TAF8;TAF4;TAF3;TAF2;GTF2I
Endometrial cancer	23/58	0.00352941	0.0156302	2.19233	12.3793	APC2;GSK3B;BAD;AXIN1;ILK;PIK3CB;AXIN2;DDB2;PIK3CA;APC;AKT2;AKT3;CTNNA1;AKT1;MAPK1;BAX;CTNNB1;POLK;BAK1;RAF1;HRAS;SOS2;MAPK3
Pathways in cancer	149/531	0.00413412	0.0180504	1.30767	7.17714	RB1;KEAP1;CRKL;IGF1R;RASSF1;CCND3;FRAT2;RPS6KA5;AKT2;AKT3;AKT1;EP300;PIM2;PRKACA;PRKACB;SKP1;IFNAR2;PDGFRB;RALBP1;DAPK3;F2R;RBX1;BCR;MSH6;MSH2;SMO;COL4A2;MSH3;CCNE1;COL4A1;IL6ST;RAF1;NOTCH3;CTBP1;MAX;EPAS1;NOTCH4;MGST3;CUL2;MGST1;PDGFA;HIF1A;FOXO1;HSP90B1;DVL1;TPR;DVL3;PLCG1;FADD;JAG2;GSTM3;ZBTB17;CREBBP;JUN;TGFB2;JAG1;FN1;PTK2;NFKBIA;GNB2;GNAS;CALM3;CALM2;GSTM5;NFE2L2;GSK3B;CDKN1B;LAMC3;PIK3CB;I…
Chronic myeloid leukemia	28/76	0.00478081	0.0205841	1.94656	10.4008	RB1;HDAC2;CDKN1B;CTBP1;PIK3CB;RELA;CRKL;IKBKB;AKT2;AKT3;AKT1;MAPK1;IKBKG;POLK;BAK1;HRAS;MAPK3;TGFB2;CHUK;BAD;DDB2;BCR;NFKBIA;PIK3CA;BAX;RAF1;CRK;SOS2
N-Glycan biosynthesis	20/50	0.00561672	0.0238518	2.22338	11.5216	B4GALT2;RPN2;TUSC3;SRD5A3;ALG13;ALG12;DOLK;ALG11;DDOST;DPM1;DPM2;GANAB;MAN2A2;MAN1A2;MAN2A1;MGAT5;DOLPP1;MGAT4B;MGAT2;STT3B
Growth hormone synthesis, secretion and action	40/119	0.00577247	0.024182	1.6906	8.71446	ATF2;GSK3B;ATF6B;ITPR2;ADCY3;IRS2;PIK3CB;ADCY6;GNAI1;CRKL;GNAI2;AKT2;GNA11;AKT3;AKT1;EP300;MAPK1;PLCG1;PRKACA;JAK2;PRKACB;HRAS;MAPK3;MAP2K3;MAP2K4;CREBBP;STAT1;STAT3;PTK2;MAPK12;MTOR;CREB3;MAPK11;PLCB3;PIK3CA;GNAS;RAF1;CRK;SOS2;ATF4
TNF signaling pathway	38/112	0.00590039	0.0243883	1.7144	8.79956	ATF2;ATF6B;PIK3CB;RELA;RPS6KA4;IKBKB;RPS6KA5;AKT2;AKT3;AKT1;MAPK1;RIPK1;FADD;IKBKG;MAP2K7;DNM1L;MAP3K7;MAPK3;MAP2K3;MAP2K4;JUN;JAG1;CHUK;TRAF2;MAPK12;TNFRSF1A;NFKBIA;CREB3;MAPK11;ITCH;PIK3CA;TAB3;TAB2;PGAM5;TAB1;BIRC2;ATF4;BIRC3
Human T-cell leukemia virus 1 infection	67/219	0.00631602	0.0257186	1.47343	7.46242	RB1;ATF2;CRTC3;TRRAP;PIK3CB;IKBKB;PPP3CB;CCND3;CDC23;XPO1;KAT5;AKT2;AKT3;CDC27;AKT1;EP300;IKBKG;PRKACA;PRKACB;HRAS;JAK1;MAP2K4;ANAPC7;CHUK;TNFRSF1A;KAT2B;CREB3;KAT2A;PIK3CA;CCNE1;CANX;VDAC2;ANAPC4;VDAC1;SLC25A5;SLC25A4;ANAPC1;MAD1L1;ATF4;ANAPC2;SLC25A6;VAC14;ATF6B;SRF;ADCY3;GPS2;ADCY6;RELA;ANAPC11;PPP3R1;MAPK1;BUB3;MAPK3;MAP3K3;RANBP1;FDPS;CREBBP;JUN;TGFB2;RANBP3;NFYB;NFKBIA;DLG1;CDC16;BAX;CALR;T…
Vasopressin-regulated water reabsorption	18/44	0.00638817	0.0257186	2.30849	11.6655	DCTN6;NSF;DYNC1I2;DYNC1H1;DCTN2;DCTN4;ADCY3;DYNLL2;ADCY6;CREB3;DYNC1LI1;DYNC1LI2;ARHGDIA;GNAS;PRKACA;PRKACB;RAB5A;DYNC1I1
Selenocompound metabolism	42979	0.0072034	0.0286289	3.74837	18.4915	TXNRD3;TXNRD2;TXNRD1;MARS1;KYAT3;SCLY;SEPHS1;PAPSS1;PSTK
Mannose type O-glycan biosynthesis	45231	0.00806433	0.0314471	3.05476	14.7249	B4GALT2;POMT2;FKRP;CRPPA;B4GAT1;POMT1;CHST10;POMK;POMGNT2;POMGNT1;ST3GAL3
Glycosylphosphatidylinositol (GPI)-anchor biosynthesis	46357	0.00811538	0.0314471	2.85665	13.7519	PIGS;PIGC;DPM2;PIGU;PIGT;PIGO;GPAA1;PIGN;PIGP;PIGK;PIGL;PIGF
Tight junction	53/169	0.00831478	0.031822	1.52619	7.31002	PRKAG1;PRKAG2;PPP2R2A;YBX3;ACTB;ACTG1;STK11;TUBA1B;TUBA1A;PPP2R1B;RAC1;PRKACA;PRKACB;MAGI1;ACTR3;ACTR2;PRKCI;ACTN1;ARHGEF18;SCRIB;RHOA;CTTN;MYH9;RAPGEF2;ARHGEF2;MYL9;LLGL1;PRKAA1;ROCK1;ROCK2;SRC;PARD6G;PRKCZ;MYL12B;PPP2CA;SLC9A3R1;RAP1A;MYH14;SYMPK;WHAMM;MAP2K7;MPDZ;MYH10;JUN;RDX;MSN;ARPC4;TJAP1;TJP1;AFDN;DLG1;OCLN;DLG2
Prostate cancer	33/97	0.00938891	0.0351505	1.7207	8.0326	RB1;GSK3B;CDKN1B;PDGFA;PIK3CB;FOXO1;RELA;IGF1R;HSP90B1;IKBKB;AKT2;AKT3;AKT1;EP300;MAPK1;IKBKG;HRAS;MAPK3;PDGFRB;CREBBP;HSP90AA1;CHUK;BAD;MTOR;NFKBIA;CREB3;ZEB1;PIK3CA;CCNE1;CTNNB1;RAF1;SOS2;ATF4
Adipocytokine signaling pathway	25/69	0.00941127	0.0351505	1.89526	8.84298	PRKAA1;PRKAG1;PRKAG2;IRS2;ADIPOR1;ADIPOR2;RELA;IKBKB;RXRB;STK11;AKT2;AKT3;AKT1;IKBKG;JAK2;CHUK;STAT3;ACSL4;TRAF2;CPT1C;MTOR;TNFRSF1A;NFKBIA;ACSBG1;PPARA
Various types of N-glycan biosynthesis	16/39	0.00956046	0.0352826	2.31909	10.7841	B4GALT2;RPN2;TUSC3;HEXD;ALG13;ALG12;ALG11;DDOST;MAN2A2;MAN1A2;MAN2A1;MGAT4B;MGAT2;STT3B;B4GALNT4;ST3GAL3
Kaposi sarcoma-associated herpesvirus infection	59/193	0.0100543	0.0364181	1.47094	6.76597	RB1;GSK3B;PIK3CB;IKBKB;PREX1;PPP3CB;TBK1;AKT2;AKT3;AKT1;EP300;IKBKG;RAC1;JAK2;HRAS;JAK1;IFNAR2;GABARAPL2;MAP2K4;GABARAPL1;CHUK;IFNGR1;TRAF2;TYK2;TNFRSF1A;PIK3CA;PIK3C3;IL6ST;RAF1;IRF9;SRC;ITPR2;HIF1A;GABARAP;RELA;PPP3R1;GNG2;UBB;UBC;MAPK1;FADD;PLCG1;BAK1;MAP2K7;MAPK3;CREBBP;JUN;STAT1;STAT3;MAPK12;MTOR;VEGFA;NFKBIA;MAPK11;GNB2;CTNNB1;BAX;CALM3;CALM2
Phagosome	48/152	0.0101031	0.0364181	1.54122	7.08177	ATP6V1A;COLEC12;DYNC1I2;STX12;ITGB5;C1R;STX18;CORO1A;ACTB;ACTG1;THBS3;EEA1;MRC2;SEC61A2;TUBB6;TUBA1B;TUBA1A;LAMP1;TUBB3;LAMP2;ATP6V0A2;ATP6V1H;RAC1;ATP6V1E1;ATP6V0E2;ATP6V1C1;DYNC1I1;ATP6V0A1;DYNC1H1;ATP6V0B;ATP6AP1;TUBB;STX7;M6PR;TUBB4B;DYNC1LI1;DYNC1LI2;TUBB2B;TUBB2A;HGS;CANX;ATP6V1B2;PIK3C3;CALR;ATP6V0D1;RAB5A;ATP6V0C;RAB7A
Cell cycle	40/124	0.0122599	0.0436846	1.58945	6.99584	RB1;ANAPC13;GSK3B;HDAC2;CDKN1B;MCM7;CCNH;YWHAB;SMC3;ANAPC11;ORC4;CCND3;FZR1;CDC23;RAD21;CDC27;EP300;BUB3;YWHAG;SKP1;YWHAH;ZBTB17;CREBBP;TGFB2;ANAPC7;CDC7;SMC1A;RBX1;RBL2;CDK7;STAG2;TFDP1;CCNE1;CDC16;ANAPC4;MCM4;MCM6;ANAPC1;MAD1L1;ANAPC2
Gap junction	30/88	0.0124436	0.0438353	1.72564	7.56961	SRC;ADCY3;ITPR2;PDGFA;ADCY6;GNAI1;GNAI2;TUBA1B;TUBB6;TUBA1A;MAPK7;TUBB3;GNA11;MAPK1;PRKACA;HRAS;PRKACB;MAP2K5;MAPK3;PDGFRB;TUBB;CSNK1D;TUBB4B;TJP1;PLCB3;TUBB2B;TUBB2A;GNAS;RAF1;SOS2
Tuberculosis	55/180	0.0127121	0.0442782	1.46952	6.41477	EEA1;MRC2;PPP3CB;LAMP1;AKT2;AKT3;LAMP2;AKT1;EP300;JAK2;JAK1;ATP6V0B;ARHGEF12;ATP6AP1;IFNGR1;RIPK2;SPHK2;IFNGR2;RHOA;TNFRSF1A;TRAF6;PIK3C3;ATP6V0D1;RAF1;ATP6V0C;RAB7A;SRC;CEBPG;CORO1A;MALT1;RELA;HSPD1;PPP3R1;IRAK1;ATP6V0A2;ATP6V1H;MAPK1;FADD;CAMK2G;ATP6V0A1;MAPK3;HSPA9;CREBBP;TGFB2;BAD;NFYB;STAT1;NFYC;RFXANK;MAPK12;MAPK11;BAX;CALM3;CALM2;RAB5A
Small cell lung cancer	31/92	0.0133819	0.0460932	1.6955	7.31415	RB1;CDKN1B;LAMC3;MAX;PIK3CB;RELA;IKBKB;RXRB;AKT2;AKT3;AKT1;IKBKG;POLK;BAK1;ZBTB17;CHUK;LAMB2;FN1;TRAF2;PTK2;DDB2;NFKBIA;COL4A2;PIK3CA;TRAF4;CCNE1;COL4A1;TRAF6;BAX;BIRC2;BIRC3
Hepatitis B	50/162	0.0139059	0.0473719	1.49063	6.37311	RB1;ATF2;YWHAB;PIK3CB;IKBKB;TBK1;AKT2;AKT3;AKT1;EP300;IKBKG;JAK2;MAP3K7;HRAS;JAK1;MAP2K3;MAP2K4;ATP6AP1;CHUK;TYK2;DDB2;DDB1;CREB3;PIK3CA;CCNE1;TRAF6;RAF1;SOS2;ATF4;ATF6B;SRC;RELA;IRAK1;MAPK1;STAT6;FADD;MAP2K7;MAPK3;CREBBP;JUN;TGFB2;BAD;STAT1;STAT3;MAPK12;NFKBIA;MAPK11;BAX;TAB2;TAB1
Relaxin signaling pathway	41/129	0.0147203	0.0496012	1.55506	6.56008	ATF2;ATF6B;SRC;ADCY3;ARRB2;PIK3CB;PRKCZ;ADCY6;GNAI1;RELA;GNAI2;GNG2;AKT2;AKT3;AKT1;MAPK1;PRKACA;MAP2K7;PRKACB;HRAS;MAPK3;MAP2K4;JUN;NOS3;VEGFB;MAPK12;VEGFA;GNAO1;NFKBIA;ACTA2;CREB3;MAPK11;PLCB3;COL4A2;PIK3CA;COL4A1;GNB2;GNAS;RAF1;SOS2;ATF4
Progesterone-mediated oocyte maturation	33/100	0.0152116	0.0507055	1.64333	6.87847	ANAPC13;ADCY3;PIK3CB;ADCY6;GNAI1;IGF1R;ANAPC11;GNAI2;FZR1;CDC23;AKT2;RPS6KA2;AKT3;CDC27;RPS6KA1;AKT1;MAPK1;PRKACA;PRKACB;MAPK3;HSP90AA1;ANAPC7;MAPK12;MAPK11;PIK3CA;CDC16;ANAPC4;RAF1;CPEB2;ANAPC1;MAD1L1;ANAPC2;CPEB4
Toxoplasmosis	36/112	0.0178124	0.058743	1.58053	6.36616	LAMC3;GNAI1;RELA;GNAI2;IKBKB;IRAK1;AKT2;AKT3;AKT1;MAPK1;IKBKG;JAK2;MAP3K7;JAK1;MAPK3;MAP2K3;HSPA8;TGFB2;CHUK;IFNGR1;BAD;LAMB2;STAT1;IFNGR2;STAT3;TYK2;MAPK12;TNFRSF1A;GNAO1;NFKBIA;MAPK11;TRAF6;TAB2;TAB1;BIRC2;BIRC3
Apoptosis	44/142	0.0186981	0.0610147	1.49856	5.96327	HTRA2;ITPR2;PIK3CB;ACTB;RELA;ACTG1;IKBKB;TUBA1B;TUBA1A;AKT2;AKT3;CAPN2;AKT1;MAPK1;RIPK1;CAPN1;FADD;CTSF;IKBKG;BAK1;HRAS;SPTAN1;MCL1;CTSB;MAPK3;DFFB;JUN;ENDOG;PARP4;CHUK;PARP1;BAD;TRAF2;EIF2S1;TNFRSF1A;NFKBIA;PIK3CA;DDIT3;BAX;BIRC6;RAF1;BIRC2;ATF4;BIRC3
Regulation of actin cytoskeleton	64/218	0.0189261	0.0611156	1.38808	5.5068	CYFIP2;CYFIP1;NCKAP1;ITGB5;WASL;PIK3CB;ACTB;ARHGAP35;CRKL;ACTG1;PPP1CB;CFL2;RAC3;ITGB7;RAC1;HRAS;GIT1;APC2;PDGFRB;ACTR3;ACTR2;ARHGEF12;PPP1R12A;ACTN1;F2R;RRAS2;RHOA;PIK3CA;MYH9;ARHGEF1;RAF1;MYL9;CRK;DOCK1;PPP1R12C;SOS2;VCL;ARHGEF6;ROCK1;ROCK2;SRC;PXN;PDGFA;FGD1;MYL12B;SLC9A1;GNA12;PIP5K1A;MYH14;MAPK1;PIP5K1C;PAK2;MYH10;MAPK3;GSN;RDX;FN1;MSN;ARPC4;BAIAP2;PTK2;PPP1CA;APC;ITGA10
Platelet activation	39/124	0.0202163	0.0646089	1.53105	5.97302	ROCK1;ROCK2;SRC;ITPR2;ADCY3;PIK3CB;PRKCZ;ACTB;ARHGAP35;ADCY6;GNAI1;ACTG1;MYL12B;GNAI2;PPP1CB;RAP1A;AKT2;AKT3;AKT1;MAPK1;FYN;PRKACA;PRKACB;MAPK3;PRKCI;ARHGEF12;PPP1R12A;VWF;NOS3;F2R;RHOA;MAPK12;PPP1CA;MAPK11;PLCB3;STIM1;PIK3CA;GNAS;ARHGEF1
Chagas disease	33/102	0.0204986	0.0648426	1.59549	6.2023	PPP2R2A;PIK3CB;GNAI1;RELA;GNAI2;IKBKB;PPP2CA;PPP2R1B;IRAK1;AKT2;GNA11;AKT3;AKT1;MAPK1;FADD;IKBKG;MAPK3;MAP2K4;JUN;TGFB2;CHUK;IFNGR1;IFNGR2;MAPK12;TNFRSF1A;GNAO1;NFKBIA;MAPK11;PLCB3;PIK3CA;TRAF6;GNAS;CALR
Ubiquinone and other terpenoid-quinone biosynthesis	45236	0.0236169	0.0739518	3.99645	14.9699	COQ3;NQO1;VKORC1L1;COQ2;GGCX;COQ5
Acute myeloid leukemia	23/67	0.0242907	0.0747389	1.74288	6.47943	CHUK;BAD;STAT3;PIK3CB;DUSP6;RELA;MTOR;PML;IKBKB;PIK3CA;RPS6KB1;AKT2;AKT3;RPS6KB2;AKT1;MAPK1;IKBKG;PIM2;RAF1;HRAS;SOS2;PPARD;MAPK3
Mismatch repair	45200	0.0243504	0.0747389	2.56271	9.52101	MSH6;RFC4;RFC1;MSH2;RFC2;MSH3;POLD1;POLD2;RPA1;PMS2
Hepatitis C	47/157	0.0285805	0.0860065	1.42592	5.0692	RB1;GSK3B;CD81;YWHAB;PPP2R2A;PIK3CB;RELA;IKBKB;PPP2CA;TBK1;PPP2R1B;AKT2;AKT3;AKT1;MAPK1;RIPK1;FADD;IKBKG;BAK1;HRAS;YWHAG;JAK1;YWHAH;MAPK3;IFNAR2;CHUK;BAD;STAT1;EIF2AK1;STAT3;NR1H3;TRAF2;EIF2AK4;TYK2;EIF2S1;TNFRSF1A;NFKBIA;OCLN;PIK3CA;PSME3;TRAF6;BAX;CTNNB1;RAF1;PPARA;SOS2;IRF9
Fc gamma R-mediated phagocytosis	31/97	0.0285906	0.0860065	1.56654	5.56855	INPPL1;PIK3CB;PLA2G6;CRKL;AKT2;CFL2;AKT3;AKT1;PIP5K1A;MAPK1;PIP5K1C;PLCG1;RAC1;MAPK3;ACTR3;ACTR2;GSN;MYO10;SPHK2;ARPC4;DNM2;MARCKS;PIK3CA;RPS6KB1;BIN1;RPS6KB2;AMPH;RAF1;CRK;DOCK1;PLPP1
Pentose phosphate pathway	11293	0.0288538	0.0860065	2.22126	7.8755	GPI;G6PD;PGM2;TALDO1;IDNK;PGLS;PGD;ALDOA;TKT;PFKM;PGM1;DERA
Fanconi anemia pathway	19/54	0.0298153	0.088026	1.80948	6.35624	MUS81;TOP3B;WDR48;FANCM;TOP3A;REV1;RPA1;FAAP24;FANCE;FANCG;SLX4;EME1;ERCC1;REV3L;USP1;PMS2;POLK;ATRIP;FAN1
MAPK signaling pathway	82/294	0.0313285	0.091621	1.29209	4.47481	ATF2;IL1RAP;ARRB2;ECSIT;CRKL;IGF1R;RPS6KA4;IKBKB;PPP3CB;RPS6KA5;AKT2;RPS6KA2;AKT3;RPS6KA1;STMN1;KDR;AKT1;RAC3;IKBKG;RAC1;PRKACA;PRKACB;HRAS;MAP3K7;MAP3K4;MAP2K3;PDGFRB;MAP4K2;MAP2K4;CHUK;DUSP1;RRAS2;TRAF2;MAPK8IP2;DUSP8;MAPK8IP3;DUSP6;MAPK8IP1;DUSP7;TNFRSF1A;CACNB1;DDIT3;TRAF6;RAPGEF2;MAPT;RAF1;CRK;SOS2;ATF4;EPHA2;MAX;SRF;PDGFA;RELA;PPP3R1;RAP1A;MAPK7;IRAK1;GNA12;FLNA;MAPK1;MAP2K7;PAK2;MAP2K5;MAP…
Cellular senescence	46/156	0.0384537	0.111408	1.39528	4.54624	RB1;LIN54;ITPR2;PIK3CB;FOXO1;RELA;ZFP36L1;PPP1CB;CCND3;PPP3R1;PPP3CB;AKT2;AKT3;CAPN2;AKT1;MAPK1;MYBL2;CAPN1;NBN;HRAS;LIN52;MAPK3;MAP2K3;TGFB2;FBXW11;TSC2;RRAS2;SIRT1;MAPK12;MTOR;PPP1CA;RBL2;MAPK11;PIK3CA;CCNE1;RHEB;VDAC2;VDAC1;CALM3;RAF1;SLC25A5;SQSTM1;CALM2;SLC25A4;MCU;SLC25A6
Apelin signaling pathway	41/137	0.0389261	0.111732	1.42473	4.6248	HDAC4;NOTCH3;HDAC5;PRKAA1;PRKAG1;ITPR2;PRKAG2;ADCY3;NRF1;GABARAP;ADCY6;GNAI1;SLC9A1;GNAI2;GNG2;AKT2;AKT3;AKT1;MAPK1;PRKACA;PRKACB;HRAS;MAPK3;GABARAPL2;GABARAPL1;JAG1;SPHK2;NOS3;RRAS2;KLF2;MTOR;ACTA2;PLCB3;RPS6KB1;GNB2;RPS6KB2;TFAM;CALM3;PIK3C3;RAF1;CALM2
ErbB signaling pathway	27/85	0.042016	0.119495	1.55206	4.91958	GSK3B;CDKN1B;SRC;PIK3CB;CRKL;AKT2;AKT3;NCK2;AKT1;MAPK1;PLCG1;MAP2K7;HRAS;CAMK2G;PAK2;MAPK3;MAP2K4;JUN;BAD;MTOR;PTK2;PIK3CA;RPS6KB1;RPS6KB2;RAF1;CRK;SOS2
Pyrimidine metabolism	19/56	0.0429809	0.121128	1.71145	5.38594	RRM1;CANT1;ENTPD4;CAD;ENTPD6;NME2;NME3;CTPS1;NT5C2;DCK;DHODH;UCKL1;NT5C3A;NT5C3B;UCK1;NME7;CMPK1;CMPK2;TK2
FoxO signaling pathway	39/131	0.0464615	0.129757	1.41391	4.33947	PRKAA1;CDKN1B;FBXO25;PRKAG1;PRKAG2;IRS2;FOXO4;PIK3CB;FOXO1;GABARAP;IGF1R;IKBKB;STK11;AKT2;AKT3;AKT1;EP300;MAPK1;HRAS;MAPK3;PLK4;GABARAPL2;GABARAPL1;USP7;CREBBP;TGFB2;CHUK;BNIP3;STAT3;SOD2;SIRT1;KLF2;MAPK12;RBL2;MAPK11;PIK3CA;CAT;RAF1;SOS2
Proteoglycans in cancer	58/205	0.0482231	0.133475	1.31672	3.99219	ITGB5;PIK3CB;ACTB;ACTG1;IGF1R;PPP1CB;AKT2;AKT3;KDR;AKT1;TIMP3;RAC1;PRKACA;PRKACB;HRAS;ARHGEF12;PPP1R12A;RRAS2;ANK2;ANK3;RHOA;CTTN;SMO;PIK3CA;ARHGEF1;RAF1;PPP1R12C;SOS2;DDX5;ROCK1;ROCK2;SRC;PXN;ITPR2;HIF1A;SLC9A1;GPC1;FLNA;DROSHA;MAPK1;PLCG1;CAMK2G;MAPK3;TGFB2;RDX;STAT3;FN1;MSN;PTK2;MAPK12;MTOR;PPP1CA;VEGFA;MAPK11;RPS6KB1;RPS6KB2;PDCD4;CTNNB1
HIF-1 signaling pathway	33/109	0.0510034	0.139921	1.44787	4.30867	CDKN1B;CUL2;PIK3CB;HIF1A;RELA;IGF1R;AKT2;AKT3;PGK1;AKT1;EP300;MAPK1;PLCG1;ELOC;CAMK2G;PDK1;MAPK3;CREBBP;EGLN2;IFNGR1;NOS3;IFNGR2;STAT3;ARNT;MTOR;RBX1;VEGFA;PIK3CA;RPS6KB1;RPS6KB2;ALDOA;EIF4E2;PFKM
Choline metabolism in cancer	30/98	0.0531089	0.144419	1.47091	4.31772	SLC44A2;PDGFA;PIK3CB;HIF1A;AKT2;AKT3;AKT1;PIP5K1A;RAC3;MAPK1;PIP5K1C;PLCG1;RAC1;HRAS;MAPK3;PDGFRB;JUN;CHKA;TSC2;GPCPD1;DGKZ;MTOR;PIK3CA;RPS6KB1;RHEB;RPS6KB2;CHPT1;RAF1;SOS2;PLPP1
Lipid and atherosclerosis	60/215	0.0574349	0.154673	1.29171	3.69055	ERO1A;GSK3B;PIK3CB;IKBKB;PPP3CB;TBK1;AKT2;AKT3;AKT1;IKBKG;RAC1;JAK2;HRAS;MAP3K7;MAP2K3;MAP2K4;HSP90AA1;CHUK;TRAF2;RHOA;TNFRSF1A;PLCB3;PIK3CA;DDIT3;TRAF6;ARHGEF1;ATF4;ROCK2;SRC;RELA;HSP90B1;HSPD1;RXRB;PPP3R1;RAP1A;IRAK1;MAPK1;PLCG1;MAP2K7;CAMK2G;MAPK3;HSPA8;JUN;HSPA5;BAD;NOS3;STAT3;MIB2;SOD2;EIF2S1;PTK2;MAPK12;NFKBIA;MAPK11;BAX;CALM3;TAB2;TAB1;CALM2;NFE2L2
Synthesis and degradation of ketone bodies	45204	0.0579291	0.154673	3.32965	9.48463	HMGCL;BDH2;BDH1;HMGCS1;ACAT1
Pyruvate metabolism	16/47	0.0583764	0.154673	1.71972	4.88546	FH;MDH2;GLO1;AKR1A1;ACACA;ADH5;ACAT1;GRHPR;PC;PKM;ALDH2;ME1;ME2;HAGH;ALDH7A1;DLD
Base excision repair	12389	0.0596588	0.156731	1.90356	5.36636	FEN1;PARP4;PARP1;MPG;NTHL1;OGG1;POLD1;POLD2;XRCC1;POLL;LIG3;UNG
AGE-RAGE signaling pathway in diabetic complications	30/100	0.0672817	0.175272	1.4287	3.85586	CDKN1B;PIK3CB;PRKCZ;FOXO1;RELA;AKT2;AKT3;AKT1;MAPK1;PLCG1;RAC1;JAK2;HRAS;MAPK3;JUN;TGFB2;NOS3;STAT1;STAT3;FN1;VEGFB;F3;MAPK12;VEGFA;MAPK11;PLCB3;COL4A2;PIK3CA;COL4A1;BAX
Measles	40/139	0.0706831	0.182598	1.3473	3.56974	GSK3B;CDKN1B;ADAR;PIK3CB;RCHY1;RELA;IKBKB;CCND3;TBK1;IRAK1;AKT2;AKT3;AKT1;FADD;IKBKG;BAK1;MAP3K7;JAK1;IFNAR2;HSPA8;JUN;CHUK;BAD;STAT1;EIF2AK1;CSNK2A2;STAT3;MSN;EIF2AK4;TYK2;EIF2S1;NFKBIA;PIK3CA;CCNE1;TRAF6;BAX;EIF3H;RAB9A;TAB2;IRF9
Fatty acid elongation	46661	0.0731041	0.187291	1.95921	5.12504	HADHB;HADHA;ACAA2;ECHS1;ACOT7;MECR;TECR;ELOVL6;HSD17B12;HACD2
Necroptosis	45/159	0.073788	0.187494	1.31642	3.43133	PYGB;FAF1;VPS4B;SPATA2;MACROH2A1;SHARPIN;FTH1;SMPD1;CHMP1A;CAPN2;RIPK1;STAT6;CAPN1;FADD;DNM1L;JAK2;CAMK2G;JAK1;IFNAR2;HSP90AA1;PARP1;IFNGR1;STAT1;USP21;IFNGR2;STAT3;TRAF2;TYK2;TNFRSF1A;CHMP2A;CHMP4B;VDAC2;BAX;CHMP4A;VDAC1;PGAM5;CHMP6;SLC25A5;SQSTM1;SLC25A4;BIRC2;IRF9;BIRC3;CHMP5;SLC25A6
Long-term potentiation	21/67	0.0759788	0.191491	1.52128	3.92079	CREBBP;ITPR2;PPP1CA;PPP1CB;PPP3CB;PLCB3;PPP3R1;RAP1A;RPS6KA2;RPS6KA1;EP300;MAPK1;CALM3;PRKACA;RAF1;HRAS;PRKACB;CAMK2G;CALM2;ATF4;MAPK3
Glioma	23/75	0.0810784	0.202696	1.47397	3.70312	RB1;PDGFRB;PDGFA;PIK3CB;MTOR;IGF1R;DDB2;PIK3CA;AKT2;AKT3;AKT1;MAPK1;BAX;CALM3;POLK;BAK1;PLCG1;RAF1;HRAS;SOS2;CAMK2G;CALM2;MAPK3
Circadian rhythm	11628	0.0817457	0.202729	1.8319	4.58734	PER1;PRKAA1;FBXW11;BHLHE40;CRY2;PRKAG1;PRKAG2;CSNK1D;FBXL3;SKP1;RBX1
Legionellosis	18/57	0.0897118	0.220719	1.53769	3.70761	HBS1L;RAB1A;HSPA8;ARF1;VCP;SAR1A;SAR1B;RAB1B;BNIP3;CLK4;RELA;HSPD1;EEF1G;CLK1;NFKBIA;BCL2L13;EEF1A2;HSF1
Butanoate metabolism	47027	0.0910594	0.222271	1.85025	4.43364	HMGCL;HADHA;ECHS1;ALDH5A1;BDH2;HMGCS1;BDH1;ACADS;AACS;ACAT1
Fatty acid biosynthesis	43282	0.0993544	0.240624	2.11896	4.89281	MECR;FASN;ACSL4;ACSBG1;MCAT;ACACA;CBR4
T cell receptor signaling pathway	30/104	0.103132	0.245929	1.35112	3.0694	GSK3B;PIK3CB;MALT1;RELA;IKBKB;PPP3R1;PPP3CB;AKT2;AKT3;NCK2;AKT1;MAPK1;FYN;PLCG1;IKBKG;MAP2K7;MAP3K7;HRAS;PAK2;MAPK3;JUN;CHUK;RHOA;MAPK12;NFKBIA;MAPK11;DLG1;PIK3CA;RAF1;SOS2
Toll-like receptor signaling pathway	30/104	0.103132	0.245929	1.35112	3.0694	PIK3CB;RELA;IKBKB;TBK1;IRAK1;AKT2;AKT3;AKT1;MAPK1;RIPK1;FADD;IKBKG;RAC1;MAP2K7;MAP3K7;MAPK3;IFNAR2;MAP2K3;MAP2K4;JUN;CHUK;STAT1;MAPK12;NFKBIA;MAPK11;PIK3CA;TOLLIP;TRAF6;TAB2;TAB1
B cell receptor signaling pathway	24/81	0.105403	0.249428	1.40299	3.15667	GSK3B;JUN;CHUK;CD81;INPPL1;PIK3CB;MALT1;RELA;IKBKB;NFKBIA;PPP3CB;PPP3R1;PIK3CA;AKT2;AKT3;AKT1;RAC3;MAPK1;IKBKG;RAC1;RAF1;HRAS;SOS2;MAPK3
Dopaminergic synapse	37/132	0.1087	0.255279	1.29822	2.88096	ATF2;GSK3B;ATF6B;ITPR2;PPP2R2A;ARRB2;COMT;GNAI1;GNAI2;PPP1CB;PPP2CA;PPP3CB;GNG2;PPP2R1B;PPP2R3C;AKT2;KIF5B;AKT3;AKT1;PRKACA;PRKACB;CAMK2G;PPP2R5B;PPP2R5A;PPP2R5D;PPP2R5C;MAPK12;PPP1CA;GNAO1;CREB3;MAPK11;PLCB3;GNB2;GNAS;CALM3;CALM2;ATF4
GnRH signaling pathway	27/93	0.110231	0.256929	1.36322	3.00615	SRC;ADCY3;ITPR2;ADCY6;MAPK7;GNA11;MAPK1;PRKACA;MAP2K7;HRAS;PRKACB;CAMK2G;MAP3K4;MAPK3;MAP2K3;MAP2K4;MAP3K3;JUN;MAPK12;MAPK11;PLCB3;GNAS;CALM3;RAF1;SOS2;CALM2;ATF4
Influenza A	47/172	0.111341	0.257579	1.25358	2.75181	CALCOCO2;ADAR;PIK3CB;ACTB;RELA;ACTG1;IKBKB;NXF1;CCND3;TBK1;XPO1;PABPN1;AKT2;AKT3;KPNA6;AKT1;EP300;MAPK1;FADD;IKBKG;BAK1;JAK2;RAE1;KPNA1;JAK1;MAPK3;IFNAR2;FDPS;CREBBP;CHUK;IFNGR1;STAT1;IFNGR2;TYK2;EIF2S1;PML;TNFRSF1A;NFKBIA;HNRNPUL1;PIK3CA;BAX;VDAC1;RAF1;SLC25A5;SLC25A4;IRF9;SLC25A6
Terpenoid backbone biosynthesis	44774	0.113585	0.260824	1.90278	4.13894	FDPS;IDI1;MVK;HMGCS1;MVD;HMGCR;ACAT1;PCYOX1
Glycerophospholipid metabolism	28/98	0.123128	0.28066	1.33287	2.79173	AGPAT5;LPCAT1;LCAT;PLA2G6;AGPAT1;LCLAT1;PGS1;PTDSS2;PTDSS1;GPAT4;CEPT1;CDIPT;PCYT2;CHKA;PNPLA7;MBOAT7;GPCPD1;DGKZ;CRLS1;PISD;PLA2G15;GNPAT;LPCAT4;GPD1;CHPT1;PNPLA6;PLPP1;CDS2
Folate biosynthesis	46266	0.124932	0.282692	1.76291	3.66683	QDPR;MOCS2;SPR;AKR1B1;GGH;PCBD1;PCBD2;MOCS1;GPHN
Rap1 signaling pathway	56/210	0.126521	0.284213	1.21244	2.50654	CTNND1;PIK3CB;ACTB;CRKL;ACTG1;IGF1R;AKT2;AKT3;KDR;AKT1;RAC3;RAC1;HRAS;MAGI1;MAP2K3;PDGFRB;PRKCI;F2R;MAGI2;RHOA;PLCB3;PIK3CA;ADORA2B;RAPGEF1;RAPGEF2;EVL;PRKD1;RAF1;CRK;EPHA2;RALA;RALB;SRC;PDGFA;ADCY3;PARD6G;PRKCZ;ADCY6;GNAI1;RAP1GAP;GNAI2;RAP1A;MAPK1;PLCG1;MAPK3;VEGFB;MAPK12;VEGFA;GNAO1;AFDN;MAPK11;GNAS;CTNNB1;CALM3;CALM2;SIPA1
Hedgehog signaling pathway	17/56	0.130492	0.291026	1.45195	2.95681	GSK3B;FBXW11;MGRN1;CSNK1A1;CUL3;IQCE;CSNK1D;ARRB2;KIF7;GRK2;SMO;KIF3A;SPOP;PRKACA;MEGF8;PRKACB;CSNK1G2
Homologous recombination	13/41	0.132166	0.292654	1.54628	3.12919	MUS81;TOP3B;ABRAXAS1;XRCC2;TOP3A;RPA1;RAD52;BABAM2;EME1;POLD1;POLD2;NBN;TOPBP1
Glyoxylate and dicarboxylate metabolism	11232	0.134103	0.294836	1.665	3.34524	GRHPR;GLDC;MDH2;CAT;PGP;HYI;MMUT;ACO2;DLD;ACAT1
cGMP-PKG signaling pathway	45/167	0.138646	0.299854	1.22945	2.4292	ATF2;ATF6B;ROCK1;ROCK2;NPR2;SRF;ATP2A3;ITPR2;ADCY3;IRS2;ATP1A2;ATP1A1;ADCY6;GNAI1;GNAI2;PPP1CB;PPP3R1;PPP3CB;AKT2;GNA11;AKT3;GNA12;AKT1;MAPK1;GTF2I;MAPK3;PPP1R12A;BAD;NOS3;ATP2B4;ATP1B1;RHOA;PPP1CA;CREB3;PLCB3;VDAC2;VDAC1;CALM3;RAF1;SLC25A5;MYL9;CALM2;SLC25A4;ATF4;SLC25A6
Osteoclast differentiation	35/127	0.138949	0.299854	1.26778	2.50216	PIK3CB;RELA;IKBKB;PPP3R1;PPP3CB;AKT2;AKT3;AKT1;MAPK1;FYN;IKBKG;RAC1;MAP2K7;MAP3K7;JAK1;MAPK3;IFNAR2;JUN;TGFB2;CHUK;IFNGR1;STAT1;IFNGR2;TRAF2;TYK2;MAPK12;TNFRSF1A;NFKBIA;MAPK11;PIK3CA;TRAF6;TAB2;TAB1;SQSTM1;IRF9
Non-small cell lung cancer	21/72	0.140395	0.299854	1.37168	2.69302	RB1;BAD;STAT3;PIK3CB;DDB2;RXRB;RASSF1;PIK3CA;AKT2;KIF5B;AKT3;AKT1;MAPK1;BAX;POLK;BAK1;PLCG1;RAF1;HRAS;SOS2;MAPK3
Phosphonate and phosphinate metabolism	45080	0.140669	0.299854	3.32864	6.52862	PCYT2;CHPT1;CEPT1
Sphingolipid metabolism	15/49	0.141222	0.299854	1.46938	2.87619	CERK;SGMS1;SPHK2;GBA;GBA2;SGPP1;SMPD4;SPTLC1;SMPD1;NEU1;PSAP;DEGS1;KDSR;GLA;PLPP1
Endocrine and other factor-regulated calcium reabsorption	16/53	0.144779	0.305317	1.44028	2.78341	CLTC;CLTB;ATP2B4;AP2A1;ATP1A2;ATP1A1;AP2B1;ATP1B1;ADCY6;DNM2;PLCB3;AP2S1;GNAS;PRKACA;PRKACB;AP2M1
C-type lectin receptor signaling pathway	29/104	0.149037	0.311747	1.2883	2.45236	SRC;ITPR2;PIK3CB;MALT1;RELA;IKBKB;PPP3R1;PPP3CB;AKT2;AKT3;AKT1;MAPK1;IKBKG;HRAS;MAPK3;JUN;ARHGEF12;CHUK;STAT1;RRAS2;RHOA;MAPK12;NFKBIA;MAPK11;PIK3CA;CALM3;RAF1;CALM2;IRF9
Biosynthesis of unsaturated fatty acids	46631	0.150845	0.311747	1.66486	3.14908	ACOT7;SCP2;TECR;HSD17B4;ELOVL6;HSD17B12;ACOX3;ACAA1;HACD2
Collecting duct acid secretion	46631	0.150845	0.311747	1.66486	3.14908	ATP6V1A;ATP6V0A2;ATP6V1B2;ATP6V0E2;ATP6V1E1;ATP6V0D1;ATP6V0C;ATP6V1C1;ATP6V0A1
NOD-like receptor signaling pathway	48/181	0.157509	0.322227	1.20288	2.22324	ITPR2;TXN;GABARAP;RELA;IKBKB;TBK1;SHARPIN;MFN1;MAPK1;MFN2;RIPK1;FADD;TP53BP1;IKBKG;DNM1L;MAP3K7;CTSB;JAK1;MAPK3;IFNAR2;GABARAPL2;GABARAPL1;JUN;HSP90AA1;CHUK;RIPK2;STAT1;ERBIN;TRAF2;TYK2;RHOA;MAPK12;NFKBIA;MAPK11;PLCB3;ATG16L1;TRAF6;TRIP6;VDAC2;TAB3;VDAC1;TAB2;TAB1;PKN1;MCU;BIRC2;IRF9;BIRC3
Steroid biosynthesis	44013	0.15861	0.322227	1.79273	3.30097	SQLE;NSDHL;MSMO1;DHCR7;LBR;TM7SF2;FDFT1
Galactose metabolism	11597	0.159035	0.322227	1.58562	2.91536	B4GALT2;GALT;UGP2;GAA;AKR1B1;PGM2;GALM;GLA;PFKM;PGM1
Estrogen signaling pathway	37/137	0.162261	0.32663	1.2329	2.24209	ATF2;ATF6B;SRC;ITPR2;ADCY3;PIK3CB;ADCY6;GNAI1;HSP90B1;GNAI2;AKT2;GPER1;AKT3;AKT1;MAPK1;PRKACA;PRKACB;HRAS;MAPK3;NCOA1;HSPA8;NCOA2;JUN;HSP90AA1;GABBR1;NOS3;GNAO1;CREB3;PLCB3;PIK3CA;GNAS;CALM3;FKBP4;RAF1;CALM2;SOS2;ATF4
Adrenergic signaling in cardiomyocytes	40/150	0.173007	0.345707	1.2117	2.12583	ATF2;ATF6B;ATP2A3;ADCY3;PPP2R2A;ATP1A2;ATP1A1;ADCY6;GNAI1;SLC9A1;GNAI2;PPP1CB;PPP2CA;RPS6KA5;PPP2R1B;PPP2R3C;AKT2;AKT3;AKT1;MAPK1;PRKACA;PRKACB;CAMK2G;MAPK3;PPP2R5B;ATP2B4;PPP2R5A;PPP2R5D;PPP2R5C;ATP1B1;MAPK12;PPP1CA;CACNB1;CREB3;MAPK11;PLCB3;GNAS;CALM3;CALM2;ATF4
Synaptic vesicle cycle	22/78	0.173969	0.345707	1.30856	2.28851	NSF;ATP6V1A;NAPA;ATP6V0B;RAB3A;STXBP1;CLTC;CLTB;AP2A1;AP2B1;DNM2;ATP6V1B2;AP2S1;ATP6V0A2;ATP6V1H;ATP6V1E1;ATP6V0D1;ATP6V0E2;ATP6V0C;AP2M1;ATP6V1C1;ATP6V0A1
Thyroid hormone synthesis	21/75	0.190628	0.375635	1.29523	2.14675	ATF2;GPX1;ATF6B;HSPA5;GSR;ADCY3;ITPR2;ATP1A2;ATP1A1;TTF1;ATP1B1;ADCY6;PDIA4;HSP90B1;CREB3;PLCB3;CANX;GNAS;PRKACA;PRKACB;ATF4
DNA replication	13455	0.191453	0.375635	1.46504	2.42189	RNASEH2C;FEN1;RFC4;MCM7;RFC1;RFC2;POLD1;POLD2;RPA1;MCM4;MCM6
Fc epsilon RI signaling pathway	19/68	0.208436	0.406384	1.29131	2.02493	MAP2K3;MAP2K4;PIK3CB;MAPK12;MAPK11;PIK3CA;AKT2;AKT3;AKT1;RAC3;MAPK1;FYN;RAC1;PLCG1;RAF1;MAP2K7;HRAS;SOS2;MAPK3
Purine metabolism	34/129	0.217611	0.421225	1.19218	1.81812	CANT1;NPR2;GMPR2;AK1;GMPS;PRUNE1;ADCY3;NTPCR;NUDT5;AK6;NT5C2;HDDC3;ADCY6;PAPSS1;DGUOK;PGM2;PGM1;RRM1;ENTPD4;ENTPD6;NME2;NME3;DCK;APRT;NT5C3A;NT5C3B;PKM;NME7;IMPDH2;HPRT1;ADSS2;PDE7A;GART;ITPA
Thyroid cancer	13820	0.218975	0.421225	1.4086	2.13939	RXRB;TPR;CCDC6;MAPK1;BAX;CTNNB1;BAK1;POLK;HRAS;MAPK3;DDB2
Other glycan degradation	43252	0.220124	0.421225	1.66443	2.51922	GBA;NEU1;HEXD;MAN2B1;MAN2C1;GBA2
Glutathione metabolism	16/57	0.228062	0.433738	1.29943	1.92073	GSTM3;G6PD;GGT7;RRM1;GPX1;MGST3;GSR;IDH2;MGST1;TXNDC12;PGD;SRM;GSTA4;SMS;GCLM;GSTM5
Leukocyte transendothelial migration	30/114	0.237986	0.449852	1.18949	1.70756	ROCK1;ROCK2;CTNND1;PXN;PIK3CB;ARHGAP5;ACTB;ARHGAP35;GNAI1;ACTG1;MYL12B;GNAI2;CDH5;RAP1A;CTNNA1;PLCG1;RAC1;ACTN1;MSN;PTK2;RHOA;MAPK12;AFDN;MAPK11;OCLN;PIK3CA;CTNNB1;MYL9;VCL;SIPA1
Breast cancer	38/147	0.241393	0.451993	1.16124	1.65051	RB1;NOTCH3;GSK3B;NOTCH4;LRP5;PIK3CB;IGF1R;FRAT2;HEY1;AKT2;AKT3;DVL1;HEY2;AKT1;DVL3;MAPK1;POLK;BAK1;HRAS;MAPK3;JAG2;APC2;NCOA1;JUN;JAG1;CSNK1A1;AXIN1;AXIN2;MTOR;DDB2;PIK3CA;APC;RPS6KB1;RPS6KB2;BAX;CTNNB1;RAF1;SOS2
beta-Alanine metabolism	11202	0.242035	0.451993	1.42674	2.02408	HADHA;ALDH6A1;ECHS1;ALDH2;MLYCD;ACOX3;ACADS;ALDH7A1;HIBCH
IL-17 signaling pathway	25/94	0.244307	0.453504	1.2066	1.7005	GSK3B;SRSF1;ELAVL1;RELA;HSP90B1;IKBKB;TBK1;MAPK7;MAPK1;IKBKG;FADD;MAP3K7;MAPK3;USP25;HSP90AA1;JUN;CHUK;TRAF2;MAPK12;NFKBIA;MAPK11;TRAF4;TRAF6;TAB3;TAB2
Central carbon metabolism in cancer	19/70	0.250194	0.458936	1.24051	1.71875	PDGFRB;G6PD;PGAM1;PGAM2;IDH2;PIK3CB;HIF1A;MTOR;PKM;PIK3CA;AKT2;AKT3;AKT1;MAPK1;RAF1;HRAS;PFKM;PDK1;MAPK3
Prolactin signaling pathway	19/70	0.250194	0.458936	1.24051	1.71875	GSK3B;GALT;SRC;STAT1;STAT3;PIK3CB;RELA;MAPK12;MAPK11;PIK3CA;AKT2;AKT3;AKT1;MAPK1;JAK2;RAF1;HRAS;SOS2;MAPK3
Sulfur relay system	45141	0.275044	0.501551	1.99693	2.57768	MPST;MOCS2;MOCS3
Oxytocin signaling pathway	39/154	0.284327	0.512495	1.12942	1.4204	PRKAA1;ROCK1;ROCK2;SRC;NPR2;PRKAG1;ITPR2;PRKAG2;ADCY3;ACTB;ADCY6;GNAI1;ACTG1;GNAI2;PPP1CB;PPP3R1;PPP3CB;MAPK7;MAPK1;PRKACA;PRKACB;HRAS;CAMK2G;MAP2K5;MAPK3;JUN;PPP1R12A;NOS3;RHOA;PPP1CA;CACNB1;GNAO1;PLCB3;GNAS;CALM3;RAF1;MYL9;CALM2;PPP1R12C
Th1 and Th2 cell differentiation	24/92	0.284352	0.512495	1.17519	1.47785	JAG2;NOTCH3;JUN;JAG1;CHUK;IFNGR1;STAT1;IFNGR2;TYK2;RELA;MAPK12;IKBKB;NFKBIA;MAPK11;PPP3CB;PPP3R1;MAF;MAPK1;STAT6;IKBKG;PLCG1;JAK2;JAK1;MAPK3
Chemokine signaling pathway	48/192	0.291554	0.522438	1.11019	1.36834	GSK3B;ROCK1;ROCK2;SRC;PXN;ADCY3;ARRB2;PIK3CB;PRKCZ;ADCY6;GNAI1;RELA;CRKL;GNAI2;IKBKB;PREX1;GRK2;RAP1A;GNG2;GRK5;AKT2;AKT3;GRK6;AKT1;RAC3;MAPK1;PLCG1;IKBKG;RAC1;PRKACA;JAK2;PRKACB;HRAS;MAPK3;CHUK;BAD;STAT1;STAT3;PTK2;RHOA;NFKBIA;PLCB3;PIK3CA;GNB2;ELMO1;RAF1;CRK;SOS2
Long-term depression	16/60	0.301098	0.536439	1.21059	1.4531	GNAZ;ITPR2;GNAI1;IGF1R;GNAI2;PPP2CA;GNAO1;PLCB3;PPP2R1B;GNA11;GNA12;GNAS;MAPK1;RAF1;HRAS;MAPK3
Phospholipase D signaling pathway	37/148	0.321604	0.569698	1.10992	1.25914	AGPAT5;ARF1;RALA;RALB;PDGFA;ADCY3;PIK3CB;AGPAT1;ADCY6;CYTH2;AKT2;AKT3;GNA12;AKT1;PIP5K1A;MAPK1;FYN;PIP5K1C;PLCG1;HRAS;MAPK3;PDGFRB;SPHK2;F2R;TSC2;RRAS2;DGKZ;RHOA;MTOR;DNM2;PLCB3;PIK3CA;RHEB;GNAS;RAF1;SOS2;PLPP1
Th17 cell differentiation	27/107	0.335671	0.591239	1.12363	1.22658	IL1RAP;HIF1A;RELA;IKBKB;RXRB;PPP3R1;PPP3CB;MAPK1;STAT6;PLCG1;IKBKG;JAK2;JAK1;MAPK3;JUN;HSP90AA1;CHUK;IFNGR1;STAT1;IFNGR2;STAT3;TYK2;MAPK12;MTOR;NFKBIA;MAPK11;IL6ST
Cardiac muscle contraction	22/87	0.35386	0.619755	1.12671	1.17049	COX8A;ATP2A3;ATP1A2;ATP1A1;ATP1B1;COX5B;COX7A1;COX6B1;SLC9A1;CACNB1;COX7A2L;ASPH;SLC9A6;UQCRQ;UQCRC1;COX3;UQCRFS1;COX2;COX1;UQCRC2;CYC1;CYTB
Hippo signaling pathway	40/163	0.360943	0.628608	1.08271	1.10332	GSK3B;YWHAB;PARD6G;PPP2R2A;LIMD1;PRKCZ;ACTB;ACTG1;PPP1CB;SOX2;PPP2CA;CCND3;RASSF1;PPP2R1B;DVL1;TP53BP2;CTNNA1;DVL3;YWHAG;YWHAH;APC2;PRKCI;TGFB2;FBXW11;AXIN1;CSNK1D;SCRIB;AXIN2;PPP1CA;DLG1;DLG2;LATS2;APC;CTNNB1;DCHS1;BMPR1B;AJUBA;LLGL1;BIRC2;BIRC3
Cysteine and methionine metabolism	13/50	0.365408	0.632829	1.16947	1.17735	MPST;DNMT1;AHCYL1;GOT1;MDH2;APIP;MAT2B;SRM;MAT2A;SMS;KYAT3;GCLM;BCAT2
Tryptophan metabolism	15646	0.374296	0.642433	1.18103	1.1606	GCDH;HADHA;ECHS1;ALDH2;CAT;KYAT3;DLST;ALDH7A1;DLD;ACAT1;DHTKD1
Glycolysis / Gluconeogenesis	17/67	0.375098	0.642433	1.13171	1.10972	GPI;ADPGK;PGAM1;PGAM2;AKR1A1;BPGM;ADH5;PKM;ALDH2;PGK1;PGM2;GALM;ALDOA;ALDH7A1;DLD;PFKM;PGM1
Cytosolic DNA-sensing pathway	16/63	0.37984	0.64698	1.1331	1.09685	CHUK;ADAR;RELA;IKBKB;NFKBIA;TBK1;POLR3A;POLR3B;POLR1C;POLR3E;POLR1D;POLR2E;POLR3F;RIPK1;IKBKG;POLR2L
Regulation of lipolysis in adipocytes	14/55	0.389969	0.660603	1.13651	1.07024	ADCY3;IRS2;PIK3CB;ABHD5;ADCY6;GNAI1;GNAI2;PIK3CA;AKT2;AKT3;GNAS;AKT1;PRKACA;PRKACB
Melanoma	18/72	0.395739	0.666735	1.10947	1.02848	RB1;PDGFRB;BAD;PDGFA;PIK3CB;IGF1R;DDB2;PIK3CA;AKT2;AKT3;AKT1;MAPK1;BAX;POLK;BAK1;RAF1;HRAS;MAPK3
GnRH secretion	16/64	0.406757	0.681592	1.10942	0.99797	GABBR1;TRPC1;ITPR2;ARRB2;PIK3CB;PLCB3;PIK3CA;AKT2;GPER1;GNA11;AKT3;AKT1;MAPK1;RAF1;HRAS;MAPK3
Wnt signaling pathway	40/166	0.410682	0.68447	1.05672	0.940416	GSK3B;CTBP1;ROCK2;CTNND2;CHD8;LRP5;PSEN1;CCND3;PPP3R1;PPP3CB;FRAT2;RUVBL1;DVL1;EP300;DVL3;RAC3;RAC1;PRKACA;MAP3K7;PRKACB;CAMK2G;SKP1;APC2;CREBBP;JUN;FBXW11;CSNK1A1;RYK;CSNK2A2;AXIN1;CACYBP;AXIN2;RHOA;RBX1;PLCB3;DAAM1;APC;CTNNB1;LGR4;PPARD
Leishmaniasis	19/77	0.415214	0.686433	1.09029	0.958325	JUN;TGFB2;IFNGR1;STAT1;IFNGR2;RELA;MAPK12;NFKBIA;MAPK11;IRAK1;TRAF6;EEF1A2;MAPK1;TAB2;TAB1;JAK2;MAP3K7;JAK1;MAPK3
Sulfur metabolism	45202	0.417084	0.686433	1.42619	1.24716	MPST;BPNT2;PAPSS1
Ribosome	38/158	0.419597	0.686433	1.05404	0.915388	RPL31;MRPS14;MRPS11;MRPL19;RPLP0;MRPL16;MRPS10;MRPL14;MRPL12;MRPL34;MRPL35;MRPL32;MRPL4;MRPL20;MRPL3;RPS16;RPLP2;RPL37;MRPL9;RPL15;RPS10;RPS9;RPL22;MRPL27;MRPL28;MRPS2;MRPS21;MRPS7;MRPL24;MRPL21;MRPS5;MRPL22;RPS28;MRPS9;RPL27;RPL26;RSL24D1;RPL26L1
Vitamin B6 metabolism	45079	0.420717	0.686433	1.66385	1.44056	PNPO;PDXP
Amphetamine addiction	17/69	0.427285	0.693499	1.08804	0.925165	ATF2;HDAC2;JUN;ATF6B;SIRT1;PPP1CA;PPP1CB;CREB3;PPP3CB;PPP3R1;GNAS;CALM3;PRKACA;PRKACB;CAMK2G;CALM2;ATF4
Vascular smooth muscle contraction	32/133	0.430396	0.69491	1.05452	0.889011	ROCK1;ROCK2;NPR2;ITPR2;ADCY3;PLA2G6;ADCY6;PPP1CB;GNA11;GNA12;MYH14;MAPK1;PRKACA;PRKACB;MYH10;MAPK3;ARHGEF11;ARHGEF12;PPP1R12A;RHOA;PPP1CA;ACTA2;PLCB3;ADORA2B;GNAS;MYH9;CALM3;ARHGEF1;RAF1;MYL9;CALM2;PPP1R12C
Cushing syndrome	37/155	0.441745	0.709539	1.0436	0.852646	RB1;ATF2;GSK3B;FH;CDKN1B;ATF6B;ITPR2;ADCY3;ASH2L;ADCY6;GNAI1;GNAI2;RAP1A;RBBP5;GNA11;DVL1;WDR5;DVL3;MAPK1;PRKACA;PRKACB;CAMK2G;MEN1;MAPK3;APC2;USP8;AXIN1;ARNT;AXIN2;CREB3;PLCB3;NCEH1;APC;CCNE1;GNAS;CTNNB1;ATF4
PPAR signaling pathway	18/74	0.44653	0.713528	1.06971	0.862448	SLC27A1;HMGCS1;ILK;NR1H3;DBI;ACSL4;CPT1C;RXRB;ACADL;CPT2;SCP2;UBC;ME1;ACSBG1;ACOX3;ACAA1;PPARA;PPARD
Glycosaminoglycan degradation	43586	0.456579	0.723066	1.18846	0.931749	GALNS;HGSNAT;HYAL1;GNS;ARSB
Signaling pathways regulating pluripotency of stem cells	34/143	0.457164	0.723066	1.0381	0.812535	GSK3B;PIK3CB;ACVR1B;IGF1R;SOX2;AKT2;AKT3;DVL1;AKT1;SMARCAD1;DVL3;MAPK1;JAK2;HRAS;JAK1;MAPK3;ACVR1;APC2;SETDB1;PCGF3;STAT3;AXIN1;AXIN2;MAPK12;MAPK11;PIK3CA;APC;KAT6A;ID4;CTNNB1;TCF3;IL6ST;RAF1;BMPR1B
Cocaine addiction	18233	0.464088	0.730291	1.07928	0.828539	ATF2;CREB3;JUN;ATF6B;CDK5;GNAS;PRKACA;PRKACB;GNAI1;RELA;ATF4;GNAI2
Melanogenesis	24/101	0.476611	0.74621	1.03722	0.768637	GSK3B;CREBBP;ASIP;ADCY3;ADCY6;GNAI1;GNAI2;GNAO1;CREB3;PLCB3;DVL1;GNAS;EP300;DVL3;MAPK1;CTNNB1;CALM3;PRKACA;RAF1;PRKACB;CALM2;HRAS;CAMK2G;MAPK3
Bladder cancer	15250	0.482923	0.748531	1.07343	0.781345	RB1;RASSF1;RPS6KA5;SRC;DAPK3;MAPK1;RAF1;HRAS;MAPK3;VEGFA
Ferroptosis	15250	0.482923	0.748531	1.07343	0.781345	PRNP;MAP1LC3A;FTH1;PCBP1;VDAC2;SAT2;ACSL4;GCLM;SAT1;ATG7
Parathyroid hormone synthesis, secretion and action	25/106	0.491463	0.751788	1.02704	0.729577	ATF2;ATF6B;LRP5;ITPR2;ADCY3;ARRB2;ADCY6;GNAI1;GNAI2;RXRB;SLC9A3R1;GNA11;GNA12;MAPK1;PRKACA;PRKACB;MAPK3;ARHGEF11;RHOA;CREB3;PLCB3;GNAS;ARHGEF1;RAF1;ATF4
Alanine, aspartate and glutamate metabolism	13759	0.493727	0.751788	1.06957	0.754873	ALDH4A1;ALDH5A1;GOT1;GFPT2;GPT2;CAD;GPT;ADSS2;RIMKLB
Arginine and proline metabolism	18598	0.49525	0.751788	1.0508	0.738392	ALDH4A1;ALDH2;GOT1;P4HA1;NOS3;SMS;SAT2;CKB;PYCR3;SAT1;ALDH7A1;SRM
Cholesterol metabolism	18598	0.49525	0.751788	1.0508	0.738392	MYLIP;STARD3;LRPAP1;NCEH1;LRP1;VAPA;SORT1;VAPB;VDAC2;LCAT;VDAC1;APOE
Gastric acid secretion	18/76	0.49715	0.751788	1.03269	0.721705	ADCY3;ITPR2;ATP1A2;ATP1A1;ATP1B1;ACTB;ADCY6;GNAI1;ACTG1;GNAI2;SLC9A1;PLCB3;GNAS;CALM3;PRKACA;PRKACB;CAMK2G;CALM2
SNARE interactions in vesicular transport	12267	0.505765	0.761103	1.06479	0.725851	VAMP7;STX8;STX18;STX7;BNIP1;STX5;VAMP4;SNAP29
PI3K-Akt signaling pathway	82/354	0.511303	0.76472	1.00309	0.672863	ATF2;GSK3B;CDKN1B;ITGB5;LAMC3;YWHAB;PPP2R2A;PIK3CB;IGF1R;IKBKB;RPTOR;GYS1;CCND3;STK11;PPP2R1B;AKT2;AKT3;KDR;MLST8;AKT1;ITGB7;IKBKG;RAC1;JAK2;HRAS;YWHAG;JAK1;YWHAH;IFNAR2;MAGI1;PDGFRB;HSP90AA1;CHUK;VWF;F2R;MAGI2;PPP2R5B;TSC2;PPP2R5A;PPP2R5D;PPP2R5C;RBL2;CREB3;COL4A2;PIK3CA;CCNE1;COL4A1;CDC37;DDIT4;RAF1;EIF4E2;SOS2;ATF4;EPHA2;PRKAA1;PHLPP1;ATF6B;PDGFA;RELA;HSP90B1;THBS3;PPP2CA;GNG2;PPP2R3C;MAPK1;MC…
TGF-beta signaling pathway	22/94	0.513103	0.76472	1.0167	0.678425	ACVR1;CREBBP;TGFB2;ROCK1;ZFYVE9;RGMB;ACVR1B;SMAD6;RHOA;RBX1;PPP2CA;TFDP1;PPP2R1B;RPS6KB1;RPS6KB2;ID4;EP300;MAPK1;BMPR1B;NEO1;SKP1;MAPK3
Other types of O-glycan biosynthesis	17472	0.537488	0.79723	1.01666	0.631195	B4GALT2;POMT2;GALNT11;COLGALT2;GALNT2;POMT1;PLOD3;RFNG;COLGALT1;OGT;ST3GAL3
Porphyrin and chlorophyll metabolism	15980	0.550089	0.812037	1.00824	0.602599	ALAS1;FECH;EPRS1;COX15;UROD;HMBS;HCCS;FXN;COX10;HMOX2
Pantothenate and CoA biosynthesis	44317	0.55389	0.813772	1.03977	0.614286	PANK2;ALDH2;PPCS;AASDHPPT;BCAT2
Gastric cancer	34/149	0.565643	0.824421	0.983553	0.560421	RB1;GSK3B;CDKN1B;LRP5;PIK3CB;RXRB;FRAT2;AKT2;AKT3;DVL1;CTNNA1;AKT1;DVL3;MAPK1;POLK;BAK1;HRAS;MAPK3;APC2;TGFB2;CSNK1A1;AXIN1;AXIN2;MTOR;DDB2;PIK3CA;APC;RPS6KB1;CCNE1;RPS6KB2;BAX;CTNNB1;RAF1;SOS2
RIG-I-like receptor signaling pathway	16/70	0.566457	0.824421	0.985767	0.560265	OTUD5;CHUK;TRAF2;RELA;MAPK12;IKBKB;NFKBIA;MAPK11;TBK1;TRAF6;PIN1;RIPK1;IKBKG;FADD;AZI2;MAP3K7
Primary bile acid biosynthesis	42826	0.577086	0.835664	1.02375	0.562823	ACOT8;AMACR;SCP2;HSD17B4
Nicotinate and nicotinamide metabolism	12997	0.579574	0.835664	0.985792	0.537713	NADK2;NMNAT1;SIRT4;SIRT5;SIRT7;NT5C2;SIRT1;NADK
Aldosterone synthesis and secretion	22/98	0.600851	0.861366	0.962941	0.49053	ATF2;DAGLA;ATF6B;ATP2B4;ITPR2;ADCY3;ATP1A2;ATP1A1;ATP1B1;ADCY6;CREB3;PLCB3;GNA11;GNAS;CALM3;PRKD1;PRKACA;DAGLB;PRKACB;CALM2;CAMK2G;ATF4
Axon guidance	41/182	0.602956	0.861366	0.967172	0.489303	GSK3B;ROCK1;ROCK2;SRC;ILK;PARD6G;PIK3CB;PRKCZ;GNAI1;MYL12B;GNAI2;PPP3R1;PPP3CB;CFL2;DPYSL2;NCK2;RAC3;MAPK1;FYN;PLCG1;RAC1;HRAS;NEO1;CAMK2G;PAK2;MAPK3;ARHGEF12;SEMA4D;RYK;TRPC1;L1CAM;PTK2;RHOA;SMO;CDK5;PIK3CA;PLXNB1;RAF1;BMPR1B;MYL9;EPHA2
Starch and sucrose metabolism	13363	0.614471	0.870482	0.950523	0.462899	GPI;PYGB;GYS1;UGP2;GAA;PGM2;GYG1;PGM1
Basal cell carcinoma	14/63	0.614954	0.870482	0.950459	0.462121	APC2;GSK3B;AXIN1;AXIN2;KIF7;DDB2;SMO;APC;DVL1;DVL3;BAX;CTNNB1;POLK;BAK1
Ras signaling pathway	52/232	0.625119	0.880849	0.960729	0.451364	PIK3CB;IGF1R;IKBKB;RASSF1;TBK1;AKT2;AKT3;KDR;AKT1;RAC3;IKBKG;RAC1;PRKACA;PRKACB;HRAS;PDGFRB;RALBP1;CHUK;RRAS2;RHOA;PIK3CA;RASA3;RAF1;SOS2;EXOC2;EPHA2;RALA;RALB;PDGFA;FOXO4;PLA2G6;RELA;RAP1A;GNG2;MAPK1;SHOC2;PLCG1;PAK2;MAPK3;BRAP;NTRK2;BAD;VEGFB;VEGFA;AFDN;GNB2;NF1;CALM3;RGL1;CALM2;RGL2;RAB5A
Cholinergic synapse	25/113	0.634415	0.889903	0.94491	0.429984	ITPR2;ADCY3;PIK3CB;ADCY6;GNAI1;GNAI2;GNG2;AKT2;GNA11;AKT3;AKT1;MAPK1;FYN;PRKACA;JAK2;PRKACB;HRAS;CAMK2G;MAPK3;GNAO1;CREB3;PLCB3;PIK3CA;GNB2;ATF4
Aldosterone-regulated sodium reabsorption	13728	0.647779	0.904557	0.917687	0.398464	SLC9A3R2;PIK3CA;MAPK1;ATP1A2;ATP1A1;PIK3CB;ATP1B1;MAPK3
Inflammatory mediator regulation of TRP channels	21/98	0.691368	0.961095	0.906977	0.33475	MAP2K3;SRC;ITPR2;ADCY3;IL1RAP;PIK3CB;PLA2G6;ADCY6;MAPK12;PPP1CA;PPP1CB;MAPK11;PLCB3;PIK3CA;GNAS;CALM3;PLCG1;PRKACA;PRKACB;CALM2;CAMK2G
cAMP signaling pathway	47/216	0.706972	0.971682	0.924529	0.320594	ROCK1;ROCK2;ATP2A3;ADCY3;ATP1A2;PIK3CB;ATP1A1;ADCY6;GNAI1;RELA;GNAI2;SLC9A1;PPP1CB;RAP1A;AKT2;AKT3;AKT1;RAC3;EP300;MAPK1;RAC1;PRKACA;PRKACB;CAMK2G;MAPK3;CREBBP;JUN;GABBR1;PPP1R12A;BAD;F2R;ATP2B4;RRAS2;ATP1B1;RHOA;PPP1CA;NFKBIA;AFDN;CREB3;PIK3CA;GNAS;CALM3;ACOX3;PPARA;RAF1;MYL9;CALM2
Pertussis	16/76	0.707221	0.971682	0.886843	0.307213	JUN;C1S;C1R;RHOA;GNAI1;RELA;MAPK12;GNAI2;MAPK11;IRAK1;CFL2;TRAF6;MAPK1;CALM3;CALM2;MAPK3
Thiamine metabolism	42064	0.709053	0.971682	0.831674	0.28595	THTPA;AK1;NTPCR
One carbon pool by folate	43922	0.712538	0.971682	0.831637	0.28186	MTFMT;MTHFD1;MTHFR;GART
Chemical carcinogenesis	52/239	0.714657	0.971682	0.92434	0.310535	RB1;ATF2;ARRB2;PIK3CB;CCND3;AKT2;RPS6KA2;AKT3;RPS6KA1;KPNA6;AKT1;KPNA4;PRKACA;JAK2;PRKACB;HRAS;KPNA1;HSP90AA1;ARNT;CREB3;PIK3CA;PPARA;RAF1;SOS2;KPNB1;ATF4;ATF6B;SRC;MGST3;MGST1;ADCY3;ADCY6;GNAI1;RELA;GNAI2;HSP90B1;RXRB;MAPK1;MAPK3;GSTM3;JUN;JAG1;BAD;STAT3;EPHX1;MTOR;VEGFA;GSTA4;RPS6KB1;RPS6KB2;GNAS;GSTM5
Glycine, serine and threonine metabolism	14824	0.737028	0.997724	0.831491	0.253712	GRHPR;ALAS1;GLDC;PGAM1;PGAM2;BPGM;ALDH7A1;DLD
Transcriptional misregulation in cancer	41/192	0.744519	0.999996	0.902529	0.266261	DDX5;HDAC2;CDKN1B;LDB1;MAX;PRCC;PDGFA;MLLT1;FOXO1;RELA;IGF1R;RXRB;SIN3A;NSD2;ITGB7;POLK;BAK1;MEN1;KDM6A;ZBTB17;ARNT2;FUS;TFE3;ASPSCR1;PTK2;DUSP6;MLF1;PML;DDB2;ETV6;CDK9;MAF;NCOR1;ZEB1;EWSR1;DDIT3;BMP2K;BAX;TCF3;BIRC2;BIRC3
Taurine and hypotaurine metabolism	45232	0.760934	0.999996	0.73925	0.201969	GGT7;CSAD
Cortisol synthesis and secretion	13/65	0.767563	0.999996	0.831308	0.21991	ATF2;ATF6B;ADCY3;ITPR2;ADCY6;CREB3;PLCB3;NCEH1;GNA11;GNAS;PRKACA;PRKACB;ATF4
Type II diabetes mellitus	17046	0.767721	0.999996	0.80893	0.213824	IKBKB;PKM;PIK3CA;MAPK1;IRS2;PIK3CB;PRKCZ;MTOR;MAPK3
Arginine biosynthesis	44652	0.783352	0.999996	0.739137	0.180478	GOT1;NOS3;GPT2;GPT
Carbohydrate digestion and absorption	17411	0.790316	0.999996	0.787591	0.185338	PLCB3;PIK3CA;AKT2;AKT3;AKT1;ATP1A2;ATP1A1;PIK3CB;ATP1B1
NF-kappa B signaling pathway	21/104	0.793203	0.999996	0.841082	0.194859	UBE2I;CHUK;PARP1;CSNK2A2;TRAF2;MALT1;RELA;TNFRSF1A;NFKBIA;IKBKB;IRAK1;TRAF6;TAB3;RIPK1;TAB2;PLCG1;TAB1;IKBKG;MAP3K7;BIRC2;BIRC3
Phenylalanine, tyrosine and tryptophan biosynthesis	45078	0.793403	0.999996	0.665354	0.153978	GOT1
Amino sugar and nucleotide sugar metabolism	17777	0.811251	0.999996	0.767346	0.160512	GPI;CYB5R1;CMAS;GALT;UGP2;GFPT2;PGM2;GFUS;PGM1
Renin-angiotensin system	45017	0.813161	0.999996	0.700189	0.144818	CTSA;NLN;PREP;THOP1
Glycosaminoglycan biosynthesis	19633	0.813587	0.999996	0.773261	0.159526	B4GALT2;EXT1;EXT2;CHSY1;CHPF2;XYLT2;HS6ST1;EXTL3;CHST2;ST3GAL3
Ether lipid metabolism	18142	0.830564	0.999996	0.748114	0.138887	LPCAT4;LPCAT1;CHPT1;CEPT1;PLA2G6;PAFAH1B3;PAFAH1B2;PLPP1;PAFAH1B1
Pentose and glucuronate interconversions	12571	0.830949	0.999996	0.712584	0.131961	UGP2;CRPPA;AKR1A1;DHDH;AKR1B1;CRYL1
Renin secretion	13/69	0.837891	0.999996	0.771728	0.136494	ITPR2;ADCY6;GNAI1;GNAI2;PPP3CB;PLCB3;PPP3R1;GNAS;CALM3;PRKACA;PRKACB;CALM2;CTSB
Non-homologous end-joining	41306	0.838968	0.999996	0.604762	0.106186	FEN1;POLL
Vitamin digestion and absorption	45383	0.839517	0.999996	0.665136	0.116352	SLC5A6;LMBRD1;TCN2;SLC19A1
Glycerolipid metabolism	22586	0.864657	0.999996	0.731329	0.106352	AGPAT5;ALDH2;GPAT4;AKR1A1;AKR1B1;AGPAT1;LCLAT1;DGKZ;ALDH7A1;GLA;PLPP1
Insulin secretion	16/86	0.87053	0.999996	0.759655	0.105328	ATF2;RAB3A;ATF6B;ADCY3;ATP1A2;ATP1A1;ATP1B1;ADCY6;CREB3;PLCB3;GNA11;GNAS;PRKACA;PRKACB;CAMK2G;ATF4
Circadian entrainment	18/97	0.884506	0.999996	0.757135	0.0929198	ADCY3;ADCY6;GNAI1;GNAI2;GNAO1;PER1;PLCB3;RPS6KA5;GNG2;GNB2;GNAS;MAPK1;CALM3;PRKACA;PRKACB;CALM2;CAMK2G;MAPK3
Amoebiasis	19/102	0.885942	0.999996	0.760649	0.0921176	TGFB2;LAMC3;LAMB2;ACTN1;FN1;PIK3CB;PTK2;RELA;PLCB3;COL4A2;PIK3CA;COL4A1;GNA11;GNAS;PRKACA;PRKACB;RAB5A;VCL;RAB7A
GABAergic synapse	16/89	0.902226	0.999996	0.728294	0.0749342	NSF;GABARAPL2;GABARAPL1;GABBR1;SRC;ADCY3;GPHN;ADCY6;GABARAP;GNAI1;GNAI2;GNAO1;GNG2;GNB2;PRKACA;PRKACB
Fructose and mannose metabolism	12175	0.907573	0.999996	0.593691	0.057577	AKR1B1;GFUS;ALDOA;PFKM;KHK
Histidine metabolism	44621	0.912281	0.999996	0.525028	0.0482014	ALDH2;UROC1;ALDH7A1
Viral myocarditis	22190	0.91411	0.999996	0.664701	0.0596928	SGCB;DAG1;RAC3;FYN;RAC1;EIF4G3;ACTB;EIF4G2;ACTG1;EIF4G1
Morphine addiction	16/91	0.919606	0.999996	0.70878	0.0594025	GABBR1;ADCY3;ARRB2;ADCY6;GNAI1;GNAI2;GNAO1;GNG2;GRK2;GRK5;GNB2;GRK6;GNAS;PRKACA;PDE7A;PRKACB
ABC transporters	16619	0.921926	0.999996	0.612305	0.0497744	ABCD4;ABCD3;ABCB6;ABCB7;ABCA3;ABCB8;ABCB9
Neutrophil extracellular trap formation	36/189	0.924412	0.999996	0.78115	0.061396	HDAC4;HDAC5;HDAC2;HDAC3;HDAC10;SRC;HDAC11;PIK3CB;CLCN3;MACROH2A1;ACTB;RELA;ACTG1;HDAC7;AKT2;AKT3;AKT1;MAPK1;PLCG1;RAC1;MAP3K7;ATG7;MAPK3;VWF;MAPK12;MTOR;MAPK11;PLCB3;CLCN4;PIK3CA;VDAC2;VDAC1;RAF1;SLC25A5;SLC25A4;SLC25A6
Coronavirus disease	45/232	0.925626	0.999996	0.798687	0.0617263	C1S;RPL31;C1R;RPLP0;ADAR;PIK3CB;RELA;IKBKB;RPS16;TBK1;IRAK1;RPLP2;MAPK1;RPL37;PLCG1;IKBKG;RPL15;RPS10;MAP3K7;JAK1;MAPK3;IFNAR2;JUN;RPS9;CHUK;VWF;STAT1;RPL22;STAT3;TYK2;MAPK12;TNFRSF1A;NFKBIA;MAPK11;RPS28;ADAM17;PIK3CA;TRAF6;RPL27;TAB2;RPL26;IL6ST;RSL24D1;IRF9;RPL26L1
Proximal tubule bicarbonate reclamation	44986	0.927149	0.999996	0.498744	0.0377255	ATP1A2;ATP1A1;ATP1B1
Arrhythmogenic right ventricular cardiomyopathy	13/77	0.928609	0.999996	0.674909	0.0499886	ITGB5;ATP2A3;ACTB;ACTG1;CACNB1;CDH2;SGCB;ITGA10;DAG1;CTNNA1;CTNNB1;ITGB7;EMD
Phenylalanine metabolism	42767	0.929968	0.999996	0.443377	0.0321912	GOT1;MIF
Drug metabolism	19/108	0.934101	0.999996	0.709091	0.0483395	GSTM3;RRM1;TPMT;MGST3;GMPS;MGST1;NME2;NME3;ADH5;UCKL1;UCK1;GSTA4;NME7;IMPDH2;CMPK1;TK2;HPRT1;ITPA;GSTM5
p53 signaling pathway	26999	0.937204	0.999996	0.653618	0.0423903	CCND3;COP1;CD82;CCNE1;SESN1;SESN2;CCNG1;SHISA5;TSC2;BAX;RCHY1;DDB2
Tyrosine metabolism	13271	0.942284	0.999996	0.536132	0.0318722	FAHD1;GOT1;MIF;COMT;ADH5
alpha-Linolenic acid metabolism	45717	0.950167	0.999996	0.453345	0.0231739	ACOX3;PLA2G6;ACAA1
Dilated cardiomyopathy	16/96	0.952089	0.999996	0.664264	0.0326129	TGFB2;ITGB5;ATP2A3;ADCY3;ACTB;ADCY6;ACTG1;CACNB1;SGCB;ITGA10;DAG1;GNAS;ITGB7;PRKACA;EMD;PRKACB
Rheumatoid arthritis	15/93	0.962242	0.999996	0.63866	0.0245813	ATP6V1A;ATP6V0B;JUN;TGFB2;ATP6AP1;VEGFA;ATP6V1B2;ATP6V0A2;ATP6V1H;ATP6V1E1;ATP6V0D1;ATP6V0E2;ATP6V0C;ATP6V1C1;ATP6V0A1
Salivary secretion	15/93	0.962242	0.999996	0.63866	0.0245813	ATP2B4;ADCY3;ITPR2;ATP1A2;ATP1A1;ATP1B1;ADCY6;SLC9A1;CST3;PLCB3;GNAS;CALM3;PRKACA;PRKACB;CALM2
Glutamatergic synapse	19/114	0.963844	0.999996	0.664045	0.0244539	GRIK5;TRPC1;ITPR2;ADCY3;ADCY6;GNAI1;GNAI2;GNAO1;PPP3R1;PPP3CB;PLCB3;GRK2;GNG2;GNB2;GNAS;MAPK1;PRKACA;PRKACB;MAPK3
Antigen processing and presentation	28825	0.965574	0.999996	0.603905	0.0211565	PDIA3;HSPA8;HSP90AA1;HSPA5;NFYB;PSME3;NFYC;CANX;PSME1;RFXANK;CALR;CTSB
Alcoholism	33/186	0.969559	0.999996	0.715586	0.0221219	HDAC4;ATF2;HDAC5;HDAC2;HDAC3;HDAC10;ATF6B;HDAC11;MACROH2A1;GNAI1;GNAI2;HDAC7;PPP1CB;GNG2;MAPK1;PRKACA;PRKACB;HRAS;MAPK3;NTRK2;PPP1CA;GNAO1;CREB3;ADORA2B;GNB2;PKIA;GNAS;CALM3;RAF1;CALM2;SOS2;SLC29A3;ATF4
Hypertrophic cardiomyopathy	14/90	0.97093	0.999996	0.611716	0.0180464	PRKAA1;TGFB2;ITGB5;ATP2A3;PRKAG1;PRKAG2;ACTB;ACTG1;CACNB1;SGCB;ITGA10;DAG1;ITGB7;EMD
JAK-STAT signaling pathway	28/162	0.971781	0.999996	0.693364	0.0198473	PDGFA;PIK3CB;CCND3;AKT2;AKT3;AKT1;EP300;STAT6;JAK2;HRAS;MCL1;JAK1;IFNAR2;PDGFRB;CREBBP;IFNGR1;STAT1;IFNGR2;STAT3;STAM;TYK2;PIAS2;MTOR;PIK3CA;IL6ST;RAF1;SOS2;IRF9
Inflammatory bowel disease	23986	0.978088	0.999996	0.53381	0.0118271	JUN;TGFB2;MAF;IFNGR1;STAT1;IFNGR2;STAT3;STAT6;RELA
ECM-receptor interaction	13/88	0.980811	0.999996	0.575509	0.0111509	ITGB5;VWF;LAMC3;LAMB2;FN1;THBS3;COL4A2;COL4A1;ITGA10;DAG1;ITGB7;CD47;AGRN
Ascorbate and aldarate metabolism	11018	0.98148	0.999996	0.369272	0.00690287	ALDH2;AKR1A1;ALDH7A1
Herpes simplex virus 1 infection	96/498	0.983961	0.999996	0.790181	0.0127766	ZNF175;PIK3CB;IKBKB;PPP1CB;TBK1;ZNF606;AKT2;AKT3;ZNF527;ZNF768;AKT1;ZNF569;ZNF205;ZNF689;IKBKG;ZNF248;ZNF567;JAK2;MAP3K7;ZFP37;JAK1;IFNAR2;PDIA3;CHUK;ZNF282;IFNGR1;IFNGR2;TSC2;TRAF2;TYK2;HCFC1;TNFRSF1A;PIK3CA;TRAF6;SRSF2;ZNF317;SRSF3;ZNF316;SRSF4;SRSF5;SRSF7;BIRC2;IRF9;ZNF596;SRSF9;BIRC3;ZNF470;SRC;SRSF1;ZNF3;ZNF26;RELA;NXF1;IRAK1;ZNF624;ZNF546;ZNF667;ZNF623;ZNF226;BAK1;FADD;EIF2B5;ZNF583;EIF2B4;…
Pancreatic secretion	15/102	0.987161	0.999996	0.572255	0.00739472	TRPC1;ATP2A3;ATP2B4;ITPR2;ADCY3;ATP1A2;ATP1A1;ATP1B1;RHOA;ADCY6;SLC9A1;PLCB3;RAP1A;GNAS;RAC1
Ovarian steroidogenesis	18780	0.987239	0.999996	0.442894	0.00568815	GNAS;ADCY3;PRKACA;PRKACB;ADCY6;IGF1R
Serotonergic synapse	17/113	0.98752	0.999996	0.587663	0.00738031	APP;DUSP1;TRPC1;ITPR2;GNAI1;GNAI2;GNAO1;PLCB3;GNG2;GNB2;GNAS;MAPK1;PRKACA;RAF1;PRKACB;HRAS;MAPK3
Glycosphingolipid biosynthesis	16558	0.987599	0.999996	0.415259	0.00518174	B4GALT2;NAGA;GLA;GBGT1;ST3GAL3
Nitrogen metabolism	42736	0.988546	0.999996	0.207774	0.00239367	CA5B
Mineral absorption	22098	0.992203	0.999996	0.438582	0.00343295	FTH1;ATP2B4;ATP1A2;ATP1A1;ATP1B1;CLCN2;HMOX2
Bile secretion	33208	0.993077	0.999996	0.510596	0.00354699	NCEH1;EPHX1;GNAS;ADCY3;ATP1A2;ATP1A1;HMGCR;PRKACA;ATP1B1;PRKACB;ADCY6;SLC9A1
Phototransduction	46784	0.994021	0.999996	0.255611	0.00153278	CALM3;CALM2
Mucin type O-glycan biosynthesis	13210	0.994676	0.999996	0.302013	0.00161235	GALNT11;GALNT2;B4GALT5
Fat digestion and absorption	15797	0.994707	0.999996	0.340674	0.00180813	SLC27A1;AGPAT1;PLPP1;ACAT1
Type I diabetes mellitus	15797	0.994707	0.999996	0.340674	0.00180813	PTPRN2;PTPRN;CPE;HSPD1
Primary immunodeficiency	13940	0.996524	0.999996	0.284718	0.000991266	RFXANK;IKBKG;UNG
MicroRNAs in cancer	52/310	0.99763	0.999996	0.666836	0.00158196	CDKN1B;IRS2;PIK3CB;CRKL;IKBKB;RPTOR;RASSF1;RPS6KA5;STMN1;TIMP3;EP300;HRAS;APC2;PDGFRB;SIRT1;RHOA;ZEB1;PIK3CA;CCNE1;DDIT4;RAF1;CRK;SOS2;HDAC4;NOTCH3;HDAC5;DNMT1;HDAC2;ROCK1;NOTCH4;PDGFA;SLC7A1;MAPK7;MAPK1;BMF;PLCG1;BAK1;MCL1;MAPK3;CREBBP;TGFB2;UBE2I;RDX;STAT3;MTOR;VEGFA;MARCKS;HNRNPK;APC;CCNG1;PDCD4;BCL2L2
Calcium signaling pathway	38/240	0.997982	0.999996	0.622795	0.00125817	ATP2A3;PDGFA;ADCY3;ITPR2;PPP3R1;PPP3CB;GNA11;PHKG2;KDR;PLCG1;PRKACA;PRKACB;CAMK2G;PDGFRB;NTRK2;SPHK2;NOS3;F2R;VEGFB;ATP2B4;PHKA1;PHKB;MCOLN1;VEGFA;ITPKC;PLCB3;STIM1;ASPH;ADORA2B;GNAS;VDAC2;VDAC1;CALM3;SLC25A5;CALM2;SLC25A4;MCU;SLC25A6
Metabolism of xenobiotics by cytochrome P450	27973	0.998529	0.999996	0.390372	0.000574561	GSTM3;GSTA4;MGST3;EPHX1;DHDH;MGST1;ADH5;GSTM5
Malaria	18354	0.998715	0.999996	0.2887	0.00037121	TGFB2;LRP1;CD81;THBS3
African trypanosomiasis	13547	0.999277	0.999996	0.189771	0.000137214	PLCB3;THOP1
Natural killer cell mediated cytotoxicity	16/131	0.999482	0.999996	0.461039	0.000238915	IFNAR2;IFNGR1;IFNGR2;PIK3CB;PPP3R1;PPP3CB;PIK3CA;RAC3;MAPK1;FYN;PLCG1;RAC1;RAF1;HRAS;SOS2;MAPK3
Linoleic acid metabolism	47119	0.99951	0.999996	0.118635	5.81028e-05	PLA2G6
Arachidonic acid metabolism	22372	0.999872	0.999996	0.232819	2.98306e-05	GPX1;PTGES2;LTA4H;PLA2G6
Cell adhesion molecules	17/148	0.999899	0.999996	0.429667	4.33977e-05	NLGN2;CADM1;L1CAM;PTPRF;CDH5;OCLN;CDH2;CNTN1;CNTN2;NRCAM;ITGB7;NCAM1;NEO1;MPZL1;NECTIN2;LRRC4B;NECTIN1
Steroid hormone biosynthesis	22341	0.999977	0.999996	0.171555	3.98366e-06	SRD5A3;HSD17B12;COMT
Complement and coagulation cascades	31199	0.999977	0.999996	0.251722	5.84289e-06	VWF;C1S;C1R;PROS1;F2R;F3
Retinol metabolism	24898	0.999993	0.999996	0.15301	1.13975e-06	RETSAT;ADH5;DHRS3
Taste transduction	31533	0.999993	0.999996	0.204518	1.41912e-06	PLCB3;GABBR1;PRKACA;PRKACB;ADCY6
Intestinal immune network for IgA production	17533	0.999994	0.999996	0.0705889	4.5518e-07	ITGB7
Olfactory transduction	8/440	0.999994	0.999996	0.0599865	3.82339e-07	GRK2;ADCY3;CALM3;ARRB2;PRKACA;PRKACB;CALM2;CAMK2G
Neuroactive ligand-receptor interaction	7/341	0.999994	0.999996	0.0683193	4.06736e-07	GABBR1;THRA;ADORA2B;GRIK5;CHRNE;F2R;S1PR2
Cytokine-cytokine receptor interaction	14/295	0.999994	0.999996	0.16323	9.33685e-07	ACVR1;ACVRL1;IFNAR2;TGFB2;IFNGR1;IFNGR2;TNFRSF19;GDF1;IL1RAP;ACVR1B;TNFRSF1A;IL6ST;BMPR1B;RELT
Protein digestion and absorption	6/103	0.999995	0.999996	0.20477	9.39324e-07	SLC7A7;COL4A2;COL4A1;ATP1A2;ATP1A1;ATP1B1
Systemic lupus erythematosus	6/135	0.999995	0.999996	0.153652	6.97223e-07	C1S;SNRPD1;C1R;ACTN1;MACROH2A1;SNRPB
Viral protein interaction with cytokine and cytokine receptor	2/100	0.999996	0.999996	0.0674971	2.7802e-07	IL6ST;TNFRSF1A
Hematopoietic cell lineage	36161	0.999996	0.999996	0.0337413	1.38515e-07	CD9
Staphylococcus aureus infection	34731	0.999996	0.999996	0.0711493	2.88135e-07	C1S;C1R
