# Supplementary material for: A protein-coding gene expression atlas from the brain of pregnant and non-pregnant goats
Source: Front Genet. 2023 Jul 14;14:1114749. doi: 10.3389/fgene.2023.1114749 (PMC10382233; doi:10.3389/fgene.2023.1114749)
Supplement: Supplementary file 2 [file Table3.XLSX]

## Sheet: Catalogue
Supplementary Table 3A. List of 1,363 protein-coding genes with high tissue specificity (tau score > 0.85) in 12 goat brain tissues.
Ensembl gene ID	Gene symbol	CHI1/scaffold name2	Start (bp)	End (bp)	Strand	Adenohypophysis	Cerebellar hemisphere	Cerebellar trunk	Frontal neocortex	Hippocampus	Hypothalamus	Medulla oblongata	Neurohypophysis	Olfactory bulb	Pineal gland	Pons	Rostral colliculus
ENSCHIG00000026887	CLDN8	1	4099746	4127324	+	x							x
ENSCHIG00000012944	TMPRSS15	1	17151773	17305235	+										x
ENSCHIG00000025408		1	23085971	23088395	+	x							x	x
ENSCHIG00000021391	VGLL3	1	33843315	33934283	-	x					x		x
ENSCHIG00000026743	POU1F1	1	34233100	34252816	-	x							x
ENSCHIG00000017327		1	40197027	40198581	+					x
ENSCHIG00000004089		1	40961750	40976411	+			x	x					x		x
ENSCHIG00000011448	KCNE1	1	41344227	41344616	+										x	x	x
ENSCHIG00000003509	LOC102175896	1	53455984	53481583	+								x
ENSCHIG00000022382	MORC1	1	53577004	53739450	-	x							x		x
ENSCHIG00000025191	CD96	1	56082530	56182680	+							x
ENSCHIG00000012026		1	57835721	57885192	-						x				x
ENSCHIG00000025927	UPK1B	1	63692187	63720974	+	x							x
ENSCHIG00000014963	POPDC2	1	64106558	64124322	-		x
ENSCHIG00000026560	HGD	1	65028692	65071550	-						x		x	x	x
ENSCHIG00000015913	FBXO40	1	65766763	65784067	+											x
ENSCHIG00000011737	ILDR1	1	66140952	66162064	-	x							x
ENSCHIG00000002626	MUC13	1	69106935	69131381	-									x	x
ENSCHIG00000019529	MUC20	1	70226044	70238175	+	x							x
ENSCHIG00000016839	SMCO1	1	70784507	70790814	-	x							x
ENSCHIG00000021138	OSTN	1	75837529	75853762	-									x
ENSCHIG00000023662	TP63	1	77162740	77326865	-					x
ENSCHIG00000018592		1	79793342	79798141	-	x		x					x		x
ENSCHIG00000011373	KNG1	1	80176926	80200740	-					x		x
ENSCHIG00000021115	AHSG	1	80273399	80280675	-			x	x			x	x			x	x
ENSCHIG00000015287	SAMD7	1	96967164	96982923	-										x
ENSCHIG00000021084		1	97517825	97522580	+	x							x
ENSCHIG00000022793	IL12A	1	106964844	106973588	-					x						x
ENSCHIG00000023809		1	110221380	110346469	-	x
ENSCHIG00000025482		1	110675751	110677107	-					x					x
ENSCHIG00000008127	SUCNR1	1	115629298	115631498	-	x							x
ENSCHIG00000026625	GPR87	1	116388159	116414307	+	x		x					x
ENSCHIG00000010327	CLRN1	1	116753680	116798872	+										x
ENSCHIG00000019445	ANKUB1	1	117938724	117959309	+					x				x	x
ENSCHIG00000008247	TM4SF4	1	118230400	118259401	-						x	x
ENSCHIG00000011174	CPA3	1	118881725	118914595	-										x
ENSCHIG00000015101		1	129767496	129770746	-	x							x
ENSCHIG00000010801	SOX14	1	130954960	130955682	-						x						x
ENSCHIG00000008163	ACKR4	1	136614573	136615625	-	x							x		x
ENSCHIG00000016695	ACP3	1	136882117	136919049	-	x							x		x
ENSCHIG00000015454	RPS3A	1	140340656	140341446	+	x							x
ENSCHIG00000024477	TMPRSS2	1	141283428	141319525	-								x
ENSCHIG00000016300	TFF3	1	142143926	142147780	-	x							x
ENSCHIG00000026146	TFF2	1	142195349	142198725	-	x							x
ENSCHIG00000023504	LOC102186527	1	143401401	143405390	-					x					x
ENSCHIG00000017506	AIRE	1	143891458	143904867	+							x				x	x
ENSCHIG00000009692		1	144268288	144268761	+							x	x
ENSCHIG00000024392	SIM2	1	148857070	148904697	+						x
ENSCHIG00000013300		2	903259	907493	-										x
ENSCHIG00000023545	PAX7	2	2023521	2132974	+	x							x				x
ENSCHIG00000019960	TAS1R2	2	2236326	2251645	-						x					x
ENSCHIG00000024958	LACTBL1	2	6079780	6091380	-										x
ENSCHIG00000023981	IFNLR1	2	7199451	7220817	-		x	x							x
ENSCHIG00000018972	GRHL3	2	7336700	7372750	+										x		x
ENSCHIG00000026864	SLC30A2	2	8901719	8910020	-										x
ENSCHIG00000017800	TRIM63	2	8917856	8930591	-		x			x
ENSCHIG00000020316		2	9027684	9028153	-										x
ENSCHIG00000019843	CNKSR1	2	9032309	9043960	+	x				x	x	x	x			x
ENSCHIG00000013699	CATSPER4	2	9044534	9061362	+	x						x	x
ENSCHIG00000023542	ZNF683	2	9202994	9208688	-	x							x
ENSCHIG00000001148	SFN	2	9632004	9632750	+	x							x
ENSCHIG00000024708	KDF1	2	9703379	9715442	-	x	x	x			x		x
ENSCHIG00000014109	SMPDL3B	2	10537187	10568887	+	x							x
ENSCHIG00000023710	RAB42	2	11116087	11117390	+	x							x
ENSCHIG00000006579	LOC102173140	2	13764207	13777119	+	x							x
ENSCHIG00000024471	FAM167B	2	14413867	14414983	+	x							x
ENSCHIG00000015424	A3GALT2	2	15338500	15346900	-			x							x
ENSCHIG00000024942	LOC102190650	2	15672653	15675535	-										x
ENSCHIG00000025249	LOC108633351	2	15694732	15697713	-		x	x
ENSCHIG00000022412	NMUR1	2	16426863	16437506	+										x
ENSCHIG00000011406		2	17393632	17395193	-							x
ENSCHIG00000012640	DAW1	2	19675542	19707270	-					x	x			x	x
ENSCHIG00000013379	SPEGNB	2	28390727	28392810	-		x	x
ENSCHIG00000016564	IHH	2	28800573	28805861	+		x	x		x
ENSCHIG00000015312	FEV	2	28877693	28881397	+					x		x
ENSCHIG00000022853	WNT10A	2	28942408	28957157	-	x							x		x
ENSCHIG00000007660	USP37	2	29273229	29352917	+	x							x
ENSCHIG00000016310	VIL1	2	29358252	29376475	-	x							x
ENSCHIG00000009863		2	31307558	31308081	-	x				x							x
ENSCHIG00000008623	IKZF2	2	34657341	34827096	+							x	x		x
ENSCHIG00000015255		2	37335186	37336681	+	x
ENSCHIG00000016096	MYL1	2	37747902	37757209	+									x
ENSCHIG00000022575	ZDBF2	2	41304927	41313952	-					x	x			x
ENSCHIG00000000921	NBEAL1	2	44446740	44575154	-	x	x	x					x
ENSCHIG00000016764	LOC102170474	2	44565327	44566117	-								x
ENSCHIG00000018210	MPP4	2	45700149	45737588	+		x	x	x	x	x			x	x	x	x
ENSCHIG00000013677	LOC102171556	2	46623270	46684264	-								x
ENSCHIG00000021291		2	57056908	57059478	-	x							x
ENSCHIG00000019661	LOC108637965	2	66611826	66626249	-	x			x	x			x	x
ENSCHIG00000013367	CACNB4	2	91837874	91899725	-		x	x
ENSCHIG00000013972	ITGB6	2	99912972	99996708	-	x							x
ENSCHIG00000011769	TBR1	2	101186355	101197674	+		x	x	x	x	x			x
ENSCHIG00000014139	SLC38A11	2	104911294	104979065	-	x							x		x
ENSCHIG00000018974	LRP2	2	109253258	109434527	-						x				x
ENSCHIG00000012494	MYO3B	2	110072746	110577889	+									x	x		x
ENSCHIG00000014218	DLX1	2	111822399	111825916	+				x	x	x			x
ENSCHIG00000024864	DLX2	2	111837335	111840919	-				x	x	x			x
ENSCHIG00000012561	SP9	2	113857129	113861348	+				x	x	x	x		x
ENSCHIG00000013371	HOXD8	2	115537487	115538715	+							x
ENSCHIG00000019702	HOXD4	2	115558622	115559941	+							x				x
ENSCHIG00000011624	HOXD3	2	115559607	115578696	+							x			x	x
ENSCHIG00000017515	HOXD1	2	115593937	115595266	+							x			x
ENSCHIG00000016292		2	118346842	118523389	-	x						x			x
ENSCHIG00000025973	CERKL	2	121272713	121400984	-	x	x	x		x			x		x
ENSCHIG00000022279	PPP1R1C	2	121753333	121808981	+							x		x		x
ENSCHIG00000016003	FSIP2	2	125758580	125900651	+					x				x
ENSCHIG00000018775	PROC	2	131425093	131434359	+					x		x
ENSCHIG00000010823	MYO7B	2	131567388	131640776	+					x
ENSCHIG00000010191		3	2250	32191	-										x
ENSCHIG00000007920	TWIST2	3	2667694	2668176	-		x	x
ENSCHIG00000017699	ERFE	3	3232713	3240973	-				x	x							x
ENSCHIG00000023109	KLHL30	3	3247720	3259066	-								x		x
ENSCHIG00000004353	RBM44	3	3465650	3495668	-							x			x
ENSCHIG00000016171	RAB17	3	3704832	3718681	+								x
ENSCHIG00000026726	TRPM8	3	7110998	7194347	-						x	x					x
ENSCHIG00000016141	MROH2A	3	7287030	7345822	+				x	x
ENSCHIG00000022816	LOC102190288	3	7354369	7528671	-						x				x
ENSCHIG00000002782	SAG	3	7752394	7783652	-										x		x
ENSCHIG00000010355	GJB5	3	9891062	9891883	+					x
ENSCHIG00000001248	GJB3	3	9921161	9921973	+		x	x
ENSCHIG00000023675	RSPO1	3	12520910	12535603	-										x
ENSCHIG00000026742	CDCA8	3	12598442	12613469	+				x	x	x	x		x		x
ENSCHIG00000003870		3	13878050	13890073	+		x
ENSCHIG00000021022	BMP8A	3	14223948	14262724	+			x						x
ENSCHIG00000023905		3	14267712	14289900	-					x
ENSCHIG00000025198	BMP8B	3	14488559	14518917	-									x
ENSCHIG00000018474		3	15228562	15230870	-	x					x		x
ENSCHIG00000017870	CLDN19	3	17282673	17287235	-					x	x	x			x	x	x
ENSCHIG00000017910	TMEM269	3	17327222	17342408	+										x
ENSCHIG00000024976	MPL	3	18085290	18099196	+										x
ENSCHIG00000020079	CDC20	3	18105208	18108817	+	x						x	x		x
ENSCHIG00000009938		3	18117224	18117611	-					x
ENSCHIG00000013485		3	19426897	19430838	+	x							x
ENSCHIG00000014606	BEST4	3	19534288	19537919	-											x
ENSCHIG00000009436	DYNLT4	3	19557168	19557824	-										x
ENSCHIG00000018374	DMBX1	3	21142671	21148199	+										x		x
ENSCHIG00000010220	LOC102172960	3	21416160	21436642	+	x					x		x
ENSCHIG00000010100	PDZK1IP1	3	21775745	21781462	-	x							x
ENSCHIG00000005171	FOXE3	3	21973169	21974116	+						x
ENSCHIG00000013477	LOC106501968	3	27429758	27446357	-	x							x
ENSCHIG00000019509	SLC1A7	3	27655268	27705963	-										x
ENSCHIG00000022927	ACOT11	3	29068105	29090401	+	x							x
ENSCHIG00000025118	LOC102188768	3	29118047	29147261	-	x							x		x
ENSCHIG00000025272	MROH7	3	29183173	29212438	+					x
ENSCHIG00000020700	TMEM61	3	29421688	29432686	+				x
ENSCHIG00000025838	C8A	3	31507359	31567067	+										x
ENSCHIG00000025606		3	32886284	32891649	+								x		x
ENSCHIG00000012887	TACSTD2	3	33339572	33340519	-	x							x
ENSCHIG00000018971		3	34609510	34610748	-											x
ENSCHIG00000013344		3	37988022	37989165	+	x
ENSCHIG00000027076	C3H1orf141	3	42690896	42734541	-	x				x		x	x		x
ENSCHIG00000012349	LOC102170378	3	50339059	50678308	+										x
ENSCHIG00000004028	SPATA1	3	61626844	61674595	+	x							x
ENSCHIG00000008729	MCOLN2	3	62036399	62103467	-	x							x
ENSCHIG00000018773	MCOLN3	3	62105118	62143832	-	x			x				x
ENSCHIG00000009487		3	69251906	69254662	+								x
ENSCHIG00000021104	ABCA4	3	71013158	71162034	-										x
ENSCHIG00000026886	FRRS1	3	76988085	77049045	-	x							x
ENSCHIG00000025530	LOC102169350	3	80782014	80795161	+						x						x
ENSCHIG00000022627	MYBPHL	3	86418844	86429869	-											x
ENSCHIG00000007934	PROK1	3	87594807	87599759	+							x
ENSCHIG00000025701	PIFO	3	88535820	88540903	+					x	x			x	x
ENSCHIG00000020754		3	88636617	88646157	-										x
ENSCHIG00000022367		3	88699660	88699864	+										x
ENSCHIG00000016636	OVN	3	88700011	88712946	-	x									x
ENSCHIG00000014330	PTPN22	3	91018630	91076072	-	x							x
ENSCHIG00000012371	BCL2L15	3	91092518	91097059	-											x
ENSCHIG00000022818	DENND2C	3	91855634	91943288	-	x							x	x	x
ENSCHIG00000019909	SYCP1	3	92117215	92250932	+	x							x
ENSCHIG00000007505	TSHB	3	92272427	92277774	+	x							x
ENSCHIG00000023355	CD2	3	94052819	94066699	+	x							x
ENSCHIG00000009796		3	98423211	98423737	-				x
ENSCHIG00000009699	LOC102172954	3	99395682	99395993	+	x							x		x
ENSCHIG00000013241	LOC102180554	3	99403866	99404276	-								x
ENSCHIG00000010054	LOC102180554	3	99422652	99423062	+								x
ENSCHIG00000025006		3	100010654	100010921	-	x							x
ENSCHIG00000002422		3	100536050	100536494	-								x		x
ENSCHIG00000010031	LINGO4	3	101181395	101183179	-											x
ENSCHIG00000024791		3	101635138	101635698	-	x							x
ENSCHIG00000005102	TCHH	3	101935420	101940502	-				x			x					x
ENSCHIG00000016845	S100A9	3	103060350	103062557	+								x
ENSCHIG00000012846	LOC102169149	3	103073976	103074689	-								x
ENSCHIG00000026621	S100A8	3	103093034	103095285	-					x		x
ENSCHIG00000019122	S100A3	3	103333674	103334421	-										x
ENSCHIG00000025478	CREB3L4	3	103680814	103685105	+										x
ENSCHIG00000022402	TDRD10	3	104061276	104109057	+										x
ENSCHIG00000001022	LENEP	3	104534408	104534593	+							x
ENSCHIG00000011207		3	105186403	105188469	-										x
ENSCHIG00000012796	RXFP4	3	105300627	105301748	+		x	x					x		x
ENSCHIG00000018911	RAB25	3	105413058	105419380	+	x	x	x					x
ENSCHIG00000023266	NTRK1	3	106121084	106140389	+					x		x			x	x
ENSCHIG00000023056		3	106336808	106342928	-										x
ENSCHIG00000024117		3	108342536	108343957	-										x
ENSCHIG00000011885	FCER1A	3	109486067	109492886	+										x
ENSCHIG00000017503	SLAMF8	3	110060672	110072035	+		x	x
ENSCHIG00000021051	SLAMF9	3	110190459	110194682	-								x		x
ENSCHIG00000006481	CASQ1	3	110442040	110450616	+	x				x		x	x	x	x	x
ENSCHIG00000012209	NHLH1	3	110605055	110605456	+		x
ENSCHIG00000009511	SLAMF1	3	110920402	110963644	-				x			x			x	x
ENSCHIG00000025948	FCRLA	3	112247414	112253623	+					x		x
ENSCHIG00000022157	LRRC52	3	116766463	116788427	+	x							x
ENSCHIG00000017008	EN2	4	2659397	2667073	-		x	x		x					x	x	x
ENSCHIG00000018006	IQCA1L	4	6088816	6109625	+				x	x				x	x	x
ENSCHIG00000013692	ASB10	4	6109325	6118969	+				x	x				x		x
ENSCHIG00000020266	GBX1	4	6126368	6147258	+						x	x
ENSCHIG00000000607		4	6611113	6612009	-	x							x
ENSCHIG00000023569		4	6756341	6757270	-	x							x
ENSCHIG00000012731		4	6757882	6758811	-	x							x
ENSCHIG00000024423		4	7001000	7003783	+	x							x	x
ENSCHIG00000013093	LOC108635823	4	7015208	7016970	+								x		x
ENSCHIG00000007974		4	7042819	7078615	+								x		x
ENSCHIG00000010036		4	10512595	10593778	-			x								x
ENSCHIG00000001329	ARHGEF5	4	13005824	13022461	-	x							x
ENSCHIG00000013057		4	14729630	14733130	-		x
ENSCHIG00000015947	MGAM	4	15115209	15197810	-			x				x				x
ENSCHIG00000010773	TAS2R3	4	15391344	15392294	-	x							x
ENSCHIG00000006465	RAB19	4	16611290	16630860	-	x					x		x
ENSCHIG00000016029	CREB3L2	4	18679586	18803128	+	x						x	x
ENSCHIG00000016064	STRA8	4	21310481	21333315	-					x	x
ENSCHIG00000012838		4	24370152	24386145	+					x
ENSCHIG00000009851	KLF14	4	25665053	25666036	+						x
ENSCHIG00000009711	LOC102183207	4	26024032	26030543	-					x	x			x
ENSCHIG00000017473	OPN1SW	4	27388630	27391631	+										x
ENSCHIG00000017791		4	27551983	27554736	-										x
ENSCHIG00000018758	ASB15	4	32254053	32295810	-	x							x
ENSCHIG00000012204	FEZF1	4	33473134	33475442	+						x
ENSCHIG00000013794		4	37599983	37619771	-	x							x
ENSCHIG00000015555	GCK	4	43024278	43059671	-						x	x
ENSCHIG00000023267	MYO1G	4	43546755	43567162	-	x							x
ENSCHIG00000015588	IGFBP1	4	44045838	44051265	+	x							x
ENSCHIG00000021793	NPVF	4	49568431	49572098	-						x
ENSCHIG00000024428	HOXA2	4	51270387	51272140	-							x				x
ENSCHIG00000014179	HOXA3	4	51277558	51280295	-							x				x
ENSCHIG00000019699	HOXA4	4	51298108	51299621	-							x				x
ENSCHIG00000005534	HOXA5	4	51310699	51312852	-							x				x
ENSCHIG00000015611	HOXA6	4	51314556	51316598	-							x
ENSCHIG00000021947	HOXA7	4	51323738	51325429	-							x
ENSCHIG00000015016	EVX1	4	51411145	51415898	+							x				x
ENSCHIG00000015778	CPVL	4	53082867	53213753	-										x
ENSCHIG00000016817	GHRHR	4	54852820	54870362	+	x							x
ENSCHIG00000026420	NPSR1	4	57906641	58064780	+						x			x			x
ENSCHIG00000011208	TBX20	4	58364526	58411125	-	x							x
ENSCHIG00000019569	ASZ1	4	69234309	69303329	-	x					x		x		x
ENSCHIG00000013250		4	87778911	87807450	+				x					x		x	x
ENSCHIG00000012291	IL6	4	89122023	89129239	-	x							x
ENSCHIG00000010739	SP8	4	91032249	91033709	+				x	x	x	x		x		x
ENSCHIG00000010496	FERD3L	4	92682373	92682867	+					x					x
ENSCHIG00000018002	AGR3	4	95164480	95177238	+	x							x
ENSCHIG00000011890	AGR2	4	95214711	95238023	+	x							x
ENSCHIG00000022399		4	100553059	100553310	-	x							x
ENSCHIG00000022329	DLX6	4	106279477	106283243	-				x	x	x			x
ENSCHIG00000015322	ASB4	4	107811169	107896848	-	x			x		x		x		x		x
ENSCHIG00000011355	PON3	4	108013562	108048424	+	x							x		x
ENSCHIG00000024748	GNG11	4	109380402	109384975	-						x				x
ENSCHIG00000019362	GNGT1	4	109392511	109402085	-						x				x		x
ENSCHIG00000026852	SUN3	4	112821894	112864565	-	x							x
ENSCHIG00000013466		4	118344415	118344918	-										x
ENSCHIG00000026657	LOC102172692	5	9798376	10035103	+										x
ENSCHIG00000021667	MYF6	5	10060911	10063355	+						x			x		x
ENSCHIG00000000730	EPYC	5	20660497	20697721	-	x			x				x
ENSCHIG00000003728	KERA	5	20744205	20751211	-	x							x		x
ENSCHIG00000003220	USP44	5	24906959	24918241	-		x	x						x
ENSCHIG00000002786	GPR84	5	25450817	25452007	+					x		x			x
ENSCHIG00000026040	HOXC4	5	25715620	25718863	-							x				x
ENSCHIG00000006426	HOXC5	5	25736789	25738154	-							x				x
ENSCHIG00000013275	HOXC6	5	25741368	25742806	-							x				x
ENSCHIG00000015195	ESPL1	5	26463292	26484330	-							x		x	x
ENSCHIG00000025165	SOAT2	5	26595581	26608540	-									x
ENSCHIG00000023628	KRT18	5	26727515	26731245	-	x			x				x		x
ENSCHIG00000026589	KRT4	5	26845095	26853441	+	x							x
ENSCHIG00000022328	KRT3	5	26864694	26870344	+			x			x				x
ENSCHIG00000014337	KRT77	5	26935338	26949934	+				x						x		x
ENSCHIG00000001082	KRT5	5	27096510	27102146	+	x							x		x
ENSCHIG00000025429	LOC108635997	5	27131538	27136314	+					x	x			x
ENSCHIG00000020485	LOC108633262	5	27151192	27155967	+					x				x
ENSCHIG00000022057	LOC102185436	5	27294778	27301968	+					x
ENSCHIG00000018033	LOC102183211	5	27309956	27316272	-					x
ENSCHIG00000018684	LOC102183766	5	27323069	27335490	+				x	x				x
ENSCHIG00000021968		5	27361598	27374178	+		x	x		x				x
ENSCHIG00000015503	KRT80	5	27431064	27455438	+	x				x			x
ENSCHIG00000017126		5	27991815	27993209	-	x		x					x			x
ENSCHIG00000023016	TMPRSS12	5	28704845	28734312	-										x
ENSCHIG00000012773	C1QL4	5	30136219	30140501	+						x	x				x
ENSCHIG00000018993	WNT1	5	30474858	30477866	-				x						x
ENSCHIG00000013799	TEX49	5	30647998	30675469	-	x							x
ENSCHIG00000018045	ENDOU	5	32132225	32148508	+											x	x
ENSCHIG00000016540	SLC38A4	5	32964657	33025426	+	x		x			x	x	x
ENSCHIG00000027135		5	42599265	42600603	+		x
ENSCHIG00000017178	SLZ	5	43844775	43902170	-	x							x		x		x
ENSCHIG00000016887	AVIL	5	55001536	55017336	+	x							x
ENSCHIG00000011774	MYO1A	5	55707842	55730404	+							x
ENSCHIG00000026341	TAC3	5	55735752	55742448	+				x	x	x			x	x
ENSCHIG00000022462	LOC102183851	5	55908910	55913308	+							x
ENSCHIG00000010350	TESPA1	5	58610316	58629879	+	x				x		x	x	x
ENSCHIG00000020981	NR1H4	5	63066068	63149302	+	x									x
ENSCHIG00000026869	MYBPC1	5	64089196	64149428	+				x	x	x
ENSCHIG00000023012	PARPBP	5	64621561	64687303	+					x						x
ENSCHIG00000015954	PMCH	5	64685250	64688807	-	x				x	x	x	x			x
ENSCHIG00000026326	ASCL4	5	69690081	69690614	+	x							x
ENSCHIG00000024931	LOC102190762	5	70369986	70372751	+						x						x
ENSCHIG00000009820	LOC106503978	5	73146001	73151452	-	x							x
ENSCHIG00000020663	TMPRSS6	5	74169114	74203793	-	x							x
ENSCHIG00000020057	SYT10	5	74954336	75067892	+			x					x	x
ENSCHIG00000006897	LOC102191590	5	87476868	87551660	-										x
ENSCHIG00000026200	PDE6H	5	93521530	93532362	-										x
ENSCHIG00000006548	SMCO3	5	93700049	93700726	+	x							x		x
ENSCHIG00000007401	LOC108636059	5	98174799	98192735	-		x	x							x
ENSCHIG00000013656	CLEC9A	5	98328725	98355870	-					x					x
ENSCHIG00000002948	CLEC12A	5	98385792	98401059	+	x							x
ENSCHIG00000022870	LOC102188293	5	98457026	98466522	+	x							x
ENSCHIG00000021895	LOC102181491	5	99181542	99240651	-											x
ENSCHIG00000012690	LOC108633342	5	99253298	99304179	-											x
ENSCHIG00000015796	LOC102184701	5	99317027	99370056	-											x
ENSCHIG00000013145		5	99382322	99423805	-											x
ENSCHIG00000007701	CLEC6A	5	99631690	99649626	-	x							x
ENSCHIG00000025997		5	100885552	100910320	-											x
ENSCHIG00000012411		5	101027815	101042701	+											x
ENSCHIG00000011119		5	101058154	101110958	+											x
ENSCHIG00000013886		5	101353944	101384778	-											x
ENSCHIG00000013916		5	101535037	101591886	-											x
ENSCHIG00000013285		5	101601742	101619898	+											x
ENSCHIG00000008296		5	101890935	101921303	-		x									x
ENSCHIG00000012940		5	101994526	102059080	-											x
ENSCHIG00000016148	ANO2	5	103269592	103609682	+		x				x	x		x	x	x
ENSCHIG00000012334	NTF3	5	103662986	103739420	-		x	x			x			x	x		x
ENSCHIG00000025427	FOXM1	5	105808694	105820912	+									x
ENSCHIG00000016775	B4GALNT3	5	106269505	106365423	+	x							x
ENSCHIG00000015754	CACNA2D4	5	107156990	107223577	-										x
ENSCHIG00000015529	SLC16A8	5	108782505	108787114	-										x
ENSCHIG00000015296	GRAP2	5	110182902	110251650	+										x
ENSCHIG00000026060	FAM83F	5	110277200	110312328	+	x							x	x
ENSCHIG00000023993		5	111766637	111771282	-		x	x
ENSCHIG00000015319	PKDREJ	5	115485508	115516754	-	x							x		x
ENSCHIG00000018369	MOV10L1	5	118436321	118497633	+							x
ENSCHIG00000021543	MIOX	5	118739017	118742148	+							x				x
ENSCHIG00000023128	ACR	5	118963498	118970762	+	x	x	x
ENSCHIG00000012778	MYOZ2	6	6526824	6565366	-									x
ENSCHIG00000024794		6	7303789	7304385	+	x							x		x
ENSCHIG00000010484	PITX2	6	15141193	15162168	+	x					x		x			x	x
ENSCHIG00000026202	LRIT3	6	15854242	15870753	-										x
ENSCHIG00000012264	ARHGEF38	6	19807789	19954637	-	x	x						x
ENSCHIG00000018049	CENPE	6	21952728	22028629	+								x		x
ENSCHIG00000014611	C6H4orf17	6	25349803	25368393	-		x
ENSCHIG00000025566		6	25713553	25718291	+										x
ENSCHIG00000012239	LOC102173738	6	25719591	25760045	+	x							x
ENSCHIG00000025086		6	25939070	25943852	+										x
ENSCHIG00000025317	LOC102176872	6	25945280	25987902	+	x							x
ENSCHIG00000000698		6	32584120	32584359	-		x	x
ENSCHIG00000025245		6	40248819	40265318	+	x							x
ENSCHIG00000015739	SLC34A2	6	45605882	45619150	+	x							x
ENSCHIG00000007476	RHOH	6	59837698	59838273	+	x							x
ENSCHIG00000017591	PHOX2B	6	61215443	61220346	-							x				x
ENSCHIG00000009371	LOC102184512	6	65883853	65884089	-				x					x
ENSCHIG00000013825	CNGA1	6	67219984	67233403	-										x
ENSCHIG00000022683	NIPAL1	6	67276210	67293974	+	x							x
ENSCHIG00000011196	CWH43	6	68164889	68217692	+	x							x
ENSCHIG00000017735	GSX2	6	70177876	70179471	+		x							x		x
ENSCHIG00000012702	NMU	6	71601119	71632027	-												x
ENSCHIG00000021229		6	71763903	71764400	-						x
ENSCHIG00000009195	LOC102181939	6	71798766	71815121	+		x	x	x
ENSCHIG00000011839	ARL9	6	72460936	72472351	+					x	x
ENSCHIG00000019706	TECRL	6	80374103	80530364	-							x
ENSCHIG00000013350	GNRHR	6	84144258	84161847	-	x							x
ENSCHIG00000020938	LOC102168522	6	85675683	85729946	-	x							x
ENSCHIG00000016261	AMTN	6	86427781	86443510	+	x							x
ENSCHIG00000018003	ENAM	6	86524336	86541991	+								x
ENSCHIG00000022758	NPFFR2	6	87796205	87874078	+				x		x	x		x			x
ENSCHIG00000020142	CXCL8	6	89335259	89340420	+								x
ENSCHIG00000010442	CXCL5	6	89412835	89418127	+	x							x		x
ENSCHIG00000020921	EPGN	6	89772809	89777257	+	x							x
ENSCHIG00000000483	EREG	6	89833901	89853779	+									x
ENSCHIG00000015847	AREG	6	89907661	89920293	+				x					x
ENSCHIG00000024221	PPEF2	6	91232566	91260244	-					x	x	x			x	x	x
ENSCHIG00000013260		6	95488827	95505430	+											x
ENSCHIG00000018831		6	95681149	95682034	+			x			x				x
ENSCHIG00000024999	BMP3	6	96277968	96305496	+				x	x				x
ENSCHIG00000014126	SLC10A6	6	102166039	102194745	-		x	x
ENSCHIG00000020322	C6H4orf36	6	102230528	102232147	-		x	x
ENSCHIG00000020775	HSD17B13	6	102637479	102655706	-								x
ENSCHIG00000011403		6	113096499	113138896	-			x
ENSCHIG00000016572	LOC102188844	6	113144861	113187922	-		x	x							x
ENSCHIG00000025479	LOC102173830	6	113211290	113253597	+		x
ENSCHIG00000007680		6	116139269	116139760	+		x								x
ENSCHIG00000018058	LOC106502368	7	8137926	8204912	+										x
ENSCHIG00000011215	FAM81B	7	15814156	15867928	-										x
ENSCHIG00000021600	GABRA6	7	37186194	37207432	-		x	x
ENSCHIG00000024858	GABRB2	7	37328767	37629960	+		x	x	x
ENSCHIG00000013198	FABP6	7	38776465	38782336	-					x	x	x
ENSCHIG00000016932	IL12B	7	39669916	39686024	+					x		x				x
ENSCHIG00000003558	FAXDC2	7	44351049	44363915	+								x
ENSCHIG00000013721	SLC36A2	7	47810565	47837195	+		x	x
ENSCHIG00000024700	LOC102174838	7	47851561	47879488	+		x	x
ENSCHIG00000017922	PDE6A	7	49146953	49222724	+	x							x
ENSCHIG00000026913	IL17B	7	49641618	49645499	+									x
ENSCHIG00000013135	SPINK9	7	50670603	50676620	-	x							x
ENSCHIG00000016400	LOC102174022	7	51044748	51124635	-				x	x
ENSCHIG00000018754	POU4F3	7	52930943	52933931	-												x
ENSCHIG00000026758	PRELID2	7	53435088	53510567	+	x
ENSCHIG00000008801	LOC102182782	7	58121424	58122329	+	x							x	x
ENSCHIG00000012052	PCDHB1	7	58350170	58352626	-	x							x
ENSCHIG00000024676	CDC25C	7	60759509	60794098	+	x				x						x
ENSCHIG00000023432	KIF20A	7	60877730	60885339	-	x	x	x					x
ENSCHIG00000012663	MYOT	7	61139238	61157917	-									x
ENSCHIG00000013410	NEUROG1	7	63489549	63490289	+										x
ENSCHIG00000005326	PITX1	7	64044309	64052069	+	x				x	x	x	x		x
ENSCHIG00000008858	CDKL3	7	64564065	64627078	+										x
ENSCHIG00000006437	LEAP2	7	66016949	66017708	-		x	x						x
ENSCHIG00000025832	ELANE	7	67069282	67071545	-	x			x	x			x	x	x
ENSCHIG00000021677	MISP	7	67146345	67151195	-	x			x				x	x
ENSCHIG00000009666	LOC108636459	7	67378503	67382162	-				x							x
ENSCHIG00000018982	LYPD8	7	67955793	67962922	+			x
ENSCHIG00000022970	BTNL9	7	70490591	70511816	-					x		x				x
ENSCHIG00000009801		7	70770710	70796635	-										x
ENSCHIG00000024273	PROP1	7	70792581	70797894	-	x							x			x
ENSCHIG00000006321	EIF4E1B	7	72489179	72493313	-										x
ENSCHIG00000009832	CDHR2	7	72535249	72580768	-		x	x
ENSCHIG00000025154	PRDM6	7	79933788	80048494	+				x					x	x	x
ENSCHIG00000013312	FBN2	7	84900294	85124610	-					x	x	x		x			x
ENSCHIG00000026718	MEIKIN	7	87893676	88020686	-		x	x		x					x
ENSCHIG00000011843	JSRP1	7	89164824	89169090	+						x
ENSCHIG00000016053	LOC102178997	7	90132590	90135135	-						x
ENSCHIG00000020868	RAX2	7	90353380	90354544	-	x	x	x					x		x
ENSCHIG00000010326	PLIN4	7	90920699	90931680	-							x	x			x
ENSCHIG00000017146	LRG1	7	90948962	90951372	-								x
ENSCHIG00000016276	ACSBG2	7	92235516	92267331	+					x	x
ENSCHIG00000023021	CRB3	7	92485795	92487915	+	x							x
ENSCHIG00000025393	SH2D3A	7	92763442	92774187	-	x							x		x
ENSCHIG00000011063	CD209	7	93840736	93844709	+	x							x
ENSCHIG00000025064	CLEC4G	7	93866516	93873014	+							x		x		x
ENSCHIG00000020397	RDH8	7	94493950	94499823	+										x
ENSCHIG00000006891	ICAM4	7	94708512	94709568	+									x	x
ENSCHIG00000016641	C7H19orf38	7	95173482	95183385	+	x	x	x					x			x
ENSCHIG00000025309	PCP2	7	96342176	96343441	-		x	x
ENSCHIG00000024201	KLF1	7	98043090	98046580	+		x	x							x
ENSCHIG00000009210	BEST2	7	98133141	98137791	-										x
ENSCHIG00000026471		7	98416740	98431011	-	x							x
ENSCHIG00000004512		7	102670052	102708858	-	x							x
ENSCHIG00000019070	ANKLE1	7	102951348	102955225	+		x	x								x
ENSCHIG00000027093	NXNL1	7	103122515	103126884	-										x
ENSCHIG00000027177	IL12RB1	7	103654610	103672799	-				x	x		x		x
ENSCHIG00000024892	GRM6	7	106387270	106399554	-		x	x	x	x	x				x
ENSCHIG00000011485	GLRA3	8	6895712	7071913	-								x		x
ENSCHIG00000016389		8	8497970	8507893	+				x	x					x
ENSCHIG00000002212		8	8561788	8590965	-		x	x
ENSCHIG00000016874	NUGGC	8	10583444	10625093	+									x
ENSCHIG00000024759	LRRC19	8	17205886	17209751	+								x
ENSCHIG00000019572		8	22674703	22675290	-		x	x
ENSCHIG00000010154	LOC108636629	8	23088300	23088860	+					x
ENSCHIG00000011735		8	23090343	23090528	-					x
ENSCHIG00000023085	LOC102174301	8	35452851	35456932	-	x							x
ENSCHIG00000017335	CD274	8	39078213	39090462	-	x				x	x	x	x		x
ENSCHIG00000007959		8	40064206	40065281	+								x
ENSCHIG00000011625	KCNV2	8	41594056	41609413	-										x
ENSCHIG00000013041	DMRT3	8	43411349	43424869	-	x				x			x
ENSCHIG00000024212	DMRT1	8	43431658	43524941	-					x		x
ENSCHIG00000006716	FOXD4	8	44179687	44181000	+		x	x	x						x	x
ENSCHIG00000025385		8	47786248	47789093	-				x					x
ENSCHIG00000004613	FOXB2	8	52908912	52910186	+						x
ENSCHIG00000027178		8	59462786	59463709	-	x							x			x	x
ENSCHIG00000021361	SIT1	8	59643303	59648068	-	x							x
ENSCHIG00000026166	MELK	8	60468000	60541187	+										x
ENSCHIG00000022492	TOMM5	8	61349341	61352428	-								x
ENSCHIG00000006004	FOXE1	8	62708464	62709585	+		x	x
ENSCHIG00000008129		8	64175680	64177506	-										x
ENSCHIG00000017968		8	66376295	66385375	+						x
ENSCHIG00000015701	ADAMDEC1	8	71387138	71410765	+	x							x
ENSCHIG00000018927	CHRNA2	8	74354184	74364931	-										x
ENSCHIG00000008405	LOC102186117	8	74467306	74489882	+										x
ENSCHIG00000021187	AQP3	8	74979274	74987405	-	x			x				x
ENSCHIG00000016886	ARID3C	8	75814367	75821046	-									x
ENSCHIG00000018024	SLC28A3	8	77281156	77345656	-	x							x
ENSCHIG00000024836	BAAT	8	90847030	90861852	-									x
ENSCHIG00000012345	TAL2	8	95241108	95241425	+										x
ENSCHIG00000009950	RNF183	8	102245989	102246552	-	x	x						x		x
ENSCHIG00000018125	KIF12	8	103038799	103046153	-					x	x	x		x		x
ENSCHIG00000010077	AGP	8	103262259	103265537	+										x
ENSCHIG00000016958	PAPPA	8	105068334	105325754	+					x						x
ENSCHIG00000011041	C5	8	110053913	110148994	-						x	x
ENSCHIG00000016102	SNTG2	8	111904466	112028789	-						x			x			x
ENSCHIG00000008626	IMPG1	9	2768659	2924583	-										x
ENSCHIG00000017370		9	10790551	10791537	-	x							x
ENSCHIG00000015122		9	11525760	11526836	+			x		x		x			x		x
ENSCHIG00000024900		9	14946911	15032480	+	x							x	x
ENSCHIG00000014445	VGLL2	9	20721372	20730364	-						x				x
ENSCHIG00000013451	FAM162B	9	21069650	21080208	+	x			x	x			x	x			x
ENSCHIG00000006701	FRK	9	21863529	21961473	+	x			x				x
ENSCHIG00000024447		9	27366540	27367460	-				x
ENSCHIG00000009972	GPR6	9	27529195	27530292	-	x					x		x	x
ENSCHIG00000006628	PRDM13	9	37475971	37483362	-						x
ENSCHIG00000019370	MMS22L	9	39736501	39858086	+	x									x
ENSCHIG00000024264		9	40347766	40490721	+	x							x
ENSCHIG00000014099	GJA10	9	47649491	47651143	-		x
ENSCHIG00000023473	GJB7	9	49884542	49888057	+	x					x		x
ENSCHIG00000018180	CGA	9	50058086	50078764	+	x					x		x			x
ENSCHIG00000019900	THEMIS	9	53015346	53232088	-	x								x
ENSCHIG00000014064	SAMD3	9	55581905	55627995	-			x
ENSCHIG00000015635	TCF21	9	59157919	59162704	+	x							x
ENSCHIG00000023305	ALDH8A1	9	60065983	60093411	-					x
ENSCHIG00000016224	IL20RA	9	62077079	62116023	-							x					x
ENSCHIG00000010551	OLIG3	9	62490900	62491718	-							x
ENSCHIG00000022616	NMBR	9	66613674	66621945	-									x
ENSCHIG00000025964	ZC3H12D	9	73645811	73677300	-									x
ENSCHIG00000006873		9	74168412	74171792	-	x							x
ENSCHIG00000018340		9	74204106	74208171	+	x							x		x
ENSCHIG00000014058	ESR1	9	76096964	76376135	+	x					x		x
ENSCHIG00000015334	VIP	9	76980473	76989563	+				x	x	x		x	x			x
ENSCHIG00000004190	CLDN20	9	79182264	79182923	+			x	x					x
ENSCHIG00000012964	MAS1	9	83424247	83425224	+				x	x				x
ENSCHIG00000025672		9	89395260	89413463	+					x						x
ENSCHIG00000023826	UNC93A	9	89425534	89477265	-						x					x
ENSCHIG00000026665	PATL2	10	203378	214516	+											x
ENSCHIG00000022136	GPR65	10	3439588	3440613	-					x
ENSCHIG00000018424	TSHR	10	10656946	10834001	-						x
ENSCHIG00000014249	DIO2	10	11609062	11618137	+	x							x
ENSCHIG00000009103		10	13379428	13379700	+				x
ENSCHIG00000015140		10	16164716	16198966	-						x	x			x
ENSCHIG00000013593	LOC102188051	10	16245465	16251358	-										x
ENSCHIG00000009266	BATF	10	16379005	16400692	-						x	x
ENSCHIG00000026951	ADAM20	10	20921860	20927856	+									x	x
ENSCHIG00000017366	GPX2	10	26053531	26056571	+								x
ENSCHIG00000011683	ESR2	10	26668485	26714343	+	x							x
ENSCHIG00000017541	SIX6	10	30496227	30498063	-	x					x		x
ENSCHIG00000021274		10	34500042	34503534	-		x	x
ENSCHIG00000021565	SLC28A2	10	37986435	38007339	+								x
ENSCHIG00000020807		10	42397622	42447140	-	x							x		x
ENSCHIG00000017262	HDC	10	43152363	43173992	-						x				x
ENSCHIG00000014891	PRTG	10	48407813	48546451	-						x	x			x
ENSCHIG00000014721	CCNB2	10	51944484	51968400	+				x
ENSCHIG00000008704		10	64590981	64591298	+				x		x
ENSCHIG00000009050	PLA2G4F	10	65515477	65528424	+	x
ENSCHIG00000026712	PLA2G4E	10	65635149	65673122	+		x	x
ENSCHIG00000008364	SPTBN5	10	65773711	65820466	+	x				x	x	x	x		x	x	x
ENSCHIG00000019606	EXD1	10	66352607	66388591	+										x
ENSCHIG00000024642		10	72776108	72778194	-									x	x		x
ENSCHIG00000010401	CHRM5	10	74512950	74514548	+					x	x	x		x		x	x
ENSCHIG00000012366	LOC108636909	10	76084424	76084840	-										x
ENSCHIG00000026244	RPGRIP1	10	77060167	77109606	+		x	x		x					x	x
ENSCHIG00000019245	TRAV16	10	77575873	77576875	+							x
ENSCHIG00000025195		10	77740570	77741182	+											x
ENSCHIG00000017647		10	78398297	78398908	-											x
ENSCHIG00000019974	RNF212B	10	79780890	79813858	+			x
ENSCHIG00000023501		10	79930940	79933613	+	x
ENSCHIG00000025139	NRL	10	80372961	80377257	-	x	x		x	x	x	x	x	x	x	x	x
ENSCHIG00000008260	LTB4R	10	80577945	80578994	+								x
ENSCHIG00000017607	TBC1D21	10	80730756	80744977	-					x
ENSCHIG00000015775	GRAMD2A	10	82292676	82298306	+	x		x					x
ENSCHIG00000012140	THSD4	10	82626383	82855287	-		x	x
ENSCHIG00000023438	THAP10	10	83493628	83494172	+	x							x
ENSCHIG00000018904	OTP	10	92440868	92448799	+						x	x
ENSCHIG00000018486	LOC102172267	10	93155724	93157851	-										x
ENSCHIG00000017755	ARL14EPL	10	96267180	96276414	-									x
ENSCHIG00000025037	LVRN	10	96299185	96370690	-						x			x
ENSCHIG00000018031	LOC102171434	11	1542925	1599737	-						x					x
ENSCHIG00000012703	FAM178B	11	2753727	2852938	-				x	x	x		x
ENSCHIG00000012319	LOC102176695	11	2984079	3005673	+	x							x
ENSCHIG00000013464	CNGA3	11	3540157	3562211	+	x					x	x	x		x	x	x
ENSCHIG00000009642	NMS	11	5462081	5473377	+		x	x								x
ENSCHIG00000024086	IL1R2	11	6611209	6650345	+				x	x			x
ENSCHIG00000025961	IL1RL2	11	6905977	6936343	+		x	x	x		x
ENSCHIG00000017390	IL1RL1	11	6956581	7028654	+										x
ENSCHIG00000009915	IL18R1	11	7039101	7065340	+										x
ENSCHIG00000003162	SLC9A4	11	7115417	7168301	+									x
ENSCHIG00000012393	HK2	11	9602960	9668128	-										x
ENSCHIG00000024679	TLX2	11	9966857	9968261	-	x						x	x			x
ENSCHIG00000022801	LBX2	11	9982619	9984274	+			x
ENSCHIG00000011767	EMX1	11	11378167	11397626	-				x	x				x
ENSCHIG00000014286	ATP6V1B1	11	13330675	13357471	-	x							x
ENSCHIG00000009900	CD207	11	13439173	13445223	+										x
ENSCHIG00000021250	CLEC4F	11	13454788	13463362	+	x							x		x
ENSCHIG00000025648	SRD5A2	11	14168364	14215728	-										x
ENSCHIG00000008282		11	15324571	15326804	+						x		x
ENSCHIG00000014147	HAAO	11	24994538	25008279	-	x							x
ENSCHIG00000024311	ABCG5	11	25910695	25943181	-			x
ENSCHIG00000022042	ABCG8	11	25944652	25961504	+		x	x
ENSCHIG00000010396	SIX2	11	27051889	27054865	-	x			x		x		x	x
ENSCHIG00000010209	STPG4	11	29117489	29149717	-								x
ENSCHIG00000019307	GTF2A1L	11	30491387	30538058	+										x
ENSCHIG00000019857	REL	11	43227413	43265147	+	x							x		x
ENSCHIG00000015738		11	45196601	45200363	+	x							x		x
ENSCHIG00000024407	GNLY	11	48786690	48806735	-	x							x
ENSCHIG00000025501		11	49958212	50004016	-	x							x
ENSCHIG00000025266		11	59473192	59473433	-	x							x
ENSCHIG00000013627	ASPRV1	11	68033500	68034511	-					x
ENSCHIG00000011537	PCARE	11	70504820	70513321	+										x
ENSCHIG00000021817	PLB1	11	70867643	70961721	-										x
ENSCHIG00000014797	TRIM54	11	72058696	72080414	-										x
ENSCHIG00000018368		11	78150780	78158810	-										x
ENSCHIG00000019292	C11H2orf50	11	86241307	86246344	-					x	x		x	x	x
ENSCHIG00000009694	RRM2	11	87088158	87093279	-							x				x
ENSCHIG00000009248	LOC102191624	11	91883419	91903637	-							x
ENSCHIG00000025363	MORN5	11	92633988	92668453	+					x					x
ENSCHIG00000012218	LHX6	11	92677178	92695273	-				x	x	x			x
ENSCHIG00000015493	ADGRD2	11	95005788	95027789	+					x	x			x	x
ENSCHIG00000020020	NR5A1	11	95035188	95058061	-	x					x		x
ENSCHIG00000023004	NR6A1	11	95076384	95291401	-	x							x
ENSCHIG00000024696		11	96056209	96056587	-									x
ENSCHIG00000024682	PRRX2	11	99533050	99585927	+	x							x	x	x
ENSCHIG00000010002	QRFP	11	100605671	100606075	-										x
ENSCHIG00000014239	PAEP	11	102722216	102729750	+											x	x
ENSCHIG00000024793	LOC102189594	11	103139093	103147968	-	x						x	x		x
ENSCHIG00000025700	MYMK	11	103804050	103811489	-				x
ENSCHIG00000019444	LOC102179574	11	104641237	104645012	+		x	x							x
ENSCHIG00000013114	FCN1	11	105034623	105043891	-	x							x
ENSCHIG00000011914	ENTPD8	11	105901186	105903903	+	x							x
ENSCHIG00000010980	LOC102181510	12	7171484	7186987	-	x						x			x
ENSCHIG00000005699	METTL21C	12	7354245	7366557	+											x
ENSCHIG00000014266		12	12251049	12252705	-	x			x
ENSCHIG00000016690	LOC102181111	12	15048311	15192823	-	x							x
ENSCHIG00000008083	LOC102180841	12	15471786	15660700	-										x
ENSCHIG00000021900		12	17139681	17257556	-									x	x
ENSCHIG00000020069	SCEL	12	33248745	33354911	-	x							x		x	x	x
ENSCHIG00000023218	ATP12A	12	50084768	50105547	+				x	x
ENSCHIG00000020953		12	51125452	51126087	-	x							x
ENSCHIG00000010887	SGCG	12	52055615	52085132	+				x					x	x
ENSCHIG00000015696	URAD	12	54646022	54654543	-											x
ENSCHIG00000007689	RXFP2	12	57458789	57505444	+												x
ENSCHIG00000013941	LOC102186027	12	61404075	61429692	-					x	x
ENSCHIG00000017084	NEK5	12	65120997	65168857	+										x
ENSCHIG00000014421	SERPINE3	12	65786095	65816863	-			x		x		x				x
ENSCHIG00000007989	MLNR	12	67729445	67731502	-		x	x
ENSCHIG00000022128		12	70834676	70923688	+					x	x				x
ENSCHIG00000018869		12	75531395	75531950	+										x
ENSCHIG00000012620	OLFM4	12	75859727	75884319	+										x		x
ENSCHIG00000020803	DIAPH3	12	83932365	84380627	-				x	x				x
ENSCHIG00000022122		13	250539	284970	-	x
ENSCHIG00000007333		13	4067011	4067394	-	x				x					x
ENSCHIG00000026872		13	4395335	4395862	+									x
ENSCHIG00000024036		13	6376206	6377127	-				x						x
ENSCHIG00000021881	OTOR	13	10400490	10404560	+				x	x	x	x		x	x	x	x
ENSCHIG00000009532	IL2RA	13	10790869	10833517	-		x	x
ENSCHIG00000017494		13	16757535	16758186	-		x	x
ENSCHIG00000026796	ARL5B	13	19637886	19658607	+	x							x		x
ENSCHIG00000025422	UCMA	13	27259891	27266779	-						x
ENSCHIG00000008840		13	38725987	38729718	+												x
ENSCHIG00000017092	NKX24	13	40043705	40045163	-						x
ENSCHIG00000025250	PAX1	13	40260236	40269066	+											x
ENSCHIG00000015607	LOC102176622	13	42653430	42665109	+		x	x
ENSCHIG00000012276	LOC102177638	13	42692735	42706363	+				x					x
ENSCHIG00000012227	LOC102187204	13	42956897	42966616	+	x							x
ENSCHIG00000024230	RASSF2	13	46544689	46593016	-			x				x				x
ENSCHIG00000020071		13	49414570	49421394	+		x				x		x
ENSCHIG00000017609	OXT	13	51458982	51460078	-		x	x	x	x	x	x	x	x		x	x
ENSCHIG00000022007	LKAAEAR1	13	53114038	53114819	+										x
ENSCHIG00000025696	TUBB1	13	56677775	56683393	-	x							x
ENSCHIG00000008762	APCDD1L	13	57172868	57222760	+										x
ENSCHIG00000016251	TFAP2C	13	58658761	58666862	-									x	x
ENSCHIG00000015538	RSPO4	13	59419686	59455049	+										x
ENSCHIG00000020330	TRIB3	13	59950814	59957495	-	x							x		x
ENSCHIG00000015124		13	60102710	60104313	+	x							x
ENSCHIG00000014175	EFCAB8	13	61543751	61595042	+										x
ENSCHIG00000026759	BPIFB2	13	61632468	61650406	+										x
ENSCHIG00000019460	BPIFB6	13	61655453	61672602	+										x
ENSCHIG00000023551	BPIFB3	13	61677938	61696988	+										x
ENSCHIG00000024834	BPIFA1	13	62315680	62320301	+								x
ENSCHIG00000017212	BPIFB1	13	62349883	62369603	+											x
ENSCHIG00000023408	CNBD2	13	64677689	64728539	+								x		x	x
ENSCHIG00000010911	SLA2	13	65280672	65303598	-										x
ENSCHIG00000011021	GHRH	13	65769486	65774102	-						x
ENSCHIG00000016187	BPI	13	66738012	66768527	+										x
ENSCHIG00000017334	HNF4A	13	72320554	72384559	+										x
ENSCHIG00000026668	KCNK15	13	72683377	72688752	+									x
ENSCHIG00000013961	PI3	13	73025339	73026911	+	x							x
ENSCHIG00000016290	MATN4	13	73112834	73124914	-				x				x
ENSCHIG00000010822		13	73688290	73694575	-					x
ENSCHIG00000016162	UBE2C	13	74095087	74098276	+						x			x	x
ENSCHIG00000010571	TNNC2	13	74105944	74107094	-		x	x	x					x	x		x
ENSCHIG00000016983	MMP9	13	74256212	74263335	+	x				x	x	x		x	x	x	x
ENSCHIG00000016506		13	74718968	74730964	+						x			x
ENSCHIG00000020557	OCSTAMP	13	74754594	74758304	-				x						x	x
ENSCHIG00000017895	LOC102175315	14	4802191	4839269	+		x	x			x	x				x
ENSCHIG00000013099	CNGB3	14	5871085	6278127	-										x
ENSCHIG00000009883		14	6112236	6113415	+										x
ENSCHIG00000010091	CNBD1	14	6412273	6940255	+										x
ENSCHIG00000011393	C14H8orf88	14	8742080	8756534	-					x	x	x			x	x	x
ENSCHIG00000008695	TRIQK	14	10815552	10849456	-	x							x
ENSCHIG00000014128	ESRP1	14	12539520	12598595	+	x							x
ENSCHIG00000019581	GDF6	14	14141384	14158558	-			x	x		x			x			x
ENSCHIG00000019458	OSR2	14	16886022	16888894	+	x							x		x
ENSCHIG00000014508	SNX31	14	18427815	18501608	-	x							x		x
ENSCHIG00000017724	GRHL2	14	19340193	19467445	+	x							x
ENSCHIG00000024723	ODF1	14	20321519	20331310	+	x							x
ENSCHIG00000021137	DCSTAMP	14	21897036	21903978	+							x
ENSCHIG00000021032	TRHR	14	26852390	26899960	+	x					x		x
ENSCHIG00000008262	LOC100861279	14	37370685	37375203	+										x
ENSCHIG00000013214	IL7	14	40046590	40106906	+	x							x
ENSCHIG00000023102	CPA6	14	50289818	50589586	+												x
ENSCHIG00000014432	TRIM55	14	51588389	51634750	-											x
ENSCHIG00000020829	LOC102186703	14	58634887	58651036	+	x			x				x
ENSCHIG00000024939	RP1	14	59721660	59831483	-										x
ENSCHIG00000011893		14	62969944	62970145	-	x
ENSCHIG00000026116	LOC102174584	14	63020791	63034950	+	x							x
ENSCHIG00000013935	TMEM71	14	73396382	73423617	-	x			x		x	x	x	x		x	x
ENSCHIG00000026405	TG	14	73523555	73755909	+										x
ENSCHIG00000021884	MROH5	14	79576086	79635861	-	x			x	x	x		x	x	x
ENSCHIG00000009651		14	80119188	80147402	+					x						x
ENSCHIG00000021920	LOC102188517	14	80472038	80478875	+	x					x		x
ENSCHIG00000015469	GML	14	80478087	80485206	-	x						x	x
ENSCHIG00000012278	LOC102188238	14	80515811	80521176	+	x					x		x
ENSCHIG00000019540	SLC39A4	14	81411083	81415364	-	x	x						x		x
ENSCHIG00000017351	DDX43	14	94431313	94447115	+					x		x				x
ENSCHIG00000008959		15	78606	104532	-									x
ENSCHIG00000014788	LOC102171358	15	406510	468919	-										x
ENSCHIG00000004392	LOC102169614	15	749417	750352	-											x
ENSCHIG00000015035	OR4D9	15	766351	781835	-											x
ENSCHIG00000016391	LOC102175783	15	1289081	1311510	+						x	x				x
ENSCHIG00000013375	LOC102176061	15	1318651	1332483	+											x
ENSCHIG00000010198	LOC102173869	15	2113100	2114053	-				x
ENSCHIG00000021976	MYBPC3	15	5789433	5978212	+	x							x		x
ENSCHIG00000024270	F2	15	6307340	6321496	-		x	x
ENSCHIG00000010305	ALX4	15	8588402	8637528	+				x					x	x		x
ENSCHIG00000010057	ACCSL	15	8829827	8858130	-			x				x			x
ENSCHIG00000010459	EHF	15	17702595	17746252	-	x							x
ENSCHIG00000020265	C15H11orf91	15	18598874	18601054	+							x
ENSCHIG00000013048	WT1	15	19748353	19799289	+					x				x	x
ENSCHIG00000013608	DCDC1	15	20790711	20856067	+	x							x		x
ENSCHIG00000022859	FSHB	15	21916985	21921946	-	x							x
ENSCHIG00000024039	MUC15	15	25679460	25686769	+	x							x
ENSCHIG00000021697		15	27131279	27134147	-	x							x		x
ENSCHIG00000017465	LOC102172465	15	27957147	28135945	-										x
ENSCHIG00000024882		15	31013127	31047197	+	x	x	x			x		x		x
ENSCHIG00000017888	PHOX2A	15	31580922	31584878	+							x
ENSCHIG00000021169	FOLR1	15	31622712	31634304	-					x	x	x	x		x
ENSCHIG00000003722	LOC102169116	15	31943639	31950757	-												x
ENSCHIG00000023811	LOC102177821	15	31973483	31978158	-	x							x		x
ENSCHIG00000023338	LOC102176710	15	34026333	34029383	-	x
ENSCHIG00000026889	CNGA4	15	35551279	35557902	+	x							x
ENSCHIG00000016334	CRSP1	15	44554410	44557791	+	x				x	x	x	x				x
ENSCHIG00000026890	CRSP2	15	44708214	44712759	-					x	x	x
ENSCHIG00000002155	OTOG	15	47375337	47458615	+							x		x
ENSCHIG00000022168	TPH1	15	47859440	47897611	-										x
ENSCHIG00000002885	BSX	15	48729660	48733501	+						x				x
ENSCHIG00000016236	CRTAM	15	48842283	48871342	-		x	x						x	x	x
ENSCHIG00000025539	TRIM29	15	51651446	51676962	+	x							x
ENSCHIG00000022415	PDZD3	15	52582652	52585656	-	x						x	x		x
ENSCHIG00000008862	UPK2	15	52799280	52801106	-									x
ENSCHIG00000025601	TTC36	15	53143137	53147397	-										x
ENSCHIG00000006676	CD3D	15	53312702	53315889	+	x			x				x
ENSCHIG00000015231		15	53865326	53867355	+		x	x						x
ENSCHIG00000014534	APOC3	15	54852779	54854519	-	x							x
ENSCHIG00000023860		15	54944960	54951080	-		x
ENSCHIG00000024082	ANKK1	15	58404829	58418257	-	x							x
ENSCHIG00000015620		15	60127588	60128629	+					x
ENSCHIG00000020104	POU2AF1	15	60726636	60732885	+											x
ENSCHIG00000022867	C15H11orf53	15	60808620	60839233	-										x
ENSCHIG00000023120	EXPH5	15	64044119	64161370	+	x	x	x					x			x
ENSCHIG00000007777	PIWIL4	15	66461880	66516648	+								x
ENSCHIG00000020358	ANGPTL5	15	75547836	75563992	-				x	x	x			x	x		x
ENSCHIG00000026468	MMP7	15	76311368	76321472	-	x							x
ENSCHIG00000024611	KISS1	16	1340290	1342908	-						x					x
ENSCHIG00000014374	LEMD1	16	2544571	2573633	-			x							x	x
ENSCHIG00000016302	AVPR1B	16	3252646	3258163	-	x							x
ENSCHIG00000025668	C16H1orf116	16	4191211	4201950	-	x							x			x
ENSCHIG00000014905	C4BPB	16	4282284	4294245	+							x	x			x
ENSCHIG00000022712	C4BPA	16	4302063	4360464	+							x				x
ENSCHIG00000024144	CR2	16	4811829	4861822	+	x			x				x	x	x	x
ENSCHIG00000026279	RGS13	16	11185306	11205440	-	x							x
ENSCHIG00000011731	RGS18	16	11725625	11755958	-	x								x
ENSCHIG00000021102		16	18093993	18350839	-										x
ENSCHIG00000014988	HHIPL2	16	24515848	24546362	-										x
ENSCHIG00000017375	LOC102183441	16	27479491	27483839	-	x							x
ENSCHIG00000017640	MIXL1	16	27793996	27796135	+					x
ENSCHIG00000013001	EXO1	16	33482694	33523893	-										x
ENSCHIG00000017060	LOC102190717	16	34676340	34680260	+	x							x		x
ENSCHIG00000014401	DPT	16	34821003	34856890	-									x	x
ENSCHIG00000024573	SELP	16	35770605	35817754	-	x					x	x	x				x
ENSCHIG00000021725	SELL	16	35875646	35900522	-	x							x
ENSCHIG00000020694	LOC102173111	16	37175052	37202385	+	x							x			x
ENSCHIG00000020835	FMO2	16	37286339	37326917	+	x							x
ENSCHIG00000022754	FASLG	16	38639194	38672892	+	x							x
ENSCHIG00000024714	NPPA	16	40323300	40323961	+									x
ENSCHIG00000022253	DRAXIN	16	40450694	40462805	-									x
ENSCHIG00000016549	UTS2	16	44070514	44076391	+							x
ENSCHIG00000024698	TAS1R1	16	45361504	45369469	-	x							x
ENSCHIG00000022936	HES3	16	45632106	45633173	-		x	x
ENSCHIG00000019098	LOC102183348	16	48001206	48100128	+						x	x		x	x	x
ENSCHIG00000002653	TNFRSF18	16	49793984	49796678	+									x	x
ENSCHIG00000014583	TTLL10	16	49802099	49819451	-	x							x
ENSCHIG00000024451	CTRC	16	50536752	50543037	-										x
ENSCHIG00000011019	CFAP107	16	53203804	53239443	-					x	x			x	x
ENSCHIG00000025093	SLC9C2	16	53470821	53564510	-		x	x							x
ENSCHIG00000026884	TDRD5	16	59388188	59470188	+	x				x			x
ENSCHIG00000016949	LHX4	16	59998269	60043908	+	x		x					x		x
ENSCHIG00000009984	PDC	16	66132550	66150108	-							x			x	x
ENSCHIG00000009433	NEK2	16	70429368	70442910	+	x			x	x	x	x	x	x	x	x	x
ENSCHIG00000007804	RD3	16	70624406	70627028	+	x							x		x
ENSCHIG00000009909	ASPM	16	74621837	74683206	-						x
ENSCHIG00000018168	LHX9	16	75434131	75450652	+										x		x
ENSCHIG00000025176		16	78355419	78358287	+										x
ENSCHIG00000013625	PTPN7	16	78901868	78908120	+							x	x		x
ENSCHIG00000020704	TNNT2	16	79342245	79348589	+				x		x			x		x
ENSCHIG00000023425	LOC102179973	17	45694	49754	-					x	x		x
ENSCHIG00000023467		17	229933	230614	-	x							x	x
ENSCHIG00000024061		17	247460	253345	-	x							x	x
ENSCHIG00000017632		17	286891	287510	-	x								x
ENSCHIG00000011400		17	312975	313486	-									x
ENSCHIG00000015496		17	549293	549986	+	x							x	x
ENSCHIG00000011513		17	592861	593393	-	x							x	x
ENSCHIG00000024591	PLA2G3	17	1358176	1362669	+						x			x
ENSCHIG00000004311	LOC102190250	17	1781342	1790587	+								x		x
ENSCHIG00000023534	LOC102169408	17	1800735	1812930	+	x							x		x
ENSCHIG00000019805	OSM	17	1980489	1988234	+							x
ENSCHIG00000025185	CRYBA4	17	4809754	4815653	-	x					x	x	x			x
ENSCHIG00000018046	HNF1A	17	7939129	7954950	-										x	x
ENSCHIG00000021746	LOC102177554	17	8913738	8916188	+	x							x
ENSCHIG00000021727	TMEM116	17	8943693	8952055	-	x							x
ENSCHIG00000013401	CFAP73	17	9978040	9987834	-					x	x			x	x
ENSCHIG00000008647	HRK	17	13045581	13045856	-					x	x			x
ENSCHIG00000014462	CCDC60	17	15276766	15369238	+						x				x
ENSCHIG00000006355	TMEM233	17	15412618	15459789	+						x				x
ENSCHIG00000013104	CCDC63	17	16524563	16559322	-										x
ENSCHIG00000011136	HCAR1	17	18434590	18435597	-										x
ENSCHIG00000008831	PIWIL1	17	24426353	24467212	+										x
ENSCHIG00000015576	LRCOL1	17	26602143	26604909	-					x	x
ENSCHIG00000011037	UCP1	17	53821167	53848002	-					x
ENSCHIG00000024482	IL15	17	54906796	54922513	+		x	x
ENSCHIG00000021322		17	56831198	56858061	-					x
ENSCHIG00000012332	POU4F2	17	59288184	59289856	+							x				x	x
ENSCHIG00000014958	FGB	17	67973488	67980791	+										x
ENSCHIG00000014007	LOC102174148	18	3801190	3804190	+	x							x
ENSCHIG00000016461		18	4071225	4071595	+		x
ENSCHIG00000002159	HSD17B2	18	9934332	10036654	+	x							x
ENSCHIG00000023079	SLC38A8	18	11736385	11777334	-		x								x
ENSCHIG00000007208	DNAAF1	18	11846956	11867843	+					x	x			x	x
ENSCHIG00000014498	ADAD2	18	11877937	11885902	+		x	x
ENSCHIG00000003069	KCNG4	18	11896843	11909463	-										x	x
ENSCHIG00000016347	GINS2	18	13049993	13086565	-	x							x	x	x
ENSCHIG00000021117		18	13093501	13099241	-	x			x	x	x	x	x	x	x
ENSCHIG00000006073	CA5A	18	14743303	14771397	-							x
ENSCHIG00000023815	IL17C	18	15285040	15285986	+										x
ENSCHIG00000018087	SNAI3	18	15313006	15321321	-				x						x
ENSCHIG00000019029	CDH15	18	15662771	15681990	+	x	x	x			x		x		x
ENSCHIG00000013192	DPEP1	18	15936405	15942118	+				x					x
ENSCHIG00000026020	SNX20	18	18241562	18245457	+							x
ENSCHIG00000026888	C18H16orf78	18	19454352	19475474	-		x	x			x
ENSCHIG00000022997	SHCBP1	18	22362456	22390424	+				x								x
ENSCHIG00000020999	IRX6	18	24982396	24987813	+		x	x			x				x	x	x
ENSCHIG00000023734	SLC6A2	18	25249628	25303257	+							x				x
ENSCHIG00000016930	CNGB1	18	27159230	27225810	-						x				x
ENSCHIG00000014107	PRSS54	18	27461164	27474864	-										x
ENSCHIG00000026581		18	27791922	27795716	+										x
ENSCHIG00000026054	TERB1	18	35755834	35785277	-					x					x
ENSCHIG00000023982	CDH16	18	35883533	35892809	-										x
ENSCHIG00000014998	PLEKHG4	18	36171300	36179304	+									x
ENSCHIG00000004358	HSD11B2	18	36306224	36313093	+	x							x
ENSCHIG00000025951	AGRP	18	36351095	36351843	-						x
ENSCHIG00000013945	NRN1L	18	36646762	36648083	+	x	x			x	x	x	x	x	x		x
ENSCHIG00000019954	DPEP2	18	36724741	36729232	-								x		x
ENSCHIG00000022635		18	45998755	45999122	+											x
ENSCHIG00000018741	SELENOV	18	50063118	50066224	+		x	x		x	x				x
ENSCHIG00000011678		18	50071782	50072092	-										x
ENSCHIG00000024926	LGALS16	18	50125604	50127337	+										x
ENSCHIG00000020836	LGALS15	18	50158122	50159866	+										x
ENSCHIG00000014344	LOC102191547	18	50959148	50970898	-	x							x
ENSCHIG00000013687	LOC102189985	18	51044016	51056563	-										x
ENSCHIG00000026532	LOC108633257	18	51202725	51214603	+					x
ENSCHIG00000021270	LOC102177329	18	51538769	51555515	+		x			x				x
ENSCHIG00000014477	CNFN	18	51807027	51807904	+	x							x
ENSCHIG00000027270		18	52219011	52224135	+						x					x
ENSCHIG00000023735	LYPD3	18	52685701	52689610	-	x							x		x
ENSCHIG00000024358		18	52832137	52859926	+						x
ENSCHIG00000009521	LOC102169126	18	53374766	53375246	-										x
ENSCHIG00000006754	CEACAM20	18	53376018	53391945	-										x
ENSCHIG00000024908	CBLC	18	53598719	53613913	+	x							x
ENSCHIG00000024701	CKM	18	54007193	54018765	-								x
ENSCHIG00000011232	FOXA3	18	54442817	54448647	+	x							x
ENSCHIG00000016612	PTGIR	18	54796925	54799123	-											x
ENSCHIG00000023022	CRX	18	55746913	55750529	+										x
ENSCHIG00000022423	BSPH1	18	55854021	55856108	-						x	x			x		x
ENSCHIG00000008826	ELSPBP1	18	55875336	55884589	+										x
ENSCHIG00000023768	LOC102178850	18	56328691	56341098	+	x				x		x	x
ENSCHIG00000014375	LOC102185028	18	56356093	56357127	+	x	x			x			x		x
ENSCHIG00000009425	NTF4	18	56595626	56596258	-	x							x
ENSCHIG00000026826		18	57652818	57656928	-	x
ENSCHIG00000022730	LOC102177186	18	57980337	57986592	-	x							x
ENSCHIG00000021675	KLK7	18	58058163	58067741	-			x		x		x				x	x
ENSCHIG00000014860	KLK8	18	58069620	58074835	-							x				x
ENSCHIG00000024879	KLK10	18	58082945	58091417	-				x
ENSCHIG00000003601	KLK11	18	58093778	58096410	-				x	x
ENSCHIG00000021796	KLK12	18	58097335	58103533	-				x	x
ENSCHIG00000023623		18	58285668	58287964	-							x
ENSCHIG00000012859	LIM2	18	58476663	58482783	-										x
ENSCHIG00000014292	LOC102179754	18	59673527	59674289	-	x							x
ENSCHIG00000009884	LOC102190544	18	62379544	62386895	-	x	x	x	x	x	x	x	x	x	x	x	x
ENSCHIG00000007908	CACNG6	18	63395714	63411871	+					x	x			x
ENSCHIG00000013269	SBK2	18	63739783	63744530	+	x							x
ENSCHIG00000017180	IL11	18	63878450	63880206	+	x							x
ENSCHIG00000019110	LOC102184937	18	63888764	63889778	+	x							x
ENSCHIG00000021882	EPS8L1	18	64069896	64079221	-	x							x
ENSCHIG00000017270	LOC106503874	18	64331246	64339473	-		x	x
ENSCHIG00000010756		18	64731103	64737181	+						x	x				x
ENSCHIG00000020602	OSCAR	18	64772478	64870250	+	x				x			x
ENSCHIG00000017999	LOC102180074	18	66562200	66563662	+				x
ENSCHIG00000002924	SMIM36	19	5393141	5393422	-										x
ENSCHIG00000025417	C19H17orf67	19	7216290	7240019	-				x	x				x
ENSCHIG00000020866		19	8058514	8061177	+								x
ENSCHIG00000012968	LOC102175436	19	15522595	15526405	-	x							x
ENSCHIG00000014732	SPACA3	19	16904036	16917904	-					x	x
ENSCHIG00000018458	LOC102187672	19	18922243	18931105	+								x
ENSCHIG00000025092	SEBOX	19	19681124	19682030	-										x
ENSCHIG00000003163	SLC6A4	19	21107560	21127442	-		x	x				x	x	x	x	x
ENSCHIG00000022441	TLCD2	19	22603475	22605438	-									x	x
ENSCHIG00000012203	AIPL1	19	25238839	25249892	+										x
ENSCHIG00000025376	CLDN7	19	26781342	26782965	-	x							x
ENSCHIG00000025830		19	26960673	26961713	+	x
ENSCHIG00000027064	CCDC42	19	27994883	28007191	-						x
ENSCHIG00000026542	GLP2R	19	28712831	28754691	+						x			x
ENSCHIG00000026517	RCVRN	19	28760244	28768217	-										x
ENSCHIG00000008714	MYH8	19	29125425	29154196	-												x
ENSCHIG00000009070	LOC102180883	19	29173492	29196520	-				x					x
ENSCHIG00000026092	MYH2	19	29230021	29256304	-						x			x
ENSCHIG00000020512	LOC102181716	19	29317579	29337126	-				x	x	x
ENSCHIG00000011151	PIRT	19	29489115	29489522	-						x						x
ENSCHIG00000025261	ALDH3A1	19	33552353	33558455	+										x
ENSCHIG00000011493	PLD6	19	34584696	34587412	+					x
ENSCHIG00000010709	DLX3	19	36306436	36313052	+				x
ENSCHIG00000010948	DLX4	19	36325518	36332672	-										x
ENSCHIG00000022700	GNGT2	19	37005548	37006218	+										x
ENSCHIG00000010936	GIP	19	37212414	37217837	+										x
ENSCHIG00000015504	HOXB8	19	37512693	37514206	+							x
ENSCHIG00000008881	HOXB6	19	37528447	37530151	+							x
ENSCHIG00000023147	HOXB5	19	37532814	37534302	+							x				x
ENSCHIG00000025323	HOXB4	19	37548001	37549578	+							x				x
ENSCHIG00000013978	HOXB3	19	37572988	37575102	+							x				x
ENSCHIG00000025836	HOXB2	19	37580628	37584704	+							x				x
ENSCHIG00000021993	TBX21	19	38348651	38358878	-	x	x	x					x	x	x
ENSCHIG00000010304	C19H17orf98	19	39086877	39089879	-				x
ENSCHIG00000013068	FBXO47	19	39157755	39180471	-	x					x		x			x
ENSCHIG00000020426	PNMT	19	39685883	39688179	+				x
ENSCHIG00000027220	GRB7	19	39749231	39753049	+	x							x
ENSCHIG00000025542	ZPBP2	19	39859372	39871013	+					x
ENSCHIG00000014962	CSF3	19	39974887	39979837	+	x
ENSCHIG00000024470	KRT27	19	40620644	40628144	-				x	x						x
ENSCHIG00000013100	KRT23	19	40760007	40777068	-										x
ENSCHIG00000019803	LOC102179515	19	41352961	41364277	-	x			x				x	x
ENSCHIG00000018811	LOC102179515	19	41368788	41372986	-	x							x
ENSCHIG00000014749	KRT14	19	41438964	41443106	-								x
ENSCHIG00000010632	LOC102177275	19	41482424	41487769	-								x
ENSCHIG00000012495	LOC102176997	19	41489941	41497262	-										x
ENSCHIG00000012489	GAST	19	41570993	41571447	+						x
ENSCHIG00000025119	HCRT	19	41941588	41942799	-					x	x			x	x
ENSCHIG00000010030		19	42179211	42179429	+										x
ENSCHIG00000022166	LOC102182869	19	42548237	42556766	+									x
ENSCHIG00000014982		19	42573543	42580169	+					x				x
ENSCHIG00000015761	MEOX1	19	43188716	43205911	-										x		x
ENSCHIG00000026903		19	44031557	44037006	-	x							x
ENSCHIG00000027031	WNT9B	19	44965164	44967656	-				x					x
ENSCHIG00000002390	SPPL2C	19	45487609	45489669	+		x	x
ENSCHIG00000023431	MARCHF10	19	46738081	46820186	-				x					x	x
ENSCHIG00000024353	LOC106503207	19	47440808	47453742	+		x								x
ENSCHIG00000023490	LOC102172482	19	47715113	47719662	+	x							x		x
ENSCHIG00000018669	LOC108638229	19	47729408	47732167	-	x		x		x	x	x	x		x	x	x
ENSCHIG00000016944	CD79B	19	47749691	47752572	-	x							x
ENSCHIG00000016524		19	49556576	49557821	+									x
ENSCHIG00000023379	LOC106503208	19	50230893	50232852	+	x							x
ENSCHIG00000021218	NPB	19	50365431	50365878	-	x							x
ENSCHIG00000016232	PDE6G	19	50526643	50527814	+										x
ENSCHIG00000010058	FSCN2	19	50606110	50611849	-	x							x		x
ENSCHIG00000025472	CARD14	19	51646250	51667529	-	x											x
ENSCHIG00000011109	CEP295NL	19	52693008	52694043	+	x							x
ENSCHIG00000020609	TMEM235	19	53134155	53139998	-					x	x		x
ENSCHIG00000025600	ST6GALNAC1	19	54342504	54360205	+	x							x
ENSCHIG00000025107	PRCD	19	54434562	54435008	-										x
ENSCHIG00000017245	AANAT	19	54498765	54500017	-										x
ENSCHIG00000021269	AANAT	19	54510335	54513036	-	x			x	x	x	x	x	x	x	x	x
ENSCHIG00000027145		19	54727265	54727882	-										x
ENSCHIG00000017151	GALR2	19	54809476	54811919	-						x					x	x
ENSCHIG00000026451		19	55167040	55171574	-	x							x
ENSCHIG00000023179	LOC108638216	19	55590997	55596850	-		x	x
ENSCHIG00000023164	LOC102175987	19	55995274	56001271	+							x
ENSCHIG00000022091	LOC102189347	19	56111194	56126453	+					x		x
ENSCHIG00000024904	DNAI2	19	56307358	56414387	-					x	x			x	x
ENSCHIG00000009023	TLX3	20	3218134	3220314	+		x	x				x
ENSCHIG00000023731		20	4794880	4814659	+	x							x	x
ENSCHIG00000017029		20	7999190	8006826	+	x							x
ENSCHIG00000021608	TMEM171	20	8519758	8527399	-	x							x		x	x
ENSCHIG00000012886	SHISAL2B	20	14757133	14781039	-			x	x	x	x			x
ENSCHIG00000008856	DEPDC1B	20	18575255	18686965	+				x
ENSCHIG00000001049		20	19406757	19407206	+	x							x
ENSCHIG00000007320		20	19575828	19670254	+	x
ENSCHIG00000008951	LOC102190074	20	23811203	23812492	-	x							x
ENSCHIG00000021210	C6	20	33310593	33376779	+										x
ENSCHIG00000014349	LIFR	20	35873654	35921943	+	x							x				x
ENSCHIG00000023187	GDNF	20	36606069	36627311	+						x	x		x
ENSCHIG00000020305	LOC102173506	20	38124498	38148183	+	x		x					x
ENSCHIG00000020828	IL7R	20	38265978	38298573	-							x
ENSCHIG00000010864	PRLR	20	39016914	39080965	+	x							x
ENSCHIG00000020709	SLC45A2	20	39750397	39785550	+			x		x				x	x
ENSCHIG00000024211	NPR3	20	40868118	40946344	-	x							x				x
ENSCHIG00000017981		20	52413949	52414752	-		x										x
ENSCHIG00000023690	IRX4	20	70761385	70772967	+							x				x	x
ENSCHIG00000021410	SLC6A3	20	71014567	71050136	+						x
ENSCHIG00000017593	SLC6A18	20	71278606	71293799	-						x
ENSCHIG00000009247	SLC6A19	20	71295259	71312046	-					x				x
ENSCHIG00000016623	FAM169B	21	7444142	7514590	+	x							x	x
ENSCHIG00000016724	ST8SIA2	21	13789632	13864112	-						x
ENSCHIG00000014526	ISG20	21	18888768	18905312	+										x
ENSCHIG00000010682		21	21494640	21494810	+	x							x
ENSCHIG00000020577		21	26654368	26716113	+		x	x								x
ENSCHIG00000021444	TMC3	21	26757112	26812140	-		x	x
ENSCHIG00000016255		21	29588200	29589465	+								x
ENSCHIG00000014046	SH2D7	21	30077497	30086868	+			x							x
ENSCHIG00000015568	ISL2	21	31183330	31188290	+	x							x		x
ENSCHIG00000009280		21	32963892	32973778	+		x	x
ENSCHIG00000025617	LOC102170823	21	33395989	33410004	+						x
ENSCHIG00000015005	LOC102173834	21	34248328	34286952	-	x							x	x
ENSCHIG00000016245	LOC102168343	21	34253446	34272881	-	x							x
ENSCHIG00000015715		21	34283025	34286952	-	x							x
ENSCHIG00000020332	LOC102176598	21	34289181	34299370	-						x
ENSCHIG00000021678		21	44230948	44231712	+	x
ENSCHIG00000023893	NKX21	21	46123042	46125086	-				x		x
ENSCHIG00000015528		21	46233642	46234198	+		x	x									x
ENSCHIG00000017353	PAX9	21	46280815	46293887	+	x							x
ENSCHIG00000023519	FOXA1	21	47186096	47194058	-						x		x
ENSCHIG00000013240		21	47354857	47420920	+										x
ENSCHIG00000023697	MIS18BP1	21	54421890	54461056	-			x					x	x	x
ENSCHIG00000018370	TGM7	21	54535277	54566328	-	x							x
ENSCHIG00000015076	SLC24A4	21	56485353	56665103	+				x	x	x	x			x	x
ENSCHIG00000021061	LOC102171661	21	58391939	58416905	-	x
ENSCHIG00000017391	SERPINA5	21	58669759	58675509	+	x					x				x
ENSCHIG00000016784	LOC102174166	21	58686965	58698504	+	x
ENSCHIG00000014562	LOC102186111	21	58718571	58726433	+	x							x
ENSCHIG00000019022	LOC102175387	21	58779344	58791900	-	x
ENSCHIG00000021215	SLC25A47	21	64504399	64512445	+			x			x				x
ENSCHIG00000015712		21	67735110	67736651	-										x
ENSCHIG00000011541	TDRD9	21	67744831	67857669	+					x	x			x	x		x
ENSCHIG00000025061	RD3L	21	67753132	67756129	-				x		x			x	x		x
ENSCHIG00000026025	C21H14orf180	21	68293651	68296376	+	x
ENSCHIG00000022824		21	69186083	69187639	+								x
ENSCHIG00000024745	EOMES	22	2006924	2012319	-		x	x						x
ENSCHIG00000021533	VILL	22	11317290	11336924	+	x			x				x
ENSCHIG00000026295	SLC22A13	22	11603767	11611956	+		x	x
ENSCHIG00000015851	SCN5A	22	11838672	11923873	-				x	x	x			x			x
ENSCHIG00000013210	KIF15	22	16334853	16386123	+										x
ENSCHIG00000007774	OXTR	22	17594805	17603403	+									x
ENSCHIG00000011713	GXYLT2	22	28682165	28761515	-	x							x
ENSCHIG00000020872	PROK2	22	29776787	29790832	+					x				x
ENSCHIG00000017880	MDFIC2	22	31209420	31318008	+												x
ENSCHIG00000024382	C3orf49	22	37611135	37622669	-	x							x
ENSCHIG00000019114		22	37846394	37846997	-									x
ENSCHIG00000010042	FAM3D	22	42617992	42664843	+	x	x	x							x
ENSCHIG00000022130	DNASE1L3	22	43032301	43056864	+	x							x
ENSCHIG00000010382	LOC102168949	22	43684041	43684289	-	x							x
ENSCHIG00000018537	LRTM1	22	45991985	46001577	+										x
ENSCHIG00000025103	GNAT1	22	50235303	50238554	-										x
ENSCHIG00000004840	LOC102177288	22	50454215	50457829	+					x	x			x			x
ENSCHIG00000023503	TMEM89	22	51332037	51332864	+			x
ENSCHIG00000010192	LOC102173049	22	52331764	52335201	+										x	x
ENSCHIG00000011179		22	52389805	52392354	-										x
ENSCHIG00000002964		22	52400622	52400954	-						x		x	x	x
ENSCHIG00000015859	PRSS45	22	52761109	52768614	+										x
ENSCHIG00000018386	LRRC2	22	52876056	52946440	+	x							x		x
ENSCHIG00000024180	EFCAB12	22	56299875	56320725	+					x	x			x	x
ENSCHIG00000013445	MKRN2OS	22	56575298	56585330	+	x							x
ENSCHIG00000017135	IRF4	23	189691	203791	+									x
ENSCHIG00000021408	MAK	23	4948199	4996547	-					x	x			x	x
ENSCHIG00000015883	GCM2	23	5013762	5020148	-						x
ENSCHIG00000018356	SYCP2L	23	5024787	5080888	+	x							x
ENSCHIG00000024101	STMND1	23	10218089	10240232	+										x
ENSCHIG00000017990	PPP1R3G	23	16108209	16109246	+							x				x
ENSCHIG00000010386	LOC106503502	23	18079711	18080022	-	x							x		x
ENSCHIG00000010723	LOC102181641	23	18090403	18090813	-	x							x		x
ENSCHIG00000008340	LOC106503501	23	18091740	18092132	-	x							x		x
ENSCHIG00000010554	H16	23	18138659	18139291	-	x							x		x
ENSCHIG00000005720	LOC108633408	23	18213188	18213598	-	x							x		x
ENSCHIG00000006539	LOC102181912	23	18218890	18219270	+										x
ENSCHIG00000008842	LOC102182458	23	18225810	18226202	+	x							x		x
ENSCHIG00000009774	LOC106503502	23	18236139	18236450	+	x							x		x
ENSCHIG00000007534	LOC102183280	23	18266664	18267044	+								x		x
ENSCHIG00000009676	LOC108633412	23	18276161	18276571	-	x							x
ENSCHIG00000011039	LOC106501778	23	18278379	18278771	-	x							x		x
ENSCHIG00000024658		23	18475629	18476567	-		x
ENSCHIG00000011209	LOC102178584	23	18601812	18602192	-								x		x
ENSCHIG00000012270		23	18611060	18611368	+	x							x
ENSCHIG00000001191	LOC102178318	23	18611598	18611978	-	x							x
ENSCHIG00000024266		23	18612311	18613068	+	x							x
ENSCHIG00000024587	PRSS16	23	18684402	18693987	-					x
ENSCHIG00000002971	LOC102180307	23	18953534	18953845	+	x							x
ENSCHIG00000008505	LOC106503502	23	18963520	18963831	-	x							x		x
ENSCHIG00000016876		23	18964836	18969342	-										x
ENSCHIG00000000946	H15	23	18979845	18980525	-	x
ENSCHIG00000004109	LOC102185882	23	18982850	18983260	-								x		x
ENSCHIG00000024364	LOC102168905	23	21967783	21975626	-		x	x		x				x	x	x
ENSCHIG00000008644	CDSN	23	22044033	22045655	-						x
ENSCHIG00000022732	NCR3	23	22257192	22259643	-		x
ENSCHIG00000022933	SLC44A4	23	22481442	22494581	-	x							x	x
ENSCHIG00000008175		23	23090932	23092302	-	x							x
ENSCHIG00000023280	TFAP2D	23	25831468	25891880	-				x					x			x
ENSCHIG00000024674	ADGRF1	23	28620876	28669049	+				x
ENSCHIG00000017037	PRPH2	23	32426914	32440954	+										x
ENSCHIG00000013876	GUCA1B	23	32892258	32902154	+										x
ENSCHIG00000011263	GUCA1A	23	32904814	32911755	-						x	x			x
ENSCHIG00000014451	TREML2	23	33678914	33687881	+	x							x
ENSCHIG00000025707	KCNK16	23	35636660	35643291	+				x
ENSCHIG00000026243	KCNK17	23	35644218	35660094	+				x
ENSCHIG00000022787	GLP1R	23	35869309	35905556	-	x					x		x
ENSCHIG00000004476	TMEM217	23	37624851	37650495	+										x
ENSCHIG00000015827	RAB44	23	38106240	38132248	-								x		x
ENSCHIG00000020453	PNPLA1	23	38486758	38538283	-	x				x	x	x	x	x
ENSCHIG00000018872	TULP1	23	39245227	39259305	+					x		x			x
ENSCHIG00000018098	TCP11	23	39607712	39638905	+						x
ENSCHIG00000017087	SPDEF	23	40100598	40107766	+		x						x		x
ENSCHIG00000013102	LOC106503481	23	41559512	41566082	+		x
ENSCHIG00000020109		23	42313892	42429917	+				x	x				x
ENSCHIG00000021857	HSBP1L1	24	427855	433202	-		x
ENSCHIG00000000288	GALR1	24	2157485	2168609	-						x
ENSCHIG00000017783		24	16263713	16264549	-		x	x							x		x
ENSCHIG00000000423	MEP1B	24	25293755	25328374	-				x	x	x
ENSCHIG00000010114	RNF125	24	25453444	25495684	-					x		x				x
ENSCHIG00000021842	DSG3	24	25976355	26008273	-	x							x
ENSCHIG00000021926	DSC3	24	26382541	26434760	+	x							x
ENSCHIG00000018832	PSMA8	24	30961929	31002059	-	x							x		x
ENSCHIG00000000490		24	31004774	31014411	+										x
ENSCHIG00000018847	GATA6	24	34499840	34531707	-										x
ENSCHIG00000012461	CLUL1	24	35853996	35885116	+										x
ENSCHIG00000019780	LOXHD1	24	46431005	46629483	-				x	x
ENSCHIG00000011642	SKOR2	24	47100548	47134783	-		x	x			x	x
ENSCHIG00000016115	RAB27B	24	54303164	54480163	+	x							x
ENSCHIG00000011669	GRP	24	58402264	58415613	+				x	x	x	x		x
ENSCHIG00000015602	RAX	24	58437101	58441135	-	x					x		x		x
ENSCHIG00000021586	CPLX4	24	58459407	58481786	-										x
ENSCHIG00000016021	LOC102180556	24	62017794	62028773	-					x
ENSCHIG00000009858		25	171799	171957	+		x	x
ENSCHIG00000009759	PRR35	25	430965	432952	+		x	x				x
ENSCHIG00000016578	NHLRC4	25	435462	435928	+	x							x
ENSCHIG00000011096	LOC102175638	25	592009	600201	-			x
ENSCHIG00000022432	GNG13	25	615079	615462	-		x	x					x	x	x
ENSCHIG00000005253	SSTR5	25	793753	794859	+	x					x		x	x
ENSCHIG00000025068	LOC102177855	25	911372	912603	-		x	x							x
ENSCHIG00000013659	LOC102178129	25	918445	919680	+		x	x							x	x
ENSCHIG00000013357	MEIOB	25	1317309	1344596	-		x	x		x				x	x
ENSCHIG00000020352	RPL3L	25	1415097	1425244	-							x			x	x
ENSCHIG00000018570	PRSS22	25	2073127	2077926	+								x
ENSCHIG00000020784	LOC102189536	25	2106664	2109046	-		x	x
ENSCHIG00000002207	CLDN9	25	2312150	2312803	+	x							x
ENSCHIG00000007323	BICDL2	25	2325155	2331268	-	x							x
ENSCHIG00000022312	NLRC3	25	2830437	2846599	-	x							x
ENSCHIG00000020178		25	3502407	3502801	-				x
ENSCHIG00000008202	ATF7IP2	25	9054920	9122938	+				x					x
ENSCHIG00000010110	LOC108633924	25	14136165	14136581	+							x	x
ENSCHIG00000019573	TMC5	25	16862038	16946375	+					x			x
ENSCHIG00000015363	UMOD	25	17834281	17855065	-											x
ENSCHIG00000018421	PDILT	25	17858636	17905751	-											x
ENSCHIG00000018112	LOC102181920	25	19980615	20018525	+	x							x		x
ENSCHIG00000022191	ERN2	25	21290048	21314175	-										x
ENSCHIG00000010751	IL27	25	25970213	25975275	-				x						x
ENSCHIG00000016546	PRSS36	25	27107734	27115989	-	x	x				x		x
ENSCHIG00000021118	TRIM72	25	27169273	27181477	+					x				x
ENSCHIG00000021400	LOC102180368	25	27327164	27353608	+									x
ENSCHIG00000007658	FKBP6	25	33591460	33604418	-		x	x
ENSCHIG00000018300	TRIM50	25	33609451	33616957	+	x							x			x
ENSCHIG00000023486	CCL26	25	33827657	33831795	-	x							x
ENSCHIG00000024911	MYL10	25	36010500	36101806	+									x
ENSCHIG00000007308	COL26A1	25	36131083	36297096	-						x			x	x
ENSCHIG00000020858	SERPINE1	25	36474880	36480449	-								x	x	x
ENSCHIG00000025990		25	37145100	37154385	+					x
ENSCHIG00000026332	KPNA7	25	37998355	38025042	+					x					x
ENSCHIG00000019239	LOC102175356	25	39391183	39399378	+										x
ENSCHIG00000019859	LOC108634038	26	176641	177606	+			x					x
ENSCHIG00000012050		26	639260	644439	+	x							x
ENSCHIG00000011552	ADAM12	26	6127068	6531200	+									x
ENSCHIG00000026470	HMX2	26	9085398	9088839	-						x	x
ENSCHIG00000010956	HMX3	26	9096968	9101028	-						x	x
ENSCHIG00000016797		26	11397984	11402297	-									x
ENSCHIG00000024050	SLC18A2	26	14373355	14414587	-	x	x	x			x	x	x		x
ENSCHIG00000011844		26	16127742	16129164	+	x				x		x	x			x
ENSCHIG00000002274	VWA2	26	17232180	17281877	-	x			x	x			x	x
ENSCHIG00000023118		26	17751402	17764930	-	x							x
ENSCHIG00000016976	FGF8	26	29154551	29160654	+					x	x				x
ENSCHIG00000017143	TLX1	26	29714859	29721530	-						x
ENSCHIG00000022296	WNT8B	26	30304603	30308981	-					x	x				x
ENSCHIG00000023220	LOXL4	26	32261543	32277708	+	x					x		x		x
ENSCHIG00000014737		26	33099992	33100385	-	x							x		x
ENSCHIG00000007274	TLL2	26	33769288	33910553	+	x	x	x		x	x		x
ENSCHIG00000016653	PDE6C	26	36421429	36479854	-	x	x	x	x	x	x	x	x	x	x	x	x
ENSCHIG00000021128	LOC106503632	26	36978333	36986248	-		x	x								x
ENSCHIG00000018645	ANKRD1	26	38810030	38818647	+										x
ENSCHIG00000020369	LIPM	26	40853141	40887716	-	x							x
ENSCHIG00000017757		26	43129801	43130889	+		x	x
ENSCHIG00000019906	IDO1	27	10561365	10574741	-												x
ENSCHIG00000014811	HTRA4	27	11582034	11593860	-		x			x				x
ENSCHIG00000013874	ADRB3	27	12465321	12469036	+									x
ENSCHIG00000023645	LOC102173362	27	20830303	20871232	+				x	x				x	x	x
ENSCHIG00000011097	SGCZ	27	22606162	22794108	-				x
ENSCHIG00000015143	FGF20	27	25329195	25339029	-	x	x	x			x		x				x
ENSCHIG00000013185	FGL1	27	26159786	26184764	-										x
ENSCHIG00000022230		27	36827427	36828127	+	x							x
ENSCHIG00000015594	CHAT	28	1972850	2015043	-							x
ENSCHIG00000010324	SLC18A3	28	2023053	2024627	-						x	x			x		x
ENSCHIG00000016149	DRGX	28	2152124	2185629	+					x	x	x				x	x
ENSCHIG00000002209	C28H10orf71	28	2209527	2213816	-		x					x				x
ENSCHIG00000016959	LRRC18	28	2523598	2541192	+					x	x			x	x
ENSCHIG00000025307		28	2609508	2711384	-							x
ENSCHIG00000023856	PTPN20	28	3209581	3232854	+										x
ENSCHIG00000018131	GDF2	28	3482335	3488304	+					x	x				x
ENSCHIG00000011706	RBP3	28	3494829	3506059	+										x
ENSCHIG00000009908	LRIT1	28	6489369	6505428	+							x			x		x
ENSCHIG00000000072	LRIT2	28	6511439	6515631	+										x
ENSCHIG00000013431	LOC102175746	28	10186268	10190252	+					x		x
ENSCHIG00000015787	LOC102175466	28	10197821	10200441	+					x		x				x
ENSCHIG00000000455	MYOZ1	28	16015228	16021257	+	x			x	x			x	x	x
ENSCHIG00000010754	OIT3	28	16674814	16700584	-						x				x
ENSCHIG00000009482	NPFFR1	28	19190940	19197377	+						x
ENSCHIG00000019874	ATOH7	28	20950942	20951400	+		x	x
ENSCHIG00000015250	MYPN	28	20963763	21051645	-		x	x							x
ENSCHIG00000020150	LOC102189373	28	29629242	29629517	-	x							x
ENSCHIG00000021611	NOX4	29	5578433	5758945	+						x			x			x
ENSCHIG00000002265	LOC102184974	29	8544388	8544909	-		x	x						x
ENSCHIG00000010510	KCTD14	29	17461580	17464448	+	x	x						x
ENSCHIG00000012938	LOC102183041	29	18157971	18355853	+						x
ENSCHIG00000023301	DBX1	29	24147282	24153933	+								x		x
ENSCHIG00000012548	LOC100860781	29	25872725	25875975	+	x			x				x	x
ENSCHIG00000012672		29	26310358	26311057	-	x							x
ENSCHIG00000014111	ROBO3	29	27654759	27677206	+		x	x			x				x
ENSCHIG00000020404	TMEM45B	29	35306554	35310283	+			x
ENSCHIG00000022843	MS4A8	29	36292965	36312544	+	x							x
ENSCHIG00000012875	MS4A18	29	36329167	36351570	+									x
ENSCHIG00000025121	MS4A15	29	36355331	36367188	+									x
ENSCHIG00000016267	LOC102172792	29	40119452	40129922	+			x		x
ENSCHIG00000018172	LOC102180465	29	41043607	41046618	+	x							x
ENSCHIG00000027134		29	41564005	41582923	-				x
ENSCHIG00000012746	LOC102189282	29	41721154	41753650	-				x
ENSCHIG00000014857	GPHA2	29	43580976	43581636	-	x							x		x
ENSCHIG00000017028	OVOL1	29	44321705	44330705	+			x
ENSCHIG00000005652		29	45196493	45215989	+	x	x	x					x
ENSCHIG00000008239	DRD4	29	45804141	45806873	-										x
ENSCHIG00000023094	LMNTD2	29	45870858	45876580	+	x					x	x	x		x	x
ENSCHIG00000011568	PKP3	29	46010763	46014432	-	x							x
ENSCHIG00000020228	LOC102184601	29	46515631	46518936	-		x	x						x	x
ENSCHIG00000016769	LOC102185156	29	46543334	46551307	-	x							x
ENSCHIG00000026439	TESMIN	29	47152198	47193381	-											x	x
ENSCHIG00000008487		29	47348798	47352342	-		x	x				x
ENSCHIG00000012980	FGF19	29	47979398	47984667	-						x
ENSCHIG00000011165	PHLDA2	29	49713049	49718094	+				x
ENSCHIG00000017098	SLC22A18	29	49716250	49738628	-				x
ENSCHIG00000026162	TH	29	50402787	50409293	+						x	x		x	x
ENSCHIG00000003732	TNNI2	29	50656011	50656984	-					x	x	x
ENSCHIG00000020154	POF1B	LWLT01000021.1	4657876	4761948	-	x							x
ENSCHIG00000016036		LWLT01000021.1	5567632	5569992	+	x							x		x
ENSCHIG00000009967	ERCC6L	LWLT01000021.1	9758274	9789255	+								x
ENSCHIG00000014964	CXCR3	LWLT01000021.1	10270868	10274732	+	x							x
ENSCHIG00000019764	ARR3	LWLT01000021.1	11313593	11325589	-										x
ENSCHIG00000006759	SHROOM4	LWLT01000021.1	15406949	15626815	+					x		x	x
ENSCHIG00000012232		LWLT01000021.1	20214936	20255785	-	x							x
ENSCHIG00000011936		LWLT01000021.1	24539632	24539805	-	x
ENSCHIG00000015130		LWLT01000021.1	38353651	38498694	+			x				x
ENSCHIG00000009810		LWLT01000021.1	42843919	42853985	-								x
ENSCHIG00000003458	LOC102188937	LWLT01000021.1	43988297	43989328	-	x							x
ENSCHIG00000016448	ACE2	LWLT01000021.1	54689857	54735945	+											x
ENSCHIG00000017921	ASB9	LWLT01000021.1	54999621	55029497	+				x		x			x	x	x
ENSCHIG00000006806		LWLT01000021.1	57360804	57367275	+					x
ENSCHIG00000017454		LWLT01000021.1	58862814	58867513	-						x	x					x
ENSCHIG00000020209	LOC108634314	LWLT01000021.1	64450293	64459504	-										x
ENSCHIG00000000243	VGLL1	LWLT01000027.1	10329354	10338463	-	x							x
ENSCHIG00000000280	BRS3	LWLT01000027.1	10550325	10554557	+						x
ENSCHIG00000019311	PLAC1	LWLT01000027.1	10949424	10949963	+									x
ENSCHIG00000015570	MBNL3	LWLT01000027.1	12615278	12681625	+	x							x
ENSCHIG00000025596	FRMD7	LWLT01000027.1	12891106	12917397	+					x				x
ENSCHIG00000020678		LWLT01000027.1	13281905	13315413	+		x	x
ENSCHIG00000017431	LOC108634467	LWLT01000027.1	16209115	16216530	-	x							x
ENSCHIG00000016324	APLN	LWLT01000027.1	24092300	24096862	-							x	x			x
ENSCHIG00000021152	SLC6A14	LWLT01000027.1	28226253	28254724	-	x		x					x
ENSCHIG00000000805	AGTR2	LWLT01000027.1	28537889	28538977	+		x	x
ENSCHIG00000011576	LHFPL1	LWLT01000027.1	31016646	31075398	+				x					x
ENSCHIG00000011682		LWLT01000027.1	33386504	33386675	+			x	x
ENSCHIG00000012031	CLDN2	LWLT01000027.1	36568103	36568795	-										x
ENSCHIG00000005624	LOC102170677	LWLT01000027.1	37042121	37042424	+						x				x		x
ENSCHIG00000023015		LWLT01000027.1	41258418	41278737	+	x
ENSCHIG00000011905	LOC102171580	LWLT01000027.1	41364390	41379548	-	x				x	x		x
ENSCHIG00000023683	NYX	LWLT01000033.1	329546	334009	+										x
ENSCHIG00000008685	GPR82	LWLT01000033.1	541932	542942	+	x							x
ENSCHIG00000019369	ZNF185	LWLT01000034.1	46373	110774	-								x	x	x
ENSCHIG00000011763	GABRQ	LWLT01000034.1	247170	261958	-						x
ENSCHIG00000012877	GSC2	LWLT01000035.1	244460	245576	-					x	x				x
ENSCHIG00000013905		LWLT01000035.1	652194	657593	-	x							x
ENSCHIG00000009083	GRK1	LWLT01000036.1	305425	318806	+										x
ENSCHIG00000012958	TMEM255B	LWLT01000036.1	332182	348465	+	x							x
ENSCHIG00000000119	LOC102177969	LWLT01000039.1	207383	218899	+												x
ENSCHIG00000000219	CRLF2	LWLT01000039.1	528691	547497	-				x	x				x
ENSCHIG00000006856	AMMECR1	LWLT01000041.1	147918	205766	+	x							x
ENSCHIG00000021836	LOC102185208	LWLT01000042.1	148762	197520	-		x	x	x							x
ENSCHIG00000000271		LWLT01000042.1	377622	381762	-							x
ENSCHIG00000006740	ASMT	LWLT01000043.1	129823	158264	+										x
ENSCHIG00000014619	UPB1	LWLT01000075.1	885	20526	-				x	x	x			x
ENSCHIG00000019969		LWLT01000092.1	15704	18147	-	x							x
ENSCHIG00000020606		LWLT01000113.1	49181	103306	+	x							x
ENSCHIG00000023665		LWLT01000117.1	90050	114514	+										x
ENSCHIG00000000232	CACNA1F	LWLT01000119.1	51555	78710	+		x	x	x						x	x
ENSCHIG00000000268	TMEM184A	LWLT01000122.1	80972	87340	-	x			x				x
ENSCHIG00000016614		LWLT01000132.1	85981	88066	-	x							x
ENSCHIG00000006603		LWLT01000143.1	839	10095	-				x	x				x		x
ENSCHIG00000000265	ITGB1BP2	LWLT01000164.1	11797	15128	-		x	x
ENSCHIG00000011341	GAL3ST2	LWLT01000174.1	40769	43838	+		x	x							x
ENSCHIG00000000233	LOC108634540	LWLT01000182.1	30273	59192	-	x					x	x	x
ENSCHIG00000024515		LWLT01000197.1	54697	54961	+												x
ENSCHIG00000016583	MCEMP1	LWLT01000262.1	527	2500	-					x
ENSCHIG00000021639	LOC102170874	LWLT01000303.1	8227	27032	-										x
ENSCHIG00000021917		LWLT01000409.1	5715	13691	+		x	x					x		x
ENSCHIG00000010733	LOC108634701	LWLT01000428.1	263	22654	-	x							x			x
ENSCHIG00000023417		LWLT01000448.1	1020	17953	-					x
ENSCHIG00000012092	LOC108634722	LWLT01000468.1	14558	24384	-	x							x
ENSCHIG00000000220		LWLT01000530.1	3479	19666	+										x
ENSCHIG00000023565		LWLT01000692.1	32397	35401	+	x						x	x
ENSCHIG00000009085	LOC108635211	LWLT01000715.1	16149	17177	+								x
ENSCHIG00000000432		LWLT01000763.1	7923	10620	+					x
ENSCHIG00000019443	LOC108635503	LWLT01000763.1	18613	19200	+					x
ENSCHIG00000012360		LWLT01000904.1	23963	24174	-	x							x	x
ENSCHIG00000000431	LOC102183503	LWLT01000965.1	413	7366	-								x				x
ENSCHIG00000019170	LOC108635455	LWLT01001389.1	12114	12701	-					x
ENSCHIG00000018618	LOC108634920	LWLT01001957.1	481	9074	+		x	x		x
ENSCHIG00000017991	LOC102177285	LWLT01002159.1	1415	4715	+					x
ENSCHIG00000014538		LWLT01002245.1	12573	13185	-					x	x					x
ENSCHIG00000012644		LWLT01003190.1	4423	6812	-			x				x
ENSCHIG00000000475		LWLT01003345.1	6384	7486	-	x	x							x
ENSCHIG00000014745		LWLT01004031.1	10033	14352	+										x
ENSCHIG00000000400	LOC108635399	LWLT01006832.1	2271	5860	+	x							x	x
ENSCHIG00000000199		LWLT01008809.1	6943	10675	+										x
ENSCHIG00000000342		LWLT01012234.1	200	2106	+	x							x
ENSCHIG00000000098	SRPX2	LWLT01000027.1	41674643	41688028	-1		x	x
ENSCHIG00000000330		LWLT01019377.1	2136	3522	-1
ENSCHIG00000000503	CRYBG2	2	9170282	9189620	-1								x		x
ENSCHIG00000000520	NEUROD4	5	58552634	58564170	-1	x			x				x		x
ENSCHIG00000003279	ESM1	20	24160972	24172185	1	x					x		x		x	x
ENSCHIG00000003965	ASCL2	29	50329653	50330234	1				x	x		x
ENSCHIG00000004057		16	27301753	27302058	1					x
ENSCHIG00000006855	NEUROG2	6	13426187	13426999	1			x	x	x	x			x	x
ENSCHIG00000008310		23	18218179	18218571	-1	x							x		x
ENSCHIG00000008582		23	18978304	18978684	-1	x							x		x
ENSCHIG00000008832	GABRR1	9	48210761	48244070	1		x	x			x	x		x	x	x	x
ENSCHIG00000009078	BHMT	10	91057429	91081986	-1								x
ENSCHIG00000010102		LWLT01000960.1	15240	18672	-1	x								x
ENSCHIG00000010308		10	76575591	76576037	1	x							x		x
ENSCHIG00000010321	FAM183A	3	17903583	17911784	1					x	x				x
ENSCHIG00000010760	ANGPTL7	16	40944195	40950505	-1	x	x		x	x	x	x	x		x	x	x
ENSCHIG00000011617	GRPR	LWLT01000021.1	54128063	54172771	-1	x
ENSCHIG00000011708	IL5RA	22	23046669	23068251	1	x							x		x
ENSCHIG00000012155		23	18136431	18136742	1	x							x		x
ENSCHIG00000012795		5	101810652	101878495	-1											x
ENSCHIG00000012801	DUOX2	10	37854885	37872447	-1		x	x	x	x			x	x	x
ENSCHIG00000013219	CFAP141	3	103826373	103828854	-1					x				x	x
ENSCHIG00000013424		3	103251388	103254080	-1	x	x								x
ENSCHIG00000013997	PLSCR5	1	121473009	121491953	1				x	x	x	x	x	x	x	x	x
ENSCHIG00000014967	GUCY2D	19	27398191	27410090	1		x	x	x	x	x	x		x	x	x	x
ENSCHIG00000015980	AMPD1	3	91944493	91964754	-1		x	x	x						x
ENSCHIG00000016591		4	21256273	21308200	1							x		x	x
ENSCHIG00000018276	DNAH2	19	27159932	27258078	1					x	x			x	x		x
ENSCHIG00000018630	COL6A6	1	151476433	151649927	-1		x	x	x					x	x		x
ENSCHIG00000020394	PDE6B	6	117515417	117544146	-1		x	x	x	x	x	x		x	x	x	x
ENSCHIG00000021633	SERPINA1	21	58458993	58471223	-1	x		x					x		x
ENSCHIG00000023067	SLC5A7	11	44598430	44625003	-1		x	x			x	x		x	x	x	x
ENSCHIG00000023110	SCTR	2	64819232	64889965	1						x
ENSCHIG00000023243	SBK3	18	63724060	63736765	1	x					x		x	x	x		x
ENSCHIG00000023776	VEGFD	LWLT01000021.1	54894522	54936305	1		x	x				x			x
ENSCHIG00000024578	GABRG3	21	4114184	4412175	1				x		x			x	x		x
ENSCHIG00000024796		3	88540473	88564880	-1					x	x	x		x	x
ENSCHIG00000024924	MCTP2	21	11847103	12115136	-1	x	x	x	x	x	x	x	x		x	x	x
ENSCHIG00000024996		2	33620942	33988154	-1	x							x		x
ENSCHIG00000025018	SLC4A5	11	10182304	10269959	1		x	x			x	x			x	x	x
ENSCHIG00000025206	LRRC9	10	30946809	31060851	-1	x				x			x		x
ENSCHIG00000025437	CCR6	9	89359018	89372342	1					x	x	x
ENSCHIG00000026225	LRRN4	13	47739527	47756943	-1		x	x							x
ENSCHIG00000026260	SYNGR4	18	56094694	56103519	1					x				x		x
ENSCHIG00000026269	TYRP1	8	31500048	31519064	-1				x	x	x			x	x
ENSCHIG00000026476	PLEKHG7	5	22379315	22417123	1	x
1CHI, capra hircus chromosome; 2LWLT…, unplaced scaffolds in goat genome ARS1 developed by Bickhart et al. (2017)

## Sheet: Adenohypophysis
Supplementary Table 3B. Pathway enrichment analysis of 463 tissue-specific (tau score > 0.85) protein-coding genes expressed in the adenohypophysis of Murciano-Granadina goats. 1
Term	Overlap	P-value	q-value	Odds ratio	Combined score	Gene symbols
Hematopoietic cell lineage	8/99	4.6059159460471897E-4	0.08520944500187301	4.812755871579401	36.976397680078065	CD2;IL11;CSF3;IL6;CR2;IL7;IL5RA;CD3D
Cell adhesion molecules	8/148	0.0058876025059991025	0.47433575728129557	3.1204481792717087	16.02320935471264	SELP;CD2;CD274;SELL;CLDN9;CLDN8;CLDN7;CDH15
Cytokine-cytokine receptor interaction	12/295	0.008288277162890403	0.47433575728129557	2.3245878337120494	11.141547602469506	IL11;CSF3;IL6;IL7;CXCR3;ACKR4;IL5RA;LIFR;FASLG;PRLR;CXCL5;CCL26
Neuroactive ligand-receptor interaction	13/341	0.010255908265541526	0.47433575728129557	2.173910407427938	9.956295151739429	GLP1R;NPB;AVPR1B;FSHB;PMCH;GRPR;PRLR;TRHR;SSTR5;GHRHR;GNRHR;CGA;TSHB
Ovarian steroidogenesis	4/51	0.013898079616917382	0.5142289458259431	4.617905345671009	19.746184525604594	PLA2G4F;FSHB;HSD17B2;CGA
cAMP signaling pathway	9/216	0.018056526475577993	0.5567428996636548	2.372740595994138	9.524769386463609	GLP1R;SUCNR1;FSHB;CREB3L2;CNGA3;CNGA4;CGA;TSHB;SSTR5
JAK-STAT signaling pathway	7/162	0.029438380357117856	0.7780143380095433	2.4573797080555053	8.663384040166985	IL11;CSF3;IL6;IL7;IL5RA;LIFR;PRLR
Viral protein interaction with cytokine and cytokine receptor	5/100	0.03635410168421427	0.8028635506371824	2.8567251461988303	9.468467640804253	IL6;CXCR3;ACKR4;CXCL5;CCL26
Prolactin signaling pathway	4/70	0.039058226787754814	0.8028635506371824	3.285318559556787	10.653308247977101	CGA;PRLR;ESR1;ESR2
Leukocyte transendothelial migration	5/114	0.05795178153729962	0.99902688409138	2.488022426095821	7.086246062661162	CLDN9;CLDN8;CLDN7;RHOH;MMP9
Malaria	3/50	0.06301699027522963	0.99902688409138	3.4538615258022807	9.547685224376844	SELP;CSF3;IL6
Pathogenic Escherichia coli infection	7/197	0.07008133274048599	0.99902688409138	2.001102616877389	5.319128494853756	IL6;CLDN9;CLDN8;CLDN7;TUBB1;FASLG;MYO1G
Autoimmune thyroid disease	3/53	0.07242772057445271	0.99902688409138	3.246132596685083	8.521637482670275	FASLG;CGA;TSHB
GnRH signaling pathway	4/93	0.09052088661785221	0.99902688409138	2.4334401942170625	5.845548379805122	PLA2G4F;FSHB;GNRHR;CGA
Rheumatoid arthritis	4/93	0.09052088661785221	0.99902688409138	2.4334401942170625	5.845548379805122	IL11;IL6;CXCL5;ATP6V1B1
IL-17 signaling pathway	4/94	0.09325915031614036	0.99902688409138	2.4062788550323178	5.708591223306849	CSF3;IL6;MMP9;CXCL5
Estrogen signaling pathway	5/137	0.10630586586951855	0.99902688409138	2.0520833333333335	4.599611022389579	KRT18;CREB3L2;ESR1;MMP9;ESR2
African trypanosomiasis	2/37	0.14609155132410606	0.99902688409138	3.0853994490358128	5.934833070865976	IL6;FASLG
Aldosterone-regulated sodium reabsorption	2/37	0.14609155132410606	0.99902688409138	3.0853994490358128	5.934833070865976	HSD11B2;SFN
TNF signaling pathway	4/112	0.14876008946737213	0.99902688409138	2.0033856571252695	3.817291917191797	IL6;CREB3L2;MMP9;CXCL5
Calcium signaling pathway	7/240	0.1508281380930277	0.99902688409138	1.6281919102308966	3.0799110169873836	MCOLN3;AVPR1B;FGF20;CASQ1;GRPR;MCOLN2;TRHR
Thyroid hormone synthesis	3/75	0.15730832608377818	0.99902688409138	2.2517265193370166	4.164675242521976	CREB3L2;CGA;TSHB
Growth hormone synthesis, secretion and action	4/119	0.17312924624301695	0.99902688409138	1.880765988197037	3.298331052002408	GHRHR;POU1F1;CREB3L2;SSTR5
Tryptophan metabolism	2/42	0.17834151725060038	0.99902688409138	2.6990358126721765	4.653286000925692	AANAT;HAAO
Graft-versus-host disease	2/42	0.17834151725060038	0.99902688409138	2.6990358126721765	4.653286000925692	IL6;FASLG
Vasopressin-regulated water reabsorption	2/44	0.19153161179496064	0.99902688409138	2.5702479338842976	4.247854952925163	CREB3L2;AQP3
PI3K-Akt signaling pathway	9/354	0.20042366076773513	0.99902688409138	1.413531998045921	2.272000864772984	NTF4;CSF3;IL6;IL7;CREB3L2;FGF20;FASLG;ITGB6;PRLR
Complement and coagulation cascades	3/85	0.2027990638902962	0.99902688409138	1.9761150788303463	3.1529699082794242	CR2;SERPINA1;SERPINA5
Cocaine addiction	2/49	0.2249880507408367	0.99902688409138	2.296231170505832	3.4253063747605808	CREB3L2;SLC18A2
Hypertrophic cardiomyopathy	3/90	0.22658432389712724	0.99902688409138	1.8620689655172413	2.7644985541345277	MYBPC3;IL6;ITGB6
Measles	4/139	0.24901167988670062	0.99902688409138	1.600492459218221	2.2250934064323076	IL6;CD209;FASLG;CD3D
Regulation of lipolysis in adipocytes	2/55	0.2656147580970667	0.99902688409138	2.035656738915744	2.6986870302511448	CGA;TSHB
Transcriptional misregulation in cancer	5/192	0.273961902136441	0.99902688409138	1.4444444444444444	1.8702178813632062	IL6;PAX7;REL;MMP9;ELANE
Breast cancer	4/147	0.28117878830734133	0.99902688409138	1.510334540805455	1.9162589310417215	WNT10A;FGF20;ESR1;ESR2
Chagas disease	3/102	0.2854340079578216	0.99902688409138	1.6353591160220995	2.050322369861192	IL6;FASLG;CD3D
C-type lectin receptor signaling pathway	3/104	0.2953900122810657	0.99902688409138	1.6028116623817077	1.9545626586668612	IL6;CD209;CLEC6A
Mineral absorption	2/60	0.2994937223476452	0.99902688409138	1.8596941198822077	2.242162201103941	SLC34A2;SLC39A4
Steroid hormone biosynthesis	2/61	0.30624575500793727	0.99902688409138	1.8280804968016062	2.1632908250368987	HSD11B2;HSD17B2
Th17 cell differentiation	3/107	0.31036119769892945	0.99902688409138	1.5563376540586484	1.8209438566782241	IL6;TBX21;CD3D
Insulin resistance	3/108	0.3153578290345901	0.99902688409138	1.5414364640883977	1.7788906198499124	IL6;CREB3L2;TRIB3
Hepatitis C	4/157	0.3221862952040082	0.99902688409138	1.4108956602031395	1.598016182771886	CLDN9;CLDN8;CLDN7;FASLG
GnRH secretion	2/64	0.3264201223206823	0.99902688409138	1.7393583933173375	1.947333491235412	CGA;ESR2
Cortisol synthesis and secretion	2/65	0.33311192568508474	0.99902688409138	1.7116620752984388	1.881590292947283	NR5A1;CREB3L2
Inflammatory bowel disease	2/65	0.33311192568508474	0.99902688409138	1.7116620752984388	1.881590292947283	IL6;TBX21
Hepatitis B	4/162	0.3428676676437271	0.99902688409138	1.3658964199305725	1.4620701633076787	IL6;CREB3L2;FASLG;MMP9
Amphetamine addiction	2/69	0.3596722198398516	0.99902688409138	1.609144360840426	1.6454501377724393	CREB3L2;SLC18A2
alpha-Linolenic acid metabolism	1/25	0.3691851055845821	0.99902688409138	2.244848901098901	2.236895669860777	PLA2G4F
Human T-cell leukemia virus 1 infection	5/219	0.3704902559267813	0.99902688409138	1.2604491173416408	1.2515353905687563	CDC20;IL6;MMP7;CREB3L2;CD3D
Tight junction	4/169	0.3718656322172411	0.99902688409138	1.3074792243767313	1.2933881202631738	CLDN9;CLDN8;CLDN7;CRB3
Maturity onset diabetes of the young	1/26	0.38071186569606535	0.99902688409138	2.154945054945055	2.081057264269855	FOXA3
Collecting duct acid secretion	1/27	0.3920285656130779	0.99902688409138	2.0719568892645817	1.940223052057725	ATP6V1B1
Cell cycle	3/124	0.39497120330824237	0.99902688409138	1.336514314414867	1.2415448412706467	CDC20;SFN;CDC25C
Phototransduction	1/28	0.4031390230754883	0.99902688409138	1.9951159951159951	1.8125106217208002	PDE6A
Pertussis	2/76	0.40514831900888454	0.99902688409138	1.4564068200431837	1.3158665608584423	IL6;CXCL5
Linoleic acid metabolism	1/29	0.4140469866608127	0.99902688409138	1.9237637362637363	1.696328340734156	PLA2G4F
Ras signaling pathway	5/232	0.41743676948351605	0.99902688409138	1.187469407733725	1.037399632260738	NTF4;PLA2G4F;REL;FGF20;FASLG
Synaptic vesicle cycle	2/78	0.4178615187757526	0.99902688409138	1.4179353342032768	1.2372977404197962	SLC18A2;ATP6V1B1
Purine metabolism	3/129	0.41943749210007486	0.99902688409138	1.2831491712707181	1.1148523138611517	ENTPD8;PDE6C;PDE6A
B cell receptor signaling pathway	2/81	0.43666918996931164	0.99902688409138	1.3638804616940405	1.1300832176829279	CD79B;CR2
Taste transduction	2/86	0.467264618398482	0.99902688409138	1.2823691460055096	0.9757028076496367	TAS1R1;TAS2R3
Insulin secretion	2/86	0.467264618398482	0.99902688409138	1.2823691460055096	0.9757028076496367	GLP1R;CREB3L2
Mucin type O-glycan biosynthesis	1/36	0.4850338158369874	0.99902688409138	1.5384615384615385	1.113133333999975	ST6GALNAC1
PD-L1 expression and PD-1 checkpoint pathway in cancer	2/89	0.4851428788480532	0.99902688409138	1.237959532630379	0.8954307822752023	CD274;CD3D
Th1 and Th2 cell differentiation	2/92	0.502644501959581	0.99902688409138	1.1965105601469237	0.8230462487898125	TBX21;CD3D
Allograft rejection	1/38	0.5036922613287744	0.99902688409138	1.4551529551529552	0.9979290395322025	FASLG
Primary immunodeficiency	1/38	0.5036922613287744	0.99902688409138	1.4551529551529552	0.9979290395322025	CD3D
Epstein-Barr virus infection	4/202	0.5050639655657058	0.99902688409138	1.087719298245614	0.7429886312451403	IL6;CR2;ENTPD8;CD3D
Various types of N-glycan biosynthesis	1/39	0.5127670981546663	0.99902688409138	1.416787160208213	0.9463196585258403	B4GALNT3
Proteoglycans in cancer	4/205	0.5166138829843698	0.99902688409138	1.0713193037582172	0.7075630383994692	WNT10A;FASLG;ESR1;MMP9
Staphylococcus aureus infection	2/95	0.5197582368398005	0.99902688409138	1.1577357149204657	0.7576124165015914	SELP;KRT18
Dilated cardiomyopathy	2/96	0.5253750069950948	0.99902688409138	1.1453607643162769	0.7372034067488648	MYBPC3;ITGB6
Phagosome	3/152	0.5267358801731975	0.99902688409138	1.0837999184248581	0.6947764754187055	CD209;TUBB1;ATP6V1B1
Bladder cancer	1/41	0.5304233269206046	0.99902688409138	1.3458104395604396	0.8533512967343824	MMP9
Prostate cancer	2/97	0.53094738669482	0.99902688409138	1.1332463389879657	0.7174495834438699	CREB3L2;MMP9
Choline metabolism in cancer	2/98	0.5364751216952603	0.99902688409138	1.1213842975206612	0.6983253508548961	PLA2G4F;SLC44A4
Cushing syndrome	3/155	0.5399278712280337	0.99902688409138	1.062245565571387	0.6546828896985027	NR5A1;WNT10A;CREB3L2
Type I diabetes mellitus	1/43	0.5474414207607192	0.99902688409138	1.2815934065934067	0.7721597930179588	FASLG
Melanogenesis	2/101	0.5527882713554972	0.99902688409138	1.0872359963269054	0.6444919969533637	WNT10A;CREB3L2
Lipid and atherosclerosis	4/215	0.5541694015854449	0.99902688409138	1.0200207428023789	0.602102801301645	SELP;IL6;FASLG;MMP9
Human papillomavirus infection	6/331	0.5637471867000283	0.99902688409138	0.9930147846582387	0.569145806678354	WNT10A;CREB3L2;FASLG;ITGB6;CRB3;ATP6V1B1
Proteasome	1/46	0.5718221497707138	0.99902688409138	1.195970695970696	0.6684606276367261	PSMA8
Parathyroid hormone synthesis, secretion and action	2/106	0.579066846200144	0.99902688409138	1.034700148336512	0.5652953442781868	SLC34A2;CREB3L2
Other types of O-glycan biosynthesis	1/47	0.5796543869903915	0.99902688409138	1.1699116101290015	0.6379799868837291	GXYLT2
Intestinal immune network for IgA production	1/48	0.5873437415901478	0.99902688409138	1.1449614215571662	0.6092855415898217	IL6
Ether lipid metabolism	1/49	0.5948928131033655	0.99902688409138	1.1210508241758241	0.58224469078768	PLA2G4F
Vibrio cholerae infection	1/50	0.6023041539570876	0.99902688409138	1.098116169544741	0.5567369060149356	ATP6V1B1
Cholesterol metabolism	1/50	0.6023041539570876	0.99902688409138	1.098116169544741	0.5567369060149356	APOC3
Serotonergic synapse	2/113	0.6139279206495118	0.99902688409138	0.9691013327376964	0.4728029785182653	PLA2G4F;SLC18A2
Coronavirus disease	4/232	0.6142576739204194	0.99902688409138	0.9431403994751422	0.4596307727461819	SELP;CSF3;IL6;RPS3A
Endocrine and other factor-regulated calcium reabsorption	1/53	0.6237366265545904	0.99902688409138	1.0346048182586645	0.4883614835981051	ESR1
Pathways in cancer	9/531	0.6358781465287091	0.99902688409138	0.9256586594343278	0.4190904099009996	WNT10A;IL6;IL7;FGF20;IL5RA;FASLG;ESR1;MMP9;ESR2
Chemical carcinogenesis	4/239	0.63749384101326	0.99902688409138	0.9147168032062238	0.4118152585676561	CREB3L2;FGF20;ESR1;ESR2
Neurotrophin signaling pathway	2/119	0.6420183945406929	0.99902688409138	0.9191212827576464	0.4072978645826395	NTF4;FASLG
Pyrimidine metabolism	1/56	0.6440170571897695	0.99902688409138	0.978021978021978	0.4303590764275049	ENTPD8
Legionellosis	1/57	0.650531963477218	0.99902688409138	0.9605082417582418	0.41298477772481723	IL6
Thyroid hormone signaling pathway	2/121	0.6510175759805774	0.99902688409138	0.9035812672176309	0.3878339214735437	DIO2;ESR1
VEGF signaling pathway	1/59	0.6632072095280864	0.99902688409138	0.9272925350511557	0.38080918940572994	PLA2G4F
Long-term depression	1/60	0.6693718389921488	0.99902688409138	0.9115291488172844	0.36590198383691735	PLA2G4F
Arachidonic acid metabolism	1/61	0.6754239344659113	0.99902688409138	0.8962912087912088	0.35171787645510766	PLA2G4F
Chemokine signaling pathway	3/192	0.6837800670659957	0.99902688409138	0.852670349907919	0.3241161601850577	CXCR3;CXCL5;CCL26
Oocyte meiosis	2/129	0.6852225864704676	0.99902688409138	0.8463156981410381	0.319917108632209	CDC20;CDC25C
Relaxin signaling pathway	2/129	0.6852225864704676	0.99902688409138	0.8463156981410381	0.319917108632209	CREB3L2;MMP9
Basal cell carcinoma	1/63	0.6871986811106415	0.99902688409138	0.8672899680964197	0.3253480707355912	WNT10A
Cytosolic DNA-sensing pathway	1/63	0.6871986811106415	0.99902688409138	0.8672899680964197	0.3253480707355912	IL6
FoxO signaling pathway	2/131	0.6933331792222379	0.99902688409138	0.8331091037222116	0.3051217248040081	IL6;FASLG
Dopaminergic synapse	2/132	0.6973235167599913	0.99902688409138	0.8266581902945539	0.2980150886431877	CREB3L2;SLC18A2
Vascular smooth muscle contraction	2/133	0.7012708524875588	0.99902688409138	0.8203057640947995	0.29109459464302284	PLA2G4F;AVPR1B
Fc epsilon RI signaling pathway	1/68	0.7148051414214639	0.99902688409138	0.8023618172871905	0.2693892113897149	PLA2G4F
Viral carcinogenesis	3/203	0.7194787330344746	0.99902688409138	0.805317679558011	0.2651333795157379	CDC20;CREB3L2;REL
Epithelial cell signaling in Helicobacter pylori infection	1/70	0.7251548355824048	0.99902688409138	0.7790253225035834	0.25035543068938526	ATP6V1B1
Ubiquitin mediated proteolysis	2/140	0.7277186320822838	0.99902688409138	0.7784165768355492	0.2474125474260312	CDC20;CBLC
Melanoma	1/72	0.735129929507906	0.99902688409138	0.7570035598204612	0.23293606694274996	FGF20
Prion disease	4/273	0.7369690058290703	0.99902688409138	0.7977015518643998	0.24346604567314775	IL6;CREB3L2;TUBB1;PSMA8
Signaling pathways regulating pluripotency of stem cells	2/143	0.7384335680679174	0.99902688409138	0.7617372955864252	0.23097713352628693	WNT10A;LIFR
p53 signaling pathway	1/73	0.7399812464261157	0.99902688409138	0.7464514652014652	0.2247792549991112	SFN
PPAR signaling pathway	1/74	0.744743945705231	0.99902688409138	0.7361884690651814	0.2169656497318491	APOC3
Human immunodeficiency virus 1 infection	3/212	0.7462999730994577	0.99902688409138	0.7702820587380053	0.22540582937122217	FASLG;CDC25C;CD3D
Phospholipase D signaling pathway	2/148	0.7554928731894095	0.99902688409138	0.7354617155364354	0.2062123820335182	PLA2G4F;AVPR1B
Arrhythmogenic right ventricular cardiomyopathy	1/77	0.7585163358332269	0.99902688409138	0.7070199537304801	0.19541391201474265	ITGB6
Gastric cancer	2/149	0.7587874920239286	0.99902688409138	0.7304210940574577	0.20162070928875234	WNT10A;FGF20
mTOR signaling pathway	2/154	0.7746907160126133	0.99902688409138	0.7062128461649992	0.18029007000448477	WNT10A;ATP6V1B1
Non-alcoholic fatty liver disease	2/155	0.777759506867291	0.99902688409138	0.7015610651974288	0.17632889868849833	IL6;FASLG
Human cytomegalovirus infection	3/225	0.7813862917135433	0.99902688409138	0.7246901597730327	0.1787706556866144	IL6;CREB3L2;FASLG
MAPK signaling pathway	4/294	0.7873006872543791	0.99902688409138	0.7391345878307384	0.1767603675168992	NTF4;PLA2G4F;FGF20;FASLG
Necroptosis	2/159	0.7896720482260781	0.99902688409138	0.6835465248898949	0.1614110006996097	PLA2G4F;FASLG
ECM-receptor interaction	1/88	0.8029698094113076	0.99902688409138	0.6172792724516862	0.13545462959759055	ITGB6
Gap junction	1/88	0.8029698094113076	0.99902688409138	0.6172792724516862	0.13545462959759055	TUBB1
Wnt signaling pathway	2/166	0.8091707164456193	0.99902688409138	0.6541355909426863	0.1385101779075525	WNT10A;MMP7
Bile secretion	1/90	0.8101271093889402	0.99902688409138	0.603346092110137	0.12704303800879516	NR1H4
TGF-beta signaling pathway	1/94	0.8236731445175903	0.99902688409138	0.5772775611485289	0.11198116552005896	PITX2
Influenza A	2/172	0.8245869963105414	0.99902688409138	0.6308539944903582	0.12167446813437856	IL6;FASLG
Fc gamma R-mediated phagocytosis	1/97	0.8331962430666983	0.99902688409138	0.5591517857142857	0.10203741674340869	PLA2G4F
Salmonella infection	3/249	0.8356334382164621	0.99902688409138	0.653180164398329	0.11728844846793073	IL6;TUBB1;RHOH
Parkinson disease	3/249	0.8356334382164621	0.99902688409138	0.653180164398329	0.11728844846793073	TUBB1;SLC18A2;PSMA8
Aldosterone synthesis and secretion	1/98	0.8362552171213627	0.99902688409138	0.5533590121218988	0.09895244921411445	CREB3L2
Glycerophospholipid metabolism	1/98	0.8362552171213627	0.99902688409138	0.5533590121218988	0.09895244921411445	PLA2G4F
Inflammatory mediator regulation of TRP channels	1/98	0.8362552171213627	0.99902688409138	0.5533590121218988	0.09895244921411445	PLA2G4F
AGE-RAGE signaling pathway in diabetic complications	1/100	0.8422063427993224	0.99902688409138	0.5421245421245421	0.09309917342215772	IL6
Progesterone-mediated oocyte maturation	1/100	0.8422063427993224	0.99902688409138	0.5421245421245421	0.09309917342215772	CDC25C
Tuberculosis	2/180	0.8434015516372463	0.99902688409138	0.6022533816200824	0.10257103690959948	IL6;CD209
Amoebiasis	1/102	0.8479417495861564	0.99902688409138	0.5313350016320313	0.08764016827413112	IL6
Longevity regulating pathway	1/102	0.8479417495861564	0.99902688409138	0.5313350016320313	0.08764016827413112	CREB3L2
Pancreatic secretion	1/102	0.8479417495861564	0.99902688409138	0.5313350016320313	0.08764016827413112	RAB27B
T cell receptor signaling pathway	1/104	0.8534692360603634	0.99902688409138	0.5209644724207831	0.08254462314830877	CD3D
Toll-like receptor signaling pathway	1/104	0.8534692360603634	0.99902688409138	0.5209644724207831	0.08254462314830877	IL6
NF-kappa B signaling pathway	1/104	0.8534692360603634	0.99902688409138	0.5209644724207831	0.08254462314830877	CARD14
Alcoholism	2/186	0.8562925715099267	0.99902688409138	0.5824350221583423	0.09036081687389005	CREB3L2;SLC18A2
Glucagon signaling pathway	1/107	0.861386985750501	0.99902688409138	0.5061424424631972	0.0755222298946699	CREB3L2
Neutrophil extracellular trap formation	2/189	0.8623688055116534	0.99902688409138	0.5730027548209367	0.08484580784908316	SELP;ELANE
Drug metabolism	1/108	0.8639302476922157	0.99902688409138	0.5013864640032865	0.07333441136196982	FMO2
HIF-1 signaling pathway	1/109	0.8664269706967451	0.99902688409138	0.49671855921855923	0.0712182424581699	IL6
Cholinergic synapse	1/113	0.8759652308047154	0.99902688409138	0.4788804945054945	0.06341760739545946	CREB3L2
Glutamatergic synapse	1/114	0.8782416944690026	0.99902688409138	0.4746183020519304	0.06162132911610478	PLA2G4F
AMPK signaling pathway	1/120	0.891051565023424	0.99902688409138	0.45054945054945056	0.05197222175077204	CREB3L2
Platelet activation	1/124	0.8988355743291803	0.99902688409138	0.4358080943446797	0.046481181878538974	PLA2G4F
Osteoclast differentiation	1/127	0.9043073278023542	0.99902688409138	0.42536630036630035	0.04278589978522307	OSCAR
Alzheimer disease	4/369	0.9074239245134756	0.99902688409138	0.5849808370963457	0.05682828287440006	WNT10A;IL6;TUBB1;PSMA8
Regulation of actin cytoskeleton	2/218	0.9100570112062305	0.99902688409138	0.49533210896847263	0.04668407633606186	FGF20;ITGB6
Natural killer cell mediated cytotoxicity	1/131	0.9111465780864157	0.99902688409138	0.4121935756551141	0.03835522912654699	FASLG
Oxidative phosphorylation	1/133	0.9143811352194211	0.99902688409138	0.4059065934065934	0.03633180516219472	ATP6V1B1
Systemic lupus erythematosus	1/135	0.9174982515736861	0.99902688409138	0.3998072822699688	0.03442524799483213	ELANE
Huntington disease	3/306	0.9202155679412367	0.99902688409138	0.5287456922487829	0.04396378907317406	CREB3L2;TUBB1;PSMA8
Yersinia infection	1/137	0.9205021799430667	0.99902688409138	0.3938873626373626	0.03262801815920163	IL6
Fluid shear stress and atherosclerosis	1/139	0.9233970194163886	0.99902688409138	0.3881390348781653	0.03093312726231268	MMP9
Apoptosis	1/142	0.927543340875828	0.99902688409138	0.37982230535422024	0.02856862217910176	FASLG
Spinocerebellar ataxia	1/143	0.9288750934252946	0.99902688409138	0.3771281535366042	0.02782489302225752	PSMA8
Pathways of neurodegeneration	5/475	0.9367161522664319	0.99902688409138	0.5663416075650118	0.03702456850218381	WNT10A;IL6;TUBB1;FASLG;PSMA8
Adrenergic signaling in cardiomyocytes	1/150	0.9375382410598861	0.99902688409138	0.35928165793937605	0.023172851908661043	CREB3L2
Oxytocin signaling pathway	1/154	0.9420074153772913	0.99902688409138	0.3498168498168498	0.02089880458771314	PLA2G4F
Cellular senescence	1/156	0.9441209299629967	0.99902688409138	0.3452676355902162	0.019853240275762084	IL6
Ribosome	1/158	0.9461576184379553	0.99902688409138	0.34083432491075805	0.018863853398938694	RPS3A
Hippo signaling pathway	1/163	0.9509312568240067	0.99902688409138	0.33022995522995524	0.016615026238669273	WNT10A
cGMP-PKG signaling pathway	1/167	0.9544443525963665	0.99902688409138	0.32220640804978157	0.015023175867040111	CREB3L2
Hepatocellular carcinoma	1/168	0.9552827035139468	0.99902688409138	0.3202605777456077	0.014651267359237228	WNT10A
NOD-like receptor signaling pathway	1/181	0.9648785764835377	0.99902688409138	0.29693223443223443	0.010616222049144752	IL6
Kaposi sarcoma-associated herpesvirus infection	1/193	0.9719018218107334	0.99902688409138	0.2782022664835165	0.007928899798506386	IL6
Focal adhesion	1/201	0.9757869013522066	0.99902688409138	0.2669642857142857	0.006543576340074898	ITGB6
Diabetic cardiomyopathy	1/203	0.976671357777278	0.99902688409138	0.2642938744423893	0.00623867341552577	MMP9
MicroRNAs in cancer	2/310	0.9782835189044647	0.99902688409138	0.34573002754820936	0.007590763548971137	CDC25C;MMP9
Rap1 signaling pathway	1/210	0.9795207586696543	0.99902688409138	0.25534991324465006	0.005283661768710237	FGF20
Thermogenesis	1/232	0.9864049666698601	0.99902688409138	0.23076923076923078	0.003158836614647924	CREB3L2
Endocytosis	1/252	0.9906359906111208	0.99902688409138	0.2121623396523795	0.001996050311346805	CBLC
Amyotrophic lateral sclerosis	2/364	0.990905982047687	0.99902688409138	0.2933351597339543	0.002679798831007388	TUBB1;PSMA8
Olfactory transduction	2/440	0.9974123736576461	0.99902688409138	0.2414808105966263	6.256719588614909E-4	CNGA3;CNGA4
Herpes simplex virus 1 infection	2/498	0.99902688409138	0.99902688409138	0.21259886252554874	2.069840613612672E-4	IL6;FASLG
1The functional enrichment analysis was performed per tissue based on KEGG human pathways (updated in 2021).

## Sheet: Cerebellar_hemisphere
Supplementary Table 3C. Pathway enrichment analysis of 169 tissue-specific (tau score > 0.85) protein-coding genes expressed in the cerebellar hemisphere of Murciano-Granadina goats.1
Term	Overlap	P-value	q-value	Odds ratio	Combined score	Gene symbols
Serotonergic synapse	6/113	1.3350587639624078E-4	0.014418634650794003	8.392098555649957	74.8689748608314	GABRB2;PLA2G4E;CACNA1F;SLC18A2;GNG13;SLC6A4
GABAergic synapse	5/89	3.7932643240787245E-4	0.020483627350025114	8.851593268886502	69.72500416530251	GABRB2;GABRR1;GABRA6;CACNA1F;GNG13
Neuroactive ligand-receptor interaction	9/341	6.118326340669103E-4	0.02202597482640877	4.1040907817315775	30.36638023093794	GABRB2;GABRR1;GABRA6;GRM6;MLNR;RXFP4;OXT;AGTR2;F2
Nicotine addiction	3/40	0.0026347733833137557	0.06581115593908442	11.906906906906906	70.71462125911711	GABRB2;GABRR1;GABRA6
Morphine addiction	4/91	0.003647486249337682	0.06581115593908442	6.785040315663064	38.089296487749934	GABRB2;GABRR1;GABRA6;GNG13
Retrograde endocannabinoid signaling	5/148	0.003656175329949134	0.06581115593908442	5.184026499815974	29.089323179506746	GABRB2;GABRR1;GABRA6;CACNA1F;GNG13
Purine metabolism	4/129	0.01230191810989121	0.18980102226689294	4.713313432835821	20.72915287762216	GUCY2D;AMPD1;PDE6C;PDE6B
Phototransduction	2/28	0.01588853268941831	0.19707433411290898	11.21945701357466	46.47275963544886	GUCY2D;PDE6B
MAPK signaling pathway	6/294	0.016422861176075748	0.19707433411290898	3.089330808080808	12.694310342943563	CACNB4;PLA2G4E;NTF3;FGF20;VEGFD;CACNA1F
Oxytocin signaling pathway	4/154	0.022095724945326464	0.22099121438235475	3.922786069651741	14.955116363297623	CACNB4;PLA2G4E;OXT;CACNA1F
Ras signaling pathway	5/232	0.02250836442783243	0.22099121438235475	3.2517968931138417	12.33688910694477	PLA2G4E;NTF3;FGF20;VEGFD;GNG13
PI3K-Akt signaling pathway	6/354	0.036315911306463534	0.32684320175817183	2.5488505747126435	8.450712310913216	IL2RA;NTF3;FGF20;COL6A6;VEGFD;GNG13
Cholinergic synapse	3/113	0.04347717632485683	0.3427781791671567	3.9903030303030302	12.511671608788008	SLC5A7;CACNA1F;GNG13
Glutamatergic synapse	3/114	0.04443420841055735	0.3427781791671567	3.9541541541541543	12.312230283081181	GRM6;PLA2G4E;GNG13
Relaxin signaling pathway	3/129	0.06002418709884702	0.43217414711169855	3.4807760141093476	9.791449658922577	RXFP4;VEGFD;GNG13
Phospholipase D signaling pathway	3/148	0.08291587782817836	0.5130985109589045	3.02176245210728	7.523973070059774	GRM6;PLA2G4E;F2
Calcium signaling pathway	4/240	0.08486708930651499	0.5130985109589045	2.4824184163926133	6.1233043082116305	TNNC2;FGF20;VEGFD;CACNA1F
Adrenergic signaling in cardiomyocytes	3/150	0.08551641849315074	0.5130985109589045	2.980347694633409	7.328814736506471	CACNB4;AGTR2;CACNA1F
Arrhythmogenic right ventricular cardiomyopathy	2/77	0.09904273054239487	0.5131929916617118	3.8798039215686275	8.97089775996281	CACNB4;CACNA1F
Synaptic vesicle cycle	2/78	0.10120741081640604	0.5131929916617118	3.8285603715170278	8.76963643242268	SLC18A2;SLC6A4
JAK-STAT signaling pathway	3/162	0.1018277141149103	0.5131929916617118	2.753738644304682	6.290841502393325	IL15;IL2RA;IFNLR1
Taste transduction	2/86	0.11897480431961686	0.5131929916617118	3.4625350140056024	7.371195285145307	GABRA6;GNG13
Cardiac muscle contraction	2/87	0.12124792137522794	0.5131929916617118	3.4216262975778546	7.2193505470795705	CACNB4;CACNA1F
Bile secretion	2/90	0.12813062046461476	0.5131929916617118	3.3044786096256686	6.789728929808417	ABCG8;SLC4A5
Hypertrophic cardiomyopathy	2/90	0.12813062046461476	0.5131929916617118	3.3044786096256686	6.789728929808417	CACNB4;CACNA1F
Th1 and Th2 cell differentiation	2/92	0.1327693796398246	0.5131929916617118	3.230718954248366	6.523279179056902	TBX21;IL2RA
GnRH signaling pathway	2/93	0.13510311331320318	0.5131929916617118	3.1950549450549453	6.395595766772258	PLA2G4E;CACNA1F
Dilated cardiomyopathy	2/96	0.14215887192178708	0.5131929916617118	3.09261576971214	6.033105863847782	CACNB4;CACNA1F
Choline metabolism in cancer	2/98	0.14690584896477737	0.5131929916617118	3.0278799019607843	5.807362772916074	SLC5A7;PLA2G4E
Renin-angiotensin system	1/23	0.14729153274910692	0.5131929916617118	6.582614465826144	12.607954271254581	AGTR2
Cytokine-cytokine receptor interaction	4/295	0.1473894479193493	0.5131929916617118	2.00759091142227	3.8438879223802753	IL1RL2;IL15;IL2RA;IFNLR1
Protein digestion and absorption	2/103	0.1589111369250323	0.5131929916617118	2.877256843331392	5.292455356215577	SLC36A2;COL6A6
alpha-Linolenic acid metabolism	1/25	0.15903204229034548	0.5131929916617118	6.03345498783455	11.093409438463027	PLA2G4E
Pathways in cancer	6/531	0.16156075663424263	0.5131929916617118	1.6741991341991342	3.0518540809185253	IL15;IL2RA;FGF20;VEGFD;F2;GNG13
Th17 cell differentiation	2/107	0.16864289540332236	0.5203837915302519	2.7670868347338935	4.925336657498077	TBX21;IL2RA
TNF signaling pathway	2/112	0.1809453904413678	0.5313417823680984	2.6406417112299465	4.51433545311548	IL15;VEGFD
Linoleic acid metabolism	1/29	0.18203375877425593	0.5313417823680984	5.170490093847758	8.808256243109229	PLA2G4E
Platelet activation	2/124	0.21096024977700895	0.5995712362083412	2.3794599807135968	3.7026432997779386	PLA2G4E;F2
Dopaminergic synapse	2/132	0.23123765800278512	0.6312123122732455	2.2321266968325792	3.2685238247288506	SLC18A2;GNG13
Vascular smooth muscle contraction	2/133	0.23378233787897978	0.6312123122732455	2.214975303098339	3.219167086373048	PLA2G4E;CACNA1F
Fat digestion and absorption	1/43	0.257729725758897	0.6673118909296014	3.4445603058741745	4.67028579551144	ABCG8
ABC transporters	1/45	0.2679598744034873	0.6673118909296014	3.287657597876576	4.329575573869056	ABCG8
Intestinal immune network for IgA production	1/48	0.2830432173454908	0.6673118909296014	3.077341202050008	3.884083682173603	IL15
Cocaine addiction	1/49	0.28800211290699607	0.6673118909296014	3.0130778588807785	3.7506415419411385	SLC18A2
Ether lipid metabolism	1/49	0.28800211290699607	0.6673118909296014	3.0130778588807785	3.7506415419411385	PLA2G4E
Cholesterol metabolism	1/50	0.29292695661244944	0.6673118909296014	2.9514375093102934	3.6238694077781934	ABCG8
Ovarian steroidogenesis	1/51	0.2978179806035515	0.6673118909296014	2.892262773722628	3.503319177465605	PLA2G4E
Hedgehog signaling pathway	1/56	0.32177381987244924	0.6673118909296014	2.628666224286662	2.9806614630909483	IHH
VEGF signaling pathway	1/59	0.3357560046089944	0.6673118909296014	2.492323181474956	2.72004814520043	PLA2G4E
Long-term depression	1/60	0.3403528412471977	0.6673118909296014	2.44995669924533	2.6404957878529167	PLA2G4E
Mineral absorption	1/60	0.3403528412471977	0.6673118909296014	2.44995669924533	2.6404957878529167	SLC39A4
Arachidonic acid metabolism	1/61	0.3449180948016974	0.6673118909296014	2.4090024330900244	2.564258536186358	PLA2G4E
GnRH secretion	1/64	0.35842650391899095	0.6673118909296014	2.293940447225119	2.3536555019505623	CACNA1F
Cortisol synthesis and secretion	1/65	0.3628675647693429	0.6673118909296014	2.257983576642336	2.2889571200526273	CACNA1F
Inflammatory bowel disease	1/65	0.3628675647693429	0.6673118909296014	2.257983576642336	2.2889571200526273	TBX21
Alcoholism	2/186	0.3680922012000845	0.6673118909296014	1.572730179028133	1.5718208664731557	SLC18A2;GNG13
Fc epsilon RI signaling pathway	1/68	0.3760084561225046	0.6673118909296014	2.156553001416276	2.109418615937474	PLA2G4E
Amphetamine addiction	1/69	0.38032867885975796	0.6673118909296014	2.1247316444826105	2.0540194189536156	SLC18A2
Renin secretion	1/69	0.38032867885975796	0.6673118909296014	2.1247316444826105	2.0540194189536156	CACNA1F
Melanoma	1/72	0.3931119803671688	0.6673118909296014	2.0346458311915288	1.899668994198224	FGF20
Focal adhesion	2/201	0.40476619252921114	0.6673118909296014	1.4530741945019214	1.3142266793546498	COL6A6;VEGFD
Thyroid hormone synthesis	1/75	0.4056334441097278	0.6673118909296014	1.9518642730321563	1.7611776232905427	DUOX2
Proteoglycans in cancer	2/205	0.414379068698748	0.6673118909296014	1.4241524195885251	1.2546413949838529	IHH;TWIST2
Rap1 signaling pathway	2/210	0.4262868916358978	0.6673118909296014	1.389564479638009	1.1848020164641868	FGF20;VEGFD
cAMP signaling pathway	2/216	0.4404099120734312	0.6673118909296014	1.3501924134139638	1.1072244344994229	OXT;CACNA1F
Regulation of actin cytoskeleton	2/218	0.4450757881411523	0.6673118909296014	1.3375544662309369	1.0827646534338329	FGF20;F2
Complement and coagulation cascades	1/85	0.44554817392280793	0.6673118909296014	1.718630517900591	1.3894266761951104	F2
Human T-cell leukemia virus 1 infection	2/219	0.44740071163558726	0.6673118909296014	1.3313228517213338	1.070783820787196	IL15;IL2RA
Insulin secretion	1/86	0.44939021233737086	0.6673118909296014	1.69832546157149	1.3584288855754332	CACNA1F
ECM-receptor interaction	1/88	0.4569951746220888	0.6673118909296014	1.6591156976256398	1.2992243802822645	COL6A6
Rheumatoid arthritis	1/93	0.47555441897587875	0.6673118909296014	1.5685496667724532	1.1658621187484064	IL15
TGF-beta signaling pathway	1/94	0.4791899908588642	0.6673118909296014	1.5516050545483087	1.1414508567728443	THSD4
Circadian entrainment	1/97	0.48994726144714373	0.6673118909296014	1.502889294403893	1.072247673884182	GNG13
Fc gamma R-mediated phagocytosis	1/97	0.48994726144714373	0.6673118909296014	1.502889294403893	1.072247673884182	PLA2G4E
Chemical carcinogenesis	2/239	0.4927223602893865	0.6673118909296014	1.2177339290146438	0.8619235548861225	FGF20;CACNA1F
Aldosterone synthesis and secretion	1/98	0.4934837693071998	0.6673118909296014	1.4873203401309354	1.05044276048401	CACNA1F
Glycerophospholipid metabolism	1/98	0.4934837693071998	0.6673118909296014	1.4873203401309354	1.05044276048401	PLA2G4E
Inflammatory mediator regulation of TRP channels	1/98	0.4934837693071998	0.6673118909296014	1.4873203401309354	1.05044276048401	PLA2G4E
Hematopoietic cell lineage	1/99	0.4969959327794758	0.6673118909296014	1.4720691196186504	1.0292316250723264	IL2RA
AGE-RAGE signaling pathway in diabetic complications	1/100	0.5004839181972011	0.6673118909296014	1.45712600457126	1.0085932042209516	VEGFD
Viral protein interaction with cytokine and cytokine receptor	1/100	0.5004839181972011	0.6673118909296014	1.45712600457126	1.0085932042209516	IL2RA
Growth hormone synthesis, secretion and action	1/119	0.5623750245899243	0.7317650922374919	1.2213287145861684	0.7029801346530242	CACNA1F
Neurotrophin signaling pathway	1/119	0.5623750245899243	0.7317650922374919	1.2213287145861684	0.7029801346530242	NTF3
Olfactory transduction	3/440	0.5881633748717188	0.7562100534064956	0.9877955758962624	0.5242730168002687	GUCY2D;ANO2;GNG13
Natural killer cell mediated cytotoxicity	1/131	0.5974765663293735	0.7591466960420274	1.1079169006176306	0.5706217592258297	NCR3
Apelin signaling pathway	1/137	0.6139643128765275	0.7687984117278649	1.058716187204809	0.5164613157678267	GNG13
Measles	1/139	0.6193098316696689	0.7687984117278649	1.0432666878239711	0.49988081168701204	IL2RA
Breast cancer	1/147	0.6399669514999904	0.7739458884106772	0.9857014298570143	0.4399567364294931	FGF20
Cell adhesion molecules	1/148	0.6424695646179066	0.7739458884106772	0.9789463230547694	0.4331209324700992	CDH15
Gastric cancer	1/149	0.6449549070088977	0.7739458884106772	0.9722825014795817	0.4264186777610105	FGF20
Cushing syndrome	1/155	0.6595108462935837	0.7768271606105734	0.9341169779125984	0.3888326007735597	CACNA1F
Necroptosis	1/159	0.6688840781527348	0.7768271606105734	0.910283655178786	0.3660655746292833	PLA2G4E
Human papillomavirus infection	2/331	0.6689344994146604	0.7768271606105734	0.8731003039513677	0.35104668122467747	COL6A6;HES3
cGMP-PKG signaling pathway	1/167	0.6868688480802785	0.7857981930093667	0.8660627913112303	0.3253034994438025	CACNA1F
Tight junction	1/169	0.6912113734804615	0.7857981930093667	0.8556656239137991	0.3160055352392475	MPP4
Axon guidance	1/182	0.7180163215248897	0.8057725772152414	0.7936847199257975	0.26291836412482256	ROBO3
Transcriptional misregulation in cancer	1/192	0.7370519734141993	0.8057725772152414	0.751748385370887	0.22935607868469257	TLX3
Chemokine signaling pathway	1/192	0.7370519734141993	0.8057725772152414	0.751748385370887	0.22935607868469257	GNG13
Kaposi sarcoma-associated herpesvirus infection	1/193	0.7388838910820983	0.8057725772152414	0.7477950121654501	0.2262936037186785	GNG13
Pathogenic Escherichia coli infection	1/197	0.746085719643742	0.8057725772152414	0.7323849247728288	0.2145263688887453	F2
Human immunodeficiency virus 1 infection	1/212	0.7713792250410172	0.8248411515290085	0.6798007403051164	0.1764593893797603	GNG13
Human cytomegalovirus infection	1/225	0.7912663657620042	0.8378114461009456	0.6399244004171012	0.14981949885710572	GNG13
Coronavirus disease	1/232	0.8012533150162817	0.8401491070073633	0.6203115619174013	0.1374474780471144	F2
Parkinson disease	1/249	0.8235758770939706	0.8508839341116539	0.5772898516599952	0.11205172573925384	SLC18A2
Endocytosis	1/252	0.8272482692752191	0.8508839341116539	0.570302730683107	0.1081581548677463	IL2RA
Prion disease	1/273	0.8509147989047717	0.8669697951105222	0.5257084585659081	0.08487209483434031	CACNA1F
Alzheimer disease	1/369	0.9241339333692793	0.9327706991017024	0.38666296413836876	0.030507038290426457	CACNA1F
Pathways of neurodegeneration	1/475	0.9641548780885479	0.9641548780885479	0.2985617050109335	0.010898498043295575	CACNA1F
1The functional enrichment analysis was performed per tissue based on KEGG human pathways (updated in 2021).

## Sheet: Cerebellar_trunk
Supplementary Table 3D. Pathway enrichment analysis of 179 tissue-specific (tau score > 0.85) protein-coding genes expressed in the cerebellar trunk of Murciano-Granadina goats.1
Term	Overlap	P-value	q-value	Odds ratio	Combined score	Gene symbols
Serotonergic synapse	6/113	2.103227528465684E-4	0.023976793824508798	7.688084112149533	65.09398788254838	GABRB2;PLA2G4E;CACNA1F;SLC18A2;GNG13;SLC6A4
GABAergic synapse	5/89	5.553051956390461E-4	0.03165239615142563	8.114121510673234	60.82339555660549	GABRB2;GABRR1;GABRA6;CACNA1F;GNG13
Neuroactive ligand-receptor interaction	9/341	0.0011090477931705396	0.0421438161404805	3.7524993591386826	25.532956807383368	GABRB2;GABRR1;GABRA6;GRM6;MLNR;RXFP4;OXT;AGTR2;F2
Nicotine addiction	3/40	0.003333988620254291	0.0950186756772473	10.928295642581357	62.330473024396646	GABRB2;GABRR1;GABRA6
Morphine addiction	4/91	0.004903382108671617	0.09883081975127297	6.223586836718627	33.0959773212852	GABRB2;GABRR1;GABRA6;GNG13
Retrograde endocannabinoid signaling	5/148	0.0052016220921722615	0.09883081975127297	4.752109959006511	24.990323436140383	GABRB2;GABRR1;GABRA6;CACNA1F;GNG13
Purine metabolism	4/129	0.016252213574876506	0.26467890679084594	4.323287671232877	17.809896656649155	GUCY2D;AMPD1;PDE6C;PDE6B
Phototransduction	2/28	0.018590446466863406	0.26491386215280355	10.303534303534304	41.06069142799587	GUCY2D;PDE6B
MAPK signaling pathway	6/294	0.02367242374439607	0.2699485158265232	2.830150462962963	10.594511081126905	CACNB4;PLA2G4E;NTF3;FGF20;VEGFD;CACNA1F
Cytokine-cytokine receptor interaction	6/295	0.024019627347619213	0.2699485158265232	2.820213379469435	10.516248481591603	IL1RL2;IL15;IL2RA;BMP8A;IFNLR1;GDF6
Oxytocin signaling pathway	4/154	0.028864480843420092	0.2699485158265232	3.598173515981735	12.75604136680847	CACNB4;PLA2G4E;OXT;CACNA1F
Bile secretion	3/90	0.03024746420532227	0.2699485158265232	4.635937133474079	16.218097876002147	ABCG8;ABCG5;SLC4A5
Ras signaling pathway	5/232	0.03078360268197194	0.2699485158265232	2.9808597903691325	10.375696606642277	PLA2G4E;NTF3;FGF20;VEGFD;GNG13
TGF-beta signaling pathway	3/94	0.03378073662102215	0.2750717124854661	4.4312626149360845	15.012517575468069	BMP8A;GDF6;THSD4
Fat digestion and absorption	2/43	0.04129517721308077	0.31049147899526014	6.529004614370468	20.80800012547327	ABCG8;ABCG5
ABC transporters	2/45	0.04483915677812635	0.31049147899526014	6.224701445631678	19.325665537026026	ABCG8;ABCG5
PI3K-Akt signaling pathway	6/354	0.05089322346718091	0.31049147899526014	2.3350095785440614	6.953718064213366	IL2RA;NTF3;FGF20;COL6A6;VEGFD;GNG13
Cholinergic synapse	3/113	0.05332109057403281	0.31049147899526014	3.6623376623376624	10.73586206756134	SLC5A7;CACNA1F;GNG13
Cholesterol metabolism	2/50	0.05416366174115152	0.31049147899526014	5.574887387387387	16.25495026487543	ABCG8;ABCG5
Glutamatergic synapse	3/114	0.054472189297414056	0.31049147899526014	3.629159772016915	10.561090816258554	GRM6;PLA2G4E;GNG13
Relaxin signaling pathway	3/129	0.07313052178408663	0.3969942611136132	3.1946873987690316	8.355735128250107	RXFP4;VEGFD;GNG13
Phospholipase D signaling pathway	3/148	0.10024506493850516	0.5051497796593927	2.773399014778325	6.379198914258541	GRM6;PLA2G4E;F2
Adrenergic signaling in cardiomyocytes	3/150	0.10330611979268257	0.5051497796593927	2.735388032764126	6.209491296888275	CACNB4;AGTR2;CACNA1F
Calcium signaling pathway	4/240	0.106806682464221	0.5051497796593927	2.2769909449732992	5.0930248506673745	TNNC2;FGF20;VEGFD;CACNA1F
Arrhythmogenic right ventricular cardiomyopathy	2/77	0.1137602490111213	0.5051497796593927	3.563063063063063	7.744895225650905	CACNB4;CACNA1F
Synaptic vesicle cycle	2/78	0.11620416617660392	0.5051497796593927	3.516002844950213	7.567867664774449	SLC18A2;SLC6A4
JAK-STAT signaling pathway	3/162	0.12242343299453673	0.5051497796593927	2.527403414195867	5.308228257500006	IL15;IL2RA;IFNLR1
Hippo signaling pathway	3/163	0.12407187570581577	0.5051497796593927	2.5114795918367347	5.241192290355239	RASSF2;BMP8A;GDF6
Complement and coagulation cascades	2/85	0.13366690126926256	0.5102818030914056	3.218332790621947	6.476587020924257	SERPINA1;F2
Taste transduction	2/86	0.13620847631986266	0.5102818030914056	3.17985842985843	6.339266086244256	GABRA6;GNG13
Cardiac muscle contraction	2/87	0.13876084119152257	0.5102818030914056	3.142289348171701	6.20603212975077	CACNB4;CACNA1F
Hypertrophic cardiomyopathy	2/90	0.1464796768383917	0.5135356073682368	3.0347051597051595	5.829269805410493	CACNB4;CACNA1F
Th1 and Th2 cell differentiation	2/92	0.1516740870135461	0.5135356073682368	2.966966966966967	5.595762672185219	TBX21;IL2RA
GnRH signaling pathway	2/93	0.15428498844115565	0.5135356073682368	2.934214434214434	5.483911253453973	PLA2G4E;CACNA1F
Renin-angiotensin system	1/23	0.15906871652292234	0.5135356073682368	6.048810250152532	11.120247635233367	AGTR2
Dilated cardiomyopathy	2/96	0.1621691391689169	0.5135356073682368	2.8401380103507763	5.166538848042643	CACNB4;CACNA1F
Choline metabolism in cancer	2/98	0.16746540110247005	0.5149502780662465	2.780686936936937	4.969027798331472	SLC5A7;PLA2G4E
alpha-Linolenic acid metabolism	1/25	0.17165009268874884	0.5149502780662465	5.544183445190156	9.770499067592834	PLA2G4E
Protein digestion and absorption	2/103	0.1808313708718079	0.5285840071637461	2.6423601819641425	4.518938843770094	SLC36A2;COL6A6
Th17 cell differentiation	2/107	0.1916365705975682	0.5424548867236996	2.5411840411840414	4.198428806908806	TBX21;IL2RA
Linoleic acid metabolism	1/29	0.19625461590048515	0.5424548867236996	4.751198465963567	7.7365779228458615	PLA2G4E
TNF signaling pathway	2/112	0.20525876286377726	0.5424548867236996	2.425061425061425	3.8400455726192178	IL15;VEGFD
Galactose metabolism	1/31	0.20828324424333822	0.5424548867236996	4.434004474272931	6.956316183817003	MGAM
Pathways in cancer	6/531	0.20936855277055072	0.5424548867236996	1.5337301587301588	2.3982312264128387	IL15;IL2RA;FGF20;VEGFD;F2;GNG13
Starch and sucrose metabolism	1/36	0.23757817952737253	0.590623692173235	3.7996164908916588	5.4610312225860005	MGAM
Platelet activation	2/124	0.23832184070148077	0.590623692173235	2.1852015950376606	3.133870258735719	PLA2G4E;F2
Dopaminergic synapse	2/132	0.2605233242690391	0.6253419009340421	2.04989604989605	2.7572390953469417	SLC18A2;GNG13
Vascular smooth muscle contraction	2/133	0.2633018530248598	0.6253419009340421	2.0341448318547557	2.714473063037833	PLA2G4E;CACNA1F
Glycosphingolipid biosynthesis	1/45	0.28762149246704544	0.6519159201436961	3.0210494203782794	3.76455966820017	A3GALT2
Carbohydrate digestion and absorption	1/47	0.29829126476995105	0.6519159201436961	2.8894076451707034	3.495272715274097	MGAM
Intestinal immune network for IgA production	1/48	0.3035664687445217	0.6519159201436961	2.827788090818221	3.371160820842058	IL15
Cell adhesion molecules	2/148	0.3049186267618838	0.6519159201436961	1.823768974453906	2.1661092604748657	CLDN20;CDH15
Cocaine addiction	1/49	0.3088022779628034	0.6519159201436961	2.768736017897092	3.253414565448033	SLC18A2
Ether lipid metabolism	1/49	0.3088022779628034	0.6519159201436961	2.768736017897092	3.253414565448033	PLA2G4E
Ovarian steroidogenesis	1/51	0.3191568786941822	0.6615251667479413	2.6577181208053693	3.035306816641573	PLA2G4E
Hedgehog signaling pathway	1/56	0.34437416592871173	0.6934955039596581	2.4154972544234288	2.574984134771403	IHH
VEGF signaling pathway	1/59	0.35905689343689934	0.6934955039596581	2.2902105993982875	2.3458041459955647	PLA2G4E
Tight junction	2/169	0.36237255966514503	0.6934955039596581	1.5927334520148893	1.6167557365117196	CLDN20;MPP4
Long-term depression	1/60	0.3638781812849406	0.6934955039596581	2.2512797178933	2.275900014916359	PLA2G4E
Arachidonic acid metabolism	1/61	0.36866344241986315	0.6934955039596581	2.213646532438479	2.20893396962887	PLA2G4E
GnRH secretion	1/64	0.3828057298971089	0.6934955039596581	2.1079152018749334	2.0240784630820365	CACNA1F
Cortisol synthesis and secretion	1/65	0.3874495387791655	0.6934955039596581	2.0748741610738257	1.9673327302836447	CACNA1F
Inflammatory bowel disease	1/65	0.3874495387791655	0.6934955039596581	2.0748741610738257	1.9673327302836447	TBX21
Fc epsilon RI signaling pathway	1/68	0.4011737390521622	0.6934955039596581	1.981668837022939	1.8099783985756157	PLA2G4E
Amphetamine addiction	1/69	0.4056802497190504	0.6934955039596581	1.9524279510461904	1.7614609574155329	SLC18A2
Renin secretion	1/69	0.4056802497190504	0.6934955039596581	1.9524279510461904	1.7614609574155329	CACNA1F
Alcoholism	2/186	0.4075806909236587	0.6934955039596581	1.4443301997649824	1.2963099710621284	SLC18A2;GNG13
Melanoma	1/72	0.41899864214204074	0.6942850685493118	1.8696474146894793	1.6263831019923274	FGF20
Thyroid hormone synthesis	1/75	0.4320205209840812	0.6942850685493118	1.793578813713042	1.5053187539721928	DUOX2
Pathogenic Escherichia coli infection	2/197	0.43600825461105736	0.6942850685493118	1.362092862092862	1.1306652528588228	CLDN20;F2
Focal adhesion	2/201	0.44616479039721235	0.6942850685493118	1.3344424826836887	1.0769843710847637	COL6A6;VEGFD
Proteoglycans in cancer	2/205	0.4562196526478446	0.6942850685493118	1.3078817733990147	1.0264006235057872	IHH;TWIST2
Rap1 signaling pathway	2/210	0.4686408176841817	0.6942850685493118	1.2761174636174637	0.9671932266724852	FGF20;VEGFD
Insulin secretion	1/86	0.47733501315461413	0.6942850685493118	1.5606000789577577	1.154121033905946	CACNA1F
cAMP signaling pathway	2/216	0.4833232954008285	0.6942850685493118	1.2399595857539782	0.9015367967628335	OXT;CACNA1F
ECM-receptor interaction	1/88	0.4851793697495855	0.6942850685493118	1.5245699298002007	1.1026248058506003	COL6A6
Regulation of actin cytoskeleton	2/218	0.4881621432950407	0.6942850685493118	1.2283533533533533	0.8808616080459225	FGF20;F2
Human T-cell leukemia virus 1 infection	2/219	0.49057104588306033	0.6942850685493118	1.2226304645659485	0.8707392811793956	IL15;IL2RA
Rheumatoid arthritis	1/93	0.5042823510603358	0.6942850685493118	1.441348117887365	0.986774231330676	IL15
Circadian entrainment	1/97	0.5190563965732178	0.6942850685493118	1.3810123042505593	0.9055887893277538	GNG13
Fc gamma R-mediated phagocytosis	1/97	0.5190563965732178	0.6942850685493118	1.3810123042505593	0.9055887893277538	PLA2G4E
Aldosterone synthesis and secretion	1/98	0.5226810441703094	0.6942850685493118	1.366705874212966	0.8866967113802702	CACNA1F
Glycerophospholipid metabolism	1/98	0.5226810441703094	0.6942850685493118	1.366705874212966	0.8866967113802702	PLA2G4E
Inflammatory mediator regulation of TRP channels	1/98	0.5226810441703094	0.6942850685493118	1.366705874212966	0.8866967113802702	PLA2G4E
Hematopoietic cell lineage	1/99	0.5262785551221917	0.6942850685493118	1.352691412135324	0.8683259395725303	IL2RA
AGE-RAGE signaling pathway in diabetic complications	1/100	0.5298491312613169	0.6942850685493118	1.3389600705036946	0.8504578563729338	VEGFD
Viral protein interaction with cytokine and cytokine receptor	1/100	0.5298491312613169	0.6942850685493118	1.3389600705036946	0.8504578563729338	IL2RA
Chemical carcinogenesis	2/239	0.537232041102879	0.6959596896105478	1.1183145170486943	0.6948369590598723	FGF20;CACNA1F
Leukocyte transendothelial migration	1/114	0.5771185750875735	0.7392305343818357	1.172239710162143	0.6443889966204464	CLDN20
Growth hormone synthesis, secretion and action	1/119	0.592830249536587	0.7426664664524277	1.1222841542486635	0.5867831030405206	CACNA1F
Neurotrophin signaling pathway	1/119	0.592830249536587	0.7426664664524277	1.1222841542486635	0.5867831030405206	NTF3
Apelin signaling pathway	1/137	0.644740281795762	0.7968793511506813	0.9728582708251086	0.426994993039271	GNG13
Measles	1/139	0.6500857864650295	0.7968793511506813	0.958661608792919	0.4128485283600681	IL2RA
Breast cancer	1/147	0.6706805357984857	0.8107658500510838	0.9057644571113358	0.36181880494664626	FGF20
Gastric cancer	1/149	0.6756382083759032	0.8107658500510838	0.8934337021585343	0.35031315758889714	FGF20
Cushing syndrome	1/155	0.6900707486802138	0.813513528558264	0.8583631133966705	0.31841936966144907	CACNA1F
Hepatitis C	1/157	0.694738387449643	0.813513528558264	0.8472724143865084	0.3085934954064968	CLDN20
Necroptosis	1/159	0.6993361912167533	0.813513528558264	0.836462492566477	0.29913880491133	PLA2G4E
Human papillomavirus infection	2/331	0.7128040364426299	0.8174365283262226	0.801815493304855	0.27145362500553066	COL6A6;HES3
cGMP-PKG signaling pathway	1/167	0.7170495862510725	0.8174365283262226	0.7958276057249131	0.26470044501814094	CACNA1F
Axon guidance	1/182	0.747514593610893	0.8415863484114535	0.7293188475657236	0.2122328426517849	ROBO3
Transcriptional misregulation in cancer	1/192	0.7659909158666872	0.8415863484114535	0.6907832320179907	0.1841524261435178	TLX3
Chemokine signaling pathway	1/192	0.7659909158666872	0.8415863484114535	0.6907832320179907	0.1841524261435178	GNG13
Kaposi sarcoma-associated herpesvirus infection	1/193	0.7677629845157119	0.8415863484114535	0.687150447427293	0.18159613984285414	GNG13
Human immunodeficiency virus 1 infection	1/212	0.7990095372719282	0.8674960690380935	0.6246699958650084	0.14016495086659034	GNG13
Human cytomegalovirus infection	1/225	0.8179451168275209	0.873362285837866	0.5880273250239694	0.11816999415412348	GNG13
Thermogenesis	1/232	0.8273958497411362	0.873362285837866	0.5700049391324559	0.10799999919302629	BMP8A
Coronavirus disease	1/232	0.8273958497411362	0.873362285837866	0.5700049391324559	0.10799999919302629	F2
Olfactory transduction	2/440	0.8455413091910373	0.8748175037798254	0.5989139824756263	0.10048474235397031	GUCY2D;GNG13
Parkinson disease	1/249	0.8483672801964092	0.8748175037798254	0.530471963628491	0.08723167092965128	SLC18A2
Endocytosis	1/252	0.8517959905224616	0.8748175037798254	0.5240514452258082	0.0840621640074861	IL2RA
Prion disease	1/273	0.8737338883302473	0.8893362791932874	0.4830734307145677	0.06520497404752745	CACNA1F
Alzheimer disease	1/369	0.9394252464413749	0.9477387441974933	0.3553034724248614	0.022201858982021174	CACNA1F
Pathways of neurodegeneration	1/475	0.9731925389373313	0.9731925389373313	0.2743465579248435	0.0074549108224524815	CACNA1F
1The functional enrichment analysis was performed per tissue based on KEGG human pathways (updated in 2021).

## Sheet: Frontal_neocortex
Supplementary Table 3E. Pathway enrichment analysis of 155 tissue-specific (tau score > 0.85) protein-coding genes expressed in the frontal neocortex of Murciano-Granadina goats.1
Term	Overlap	P-value	q-value	Odds ratio	Combined score	Gene symbols
Neuroactive ligand-receptor interaction	9/341	6.445830643358347E-4	0.06639205562659098	4.072312326227989	29.918899374036975	NPFFR2;GABRB2;MAS1;GRP;GRM6;TAC3;OXT;VIP;GABRG3
Cytokine-cytokine receptor interaction	7/295	0.004617193848538744	0.23778548319974532	3.604035143097643	19.382386212923013	BMP3;IL1RL2;IL1R2;IL27;GDF6;IL12RB1;CRLF2
Purine metabolism	4/129	0.012604656305142153	0.28691162876498955	4.678162962962963	20.460829822379257	GUCY2D;AMPD1;PDE6C;PDE6B
Phototransduction	2/28	0.01610664976354113	0.28691162876498955	11.13700168444694	45.97936831217971	GUCY2D;PDE6B
GABAergic synapse	3/89	0.024176270946977326	0.28691162876498955	5.072246922024624	18.880849093699936	GABRB2;CACNA1F;GABRG3
Hypertrophic cardiomyopathy	3/90	0.024885892993855515	0.28691162876498955	5.01369168356998	18.517840518402146	TNNT2;CACNA1F;SGCG
Tyrosine metabolism	2/36	0.025894454176195122	0.28691162876498955	8.513095749248604	31.10452317575696	PNMT;TYRP1
Hippo signaling pathway	4/163	0.027138756825986307	0.28691162876498955	3.6714651758676915	13.242212809180867	WNT9B;WNT1;GDF6;AREG
Dilated cardiomyopathy	3/96	0.029377893878766857	0.28691162876498955	4.688804554079696	16.539818064092078	TNNT2;CACNA1F;SGCG
Nicotine addiction	2/40	0.031489349017230196	0.28691162876498955	7.6154437187860164	26.335010982727212	GABRB2;GABRG3
Hematopoietic cell lineage	3/99	0.03177395302439891	0.28691162876498955	4.541590073529412	15.664436526985265	CR2;IL1R2;CD3D
Melanogenesis	3/101	0.0334265975260182	0.28691162876498955	4.448454381752701	15.117642330166955	TYRP1;WNT9B;WNT1
Basal cell carcinoma	2/63	0.07116805227576573	0.5638699526464516	4.738542539188704	12.522599749199383	WNT9B;WNT1
Retrograde endocannabinoid signaling	3/148	0.08430638674283697	0.597020188806134	2.9993914807302233	7.418387915027608	GABRB2;CACNA1F;GABRG3
Adrenergic signaling in cardiomyocytes	3/150	0.08694468769021368	0.597020188806134	2.9582833133253303	7.225557104878403	TNNT2;SCN5A;CACNA1F
Cushing syndrome	3/155	0.093691487895491	0.6031389533272233	2.8602457430340555	6.772340960516843	WNT9B;CACNA1F;WNT1
Arrhythmogenic right ventricular cardiomyopathy	2/77	0.10024726309682917	0.6073804764102002	3.8512895377128955	8.85841081439863	CACNA1F;SGCG
Cardiac muscle contraction	2/87	0.12268525614294065	0.662109303642033	3.3964791756118506	7.12626536931122	TNNT2;CACNA1F
Morphine addiction	2/91	0.13197562406307484	0.662109303642033	3.243172311982285	6.567871618094402	GABRB2;GABRG3
Th1 and Th2 cell differentiation	2/92	0.13432311400423627	0.662109303642033	3.206974858069749	6.438024742602058	IL12RB1;CD3D
Pantothenate and CoA biosynthesis	1/21	0.1363024703600986	0.662109303642033	7.188768115942029	14.32634369148172	UPB1
Staphylococcus aureus infection	2/95	0.14142140466140513	0.662109303642033	3.10305313554666	6.069606564145799	KRT18;KRT27
Renin-angiotensin system	1/23	0.14827895930134327	0.6640318612190591	6.534584980237154	12.472300440344009	MAS1
Protein digestion and absorption	2/103	0.16071826006809273	0.689749199458898	2.856110428561104	5.221262284539747	MEP1B;COL6A6
Th17 cell differentiation	2/107	0.17054063433493624	0.6947274543939127	2.746750086896072	4.8584012500180656	IL12RB1;CD3D
Serotonergic synapse	2/113	0.18545387386575632	0.6947274543939127	2.597487998947853	4.37663503040084	GABRB2;CACNA1F
beta-Alanine metabolism	1/30	0.18891284859920562	0.6947274543939127	4.95552223888056	8.258226612129908	UPB1
cAMP signaling pathway	3/216	0.19031916369142463	0.6947274543939127	2.0347970173985086	3.3758357038386384	OXT;CACNA1F;VIP
Human T-cell leukemia virus 1 infection	3/219	0.1956028755089657	0.6947274543939127	2.0062295751633985	3.273502244606016	CCNB2;IL1R2;CD3D
Primary immunodeficiency	1/38	0.2329994330140466	0.7096577594046086	3.882491186839013	5.655699684127512	CD3D
Calcium signaling pathway	3/240	0.2335043587324932	0.7096577594046086	1.8265078183172003	2.656755230526756	MCOLN3;TNNC2;CACNA1F
Estrogen signaling pathway	2/137	0.24651028432705957	0.7096577594046086	2.133117058664504	2.9871138113474567	KRT18;KRT27
Measles	2/139	0.2516540228539431	0.7096577594046086	2.10176354627311	2.8998032908541953	CD3D;SLAMF1
Tryptophan metabolism	1/42	0.2541420789970984	0.7096577594046086	3.5030045952633437	4.798632188053121	AANAT
Signaling pathways regulating pluripotency of stem cells	2/143	0.2619496540820387	0.7096577594046086	2.041724905523632	2.7351007140381194	WNT9B;WNT1
Vasopressin-regulated water reabsorption	1/44	0.26449538607227524	0.7096577594046086	3.339737108190091	4.441621487710582	AQP3
Breast cancer	2/147	0.27224920642130573	0.7096577594046086	1.9849987415051598	2.582557665295997	WNT9B;WNT1
Gastric cancer	2/149	0.27739795089829383	0.7096577594046086	1.9577933363126272	2.5104826199559866	WNT9B;WNT1
mTOR signaling pathway	2/154	0.2902591808812403	0.7096577594046086	1.892912024587015	2.3414962620138846	WNT9B;WNT1
Oxytocin signaling pathway	2/154	0.2902591808812403	0.7096577594046086	1.892912024587015	2.3414962620138846	OXT;CACNA1F
JAK-STAT signaling pathway	2/162	0.31077665801379367	0.7096577594046086	1.797536496350365	2.100746329871664	IL12RB1;CRLF2
Wnt signaling pathway	2/166	0.32099335007375895	0.7096577594046086	1.7533380808260637	1.9923792042580761	WNT9B;WNT1
Pyrimidine metabolism	1/56	0.3236860444787776	0.7096577594046086	2.609486166007905	2.943451419101904	UPB1
Hepatocellular carcinoma	2/168	0.32608847086053067	0.7096577594046086	1.732037639609533	1.9408980855089915	WNT9B;WNT1
Tight junction	2/169	0.3286324042269121	0.7096577594046086	1.72157874032956	1.9157994468943078	CLDN20;MPP4
Viral myocarditis	1/60	0.34234552900225723	0.7096577594046086	2.4320805698845493	2.607031636868053	SGCG
Lysine degradation	1/63	0.35600389143329975	0.7096577594046086	2.314048620850865	2.3899809264717167	PRDM6
GnRH secretion	1/64	0.36049379989248853	0.7096577594046086	2.2772026685070164	2.323385525135524	CACNA1F
Cortisol synthesis and secretion	1/65	0.364952628553289	0.7096577594046086	2.241508152173913	2.2594126885508574	CACNA1F
Inflammatory bowel disease	1/65	0.364952628553289	0.7096577594046086	2.241508152173913	2.2594126885508574	IL12RB1
Renin secretion	1/69	0.3824813948361795	0.7096577594046086	2.109228473998295	2.027127320604169	CACNA1F
Transcriptional misregulation in cancer	2/192	0.38627959191926364	0.7096577594046086	1.511409911640415	1.4376437981534222	IL1R2;ELANE
p53 signaling pathway	1/73	0.39952971106715607	0.7096577594046086	1.99164653784219	1.8272702647355805	CCNB2
Human papillomavirus infection	3/331	0.40500593059327356	0.7096577594046086	1.313643292682927	1.1873411778835545	WNT9B;COL6A6;WNT1
Thyroid hormone synthesis	1/75	0.4078778005803385	0.7096577594046086	1.9376224050137094	1.7376358583339153	DUOX2
Epstein-Barr virus infection	2/202	0.4106944360346325	0.7096577594046086	1.435109489051095	1.2771122660194392	CR2;CD3D
Proteoglycans in cancer	2/205	0.41792789764701993	0.7096577594046086	1.4136852324619755	1.233364528183784	WNT9B;WNT1
B cell receptor signaling pathway	1/81	0.4322369438142942	0.7096577594046086	1.7917572463768117	1.5028925799903219	CR2
Human immunodeficiency virus 1 infection	2/212	0.43463092461374947	0.7096577594046086	1.3660757733750435	1.1382936449022232	CCNB2;CD3D
Complement and coagulation cascades	1/85	0.4479209615949889	0.7096577594046086	1.7060904071773637	1.3702268685497156	CR2
ErbB signaling pathway	1/85	0.4479209615949889	0.7096577594046086	1.7060904071773637	1.3702268685497156	AREG
Colorectal cancer	1/86	0.45177427951627525	0.7096577594046086	1.6859335038363172	1.3395965768152946	AREG
Insulin secretion	1/86	0.45177427951627525	0.7096577594046086	1.6859335038363172	1.3395965768152946	CACNA1F
ECM-receptor interaction	1/88	0.45940099093291964	0.7096577594046086	1.6470098284191237	1.2810966716901548	COL6A6
PD-L1 expression and PD-1 checkpoint pathway in cancer	1/89	0.4631747505785871	0.7096577594046086	1.6282114624505928	1.2531543605591358	CD3D
Alzheimer disease	3/369	0.47445012492519817	0.7096577594046086	1.174963837994214	0.8760516009298037	WNT9B;CACNA1F;WNT1
GnRH signaling pathway	1/93	0.4780100291980023	0.7096577594046086	1.557104599873976	1.1493355985315357	CACNA1F
TGF-beta signaling pathway	1/94	0.48165479960454133	0.7096577594046086	1.5402836216300453	1.1252197049860213	GDF6
Prostate cancer	1/97	0.4924381989766499	0.7096577594046086	1.491923309178744	1.0568580486204042	IL1R2
Aldosterone synthesis and secretion	1/98	0.4959829373435425	0.7096577594046086	1.4764679515912147	1.0353196340598445	CACNA1F
Chemical carcinogenesis	2/239	0.4965333697449965	0.7096577594046086	1.2087837629739135	0.8462750581109711	CACNA1F;WNT1
Progesterone-mediated oocyte maturation	1/100	0.502998845735877	0.7096577594046086	1.4464939247547943	0.993983474661611	CCNB2
Amoebiasis	1/102	0.5099177854032545	0.7096577594046086	1.4177069880901134	0.9548338385624286	IL1R2
Chagas disease	1/102	0.5099177854032545	0.7096577594046086	1.4177069880901134	0.9548338385624286	CD3D
T cell receptor signaling pathway	1/104	0.5167410869451033	0.7096577594046086	1.390037990713381	0.9177216090921704	CD3D
Drug metabolism	1/108	0.5301060080546778	0.7163954318316499	1.3378030610862792	0.8490745420950824	UPB1
Cholinergic synapse	1/113	0.5462971979179669	0.7163954318316499	1.2777562111801242	0.7725213529078566	CACNA1F
Glutamatergic synapse	1/114	0.5494683409194208	0.7163954318316499	1.2663845068616135	0.7583162616560671	GRM6
Leukocyte transendothelial migration	1/114	0.5494683409194208	0.7163954318316499	1.2663845068616135	0.7583162616560671	CLDN20
Growth hormone synthesis, secretion and action	1/119	0.5649969772970195	0.723610471532933	1.2124170965364776	0.6922112310617581	CACNA1F
Cell cycle	1/124	0.579994099124176	0.723610471532933	1.1628372805467184	0.6334408980085956	CCNB2
Oocyte meiosis	1/129	0.594477771597472	0.723610471532933	1.1171308876811594	0.5809884432170619	CCNB2
FoxO signaling pathway	1/131	0.6001314048699912	0.723610471532933	1.0998327759197324	0.5615819178652366	CCNB2
Vascular smooth muscle contraction	1/133	0.6057067762937549	0.723610471532933	1.0830588493631972	0.54300160222462	CACNA1F
Oxidative phosphorylation	1/133	0.6057067762937549	0.723610471532933	1.0830588493631972	0.54300160222462	ATP12A
MAPK signaling pathway	2/294	0.6085885489105122	0.723610471532933	0.9783521647835216	0.48586226385903064	CACNA1F;AREG
Systemic lupus erythematosus	1/135	0.6112049613918948	0.723610471532933	1.0667856370322302	0.525203023787234	ELANE
Fluid shear stress and atherosclerosis	1/139	0.6219740021221303	0.7279922979384025	1.0356542743121193	0.4917876655267498	IL1R2
Pathways of neurodegeneration	3/475	0.6448669462709592	0.7302062331627	0.9061409521435693	0.39753424638909407	WNT9B;CACNA1F;WNT1
Cell adhesion molecules	1/148	0.6451336623087932	0.7302062331627	0.9718032140392389	0.4259391672770592	CLDN20
Phospholipase D signaling pathway	1/148	0.6451336623087932	0.7302062331627	0.9718032140392389	0.4259391672770592	GRM6
Cellular senescence	1/156	0.6645342227272866	0.7385919890836029	0.9212716222533894	0.3764950610979183	CCNB2
Hepatitis C	1/157	0.6668840289783988	0.7385919890836029	0.9153195837978446	0.37083176866770207	CLDN20
cGMP-PKG signaling pathway	1/167	0.6895016479168787	0.7555177631429628	0.8597433211105291	0.3196406952247764	CACNA1F
PI3K-Akt signaling pathway	2/354	0.7082572268743903	0.7678999407164443	0.8090992037159921	0.2790971007269501	COL6A6;AREG
Pathways in cancer	3/531	0.7178028901466711	0.7701426842198659	0.8076955213903744	0.2677997482848614	WNT9B;WNT1;IL12RB1
Neutrophil extracellular trap formation	1/189	0.7340344527779231	0.7794386457332586	0.7582870798643232	0.23446184421122407	ELANE
Pathogenic Escherichia coli infection	1/197	0.7486041378027117	0.7861178292196818	0.7270408163265306	0.2105110012745361	CLDN20
Focal adhesion	1/201	0.755588981482995	0.7861178292196818	0.7123550724637682	0.19964301266670523	COL6A6
Regulation of actin cytoskeleton	1/218	0.7831874558613352	0.8066830795371753	0.6559807653776798	0.16031068147718094	DIAPH3
Coronavirus disease	1/232	0.8035747760891713	0.8194871478929172	0.6157851810025723	0.13466300396695924	MAS1
Olfactory transduction	2/440	0.8136447861361854	0.8216216958041872	0.6473685964736859	0.13350772477416673	SLC24A4;GUCY2D
Prion disease	1/273	0.8529639272573135	0.8529639272573135	0.5218723358908781	0.08299754385356012	CACNA1F
1The functional enrichment analysis was performed per tissue based on KEGG human pathways (updated in 2021).

## Sheet: Hippocampus
Supplementary Table 3F. Pathway enrichment analysis of 236 tissue-specific (tau score > 0.85) protein-coding genes expressed in the hippocampus of Murciano-Granadina goats.1
Term	Overlap	P-value	q-value	Odds ratio	Combined score	Gene symbols
Neuroactive ligand-receptor interaction	10/341	0.0030202327430397117	0.3594076964217257	2.984648887389391	17.318190525929822	MAS1;GRP;GRM6;PMCH;CHRM5;TAC3;OXT;HCRT;VIP;KNG1
African trypanosomiasis	3/37	0.006553607094733164	0.38993962213662325	8.546280276816608	42.968472459275844	IL12B;IL12A;KNG1
Cytokine-cytokine receptor interaction	8/295	0.011970805911500524	0.4478987279468136	2.7322676098261343	12.091061323471553	BMP3;IL1R2;GDF2;IL12B;IL12A;CCR6;IL12RB1;CRLF2
Transcriptional misregulation in cancer	6/192	0.01505541942678365	0.4478987279468136	3.1466859252126462	13.203548447077829	NTRK1;WT1;IL1R2;FEV;MMP9;ELANE
Inflammatory bowel disease	3/65	0.02986502163997728	0.61305176690582	4.680028462998102	16.43189503150156	IL12B;IL12A;IL12RB1
Phototransduction	2/28	0.033780422429200284	0.61305176690582	7.417260787992495	25.12874395406434	GUCY2D;PDE6B
RIG-I-like receptor signaling pathway	3/70	0.03606186864151882	0.61305176690582	4.329675153643547	14.385429010490448	RNF125;IL12B;IL12A
PPAR signaling pathway	3/74	0.04145742071191105	0.6166791330896769	4.084921292460646	13.002665521275265	FABP6;UCP1;ACSBG2
Allograft rejection	2/38	0.05876450042335344	0.7092169437725347	5.35420054200542	15.174968021711413	IL12B;IL12A
Tryptophan metabolism	2/42	0.0700857498952882	0.7092169437725347	4.81780487804878	12.80589778606716	AANAT;ALDH8A1
Th1 and Th2 cell differentiation	3/92	0.07034013558851557	0.7092169437725347	3.255783212161269	8.64219238599506	IL12B;IL12A;IL12RB1
Type I diabetes mellitus	2/43	0.0730192782098072	0.7092169437725347	4.700059488399762	12.30020508490459	IL12B;IL12A
JAK-STAT signaling pathway	4/162	0.08792569474991599	0.7092169437725347	2.4487123526844172	5.953464228100523	IL12B;IL12A;IL12RB1;CRLF2
Amoebiasis	3/102	0.08939709375284051	0.7092169437725347	2.925430778371955	7.063941470503655	IL1R2;IL12B;IL12A
Chagas disease	3/102	0.08939709375284051	0.7092169437725347	2.925430778371955	7.063941470503655	IL12B;IL12A;KNG1
Legionellosis	2/57	0.11770178198614235	0.8754070035219338	3.5011973392461195	7.491165765062397	IL12B;IL12A
Purine metabolism	3/129	0.14972604609476284	0.9382596395624838	2.2954014939309055	4.358848108420598	GUCY2D;PDE6C;PDE6B
Proteoglycans in cancer	4/205	0.16373261810349174	0.9382596395624838	1.920643089968875	3.475443157967615	IHH;IL12B;WNT8B;MMP9
Fatty acid biosynthesis	1/18	0.17084683269745168	0.9382596395624838	5.647058823529412	9.978284267811627	ACSBG2
Pertussis	2/76	0.18584216285530325	0.9382596395624838	2.599736321687541	4.374985902997636	IL12B;IL12A
Pathways in cancer	8/531	0.18649659620472644	0.9382596395624838	1.4812110264515694	2.487460318582775	NTRK1;FGF8;IL12B;WNT8B;IL12A;IL12RB1;MMP9;KNG1
Leishmaniasis	2/77	0.18957781178177247	0.9382596395624838	2.564943089430894	4.265386788396407	IL12B;IL12A
Regulation of actin cytoskeleton	4/218	0.19021328953768366	0.9382596395624838	1.8027715114405414	2.991896293916412	FGF8;DIAPH3;CHRM5;KNG1
Pantothenate and CoA biosynthesis	1/21	0.19635043562633273	0.9382596395624838	4.799271844660194	7.812515210041625	UPB1
Renin-angiotensin system	1/23	0.21291758612239206	0.9382596395624838	4.362533097969991	6.7481847926953495	MAS1
Complement and coagulation cascades	2/85	0.21978090847364085	0.9382596395624838	2.316779312371437	3.5102081691947546	PROC;KNG1
Calcium signaling pathway	4/240	0.23774830932314692	0.9382596395624838	1.632879686064958	2.345701374601951	NTRK1;FGF8;CHRM5;CASQ1
IL-17 signaling pathway	2/94	0.254183450743422	0.9382596395624838	2.089183457051962	2.8615525455012563	MMP9;S100A8
Influenza A	3/172	0.2635039311221583	0.9382596395624838	1.7076226940480335	2.2774341747096734	IL12B;KPNA7;IL12A
Prostate cancer	2/97	0.2656913732808078	0.9382596395624838	2.0229011553273426	2.681193436154113	IL1R2;MMP9
beta-Alanine metabolism	1/30	0.26827099192974324	0.9382596395624838	3.3083361232005357	4.352968547773864	UPB1
Inflammatory mediator regulation of TRP channels	2/98	0.26952798041397863	0.9382596395624838	2.001727642276423	2.624431223728405	NTRK1;KNG1
Melanogenesis	2/101	0.2810339629216312	0.9382596395624838	1.9407735895540774	2.4633846213342285	TYRP1;WNT8B
Protein digestion and absorption	2/103	0.2886975077619998	0.9382596395624838	1.9021492393141752	2.3631842304139683	SLC6A19;MEP1B
Toll-like receptor signaling pathway	2/104	0.2925260161416274	0.9382596395624838	1.883405069344811	2.315084660652732	IL12B;IL12A
C-type lectin receptor signaling pathway	2/104	0.2925260161416274	0.9382596395624838	1.883405069344811	2.315084660652732	IL12B;IL12A
Tyrosine metabolism	1/36	0.31262183646753716	0.9382596395624838	2.7403606102635227	3.18638446846525	TYRP1
Thyroid cancer	1/37	0.319749018036185	0.9382596395624838	2.6641046386192015	3.037662486010966	NTRK1
Toxoplasmosis	2/112	0.32302954148078794	0.9382596395624838	1.745720620842572	1.9726843777736185	IL12B;IL12A
Leukocyte transendothelial migration	2/114	0.33060886645678356	0.9382596395624838	1.7143728222996515	1.8975008836853648	CLDN19;MMP9
Bladder cancer	1/41	0.3475297981982005	0.9382596395624838	2.397208737864078	2.5336215833253877	MMP9
Fatty acid degradation	1/43	0.3609938068921396	0.9382596395624838	2.282824780397596	2.325957558924898	ACSBG2
Lipid and atherosclerosis	3/215	0.384670779417229	0.9382596395624838	1.358282463928968	1.2976588253020567	IL12B;IL12A;MMP9
Malaria	1/50	0.4059770389691228	0.9382596395624838	1.9560134733505052	1.7632653144438126	IL12A
Estrogen signaling pathway	2/137	0.4155771658564387	0.9382596395624838	1.42063233965673	1.2474387378962761	KRT27;MMP9
Fluid shear stress and atherosclerosis	2/139	0.42272558863742016	0.9382596395624838	1.3997507566316538	1.2052302453805388	IL1R2;MMP9
Measles	2/139	0.42272558863742016	0.9382596395624838	1.3997507566316538	1.2052302453805388	IL12B;IL12A
Coronavirus disease	3/232	0.4317462975656693	0.9382596395624838	1.2563575648600052	1.0552362494338055	MAS1;IL12B;IL12A
Apoptosis	2/142	0.43336354462385307	0.9382596395624838	1.3695470383275261	1.1451855256022878	HRK;NTRK1
Hedgehog signaling pathway	1/56	0.4420165286496865	0.9382596395624838	1.7421006178287732	1.4222648855008717	IHH
Pyrimidine metabolism	1/56	0.4420165286496865	0.9382596395624838	1.7421006178287732	1.4222648855008717	UPB1
Breast cancer	2/147	0.45085815280322844	0.9382596395624838	1.3219848612279226	1.0530964533698222	FGF8;WNT8B
Cell adhesion molecules	2/148	0.4543205940809777	0.9382596395624838	1.3128633478115603	1.035786394767042	CD274;CLDN19
Gastric cancer	2/149	0.45777059154023464	0.9382596395624838	1.3038659366185499	1.0188240388969148	FGF8;WNT8B
Adrenergic signaling in cardiomyocytes	2/150	0.4612080311477681	0.9382596395624838	1.2949901120632827	1.0022007175732734	CACNG6;SCN5A
Mineral absorption	1/60	0.46482538595094736	0.9382596395624838	1.6236629916077012	1.2438775958703467	SLC6A19
Oxytocin signaling pathway	2/154	0.4748300574730979	0.9382596395624838	1.2606546854942233	0.9389334826592917	CACNG6;OXT
Basal cell carcinoma	1/63	0.4813209164899934	0.9382596395624838	1.5448637644848104	1.1296368967067425	WNT8B
Adipocytokine signaling pathway	1/69	0.5128092566082765	0.9382596395624838	1.4081239291833239	0.9404174282509914	ACSBG2
Central carbon metabolism in cancer	1/70	0.5178691249793876	0.9382596395624838	1.387645982833826	0.913116464817777	NTRK1
Tight junction	2/169	0.5240069519419882	0.9382596395624838	1.1465459325251934	0.7409556845994372	MPP4;CLDN19
Melanoma	1/72	0.5278325005262483	0.9382596395624838	1.3484206208122522	0.8616087914296852	FGF8
Thyroid hormone synthesis	1/75	0.5423946482834037	0.9382596395624838	1.293558121228024	0.7913489390453501	DUOX2
Arrhythmogenic right ventricular cardiomyopathy	1/77	0.5518535557317387	0.9382596395624838	1.25938937148697	0.748672430618826	CACNG6
Tuberculosis	2/180	0.558062209538361	0.9382596395624838	1.0750890654973966	0.6270831494552034	IL12B;IL12A
MAPK signaling pathway	3/294	0.589246938728249	0.9382596395624838	0.9855467960380029	0.5212654892494388	CACNG6;NTRK1;FGF8
Cardiac muscle contraction	1/87	0.596307639404204	0.9382596395624838	1.1123842853917363	0.5751010866083767	CACNG6
PD-L1 expression and PD-1 checkpoint pathway in cancer	1/89	0.6046571395606424	0.9382596395624838	1.0869924977934686	0.5468590700466343	CD274
Hypertrophic cardiomyopathy	1/90	0.6087672147694253	0.9382596395624838	1.07472455547071	0.5334065671177461	CACNG6
Huntington disease	3/306	0.6163631839688437	0.9382596395624838	0.9459328285769754	0.4577547784384326	DNAI2;DNAH2;UCP1
MicroRNAs in cancer	3/310	0.6251309981745132	0.9382596395624838	0.9334163632879862	0.4385134574993297	CDC25C;MMP9;TP63
Staphylococcus aureus infection	1/95	0.6286884034389908	0.9382596395624838	1.0173001445982235	0.4721488640283467	KRT27
Dilated cardiomyopathy	1/96	0.6325498065814096	0.9382596395624838	1.0065406234031682	0.46099189731980006	CACNG6
Hematopoietic cell lineage	1/99	0.6438958724079498	0.9382596395624838	0.9755795522092332	0.4294679278514903	IL1R2
Viral protein interaction with cytokine and cytokine receptor	1/100	0.647599871163211	0.9382596395624838	0.9656761792684123	0.41956916505344233	CCR6
Progesterone-mediated oocyte maturation	1/100	0.647599871163211	0.9382596395624838	0.9656761792684123	0.41956916505344233	CDC25C
cAMP signaling pathway	2/216	0.6571557503305031	0.9382596395624838	0.89259174834739	0.3747405655198703	OXT;VIP
Th17 cell differentiation	1/107	0.6724760994125315	0.9382596395624838	0.9015845392929108	0.35773856453912517	IL12RB1
Drug metabolism	1/108	0.6758841909312651	0.9382596395624838	0.893113147627257	0.3498623685152733	UPB1
TNF signaling pathway	1/112	0.6891672361804442	0.9382596395624838	0.8607539578413365	0.3204340072368497	MMP9
Cholinergic synapse	1/113	0.6924024581962169	0.9382596395624838	0.8530253120665742	0.31356178774293064	CHRM5
Ras signaling pathway	2/232	0.6951752169448705	0.9382596395624838	0.8298197242841994	0.3017152775266012	NTRK1;FGF8
Glutamatergic synapse	1/114	0.6956041679521414	0.9382596395624838	0.8454334564825157	0.3068707900722881	GRM6
Chemical carcinogenesis	2/239	0.7106871283832559	0.9382596395624838	0.8050221261706288	0.27493356394433194	FGF8;KPNA7
Sphingolipid signaling pathway	1/119	0.7111220023705712	0.9382596395624838	0.8094043113378312	0.2759350527368618	KNG1
Neurotrophin signaling pathway	1/119	0.7111220023705712	0.9382596395624838	0.8094043113378312	0.2759350527368618	NTRK1
Cell cycle	1/124	0.7258523731550196	0.9382596395624838	0.7763043649853975	0.24873461618172782	CDC25C
Pathways of neurodegeneration	4/475	0.7277973960906936	0.9382596395624838	0.8083419618671102	0.2568365702696645	DNAI2;DNAH2;CHRM5;WNT8B
Osteoclast differentiation	1/127	0.734329244444683	0.9382596395624838	0.7577053475111728	0.23397773604591912	OSCAR
Oocyte meiosis	1/129	0.7398350566051111	0.9382596395624838	0.7457903519417476	0.22472752569197077	CDC25C
Relaxin signaling pathway	1/129	0.7398350566051111	0.9382596395624838	0.7457903519417476	0.22472752569197077	MMP9
Oxidative phosphorylation	1/133	0.7505083186600311	0.9382596395624838	0.7230435422182995	0.20751678199113907	ATP12A
Systemic lupus erythematosus	1/135	0.7556803834903273	0.9382596395624838	0.7121793942906826	0.1995076318707244	ELANE
Apelin signaling pathway	1/137	0.7607457356853973	0.9382596395624838	0.7016347801256425	0.19186630753093703	UCP1
Signaling pathways regulating pluripotency of stem cells	1/143	0.7753232065685829	0.9382596395624838	0.6717831259401067	0.17095220970885758	WNT8B
Phospholipase D signaling pathway	1/148	0.7867933883084186	0.9382596395624838	0.6487682451621425	0.15556787525645624	GRM6
mTOR signaling pathway	1/154	0.7997908056466877	0.9382596395624838	0.6231359857859001	0.13921174379019677	WNT8B
Cushing syndrome	1/155	0.8018790336655394	0.9382596395624838	0.6190581263396797	0.13668649490420862	WNT8B
Hepatitis C	1/157	0.8059906832673568	0.9382596395624838	0.6110592481951705	0.13179515034593162	CLDN19
Hepatitis B	1/162	0.8159020601036651	0.9382596395624838	0.5919314961104746	0.12043494785091782	MMP9
Hippo signaling pathway	1/163	0.8178230166664631	0.9382596395624838	0.5882476327460147	0.11830208543222204	WNT8B
Wnt signaling pathway	1/166	0.8234670179309869	0.9382596395624838	0.5774639599882319	0.1121618535574255	WNT8B
cGMP-PKG signaling pathway	1/167	0.8253094091074534	0.9382596395624838	0.5739560182477482	0.11019778864626516	KNG1
Hepatocellular carcinoma	1/168	0.827132663784979	0.9382596395624838	0.5704900877855938	0.1082734170893411	WNT8B
Neutrophil extracellular trap formation	1/189	0.8613334714821027	0.9382596395624838	0.5062228878330923	0.07556568368970874	ELANE
Chemokine signaling pathway	1/192	0.8656350443795007	0.9382596395624838	0.4981954963655772	0.07188556779641356	CCR6
Pathogenic Escherichia coli infection	1/197	0.8725112055803373	0.9382596395624838	0.4853625916385972	0.0661936443978596	CLDN19
Diabetic cardiomyopathy	1/203	0.8803018057725579	0.9382596395624838	0.4708016918196674	0.060022728591383544	MMP9
PI3K-Akt signaling pathway	2/354	0.8839590092791112	0.9382596395624838	0.538830376940133	0.06646181031393493	NTRK1;FGF8
Rap1 signaling pathway	1/210	0.8887939004529896	0.9382596395624838	0.45487062758396435	0.05362465432577488	FGF8
Human immunodeficiency virus 1 infection	1/212	0.8911081465922268	0.9382596395624838	0.4505130446785994	0.05193941565892764	CDC25C
Amyotrophic lateral sclerosis	2/364	0.8932503850711847	0.9382596395624838	0.5236760544401025	0.05911692623799277	DNAI2;DNAH2
Alzheimer disease	2/369	0.8976335854385197	0.9382596395624838	0.5164085864291885	0.05576868184660893	CHRM5;WNT8B
Human T-cell leukemia virus 1 infection	1/219	0.8988369656312871	0.9382596395624838	0.43589115525073485	0.04648936603999471	IL1R2
Thermogenesis	1/232	0.9117707943361837	0.9434845610957031	0.4110872945824402	0.03797075317263309	UCP1
Endocytosis	1/252	0.9285278459211213	0.9525414971087366	0.377944532549414	0.028026442197938085	FOLR1
Olfactory transduction	2/440	0.944280958277651	0.9604225131200039	0.43111705089653635	0.024716600923402592	SLC24A4;GUCY2D
Herpes simplex virus 1 infection	2/498	0.9666151101441353	0.9689612559581647	0.3795633359559402	0.012888030345569554	IL12B;IL12A
Human papillomavirus infection	1/331	0.9689612559581647	0.9689612559581647	0.2863047955280965	0.009027376708254636	WNT8B
1The functional enrichment analysis was performed per tissue based on KEGG human pathways (updated in 2021).

## Sheet: Hypothalamus
Supplementary Table 3G. Pathway enrichment analysis of 255 tissue-specific (tau score > 0.85) protein-coding genes expressed in the hypothalamus of Murciano-Granadina goats.1
Term	Overlap	P-value	q-value	Odds ratio	Combined score	Gene symbols
Neuroactive ligand-receptor interaction	26/341	4.294391960651285E-14	6.2268683429443626E-12	7.681324523429787	236.4225759301987	NPFFR2;GLP1R;NPFFR1;GRP;PMCH;CHRM5;OXT;BRS3;C5;GABRR1;GALR2;GRM6;GALR1;TAC3;CGA;HCRT;GABRQ;GLP2R;SCTR;GABRG3;TSHR;TRHR;SSTR5;KISS1;GHRH;VIP
Phototransduction	5/28	1.6915601607842417E-5	0.0012263811165685752	18.659735349716446	205.01962859708786	GNGT1;GUCY2D;GUCA1A;PDE6B;CNGB1
GABAergic synapse	5/89	0.0040014440515672095	0.12758503680707792	5.0934265010351965	28.121316902673428	GNGT1;GABRQ;GABRR1;GABRG3;GNG11
cAMP signaling pathway	8/216	0.004120505184957725	0.12758503680707792	3.3136225008471705	18.19768413888238	GLP1R;OXT;CNGA3;CGA;VIP;TSHR;SSTR5;CNGB1
Morphine addiction	5/91	0.004399484027830273	0.12758503680707792	4.974469160768453	26.992802880457152	GNGT1;GABRQ;GABRR1;GABRG3;GNG11
Tyrosine metabolism	3/36	0.008593710124420631	0.1851320012045983	7.731974921630094	36.778876276561775	HGD;TH;TYRP1
Prolactin signaling pathway	4/70	0.009300252440899184	0.1851320012045983	5.168306441033714	24.1758580259569	TH;CGA;ESR1;GCK
Cholinergic synapse	5/113	0.010801691612735	0.1851320012045983	3.9567230273752014	17.91624970000926	GNGT1;SLC5A7;CHRM5;GNG11;SLC18A3
Nicotine addiction	3/40	0.011490951798906102	0.1851320012045983	6.894687791239515	30.79302257636179	GABRQ;GABRR1;GABRG3
Cocaine addiction	3/49	0.01984390388180965	0.24303775066342395	5.5431971514242875	21.728548073436205	TH;SLC6A3;SLC18A2
Dopaminergic synapse	5/132	0.019938449259232004	0.24303775066342395	3.361520027387881	13.160704834346397	GNGT1;TH;GNG11;SLC6A3;SLC18A2
Ras signaling pathway	7/232	0.02011346902042129	0.24303775066342395	2.6662768031189086	10.415451951295061	GNGT1;FGF8;FGF19;NTF3;FGF20;PLA2G3;GNG11
Breast cancer	5/147	0.02995214622233619	0.31810978231437853	3.0041334966319657	10.53896383440021	FGF8;FGF19;FGF20;WNT8B;ESR1
Retrograde endocannabinoid signaling	5/148	0.030714047947595167	0.31810978231437853	2.9829735481909396	10.389801693561937	GNGT1;GABRQ;GABRR1;GABRG3;GNG11
Amphetamine addiction	3/69	0.047650786934853744	0.46062427370358616	3.8595219435736676	11.747829542721506	TH;SLC6A3;SLC18A2
Melanoma	3/72	0.0528919276431544	0.46809147825992437	3.6911544227886055	10.85016521426345	FGF8;FGF19;FGF20
Neomycin, kanamycin and gentamicin biosynthesis	1/5	0.057390856178257246	0.46809147825992437	21.112179487179485	60.33587047928365	GCK
Thyroid hormone synthesis	3/75	0.05839843548025931	0.46809147825992437	3.5368175287356323	10.04621057247571	LRP2;CGA;TSHR
Synaptic vesicle cycle	3/78	0.06416392128539734	0.46809147825992437	3.3948275862068966	9.323263206552939	SLC6A3;SLC18A2;SLC18A3
Calcium signaling pathway	6/240	0.06456434182895508	0.46809147825992437	2.1868771694099207	5.992246833961229	FGF8;GDNF;FGF19;CHRM5;FGF20;TRHR
Alcoholism	5/186	0.06888431424276988	0.4756297888191254	2.3521498919048764	6.292769611999724	GNGT1;TH;GNG11;SLC6A3;SLC18A2
Cell adhesion molecules	4/148	0.09723069825877946	0.6244096537199884	2.3594276094276094	5.499044295498843	SELP;CD274;CLDN19;CDH15
Gastric cancer	4/149	0.09904428990041196	0.6244096537199884	2.343036274070757	5.417540722353703	FGF8;FGF19;FGF20;WNT8B
Autoimmune thyroid disease	2/53	0.12852127810543068	0.7764827218869771	3.3180173356896407	6.807446101308401	CGA;TSHR
Regulation of lipolysis in adipocytes	2/55	0.13646554346373813	0.791500152089681	3.192485221475423	6.358418942615167	CGA;TSHR
Serotonergic synapse	3/113	0.1479352515137766	0.809318629336416	2.310540752351097	4.415398531802151	GNGT1;GNG11;SLC18A2
Glutamatergic synapse	3/114	0.1507007102902292	0.809318629336416	2.2896085740913326	4.33299140593745	GNGT1;GRM6;GNG11
GnRH secretion	2/64	0.17339152780875436	0.8179744098790305	2.72781392773086	4.779683952371741	KISS1;CGA
Fatty acid biosynthesis	1/18	0.19171687232880183	0.8179744098790305	4.964303670186023	8.199717193438136	ACSBG2
Purine metabolism	3/129	0.1939804395246314	0.8179744098790305	2.0154967159277506	3.3054104867769234	GUCY2D;PDE6C;PDE6B
Relaxin signaling pathway	3/129	0.1939804395246314	0.8179744098790305	2.0154967159277506	3.3054104867769234	GNGT1;GNG11;MMP9
Adipocytokine signaling pathway	2/69	0.1945408599348483	0.8179744098790305	2.523605150214592	4.131426952729971	AGRP;ACSBG2
PPAR signaling pathway	2/74	0.21599381953764155	0.8179744098790305	2.3477587029089175	3.59795308956814	FABP6;ACSBG2
Pantothenate and CoA biosynthesis	1/21	0.21990180308466886	0.8179744098790305	4.219017094017094	6.390014363544783	UPB1
Histidine metabolism	1/22	0.2290775782557286	0.8179744098790305	4.0179080179080175	5.921169201114199	HDC
PI3K-Akt signaling pathway	6/354	0.23821109707214666	0.8179744098790305	1.4619033278120765	2.0972436428154624	GNGT1;FGF8;FGF19;NTF3;FGF20;GNG11
Regulation of actin cytoskeleton	4/218	0.2545420041268405	0.8179744098790305	1.5819881053525913	2.1646175727633628	FGF8;FGF19;CHRM5;FGF20
alpha-Linolenic acid metabolism	1/25	0.25596505497184097	0.8179744098790305	3.5151353276353277	4.790125345555062	PLA2G3
Adrenergic signaling in cardiomyocytes	3/150	0.25872662359815574	0.8179744098790305	1.7257213230119635	2.3331463782166355	CACNG6;TNNT2;SCN5A
Complement and coagulation cascades	2/85	0.263762788133823	0.8179744098790305	2.035472361549201	2.7126844165881248	C5;SERPINA5
MAPK signaling pathway	5/294	0.2645993023055046	0.8179744098790305	1.4650218143523395	1.9478031459229206	CACNG6;FGF8;FGF19;NTF3;FGF20
Folate biosynthesis	1/26	0.2647183943089905	0.8179744098790305	3.3743589743589744	4.484822318476556	TH
Maturity onset diabetes of the young	1/26	0.2647183943089905	0.8179744098790305	3.3743589743589744	4.484822318476556	GCK
Insulin secretion	2/86	0.26812021637642963	0.8179744098790305	2.0111383609237685	2.6473013063216277	GLP1R;GCK
Cardiac muscle contraction	2/87	0.27247732541901293	0.8179744098790305	1.9873769250189346	2.5839872350769024	CACNG6;TNNT2
PD-L1 expression and PD-1 checkpoint pathway in cancer	2/89	0.2811882332464859	0.8179744098790305	1.9414927729268412	2.4632319987652864	CD274;BATF
Bile secretion	2/90	0.2855408899769176	0.8179744098790305	1.9193328131096372	2.405634240528463	SCTR;SLC4A5
Hypertrophic cardiomyopathy	2/90	0.2855408899769176	0.8179744098790305	1.9193328131096372	2.405634240528463	CACNG6;TNNT2
Pathways in cancer	8/531	0.28741097026611373	0.8179744098790305	1.296619806100016	1.616680207763917	GNGT1;FGF8;FGF19;FGF20;WNT8B;GNG11;ESR1;MMP9
Linoleic acid metabolism	1/29	0.2903678993677779	0.8179744098790305	3.0123626373626373	3.72510734275867	PLA2G3
beta-Alanine metabolism	1/30	0.29871817154892044	0.8179744098790305	2.90834070144415	3.5140163803546645	UPB1
TGF-beta signaling pathway	2/94	0.30292016632992796	0.8179744098790305	1.8355103564097779	2.192124295172028	PITX2;GDF6
Galactose metabolism	1/31	0.30697059883451905	0.8179744098790305	2.811253561253561	3.3200997477356617	GCK
Staphylococcus aureus infection	2/95	0.30725455468845875	0.8179744098790305	1.8156813881581984	2.1426469441332574	SELP;C5
Dilated cardiomyopathy	2/96	0.31158377717290797	0.8179744098790305	1.7962743128481418	2.0946121773290236	CACNG6;TNNT2
Circadian entrainment	2/97	0.3159073582981083	0.8179744098790305	1.7772758075446127	2.0479660713410226	GNGT1;GNG11
Melanogenesis	2/101	0.33313616646227945	0.8381110148125627	1.705119868209997	1.8742745187205687	TYRP1;WNT8B
Pancreatic secretion	2/102	0.3374248130181248	0.8381110148125627	1.6879828326180257	1.8338457668454482	SCTR;PLA2G3
Protein digestion and absorption	2/103	0.341705205352737	0.8381110148125627	1.6711851442654995	1.7945301161684717	COL26A1;MEP1B
Starch and sucrose metabolism	1/36	0.34680455785347425	0.8381110148125627	2.409035409035409	2.551153782726765	GCK
Bladder cancer	1/41	0.3843581181416361	0.8502704703021347	2.1073717948717947	2.0150279464633942	MMP9
Leukocyte transendothelial migration	2/114	0.3881383140698455	0.8502704703021347	1.5062078479460455	1.4254653520716232	CLDN19;MMP9
Tryptophan metabolism	1/42	0.39160675686003693	0.8502704703021347	2.055868250990202	1.9273705520267588	AANAT
Chemokine signaling pathway	3/192	0.39297670744793756	0.8502704703021347	1.3393541324575808	1.2509633727089584	GNGT1;CCR6;GNG11
Fat digestion and absorption	1/43	0.39877040801751695	0.8502704703021347	2.0068172568172566	1.8450064700477617	PLA2G3
Fatty acid degradation	1/43	0.39877040801751695	0.8502704703021347	2.0068172568172566	1.8450064700477617	ACSBG2
Growth hormone synthesis, secretion and action	2/119	0.4087749731031787	0.8502704703021347	1.441473166795055	1.2895281467628452	GHRH;SSTR5
Type II diabetes mellitus	1/46	0.41976130081503443	0.8502704703021347	1.872744539411206	1.6256715931809589	GCK
Carbohydrate digestion and absorption	1/47	0.42659480927110605	0.8502704703021347	1.8319397993311037	1.560667327553418	TAS1R2
Amino sugar and nucleotide sugar metabolism	1/48	0.43334817735676456	0.8502704703021347	1.7928714311693035	1.4992237774155657	GCK
Proteoglycans in cancer	3/205	0.4337402862909855	0.8502704703021347	1.252325879139638	1.046079506937836	WNT8B;ESR1;MMP9
Ether lipid metabolism	1/49	0.44002234091415104	0.8502704703021347	1.7554309116809117	1.4410855095929487	PLA2G3
Cholesterol metabolism	1/50	0.4466182248799243	0.8502704703021347	1.7195185766614338	1.3860198958113195	LRP2
Malaria	1/50	0.4466182248799243	0.8502704703021347	1.7195185766614338	1.3860198958113195	SELP
Rap1 signaling pathway	3/210	0.4491594210323543	0.8502704703021347	1.2217641179410295	0.9778723835854016	FGF8;FGF19;FGF20
Ovarian steroidogenesis	1/51	0.4531367435850908	0.8502704703021347	1.685042735042735	1.3338146799687902	CGA
Cytokine-cytokine receptor interaction	4/295	0.45739871095097856	0.8502704703021347	1.1588045402478393	0.9064166977063204	IL1RL2;GDF2;CCR6;GDF6
Endocrine and other factor-regulated calcium reabsorption	1/53	0.46594528897520615	0.8502704703021347	1.620069033530572	1.2372257529721395	ESR1
Apelin signaling pathway	2/137	0.48003752598222477	0.8502704703021347	1.2481322524240979	0.9159930256236224	GNGT1;GNG11
Estrogen signaling pathway	2/137	0.48003752598222477	0.8502704703021347	1.2481322524240979	0.9159930256236224	ESR1;MMP9
Hedgehog signaling pathway	1/56	0.48460011853976154	0.8502704703021347	1.5314685314685315	1.1094436258109095	LRP2
Pyrimidine metabolism	1/56	0.48460011853976154	0.8502704703021347	1.5314685314685315	1.1094436258109095	UPB1
Pathways of neurodegeneration	6/475	0.4867065450694978	0.8502704703021347	1.0779787897691828	0.7762459663449021	DNAI2;DNAH2;CHRM5;NOX4;WNT8B;SLC6A3
Arachidonic acid metabolism	1/61	0.5142605259304968	0.8822727447195411	1.4034900284900285	0.9333563521913577	PLA2G3
Basal cell carcinoma	1/63	0.5256431078568128	0.8822727447195411	1.3580783016266886	0.8734246989851068	WNT8B
Chemical carcinogenesis	3/239	0.5347916358632961	0.8822727447195411	1.0700431034482758	0.6697165162804966	FGF8;FGF20;ESR1
Cortisol synthesis and secretion	1/65	0.5367600634862914	0.8822727447195411	1.3155048076923077	0.8185124763289335	NR5A1
Oxytocin signaling pathway	2/154	0.5423197175150376	0.8822727447195411	1.1075784955952113	0.6777268015874637	CACNG6;OXT
Cushing syndrome	2/155	0.5458195102577219	0.8822727447195411	1.1002833179051306	0.6661851573190806	NR5A1;WNT8B
Glycolysis / Gluconeogenesis	1/67	0.547617565687991	0.8822727447195411	1.2755115255115255	0.768085117793364	GCK
Parkinson disease	3/249	0.5625480797030161	0.8851206999379625	1.0260197645079898	0.5902472891404467	TH;SLC6A3;SLC18A2
Central carbon metabolism in cancer	1/70	0.5634304962040645	0.8851206999379625	1.2198686981295677	0.6998524519209606	GCK
Hippo signaling pathway	2/163	0.5731436041003415	0.8851206999379625	1.0451843360968198	0.5817694345661483	WNT8B;GDF6
Olfactory transduction	5/440	0.5921772198500737	0.8851206999379625	0.9660169915042479	0.5061439564737591	SLC24A4;GUCY2D;CNGA3;ANO2;CNGB1
Tight junction	2/169	0.5928436262648967	0.8851206999379625	1.0073244069800313	0.5266539943970353	MPP4;CLDN19
Gastric acid secretion	1/76	0.5934240319979445	0.8851206999379625	1.1219373219373219	0.5854785857493839	GAST
Pertussis	1/76	0.5934240319979445	0.8851206999379625	1.1219373219373219	0.5854785857493839	C5
Arrhythmogenic right ventricular cardiomyopathy	1/77	0.5982195075442781	0.8851206999379625	1.1071187584345479	0.5688348756541703	CACNG6
Taste transduction	1/86	0.6389216689866785	0.9102861353974462	0.9894419306184012	0.4432436814582167	TAS1R2
Neutrophil extracellular trap formation	2/189	0.6535867292412896	0.9102861353974462	0.8986711344701751	0.382186895781448	SELP;C5
Transcriptional misregulation in cancer	2/192	0.6620508647582835	0.9102861353974462	0.884346058278744	0.36471571455199986	TLX1;MMP9
Kaposi sarcoma-associated herpesvirus infection	2/193	0.6648352503042373	0.9102861353974462	0.8796710334134777	0.35909580194414764	GNGT1;GNG11
GnRH signaling pathway	1/93	0.6677172806157651	0.9102861353974462	0.9138331475287997	0.3690884607514204	CGA
IL-17 signaling pathway	1/94	0.6716398264444992	0.9102861353974462	0.903961032993291	0.35980637128887605	MMP9
Prostate cancer	1/97	0.6831329532809527	0.9102861353974462	0.8755787037037037	0.3336530795959657	MMP9
Choline metabolism in cancer	1/98	0.686874270260719	0.9102861353974462	0.8665080623843511	0.3254639083268844	SLC5A7
Glycerophospholipid metabolism	1/98	0.686874270260719	0.9102861353974462	0.8665080623843511	0.3254639083268844	PLA2G3
Inflammatory mediator regulation of TRP channels	1/98	0.686874270260719	0.9102861353974462	0.8665080623843511	0.3254639083268844	TRPM8
AGE-RAGE signaling pathway in diabetic complications	1/100	0.6942254521812744	0.9102861353974462	0.8489165155831823	0.30981930849208233	NOX4
Viral protein interaction with cytokine and cytokine receptor	1/100	0.6942254521812744	0.9102861353974462	0.8489165155831823	0.30981930849208233	CCR6
Human immunodeficiency virus 1 infection	2/212	0.7142976596222843	0.9102861353974462	0.7993051297772328	0.26893061771440946	GNGT1;GNG11
Parathyroid hormone synthesis, secretion and action	1/106	0.7152637153036996	0.9102861353974462	0.8001628001628002	0.26813773233919763	GCM2
Glucagon signaling pathway	1/107	0.718627176258537	0.9102861353974462	0.792573778422835	0.261876352262345	GCK
Lipid and atherosclerosis	2/215	0.721524636863451	0.9102861353974462	0.7879264139918193	0.2571703209983867	SELP;MMP9
Drug metabolism	1/108	0.7219510729014228	0.9102861353974462	0.7851266075565141	0.2557926066103921	UPB1
TNF signaling pathway	1/112	0.7348602051926941	0.9185752564908677	0.7566797566797567	0.23311411216172964	MMP9
Human cytomegalovirus infection	2/225	0.7445124996742745	0.920466102770426	0.7522084720645124	0.22192078411258997	GNGT1;GNG11
Neurotrophin signaling pathway	1/119	0.7560314519922224	0.920466102770426	0.7115384615384616	0.19899759843530815	NTF3
Coronavirus disease	2/232	0.7596244027437228	0.920466102770426	0.7290539279716365	0.2004396528940509	SELP;C5
Thyroid hormone signaling pathway	1/121	0.7617650505686284	0.920466102770426	0.6996082621082621	0.1903753738183983	ESR1
Vascular smooth muscle contraction	1/133	0.793455635377586	0.9250904663057421	0.6356190106190106	0.14705532098994073	PLA2G3
Systemic lupus erythematosus	1/135	0.798313106969799	0.9250904663057421	0.6260683760683761	0.14102465256831906	C5
Insulin signaling pathway	1/137	0.8030568150944687	0.9250904663057421	0.6167986425339367	0.1352823315399456	GCK
Fluid shear stress and atherosclerosis	1/139	0.8076894129095992	0.9250904663057421	0.6077975969280317	0.1298120032878599	MMP9
Ubiquitin mediated proteolysis	1/140	0.8099648576997408	0.9250904663057421	0.6033942077107545	0.12717402889971774	UBE2C
Alzheimer disease	3/369	0.8114412217177024	0.9250904663057421	0.685380158281515	0.14320561005048474	CHRM5;NOX4;WNT8B
Apoptosis	1/142	0.8144356305200352	0.9250904663057421	0.594774807540765	0.1220834077071455	HRK
Signaling pathways regulating pluripotency of stem cells	1/143	0.8166315840492068	0.9250904663057421	0.590556157457566	0.11962732104328808	WNT8B
Phospholipase D signaling pathway	1/148	0.8272292055217162	0.9278488121971499	0.5703238560381417	0.10817530443892638	GRM6
mTOR signaling pathway	1/154	0.8391442227819541	0.9278488121971499	0.5477906262219988	0.09606751505216787	WNT8B
Hepatitis C	1/157	0.8447912141646304	0.9278488121971499	0.5371740083278544	0.09060286558133535	CLDN19
Hepatitis B	1/162	0.8537675344306311	0.9278488121971499	0.5203588681849551	0.08226682743433425	MMP9
Wnt signaling pathway	1/166	0.8605748576944334	0.9278488121971499	0.5076405076405076	0.07622459486337911	WNT8B
cGMP-PKG signaling pathway	1/167	0.8622267935237187	0.9278488121971499	0.504556688291628	0.07479394022918262	CNGB1
Hepatocellular carcinoma	1/168	0.863859238942174	0.9278488121971499	0.5015098009109985	0.07339367315148057	WNT8B
Huntington disease	2/306	0.877329004700482	0.9353875417762492	0.5494974023040434	0.07191448841474386	DNAI2;DNAH2
Axon guidance	1/182	0.8847904676542894	0.9364570643056347	0.4623884402889928	0.056598389643069194	ROBO3
Pathogenic Escherichia coli infection	1/197	0.9036718610169204	0.9495102887496628	0.42667451596023026	0.043217422283525264	CLDN19
Diabetic cardiomyopathy	1/203	0.9103309484917453	0.9496258095777199	0.41387407971566387	0.038882255451862274	MMP9
Amyotrophic lateral sclerosis	2/364	0.9296326911163296	0.9628338586561986	0.46008109453916013	0.033570151376058156	DNAI2;DNAH2
Endocytosis	1/252	0.950086297039148	0.9770390997920317	0.3322436748731569	0.017011693314992107	FOLR1
Prion disease	1/273	0.9611859428257737	0.9814926880967407	0.3062625691302162	0.012124138778903804	C5
MicroRNAs in cancer	1/310	0.9750968248745634	0.9874589169990267	0.26907863801067683	0.006785761072594055	MMP9
Human papillomavirus infection	1/331	0.9806488555024817	0.9874589169990267	0.2516835016835017	0.004918104257400301	WNT8B
Herpes simplex virus 1 infection	1/498	0.997419947182295	0.997419947182295	0.16567782764965863	4.280099279026091E-4	C5
1The functional enrichment analysis was performed per tissue based on KEGG human pathways (updated in 2021).

## Sheet: Medulla_oblongata
Supplementary Table 3H. Pathway enrichment analysis of 199 tissue-specific (tau score > 0.85) protein-coding genes expressed in the medulla oblongata of Murciano-Granadina goats.1
Term	Overlap	P-value	q-value	Odds ratio	Combined score	Gene symbols
Complement and coagulation cascades	5/85	0.0010499328622682904	0.07924020771389904	7.009588068181818	48.07896824114196	C5;PROC;C4BPA;C4BPB;KNG1
Neuroactive ligand-receptor interaction	10/341	0.001123974577502114	0.07924020771389904	3.44304870938676	23.381344893265283	NPFFR2;C5;GABRR1;GRP;PMCH;CHRM5;UTS2;OXT;KNG1;APLN
Phototransduction	3/28	0.002021855679875585	0.09502721695415249	13.344269662921349	82.78437328516327	GUCY2D;GUCA1A;PDE6B
Cholinergic synapse	5/113	0.0036691157540173435	0.12923996768133417	5.184922138047138	29.07603013812118	SLC5A7;CHRM5;CREB3L2;CHAT;SLC18A3
Pertussis	4/76	0.005015884539026131	0.12923996768133417	6.19805398618958	32.819597639341445	C5;IL12B;C4BPA;C4BPB
Synaptic vesicle cycle	4/78	0.005499573092822731	0.12923996768133417	6.0299282333180635	31.37422799160292	SLC6A2;SLC18A2;SLC6A4;SLC18A3
Cocaine addiction	3/49	0.009899359026938006	0.19940137468546554	7.244626282364436	33.436016958170846	TH;CREB3L2;SLC18A2
JAK-STAT signaling pathway	5/162	0.016068801752090512	0.2832126308805953	3.5578314997104807	14.696959566908411	IL20RA;OSM;IL12B;IL7R;IL12RB1
Amphetamine addiction	3/69	0.024701004958573476	0.38698241101765113	5.044177732379979	18.66805461913419	TH;CREB3L2;SLC18A2
Purine metabolism	4/129	0.029843818817277334	0.4088588403359828	3.560497175141243	12.503673994461172	GUCY2D;RRM2;PDE6C;PDE6B
Galactose metabolism	2/31	0.031896788962381635	0.4088588403359828	7.624735118474282	26.26911816174146	MGAM;GCK
Starch and sucrose metabolism	2/36	0.04196938133325643	0.43511891997738766	6.501807426881367	20.6160281419897	MGAM;GCK
African trypanosomiasis	2/37	0.044109451851558186	0.43511891997738766	6.315722266560256	19.711881978758974	IL12B;KNG1
Neomycin, kanamycin and gentamicin biosynthesis	1/5	0.04444249388838659	0.43511891997738766	27.520833333333332	85.68774375294936	GCK
Primary immunodeficiency	2/38	0.04628924680610507	0.43511891997738766	6.139975170701428	18.86719565837147	AIRE;IL7R
Cytokine-cytokine receptor interaction	6/295	0.052155280020300294	0.45961840517889635	2.316955017301038	6.843195818298523	IL20RA;OSM;IL12B;CCR6;IL7R;IL12RB1
Inflammatory mediator regulation of TRP channels	3/98	0.05945077311085259	0.4930917063900127	3.499231224127735	9.876953328506884	NTRK1;TRPM8;KNG1
Calcium signaling pathway	5/240	0.06745799475187346	0.5284209588896754	2.367504835589942	6.383385326763461	NTRK1;GDNF;CHRM5;VEGFD;CASQ1
TNF signaling pathway	3/112	0.08146037776442554	0.6045217507781053	3.0476239562931657	7.642339286247862	CREB3L2;VEGFD;MMP9
Transcriptional misregulation in cancer	4/192	0.09706512260020224	0.6843091143314257	2.3597788195696596	5.503884779309441	NTRK1;TLX3;FEV;MMP9
Relaxin signaling pathway	3/129	0.11214685497938626	0.717273207413328	2.6341626538255754	5.763405803505563	CREB3L2;VEGFD;MMP9
Inflammatory bowel disease	2/65	0.11720627070967496	0.717273207413328	3.503768732819012	7.51144913063731	IL12B;IL12RB1
Dopaminergic synapse	3/132	0.1179646860714708	0.717273207413328	2.572511105304416	5.498407983680028	TH;CREB3L2;SLC18A2
Central carbon metabolism in cancer	2/70	0.132263144629408	0.717273207413328	3.2453171212619125	6.5651526330258	NTRK1;GCK
Prolactin signaling pathway	2/70	0.132263144629408	0.717273207413328	3.2453171212619125	6.5651526330258	TH;GCK
RIG-I-like receptor signaling pathway	2/70	0.132263144629408	0.717273207413328	3.2453171212619125	6.5651526330258	RNF125;IL12B
Nitrogen metabolism	1/17	0.14325255793236952	0.7282007977065145	6.876041666666667	13.36115332197292	CA5A
PPAR signaling pathway	2/74	0.14460725060838586	0.7282007977065145	3.064400993171943	5.925735863036864	FABP6;PLIN4
Cell adhesion molecules	3/148	0.1507576036400678	0.7329938659741226	2.286788066640837	4.326790552213408	SELP;CD274;CLDN19
Coronavirus disease	4/232	0.15949558766617417	0.7496292620310187	1.9418178213896322	3.5646707457667524	SELP;C5;IL12B;RPL3L
Insulin secretion	2/86	0.18288577300753486	0.7654285992799484	2.6250332535248737	4.459651963840299	CREB3L2;GCK
PD-L1 expression and PD-1 checkpoint pathway in cancer	2/89	0.19268068037674385	0.7654285992799484	2.5341295832530664	4.173004315566043	CD274;BATF
Th1 and Th2 cell differentiation	2/92	0.20254253756604348	0.7654285992799484	2.449286157666046	3.9110332462206743	IL12B;IL12RB1
Pathways in cancer	7/531	0.20691458119232867	0.7654285992799484	1.4813657102746336	2.3338164559355774	NTRK1;IL12B;VEGFD;IL7R;IL12RB1;MMP9;KNG1
IL-17 signaling pathway	2/94	0.20914903884674454	0.7654285992799484	2.3957979111003156	3.7487245810413694	MMP9;S100A8
Folate biosynthesis	1/26	0.21062925874096391	0.7654285992799484	4.398666666666666	6.851608463223602	TH
Maturity onset diabetes of the young	1/26	0.21062925874096391	0.7654285992799484	4.398666666666666	6.851608463223602	GCK
Staphylococcus aureus infection	2/95	0.21246072747395567	0.7654285992799484	2.3699165014717365	3.670996204352599	SELP;C5
PI3K-Akt signaling pathway	5/354	0.21810188446806167	0.7654285992799484	1.5848853868194843	2.4134523180558958	NTRK1;CREB3L2;OSM;VEGFD;IL7R
Prostate cancer	2/97	0.21909914168153374	0.7654285992799484	2.3197882975595414	3.5219743904825553	CREB3L2;MMP9
Viral protein interaction with cytokine and cytokine receptor	2/100	0.22908902106904583	0.7654285992799484	2.2484323338273855	3.313390195707374	IL20RA;CCR6
Chagas disease	2/102	0.23576643553389334	0.7654285992799484	2.203240223463687	3.1834918597914026	IL12B;KNG1
Alcoholism	3/186	0.23758732209486944	0.7654285992799484	1.8084361760913612	2.599120733420027	TH;CREB3L2;SLC18A2
Ascorbate and aldarate metabolism	1/30	0.2388571515483527	0.7654285992799484	3.7911877394636013	5.428562288226419	MIOX
Glucagon signaling pathway	2/107	0.2525021541664057	0.7694554925429951	2.0977919659483906	2.8872655521490036	CREB3L2;GCK
Serotonergic synapse	2/113	0.272620988366539	0.7694554925429951	1.9837938497156373	2.578282846597186	SLC18A2;SLC6A4
Leukocyte transendothelial migration	2/114	0.2759739327813464	0.7694554925429951	1.9659816440542697	2.5311008346162085	CLDN19;MMP9
Tyrosine metabolism	1/36	0.27932754321749514	0.7694554925429951	3.14031746031746	4.0050672939921625	TH
Thyroid cancer	1/37	0.28586137993095534	0.7694554925429951	3.052932098765432	3.823028942820058	NTRK1
Allograft rejection	1/38	0.29233630311600417	0.7694554925429951	2.9702702702702704	3.652988128825227	IL12B
Nicotine addiction	1/40	0.3051115172990158	0.7694554925429951	2.8176638176638176	3.3447865566576858	GABRR1
Lipid and atherosclerosis	3/215	0.3084778877255838	0.7694554925429951	1.55875026499894	1.8332541595886922	SELP;IL12B;MMP9
Cell cycle	2/124	0.30941945384176295	0.7694554925429951	1.8039197728729737	2.116101559069565	CDC20;ESPL1
cAMP signaling pathway	3/216	0.31094997103957994	0.7694554925429951	1.551353062193385	1.812171572479123	CREB3L2;OXT;CNGA3
Bladder cancer	1/41	0.3114128508557733	0.7694554925429951	2.7470833333333333	3.2048456315764615	MMP9
Tryptophan metabolism	1/42	0.3176573558496486	0.7694554925429951	2.6799457994579945	3.0733135353152163	AANAT
Human T-cell leukemia virus 1 infection	3/219	0.3183697157115852	0.7694554925429951	1.5295724094881398	1.7506597782897535	CDC20;ESPL1;CREB3L2
Type I diabetes mellitus	1/43	0.323845542007356	0.7694554925429951	2.616005291005291	2.9495161406825128	IL12B
Oocyte meiosis	2/129	0.32603811519757997	0.7694554925429951	1.732459420226103	1.9416382799826506	CDC20;ESPL1
Vasopressin-regulated water reabsorption	1/44	0.3299779145571779	0.7694554925429951	2.5550387596899227	2.832846980256505	CREB3L2
Type II diabetes mellitus	1/46	0.342077216545398	0.7694554925429951	2.4412345679012346	2.6187581869792482	GCK
Carbohydrate digestion and absorption	1/47	0.3480451339846965	0.7694554925429951	2.3880434782608697	2.520396280036027	MGAM
Estrogen signaling pathway	2/137	0.35240022631022055	0.7694554925429951	1.6291330436581832	1.6991657958010289	CREB3L2;MMP9
Amino sugar and nucleotide sugar metabolism	1/48	0.35395921362117455	0.7694554925429951	2.337115839243499	2.427266783308752	GCK
Measles	2/139	0.3589377195436903	0.7694554925429951	1.6051869673367858	1.6446848218057135	IL12B;SLAMF1
Ubiquitin mediated proteolysis	2/140	0.36219757487633564	0.7694554925429951	1.5934742126143633	1.618277322481841	CDC20;AIRE
Malaria	1/50	0.36562778723674233	0.7694554925429951	2.241496598639456	2.2552581276159067	SELP
Pyrimidine metabolism	1/56	0.39939075571147037	0.8154664930586135	1.9963636363636363	1.8322924983111388	RRM2
Glutathione metabolism	1/57	0.40484152137661666	0.8154664930586135	1.9606150793650794	1.772904995065612	RRM2
Legionellosis	1/57	0.40484152137661666	0.8154664930586135	1.9606150793650794	1.772904995065612	IL12B
Hepatitis B	2/162	0.43211283871237743	0.857461063358714	1.3728351955307263	1.1519028013765675	CREB3L2;MMP9
Cortisol synthesis and secretion	1/65	0.44671315175715626	0.857461063358714	1.71484375	1.3818873021904128	CREB3L2
cGMP-PKG signaling pathway	2/167	0.44744569487457053	0.857461063358714	1.3308955476553241	1.070306333667323	CREB3L2;KNG1
Glycolysis / Gluconeogenesis	1/67	0.45671491432258343	0.857461063358714	1.6627104377104378	1.303059357256488	GCK
p53 signaling pathway	1/73	0.4856540781584607	0.857461063358714	1.5236882716049382	1.100497082598239	RRM2
Inositol phosphate metabolism	1/73	0.4856540781584607	0.857461063358714	1.5236882716049382	1.100497082598239	MIOX
Thyroid hormone synthesis	1/75	0.4949556197466285	0.857461063358714	1.4823573573573574	1.0425229219176326	CREB3L2
MAPK signaling pathway	3/294	0.49864157096429546	0.857461063358714	1.131008919263292	0.7870326160306143	NTRK1;VEGFD;PTPN7
Leishmaniasis	1/77	0.5040898624006933	0.857461063358714	1.443201754385965	0.988594252968065	IL12B
Neutrophil extracellular trap formation	2/189	0.5120255230423187	0.857461063358714	1.173005108594987	0.785187104438781	SELP;C5
Pathogenic Escherichia coli infection	2/197	0.534260866797891	0.857461063358714	1.1244234350379603	0.7048684934114141	MYO1A;CLDN19
Viral carcinogenesis	2/203	0.5504797960679881	0.857461063358714	1.0905250284888408	0.6510053004043883	CDC20;CREB3L2
GABAergic synapse	1/89	0.5555459535841321	0.857461063358714	1.2456439393939394	0.7321944261254709	GABRR1
Proteoglycans in cancer	2/205	0.5557978158554957	0.857461063358714	1.0796708589041473	0.6341454254752583	IL12B;MMP9
Bile secretion	1/90	0.559586230815907	0.857461063358714	1.231585518102372	0.7150063841846916	SLC4A5
Morphine addiction	1/91	0.5635899811252851	0.857461063358714	1.2178395061728395	0.6983436080862184	GABRR1
Olfactory transduction	4/440	0.5660157716686178	0.857461063358714	1.0046649043694604	0.571788288614323	SLC24A4;GUCY2D;CNGA3;ANO2
Regulation of actin cytoskeleton	2/218	0.5892771965456873	0.857461063358714	1.0140182081522864	0.5362722334295547	CHRM5;KNG1
Aldosterone synthesis and secretion	1/98	0.5906206998786127	0.857461063358714	1.129553264604811	0.5948015828821587	CREB3L2
Choline metabolism in cancer	1/98	0.5906206998786127	0.857461063358714	1.129553264604811	0.5948015828821587	SLC5A7
Glycerophospholipid metabolism	1/98	0.5906206998786127	0.857461063358714	1.129553264604811	0.5948015828821587	CHAT
Hematopoietic cell lineage	1/99	0.5943438143185709	0.857461063358714	1.1179705215419502	0.5816770606995607	IL7R
AGE-RAGE signaling pathway in diabetic complications	1/100	0.5980332540921672	0.857461063358714	1.10662177328844	0.5689241221993853	VEGFD
Melanogenesis	1/101	0.6016893219512168	0.857461063358714	1.0955	0.5565293845223723	CREB3L2
Amoebiasis	1/102	0.6053123181484239	0.857461063358714	1.0845984598459846	0.5444800600362266	IL12B
Longevity regulating pathway	1/102	0.6053123181484239	0.857461063358714	1.0845984598459846	0.5444800600362266	CREB3L2
Toll-like receptor signaling pathway	1/104	0.6124602829800838	0.857461063358714	1.063430420711974	0.5213692901665589	IL12B
C-type lectin receptor signaling pathway	1/104	0.6124602829800838	0.857461063358714	1.063430420711974	0.5213692901665589	IL12B
Parathyroid hormone synthesis, secretion and action	1/106	0.6194794968618647	0.857461063358714	1.043068783068783	0.4995002672806222	CREB3L2
Th17 cell differentiation	1/107	0.6229415445255537	0.857461063358714	1.0331761006289308	0.4890049280823546	IL12RB1
Ras signaling pathway	2/232	0.6232098950222893	0.857461063358714	0.9516152538256012	0.4499921196050842	NTRK1;VEGFD
Drug metabolism	1/108	0.6263722661414719	0.857461063358714	1.0234683281412253	0.4787891384997717	RRM2
Insulin resistance	1/108	0.6263722661414719	0.857461063358714	1.0234683281412253	0.4787891384997717	CREB3L2
Toxoplasmosis	1/112	0.639787492096932	0.8604849948061501	0.9863863863863864	0.44053910012583236	IL12B
Parkinson disease	2/249	0.661468505282256	0.8604849948061501	0.8853504625336439	0.3659090669258255	TH;SLC18A2
Sphingolipid signaling pathway	1/119	0.6621215294620765	0.8604849948061501	0.9275423728813559	0.38243143459908785	KNG1
Growth hormone synthesis, secretion and action	1/119	0.6621215294620765	0.8604849948061501	0.9275423728813559	0.38243143459908785	CREB3L2
Neurotrophin signaling pathway	1/119	0.6621215294620765	0.8604849948061501	0.9275423728813559	0.38243143459908785	NTRK1
AMPK signaling pathway	1/120	0.6651976200983714	0.8604849948061501	0.9197012138188608	0.37493561414780674	CREB3L2
FoxO signaling pathway	1/131	0.6972504663420189	0.8753107990716658	0.8414102564102565	0.303421443648428	IL7R
Systemic lupus erythematosus	1/135	0.7081331869433122	0.8753107990716658	0.8161276948590381	0.28166450847998153	C5
Prion disease	2/273	0.7101229831324103	0.8753107990716658	0.8059535343956792	0.2758916832922424	C5;CREB3L2
Apelin signaling pathway	1/137	0.7134277536820192	0.8753107990716658	0.8040441176470589	0.271504876535813	APLN
Insulin signaling pathway	1/137	0.7134277536820192	0.8753107990716658	0.8040441176470589	0.271504876535813	GCK
Fluid shear stress and atherosclerosis	1/139	0.7186267955787558	0.8753107990716658	0.7923107890499195	0.26178987697582784	MMP9
Apoptosis	1/142	0.726249990424984	0.8753107990716658	0.7753349093774625	0.24799938704318375	NTRK1
Signaling pathways regulating pluripotency of stem cells	1/143	0.72874513040812	0.8753107990716658	0.7698356807511737	0.24360004631982837	HOXD1
Retrograde endocannabinoid signaling	1/148	0.7408856107029916	0.8753107990716658	0.7434618291761149	0.2229709213262763	GABRR1
Adrenergic signaling in cardiomyocytes	1/150	0.7455890971680845	0.8753107990716658	0.7334079045488442	0.21531436098241125	CREB3L2
Oxytocin signaling pathway	1/154	0.7547428469653591	0.8753107990716658	0.7140885984023239	0.20092895574449154	OXT
Cushing syndrome	1/155	0.7569796338774452	0.8753107990716658	0.7094155844155844	0.19751472767952127	CREB3L2
Hepatitis C	1/157	0.7613925257046762	0.8753107990716658	0.7002492877492877	0.19089233351748636	CLDN19
Ribosome	1/158	0.7635689949348574	0.8753107990716658	0.6957537154989384	0.1876808113791234	RPL3L
Hippo signaling pathway	1/163	0.7741587162949399	0.8802933790127947	0.6741083676268862	0.17255715885767917	RASSF2
Tight junction	1/169	0.7862454448953339	0.8863364382271561	0.6498346560846561	0.15627630894553166	CLDN19
Influenza A	1/172	0.7920453277774586	0.8863364382271561	0.6383365821962314	0.1488196566628491	IL12B
Tuberculosis	1/180	0.8067578045690249	0.8956917357813584	0.6095592799503414	0.13089174554840985	IL12B
Chemokine signaling pathway	1/192	0.8269077210289764	0.9108905364459817	0.570913321698662	0.1085090265045554	CCR6
Focal adhesion	1/201	0.8406359225564471	0.9149125776822629	0.5449722222222222	0.09460533735243876	VEGFD
Diabetic cardiomyopathy	1/203	0.843536419139675	0.9149125776822629	0.5395214521452145	0.09180076295251485	MMP9
Rap1 signaling pathway	1/210	0.8532808446101584	0.9184167869468116	0.5212652844231792	0.0827073602957295	VEGFD
Human cytomegalovirus infection	1/225	0.8721763856008254	0.9316429573463362	0.4859871031746032	0.06646534503688355	CREB3L2
Thermogenesis	1/232	0.8801457273017366	0.9330868236807884	0.4710918710918711	0.06014325619120975	CREB3L2
Chemical carcinogenesis	1/239	0.8876207746744949	0.9339890240977894	0.45707282913165265	0.05448796402766838	CREB3L2
Endocytosis	1/252	0.900294274021486	0.9403073528668854	0.43311199645861	0.04549131131039531	FOLR1
Huntington disease	1/306	0.939396891083893	0.9626689816331611	0.3554462659380692	0.022221510580508023	CREB3L2
MicroRNAs in cancer	1/310	0.9415943740024292	0.9626689816331611	0.35077310320028765	0.02110977018587639	MMP9
Herpes simplex virus 1 infection	2/498	0.9421866628750086	0.9626689816331611	0.4352811317354478	0.02592180455127463	C5;IL12B
Human papillomavirus infection	1/331	0.9518950003702598	0.965591331310839	0.3280976430976431	0.016175392290583335	CREB3L2
Alzheimer disease	1/369	0.9661558229326621	0.9730569359536096	0.29364432367149756	0.010110218226514986	CHRM5
Pathways of neurodegeneration	1/475	0.9873535754243329	0.9873535754243329	0.2267346460384435	0.0028856679955293163	CHRM5
1The functional enrichment analysis was performed per tissue based on KEGG human pathways (updated in 2021).

## Sheet: Neurohypophysis
Supplementary Table 3I. Pathway enrichment analysis of 505 tissue-specific (tau score > 0.85) protein-coding genes expressed in the neurohypophysis of Murciano-Granadina goats.1
Term	Overlap	P-value	q-value	Odds ratio	Combined score	Gene symbols
Neuroactive ligand-receptor interaction	18/341	3.163420226576275E-4	0.05789059014634584	2.6900067506226866	21.677921300044158	GLP1R;NPB;AVPR1B;FSHB;PMCH;RXFP4;OXT;PRLR;LTB4R;TRHR;SSTR5;APLN;GHRHR;GLRA3;GNRHR;CGA;VIP;TSHB
Hematopoietic cell lineage	8/99	0.0010945385039064048	0.10015027310743604	4.189688062548698	28.562873507111785	CD2;IL11;IL6;CR2;IL7;IL1R2;IL5RA;CD3D
cAMP signaling pathway	11/216	0.005829032264233922	0.3555709681182692	2.5610717289438902	13.17646891195099	GLP1R;SUCNR1;FSHB;CREB3L2;OXT;CNGA3;CNGA4;CGA;VIP;TSHB;SSTR5
Cytokine-cytokine receptor interaction	13/295	0.009342775376048948	0.4274319734542394	2.202382206305737	10.292066639080454	IL11;CXCL8;IL1R2;IL5RA;LIFR;FASLG;PRLR;CXCL5;IL6;IL7;CXCR3;ACKR4;CCL26
Cell adhesion molecules	8/148	0.012555368101006301	0.45952647249683065	2.7164512748864826	11.891556028430745	SELP;CD2;CD274;SELL;CLDN9;CLDN8;CLDN7;CDH15
Viral protein interaction with cytokine and cytokine receptor	6/100	0.01830518215210047	0.5275885525515863	3.026712222394782	12.108577388970252	IL6;CXCL8;CXCR3;ACKR4;CXCL5;CCL26
Thyroid hormone synthesis	5/75	0.020180982884486907	0.5275885525515863	3.3829750346740637	13.20380081432238	GPX2;CREB3L2;CGA;TSHB;DUOX2
Rheumatoid arthritis	5/93	0.045082312861921256	0.9997085485339657	2.6885205207413945	8.33243831903343	IL11;IL6;CXCL8;CXCL5;ATP6V1B1
Pathogenic Escherichia coli infection	8/197	0.05492282051669187	0.9997085485339657	2.0071150437898604	5.824299306655177	IL6;CXCL8;CLDN9;CLDN8;CLDN7;TUBB1;FASLG;MYO1G
Prolactin signaling pathway	4/70	0.05837847048236989	0.9997085485339657	2.8640399148873725	8.136187826861358	CGA;PRLR;ESR1;ESR2
Chagas disease	5/102	0.062314281643698906	0.9997085485339657	2.4379441497347614	6.766671575307442	IL6;CXCL8;SERPINE1;FASLG;CD3D
Pertussis	4/76	0.07430030153280025	0.9997085485339657	2.624562819478074	6.822919193908654	IL6;CXCL8;C4BPB;CXCL5
Malaria	3/50	0.08609881437050883	0.9997085485339657	3.012025901942646	7.386269548006634	SELP;IL6;CXCL8
Ovarian steroidogenesis	3/51	0.09013302846503937	0.9997085485339657	2.949124396135266	7.096975274198214	FSHB;HSD17B2;CGA
Autoimmune thyroid disease	3/53	0.09843222445678618	0.9997085485339657	2.8308695652173914	6.563051323871839	FASLG;CGA;TSHB
Complement and coagulation cascades	4/85	0.10182026503307662	0.9997085485339657	2.3318685917555975	5.327261361260947	CR2;SERPINA1;SERPINE1;C4BPB
Transcriptional misregulation in cancer	7/192	0.1077924403222028	0.9997085485339657	1.7901911667765327	3.987736305349901	IL6;CXCL8;PAX7;IL1R2;REL;TMPRSS2;ELANE
JAK-STAT signaling pathway	6/162	0.12367150865221888	0.9997085485339657	1.8179861501029384	3.799820760423496	IL11;IL6;IL7;IL5RA;LIFR;PRLR
IL-17 signaling pathway	4/94	0.13331825495662403	0.9997085485339657	2.0977132095776163	4.226925921449052	IL6;CXCL8;S100A9;CXCL5
Estrogen signaling pathway	5/137	0.15864333715748985	0.9997085485339657	1.7883017063842306	3.2924364756508964	KRT18;CREB3L2;KRT14;ESR1;ESR2
African trypanosomiasis	2/37	0.18001968109531982	0.9997085485339657	2.6916351118760757	4.61531737311256	IL6;FASLG
Aldosterone-regulated sodium reabsorption	2/37	0.18001968109531982	0.9997085485339657	2.6916351118760757	4.61531737311256	HSD11B2;SFN
Leukocyte transendothelial migration	4/114	0.21469597224074027	0.9997085485339657	1.7145498569227382	2.6378903934976745	CLDN9;CLDN8;CLDN7;RHOH
Tryptophan metabolism	2/42	0.218086393262043	0.9997085485339657	2.354578313253012	3.5857025374419322	AANAT;HAAO
Graft-versus-host disease	2/42	0.218086393262043	0.9997085485339657	2.354578313253012	3.5857025374419322	IL6;FASLG
Synaptic vesicle cycle	3/78	0.22221564520653606	0.9997085485339657	1.884830917874396	2.8349873656767954	SLC18A2;SLC6A4;ATP6V1B1
Vasopressin-regulated water reabsorption	2/44	0.23351184059185995	0.9997085485339657	2.242226047045324	3.261368222028744	CREB3L2;AQP3
Growth hormone synthesis, secretion and action	4/119	0.23687529609486016	0.9997085485339657	1.6395831140120012	2.361362775008697	GHRHR;POU1F1;CREB3L2;SSTR5
Taste transduction	3/86	0.26680062798524967	0.9997085485339657	1.7024620220010476	2.2493840944582595	TAS1R1;TAS2R3;GNG13
Cocaine addiction	2/49	0.2722756248773023	0.9997085485339657	2.0031786721353497	2.6060160609967187	CREB3L2;SLC18A2
Hypertrophic cardiomyopathy	3/90	0.2894862709018204	0.9997085485339657	1.6238547392970182	2.0130073162258606	MYBPC3;IL6;ITGB6
GnRH signaling pathway	3/93	0.30659304152776556	0.9997085485339657	1.5694847020933977	1.855498190487977	FSHB;GNRHR;CGA
Human T-cell leukemia virus 1 infection	6/219	0.3071735647361977	0.9997085485339657	1.3275761625715363	1.5669943458973026	CDC20;IL6;MMP7;IL1R2;CREB3L2;CD3D
Staphylococcus aureus infection	3/95	0.3180205464820083	0.9997085485339657	1.5352079395085065	1.758794528770908	SELP;KRT18;KRT14
Regulation of lipolysis in adipocytes	2/55	0.3186645318426507	0.9997085485339657	1.7758581495794499	2.0309004219943136	CGA;TSHB
PI3K-Akt signaling pathway	9/354	0.3200562599367066	0.9997085485339657	1.2300511508951406	1.4013462122887466	NTF4;IL6;IL7;CREB3L2;FGF20;FASLG;ITGB6;PRLR;GNG13
Prostate cancer	3/97	0.3294540057495416	0.9997085485339657	1.5023897625655258	1.668131181836218	IL1R2;CREB3L2;TMPRSS2
Measles	4/139	0.3296142791721912	0.9997085485339657	1.3952470630436733	1.548490060531121	IL6;CD209;FASLG;CD3D
Legionellosis	2/57	0.33399213192722355	0.9997085485339657	1.711106243154436	1.876463860298965	IL6;CXCL8
AGE-RAGE signaling pathway in diabetic complications	3/100	0.3465931958091412	0.9997085485339657	1.4556999850590169	1.5424648473635791	IL6;CXCL8;SERPINE1
Mineral absorption	2/60	0.3567873846348607	0.9997085485339657	1.6223514748649772	1.6720201479262216	SLC34A2;SLC39A4
Amoebiasis	3/102	0.35799791076658305	0.9997085485339657	1.4261455131020349	1.464976786315462	IL6;CXCL8;IL1R2
Steroid hormone biosynthesis	2/61	0.36432475352153654	0.9997085485339657	1.5947723095772923	1.6102569571977612	HSD11B2;HSD17B2
Breast cancer	4/147	0.3674970172493984	0.9997085485339657	1.3166494522426726	1.3180188686473135	WNT10A;FGF20;ESR1;ESR2
C-type lectin receptor signaling pathway	3/104	0.3693747878235199	0.9997085485339657	1.397761515281963	1.3920914471120927	IL6;CD209;CLEC6A
Chemokine signaling pathway	5/192	0.3717681792283804	0.9997085485339657	1.2587612273506048	1.24552509258207	CXCL8;CXCR3;CXCL5;GNG13;CCL26
Calcium signaling pathway	6/240	0.3847207622138831	0.9997085485339657	1.2071245866866305	1.1530906733377368	MCOLN3;AVPR1B;FGF20;CASQ1;MCOLN2;TRHR
Th17 cell differentiation	3/107	0.3863689756957361	0.9997085485339657	1.357232441471572	1.2906771155977792	IL6;TBX21;CD3D
GnRH secretion	2/64	0.38672627499528944	0.9997085485339657	1.517372716673144	1.4415619473056411	CGA;ESR2
Insulin resistance	3/108	0.3920106177908124	0.9997085485339657	1.3442374051069703	1.2588331008072018	IL6;CREB3L2;TRIB3
Cortisol synthesis and secretion	2/65	0.39411734679353116	0.9997085485339657	1.4932109389940715	1.3903385299186901	NR5A1;CREB3L2
Inflammatory bowel disease	2/65	0.39411734679353116	0.9997085485339657	1.4932109389940715	1.3903385299186901	IL6;TBX21
TNF signaling pathway	3/112	0.41443598755717254	0.9997085485339657	1.2946416699906926	1.1403679600339414	IL6;CREB3L2;CXCL5
Hepatitis C	4/157	0.4146444396960275	0.9997085485339657	1.2299609109180396	1.0827762828587113	CLDN9;CLDN8;CLDN7;FASLG
Serotonergic synapse	3/113	0.42000248232036225	0.9997085485339657	1.282806324110672	1.112827632690624	SLC18A2;GNG13;SLC6A4
Maturity onset diabetes of the young	1/26	0.42199714329932725	0.9997085485339657	1.8805769230769231	1.6224804049454415	FOXA3
Amphetamine addiction	2/69	0.42325907016143144	0.9997085485339657	1.4037762992267577	1.2069259116770852	CREB3L2;SLC18A2
Epithelial cell signaling in Helicobacter pylori infection	2/70	0.43043188733357823	0.9997085485339657	1.383061658398299	1.165874210087416	CXCL8;ATP6V1B1
Collecting duct acid secretion	1/27	0.4340641665422649	0.9997085485339657	1.8081545857988166	1.5090187467689757	ATP6V1B1
Hepatitis B	4/162	0.43795072958107223	0.9997085485339657	1.1907316026603734	0.9831261956298968	IL6;CXCL8;CREB3L2;FASLG
Phototransduction	1/28	0.4458798562367313	0.9997085485339657	1.7410968660968662	1.4062939394095455	PDE6A
p53 signaling pathway	2/73	0.451660443459675	0.9997085485339657	1.324418801968437	1.0526806613926272	SERPINE1;SFN
PPAR signaling pathway	2/74	0.45863643217933514	0.9997085485339657	1.3059571619812584	1.0179903030963635	PLIN4;APOC3
Tight junction	4/169	0.4701095218690226	0.9997085485339657	1.1398048279404212	0.8603128143968133	CLDN9;CLDN8;CLDN7;CRB3
Influenza A	4/172	0.4836873926045517	0.9997085485339657	1.1192782197624813	0.8129501987947272	IL6;CXCL8;TMPRSS2;FASLG
Human cytomegalovirus infection	5/225	0.5058294158039485	0.9997085485339657	1.0681266548984996	0.7279879055124417	IL6;CXCL8;CREB3L2;FASLG;GNG13
B cell receptor signaling pathway	2/81	0.5059750299020211	0.9997085485339657	1.1898124142138173	0.8105810749434577	CD79B;CR2
Purine metabolism	3/129	0.5061579598457023	0.9997085485339657	1.118990108120543	0.7619276210492476	ENTPD8;PDE6C;PDE6A
Relaxin signaling pathway	3/129	0.5061579598457023	0.9997085485339657	1.118990108120543	0.7619276210492476	CREB3L2;RXFP4;GNG13
Dopaminergic synapse	3/132	0.5215804948026572	0.9997085485339657	1.0927985619593303	0.7112934744132015	CREB3L2;SLC18A2;GNG13
Tyrosine metabolism	1/36	0.5319618837012573	0.9997085485339657	1.3425824175824175	0.8474157879879848	HGD
Mucin type O-glycan biosynthesis	1/36	0.5319618837012573	0.9997085485339657	1.3425824175824175	0.8474157879879848	ST6GALNAC1
Coronavirus disease	5/232	0.5329578628930153	0.9997085485339657	1.0348145930456354	0.6512221874414712	SELP;IL6;CXCL8;TMPRSS2;RPS3A
Ras signaling pathway	5/232	0.5329578628930153	0.9997085485339657	1.0348145930456354	0.6512221874414712	NTF4;REL;FGF20;FASLG;GNG13
Insulin secretion	2/86	0.5381024491094215	0.9997085485339657	1.1187033849684451	0.6932675479084088	GLP1R;CREB3L2
Apelin signaling pathway	3/137	0.5466892790263493	0.9997085485339657	1.0517521090201167	0.635126472075808	SERPINE1;GNG13;APLN
Allograft rejection	1/38	0.5513104958672869	0.9997085485339657	1.2698804573804574	0.7561593537657062	FASLG
Primary immunodeficiency	1/38	0.5513104958672869	0.9997085485339657	1.2698804573804574	0.7561593537657062	CD3D
PD-L1 expression and PD-1 checkpoint pathway in cancer	2/89	0.5566765055476725	0.9997085485339657	1.0799612242071734	0.6326099530453663	CD274;CD3D
Various types of N-glycan biosynthesis	1/39	0.5606834552377751	0.9997085485339657	1.2363992914979758	0.7153791261317712	B4GALNT3
Glycine, serine and threonine metabolism	1/40	0.5698610758743943	0.9997085485339657	1.2046351084812623	0.6774418212766342	BHMT
Th1 and Th2 cell differentiation	2/92	0.5747145593968997	0.9997085485339657	1.04380187416332	0.5781428399051078	TBX21;CD3D
Bladder cancer	1/41	0.5788474193303114	0.9997085485339657	1.1744591346153845	0.6420960237626909	CXCL8
Type I diabetes mellitus	1/43	0.5962621005500564	0.9997085485339657	1.1184180402930404	0.578305943944762	FASLG
Dilated cardiomyopathy	2/96	0.5979246754989096	0.9997085485339657	0.9991796975134581	0.5138686198986238	MYBPC3;ITGB6
Epstein-Barr virus infection	4/202	0.610242858006589	0.9997085485339657	0.9482231516129821	0.46832577715862367	IL6;CR2;ENTPD8;CD3D
Phagosome	3/152	0.617165449331786	0.9997085485339657	0.9451415231981325	0.45614244373184437	CD209;TUBB1;ATP6V1B1
Proteasome	1/46	0.621046326273477	0.9997085485339657	1.0436965811965813	0.4971644493468153	PSMA8
Melanogenesis	2/101	0.6255832850573602	0.9997085485339657	0.9484726785931605	0.44490084606139474	WNT10A;CREB3L2
Other types of O-glycan biosynthesis	1/47	0.6289656978741092	0.9997085485339657	1.0209552675585285	0.4733950663973232	GXYLT2
Cushing syndrome	3/155	0.6303395042368027	0.9997085485339657	0.9263443935926774	0.42750488916838314	NR5A1;WNT10A;CREB3L2
Non-alcoholic fatty liver disease	3/155	0.6303395042368027	0.9997085485339657	0.9263443935926774	0.42750488916838314	IL6;CXCL8;FASLG
Cellular senescence	3/156	0.6346607362226601	0.9997085485339657	0.9202424931325187	0.41840177387371935	IL6;CXCL8;SERPINE1
Intestinal immune network for IgA production	1/48	0.6367199584596239	0.9997085485339657	0.9991816693944353	0.45105593054920906	IL6
Toll-like receptor signaling pathway	2/104	0.6414593473443673	0.9997085485339657	0.9204346798960548	0.4086817127174246	IL6;CXCL8
Parathyroid hormone synthesis, secretion and action	2/106	0.6517461271755114	0.9997085485339657	0.9026413345690454	0.386420907315295	SLC34A2;CREB3L2
Arginine and proline metabolism	1/50	0.6517468120762254	0.9997085485339657	0.9583006279434851	0.41024765313154	CKM
Vibrio cholerae infection	1/50	0.6517468120762254	0.9997085485339657	0.9583006279434851	0.41024765313154	ATP6V1B1
Cholesterol metabolism	1/50	0.6517468120762254	0.9997085485339657	0.9583006279434851	0.41024765313154	APOC3
Cysteine and methionine metabolism	1/50	0.6517468120762254	0.9997085485339657	0.9583006279434851	0.41024765313154	BHMT
Lipid and atherosclerosis	4/215	0.6587886416850076	0.9997085485339657	0.889205099663771	0.3711119906910255	SELP;IL6;CXCL8;FASLG
HIF-1 signaling pathway	2/109	0.666734490661659	0.9997085485339657	0.8771985136808917	0.3555841520598326	IL6;SERPINE1
Pathways in cancer	10/531	0.6725065176511786	0.9997085485339657	0.8989516475121082	0.35665320128065053	WNT10A;IL6;CXCL8;IL7;FGF20;IL5RA;FASLG;ESR1;ESR2;GNG13
Endocrine and other factor-regulated calcium reabsorption	1/53	0.6731323310220317	0.9997085485339657	0.9028753698224852	0.35737011582757755	ESR1
Cholinergic synapse	2/113	0.6859049135824646	0.9997085485339657	0.8454140887875827	0.3187348670378232	CREB3L2;GNG13
Human papillomavirus infection	6/331	0.691223192614817	0.9997085485339657	0.865042111173498	0.3194535706959852	WNT10A;CREB3L2;FASLG;ITGB6;CRB3;ATP6V1B1
Pyrimidine metabolism	1/56	0.6932075573911742	0.9997085485339657	0.8534965034965035	0.31274315532451236	ENTPD8
Glutathione metabolism	1/57	0.6996221116301226	0.9997085485339657	0.8382125686813187	0.2994220442423313	GPX2
Neurotrophin signaling pathway	2/119	0.712955756749988	0.9997085485339657	0.8018123777159921	0.2712819226585387	NTF4;FASLG
Thyroid hormone signaling pathway	2/121	0.7215292236636887	0.9997085485339657	0.7882555431811279	0.257272734065614	DIO2;ESR1
Arachidonic acid metabolism	1/61	0.7239698429802914	0.9997085485339657	0.7821714743589744	0.2526457200784127	GPX2
Cell cycle	2/124	0.733984189153343	0.9997085485339657	0.7687537033379419	0.23775075985630423	CDC20;SFN
Basal cell carcinoma	1/63	0.7353950066933069	0.9997085485339657	0.7568625930521092	0.23261982586150526	WNT10A
Cytosolic DNA-sensing pathway	1/63	0.7353950066933069	0.9997085485339657	0.7568625930521092	0.23261982586150526	IL6
Chemical carcinogenesis	4/239	0.7372266561423867	0.9997085485339657	0.7974035340786152	0.2430963578390516	CREB3L2;FGF20;ESR1;ESR2
Alcoholism	3/186	0.7479155928606308	0.9997085485339657	0.7681951374039756	0.22313391669429072	CREB3L2;SLC18A2;GNG13
FoxO signaling pathway	2/131	0.7612127453882499	0.9997085485339657	0.726776874941627	0.19829554674378513	IL6;FASLG
Salmonella infection	4/249	0.7656149416398796	0.9997085485339657	0.7644611355438059	0.20416916320885675	IL6;CXCL8;TUBB1;RHOH
Kaposi sarcoma-associated herpesvirus infection	3/193	0.7698910812497449	0.9997085485339657	0.739626239511823	0.1934168673309583	IL6;CXCL8;GNG13
RIG-I-like receptor signaling pathway	1/70	0.77179314696601	0.9997085485339657	0.679835562987737	0.17610372670827454	CXCL8
Melanoma	1/72	0.7812430628196463	0.9997085485339657	0.6606175514626219	0.1630859662766078	FGF20
Yersinia infection	2/137	0.7825999468950655	0.9997085485339657	0.6942614904060688	0.17018684421593985	IL6;CXCL8
Ubiquitin mediated proteolysis	2/140	0.7926506766896446	0.9997085485339657	0.679064082416623	0.15779592917051066	CDC20;CBLC
Viral carcinogenesis	3/203	0.7985491097286623	0.9997085485339657	0.7022826086956522	0.15798466045576634	CDC20;CREB3L2;REL
Signaling pathways regulating pluripotency of stem cells	2/143	0.8022895138642143	0.9997085485339657	0.6645133726394942	0.14638282428544	WNT10A;LIFR
Arrhythmogenic right ventricular cardiomyopathy	1/77	0.8031947884263342	0.9997085485339657	0.6169977226720648	0.13521999836841261	ITGB6
Proteoglycans in cancer	3/205	0.8039089774400491	0.9997085485339657	0.6952575692351843	0.15175333314242756	WNT10A;FASLG;ESR1
Phospholipase D signaling pathway	2/148	0.8174731651117155	0.9997085485339657	0.6415910216207295	0.12930445951882905	CXCL8;AVPR1B
Gastric cancer	2/149	0.8203819353408761	0.9997085485339657	0.6371936726497828	0.1261549628239192	WNT10A;FGF20
Human immunodeficiency virus 1 infection	3/212	0.8217338347396196	0.9997085485339657	0.6717287289369669	0.13188637117380927	FASLG;CD3D;GNG13
Prion disease	4/273	0.823961696360396	0.9997085485339657	0.6953923148239827	0.13464967283502535	IL6;CREB3L2;TUBB1;PSMA8
mTOR signaling pathway	2/154	0.8343115331366739	0.9997085485339657	0.6160748256182625	0.11160097229319597	WNT10A;ATP6V1B1
ECM-receptor interaction	1/88	0.8440590263505268	0.9997085485339657	0.53868258178603	0.09132439354958655	ITGB6
Gap junction	1/88	0.8440590263505268	0.9997085485339657	0.53868258178603	0.09132439354958655	TUBB1
GABAergic synapse	1/89	0.8473247291769709	0.9997085485339657	0.5325338723776224	0.08822556313919376	GNG13
Morphine addiction	1/91	0.8536528658042015	0.9997085485339657	0.5206463675213675	0.08238221219090944	GNG13
Hippo signaling pathway	2/163	0.8569490540410712	0.9997085485339657	0.5813664596273292	0.08974949890345536	WNT10A;SERPINE1
TGF-beta signaling pathway	1/94	0.862657790683584	0.9997085485339657	0.5037737799834574	0.0744261282368081	PITX2
Wnt signaling pathway	2/166	0.8638447110976862	0.9997085485339657	0.570643549808992	0.08352067895263968	WNT10A;MMP7
MAPK signaling pathway	4/294	0.8646729238128793	0.9997085485339657	0.6443349753694582	0.0936888610550808	NTF4;FGF20;FASLG;PTPN7
Circadian entrainment	1/97	0.8711098696778263	0.9997085485339657	0.4879557291666667	0.06733162922083274	GNG13
Aldosterone synthesis and secretion	1/98	0.8738102886441121	0.9997085485339657	0.48290047581284695	0.06513940515748406	CREB3L2
Choline metabolism in cancer	1/98	0.8738102886441121	0.9997085485339657	0.48290047581284695	0.06513940515748406	SLC44A4
Longevity regulating pathway	1/102	0.8840591585257953	0.9997085485339657	0.4636805026656512	0.057139949817947726	CREB3L2
Pancreatic secretion	1/102	0.8840591585257953	0.9997085485339657	0.4636805026656512	0.057139949817947726	RAB27B
Huntington disease	4/306	0.8841112612638626	0.9997085485339657	0.618347417539246	0.07616331263888118	GPX2;CREB3L2;TUBB1;PSMA8
T cell receptor signaling pathway	1/104	0.888867798386999	0.9997085485339657	0.4546303211351755	0.05355852638206217	CD3D
NF-kappa B signaling pathway	1/104	0.888867798386999	0.9997085485339657	0.4546303211351755	0.05355852638206217	CXCL8
Tuberculosis	2/180	0.8921676921434354	0.9997085485339657	0.5253824285907676	0.05994674895620085	IL6;CD209
NOD-like receptor signaling pathway	2/181	0.893966031203506	0.9997085485339657	0.5224204078885374	0.058556797964024736	IL6;CXCL8
Parkinson disease	3/249	0.8945686300627795	0.9997085485339657	0.5696064569341346	0.06346193698203723	TUBB1;SLC18A2;PSMA8
Glucagon signaling pathway	1/107	0.8957102446598013	0.9997085485339657	0.4416953918722787	0.04864758221324586	CREB3L2
Drug metabolism	1/108	0.8978963425295237	0.9997085485339657	0.4375449317038102	0.047123873034268265	FMO2
Neutrophil extracellular trap formation	2/189	0.9073804654484607	0.9997085485339657	0.4998646994394691	0.04858356968951831	SELP;ELANE
Glutamatergic synapse	1/114	0.9100855525367766	0.9997085485339657	0.41418481960517356	0.039023114514794066	GNG13
AMPK signaling pathway	1/120	0.9208226423307447	0.9997085485339657	0.393180349062702	0.03243259459105737	CREB3L2
Osteoclast differentiation	1/127	0.9317430693550636	0.9997085485339657	0.37120344932844934	0.026243407891191187	OSCAR
Pathways of neurodegeneration	6/475	0.9334960249633862	0.9997085485339657	0.5949605465892643	0.040944336531540344	WNT10A;GPX2;IL6;TUBB1;FASLG;PSMA8
Oocyte meiosis	1/129	0.9345775052695253	0.9997085485339657	0.36536583533653844	0.024720914692191343	CDC20
Natural killer cell mediated cytotoxicity	1/131	0.937294504762512	0.9997085485339657	0.3597078402366864	0.023293866824323602	FASLG
Vascular smooth muscle contraction	1/133	0.9398989223919167	0.9997085485339657	0.35422129953379955	0.021955677155485926	AVPR1B
Oxidative phosphorylation	1/133	0.9398989223919167	0.9997085485339657	0.35422129953379955	0.021955677155485926	ATP6V1B1
Systemic lupus erythematosus	1/135	0.94239541223417	0.9997085485339657	0.34889853616532723	0.020700266776735435	ELANE
Regulation of actin cytoskeleton	2/218	0.9438233912419308	0.9997085485339657	0.4321062025881303	0.024982745495432262	FGF20;ITGB6
Fluid shear stress and atherosclerosis	1/139	0.9470822733996905	0.9997085485339657	0.33871585841694535	0.018415748063595718	IL1R2
Apoptosis	1/142	0.9503459783989493	0.9997085485339657	0.33145799236224766	0.016880881401924397	FASLG
Alzheimer disease	4/369	0.9511207542966134	0.9997085485339657	0.5099472619324024	0.025555623740441305	WNT10A;IL6;TUBB1;PSMA8
Spinocerebellar ataxia	1/143	0.9513886226015541	0.9997085485339657	0.3291068526543879	0.0164002677992623	PSMA8
Retrograde endocannabinoid signaling	1/148	0.9562831827717229	0.9997085485339657	0.31783097854526426	0.014207424074059645	GNG13
Adrenergic signaling in cardiomyocytes	1/150	0.9581004294526753	0.9997085485339657	0.3135325245224574	0.013420030464296476	CREB3L2
Oxytocin signaling pathway	1/154	0.9615119282306085	0.9997085485339657	0.30527275012569133	0.011981438974114885	OXT
Ribosome	1/158	0.9646462546389101	0.9997085485339657	0.29743385595296423	0.01070578077780207	RPS3A
Necroptosis	1/159	0.9653892022464068	0.9997085485339657	0.29553614897760466	0.01040994774612781	FASLG
Endocytosis	2/252	0.9692468773019862	0.9997085485339657	0.3726843373493976	0.01164113971333277	CBLC;FOLR1
cGMP-PKG signaling pathway	1/167	0.9707985322719779	0.9997085485339657	0.2811775949953661	0.008333068340154565	CREB3L2
Hepatocellular carcinoma	1/168	0.971412460748143	0.9997085485339657	0.27947950253339476	0.008106057457949338	WNT10A
Amyotrophic lateral sclerosis	3/364	0.9826439160991878	0.9997085485339657	0.3858444738849412	0.006755545035781581	GPX2;TUBB1;PSMA8
Focal adhesion	1/201	0.9858288583250493	0.9997085485339657	0.23296875	0.0033250490757464435	ITGB6
Rap1 signaling pathway	1/210	0.9882995580070277	0.9997085485339657	0.22283308796466691	0.0026226186144571247	FGF20
Thermogenesis	1/232	0.9926772371124847	0.9997085485339657	0.2013819513819514	0.0014800981218465081	CREB3L2
Shigellosis	1/246	0.9945667838450009	0.9997085485339657	0.1897370486656201	0.0010336930868040401	CXCL8
Olfactory transduction	3/440	0.9952236934868891	0.9997085485339657	0.3174808476768481	0.0015200187749518277	CNGA3;CNGA4;GNG13
Herpes simplex virus 1 infection	2/498	0.9997085485339657	0.9997085485339657	0.1854547221142635	5.405892880292594E-5	IL6;FASLG
1The functional enrichment analysis was performed per tissue based on KEGG human pathways (updated in 2021).

## Sheet: Olfactory_bulb
Supplementary Table 3J. Pathway enrichment analysis of 241 tissue-specific (tau score > 0.85) protein-coding genes expressed in the olfactory bulb of Murciano-Granadina goats.1
Term	Overlap	P-value	q-value	Odds ratio	Combined score	Gene symbols
Neuroactive ligand-receptor interaction	13/341	3.3603e-05	0.00487244	4.21811	43.4503	NPFFR2;OXTR;GRP;CHRM5;GLP2R;OXT;NMBR;SSTR5;MAS1;ADRB3;TAC3;HCRT;VIP
Taurine and hypotaurine metabolism	1/11	0.102694	0.944578	10.1508	23.1031	BAAT
Hippo signaling pathway	6/163	0.00547159	0.26446	3.95179	20.5817	SERPINE1;WNT9B;BMP8A;BMP8B;GDF6;AREG
Cytokine-cytokine receptor interaction	9/295	0.00259384	0.188054	3.28451	19.558	BMP3;TNFRSF18;CCL5;BMP8A;BMP8B;GDF6;IL12RB1;IL17B;CRLF2
Tyrosine metabolism	2/36	0.0484211	0.944578	5.99454	18.1504	HGD;TH
Primary bile acid biosynthesis	1/17	0.154214	0.944578	6.34231	11.8564	BAAT
Hypertrophic cardiomyopathy	3/90	0.0586295	0.944578	3.52278	9.99243	CACNG6;TNNT2;SGCG
TGF-beta signaling pathway	3/94	0.0650613	0.944578	3.36725	9.20076	BMP8A;BMP8B;GDF6
Steroid biosynthesis	1/20	0.178859	0.944578	5.34008	9.19112	SOAT2
Calcium signaling pathway	6/240	0.0312166	0.944578	2.64103	9.15593	OXTR;ADRB3;GDNF;TNNC2;CHRM5;CASQ1
Dilated cardiomyopathy	3/96	0.068394	0.944578	3.2945	8.8374	CACNG6;TNNT2;SGCG
Regulation of lipolysis in adipocytes	2/55	0.101329	0.944578	3.84186	8.7955	ADRB3;NPPA
Pantothenate and CoA biosynthesis	1/21	0.186914	0.944578	5.07282	8.50766	UPB1
Oxytocin signaling pathway	4/154	0.0651403	0.944578	2.72972	7.45545	CACNG6;OXTR;NPPA;OXT
Renin-angiotensin system	1/23	0.202789	0.944578	4.61119	7.35755	MAS1
Th17 cell differentiation	3/107	0.0880517	0.944578	2.9444	7.1544	IRF4;TBX21;IL12RB1
cAMP signaling pathway	5/216	0.0618427	0.944578	2.43083	6.7654	OXTR;NPPA;OXT;VIP;SSTR5
Inflammatory bowel disease	2/65	0.133415	0.944578	3.2304	6.50697	TBX21;IL12RB1
alpha-Linolenic acid metabolism	1/25	0.218356	0.944578	4.2265	6.43115	PLA2G3
Leukocyte transendothelial migration	3/114	0.101658	0.944578	2.75774	6.30456	CLDN20;MYL10;MMP9
Folate biosynthesis	1/26	0.226026	0.944578	4.05723	6.03353	TH
Renin secretion	2/69	0.146822	0.944578	3.03693	5.82645	ADRB3;NPPA
Biosynthesis of unsaturated fatty acids	1/27	0.233621	0.944578	3.90099	5.67225	BAAT
Linoleic acid metabolism	1/29	0.248589	0.944578	3.62198	5.04163	PLA2G3
beta-Alanine metabolism	1/30	0.255963	0.944578	3.49691	4.76531	UPB1
Arrhythmogenic right ventricular cardiomyopathy	2/77	0.174379	0.944578	2.71189	4.73638	CACNG6;SGCG
Complement and coagulation cascades	2/85	0.202676	0.944578	2.44951	3.90978	CR2;SERPINE1
ErbB signaling pathway	2/85	0.202676	0.944578	2.44951	3.90978	AREG;EREG
Colorectal cancer	2/86	0.206251	0.944578	2.42023	3.82072	AREG;EREG
Cardiac muscle contraction	2/87	0.209833	0.944578	2.39163	3.7344	CACNG6;TNNT2
Adrenergic signaling in cardiomyocytes	3/150	0.1825	0.944578	2.07857	3.53566	CACNG6;TNNT2;SCN5A
Th1 and Th2 cell differentiation	2/92	0.227829	0.944578	2.25819	3.34022	TBX21;IL12RB1
African trypanosomiasis	1/37	0.305607	0.944578	2.81595	3.33819	NPPA
IL-17 signaling pathway	2/94	0.235059	0.944578	2.20887	3.19827	MMP9;IL17B
Thermogenesis	4/232	0.193709	0.944578	1.78874	2.93604	ADRB3;NPPA;BMP8A;BMP8B
AGE-RAGE signaling pathway in diabetic complications	2/100	0.256816	0.944578	2.07301	2.81804	SERPINE1;NOX4
Bladder cancer	1/41	0.332481	0.944578	2.53385	2.7902	MMP9
Chagas disease	2/102	0.264079	0.944578	2.03134	2.70474	CCL5;SERPINE1
Tryptophan metabolism	1/42	0.339036	0.944578	2.47192	2.67375	AANAT
Protein digestion and absorption	2/103	0.267711	0.944578	2.01113	2.65035	SLC6A19;COL26A1
Fat digestion and absorption	1/43	0.345527	0.944578	2.41294	2.5642	PLA2G3
HIF-1 signaling pathway	2/109	0.28949	0.944578	1.89777	2.35255	SERPINE1;NPPA
TNF signaling pathway	2/112	0.300355	0.944578	1.84574	2.22003	CCL5;MMP9
Serotonergic synapse	2/113	0.303971	0.944578	1.82901	2.17803	GNG13;SLC6A4
Cholinergic synapse	2/113	0.303971	0.944578	1.82901	2.17803	CHRM5;GNG13
Cocaine addiction	1/49	0.383163	0.944578	2.11068	2.02477	TH
Ether lipid metabolism	1/49	0.383163	0.944578	2.11068	2.02477	PLA2G3
Transcriptional misregulation in cancer	3/192	0.290984	0.944578	1.61321	1.99149	WT1;MMP9;ELANE
Cholesterol metabolism	1/50	0.389223	0.944578	2.0675	1.9509	SOAT2
Relaxin signaling pathway	2/129	0.3612	0.944578	1.59729	1.62656	MMP9;GNG13
Pyrimidine metabolism	1/56	0.424358	0.944578	1.8414	1.57841	UPB1
MAPK signaling pathway	4/294	0.32582	0.944578	1.40187	1.57207	CACNG6;NTF3;AREG;EREG
Dopaminergic synapse	2/132	0.371754	0.944578	1.56019	1.54385	TH;GNG13
Vascular smooth muscle contraction	2/133	0.375256	0.944578	1.5482	1.51746	NPPA;PLA2G3
Regulation of actin cytoskeleton	3/218	0.360552	0.944578	1.41624	1.44474	DIAPH3;CHRM5;MYL10
Apelin signaling pathway	2/137	0.389186	0.944578	1.50202	1.41746	SERPINE1;GNG13
Viral myocarditis	1/60	0.446657	0.944578	1.71621	1.38321	SGCG
Mineral absorption	1/60	0.446657	0.944578	1.71621	1.38321	SLC6A19
Arachidonic acid metabolism	1/61	0.452096	0.944578	1.68752	1.33966	PLA2G3
Basal cell carcinoma	1/63	0.462815	0.944578	1.63292	1.25805	WNT9B
Cytosolic DNA-sensing pathway	1/63	0.462815	0.944578	1.63292	1.25805	CCL5
Lysine degradation	1/63	0.462815	0.944578	1.63292	1.25805	PRDM6
Ras signaling pathway	3/232	0.397715	0.944578	1.32871	1.2251	NTF3;PLA2G3;GNG13
Amphetamine addiction	1/69	0.493736	0.944578	1.48839	1.05043	TH
Cellular senescence	2/156	0.453306	0.944578	1.31544	1.04076	SERPINE1;FOXM1
Epithelial cell signaling in Helicobacter pylori infection	1/70	0.498715	0.944578	1.46674	1.02044	CCL5
Prolactin signaling pathway	1/70	0.498715	0.944578	1.46674	1.02044	TH
JAK-STAT signaling pathway	2/162	0.472759	0.944578	1.26572	0.94824	IL12RB1;CRLF2
p53 signaling pathway	1/73	0.51336	0.944578	1.40541	0.937098	SERPINE1
PI3K-Akt signaling pathway	4/354	0.458098	0.944578	1.15798	0.903999	NTF3;AREG;EREG;GNG13
cGMP-PKG signaling pathway	2/167	0.48865	0.944578	1.22705	0.878705	ADRB3;NPPA
Gastric acid secretion	1/76	0.52758	0.944578	1.34899	0.86262	SLC9A4
Tight junction	2/169	0.494922	0.944578	1.21224	0.852631	CLDN20;MPP4
Synaptic vesicle cycle	1/78	0.536829	0.944578	1.31382	0.817296	SLC6A4
B cell receptor signaling pathway	1/81	0.550366	0.944578	1.26436	0.75504	CR2
Peroxisome	1/82	0.55479	0.944578	1.24869	0.735682	BAAT
Alcoholism	2/186	0.54623	0.944578	1.09928	0.664754	TH;GNG13
Taste transduction	1/86	0.572059	0.944578	1.18968	0.664455	GNG13
GABAergic synapse	1/89	0.584571	0.944578	1.14895	0.616845	GNG13
Chemokine signaling pathway	2/192	0.563454	0.944578	1.06424	0.610523	CCL5;GNG13
Bile secretion	1/90	0.58866	0.944578	1.13598	0.601964	BAAT
Morphine addiction	1/91	0.59271	0.944578	1.1233	0.587545	GNG13
Salivary secretion	1/93	0.60069	0.944578	1.09877	0.560019	ADRB3
Rheumatoid arthritis	1/93	0.60069	0.944578	1.09877	0.560019	CCL5
Proteoglycans in cancer	2/205	0.599156	0.944578	0.995429	0.509892	WNT9B;MMP9
Circadian entrainment	1/97	0.616186	0.944578	1.05278	0.509761	GNG13
Prostate cancer	1/97	0.616186	0.944578	1.05278	0.509761	MMP9
Aldosterone synthesis and secretion	1/98	0.619966	0.944578	1.04187	0.498109	NPPA
Choline metabolism in cancer	1/98	0.619966	0.944578	1.04187	0.498109	SLC44A4
Glycerophospholipid metabolism	1/98	0.619966	0.944578	1.04187	0.498109	PLA2G3
Hematopoietic cell lineage	1/99	0.623709	0.944578	1.03119	0.486795	CR2
Viral protein interaction with cytokine and cytokine receptor	1/100	0.627415	0.944578	1.02072	0.475806	CCL5
Melanogenesis	1/101	0.631084	0.944578	1.01046	0.465131	WNT9B
Pancreatic secretion	1/102	0.634718	0.944578	1.00041	0.454759	PLA2G3
Lipid and atherosclerosis	2/215	0.625103	0.944578	0.948212	0.445506	CCL5;MMP9
Toll-like receptor signaling pathway	1/104	0.641879	0.944578	0.980881	0.434879	CCL5
Drug metabolism	1/108	0.655784	0.944578	0.944021	0.398304	UPB1
Human cytomegalovirus infection	2/225	0.649738	0.944578	0.905229	0.390321	CCL5;GNG13
Glutamatergic synapse	1/114	0.675642	0.944578	0.893624	0.350383	GNG13
Pathways of neurodegeneration	4/475	0.687654	0.944578	0.85514	0.320224	DNAI2;CHRM5;WNT9B;NOX4
Growth hormone synthesis, secretion and action	1/119	0.691316	0.944578	0.855541	0.31583	SSTR5
Neurotrophin signaling pathway	1/119	0.691316	0.944578	0.855541	0.31583	NTF3
Shigellosis	2/246	0.697285	0.944578	0.826432	0.297979	CCL5;MYL10
Alzheimer disease	3/369	0.704146	0.944578	0.825533	0.289572	CHRM5;WNT9B;NOX4
Cell cycle	1/124	0.706236	0.944578	0.820555	0.285393	ESPL1
Oocyte meiosis	1/129	0.720439	0.944578	0.788301	0.25848	ESPL1
Purine metabolism	1/129	0.720439	0.944578	0.788301	0.25848	PDE6C
Systemic lupus erythematosus	1/135	0.736583	0.944578	0.752775	0.230148	ELANE
Estrogen signaling pathway	1/137	0.741756	0.944578	0.741629	0.221551	MMP9
Fluid shear stress and atherosclerosis	1/139	0.746827	0.944578	0.730806	0.213338	MMP9
Ubiquitin mediated proteolysis	1/140	0.749326	0.944578	0.725512	0.209369	UBE2C
Apoptosis	1/142	0.754249	0.944578	0.715148	0.201695	HRK
Pathways in cancer	4/531	0.767636	0.944578	0.762057	0.201518	WNT9B;IL12RB1;MMP9;GNG13
Signaling pathways regulating pluripotency of stem cells	1/143	0.756675	0.944578	0.710076	0.197985	WNT9B
Breast cancer	1/147	0.766141	0.944578	0.690481	0.183937	WNT9B
Cell adhesion molecules	1/148	0.76845	0.944578	0.685749	0.180613	CLDN20
Retrograde endocannabinoid signaling	1/148	0.76845	0.944578	0.685749	0.180613	GNG13
Gastric cancer	1/149	0.770736	0.944578	0.681081	0.17736	WNT9B
mTOR signaling pathway	1/154	0.781834	0.944578	0.658656	0.162104	WNT9B
Cushing syndrome	1/155	0.783989	0.944578	0.654346	0.159242	WNT9B
Hepatitis C	1/157	0.788234	0.944578	0.645891	0.153696	CLDN20
Hepatitis B	1/162	0.798489	0.947347	0.625673	0.140797	MMP9
Wnt signaling pathway	1/166	0.806336	0.947347	0.610381	0.131387	WNT9B
Hepatocellular carcinoma	1/168	0.810145	0.947347	0.603009	0.126959	WNT9B
Influenza A	1/172	0.81754	0.948347	0.588784	0.118613	CCL5
NOD-like receptor signaling pathway	1/181	0.833149	0.951215	0.559088	0.102058	CCL5
Neutrophil extracellular trap formation	1/189	0.845903	0.951215	0.535079	0.0895456	ELANE
Kaposi sarcoma-associated herpesvirus infection	1/193	0.851912	0.951215	0.523825	0.0839545	GNG13
Pathogenic Escherichia coli infection	1/197	0.857688	0.951215	0.51303	0.078758	CLDN20
Focal adhesion	1/201	0.863239	0.951215	0.502667	0.0739241	MYL10
Epstein-Barr virus infection	1/202	0.864593	0.951215	0.50014	0.0727688	CR2
Diabetic cardiomyopathy	1/203	0.865933	0.951215	0.497639	0.0716338	MMP9
Human immunodeficiency virus 1 infection	1/212	0.877419	0.956585	0.476194	0.0622722	GNG13
Human T-cell leukemia virus 1 infection	1/219	0.885671	0.958375	0.460739	0.0559383	ESPL1
Coronavirus disease	1/232	0.899557	0.961638	0.434521	0.0459954	MAS1
Chemical carcinogenesis	1/239	0.906325	0.961638	0.42159	0.0414665	ADRB3
Salmonella infection	1/249	0.915214	0.961638	0.404384	0.0358273	MYL10
Parkinson disease	1/249	0.915214	0.961638	0.404384	0.0358273	TH
Olfactory transduction	2/440	0.931813	0.966602	0.455821	0.0321913	ANO2;GNG13
Prion disease	1/273	0.933271	0.966602	0.36825	0.0254313	CCL5
1The functional enrichment analysis was performed per tissue based on KEGG human pathways (updated in 2021).

[truncated: 3 more sheets: Pineal_gland, Pons, Rostral_colliculus]
