# Supplementary material for: A protein-coding gene expression atlas from the brain of pregnant and non-pregnant goats
Source: Front Genet. 2023 Jul 14;14:1114749. doi: 10.3389/fgene.2023.1114749 (PMC10382233; doi:10.3389/fgene.2023.1114749)
Supplement: Supplementary file 3 [file Table9.XLSX]

## Sheet: Sheet1
Supplementary Table 9. Pathway enrichment analysis of genes differentially expressed in more than one brain region of 1 month-pregnant vs non-pregnant goats.1
Term	Overlap	P-value	q-value	Odds ratio	Combined score	Gene symbols
Yersinia infection	5/137	0.000406557	0.043095	8.7108	68.0121	ROCK2;WAS;NFATC3;MAP3K7;VAV2
Wnt signaling pathway	5/166	0.000970361	0.0514291	7.1313	49.4758	CCND2;ROCK2;NFATC3;NLK;MAP3K7
Adherens junction	3/71	0.00416554	0.147183	9.94703	54.5187	WAS;NLK;MAP3K7
T cell receptor signaling pathway	3/104	0.011921	0.315908	6.68587	29.6147	NFATC3;MAP3K7;VAV2
Lipid and atherosclerosis	4/215	0.0167814	0.355765	4.2922	17.5443	ROCK2;NFATC3;MAP3K7;VAV2
FoxO signaling pathway	3/131	0.0219652	0.387758	5.26838	20.1162	CCND2;ATM;NLK
Measles	3/139	0.0256067	0.387758	4.95647	18.165	CCND2;MAP3K7;IRF9
Cellular senescence	3/156	0.0343555	0.392311	4.40196	14.839	CCND2;NFATC3;ATM
p53 signaling pathway	2/73	0.0436859	0.392311	6.27884	19.6574	CCND2;ATM
Axon guidance	3/182	0.0503428	0.392311	3.75762	11.2311	ROCK2;NFATC3;SLIT2
B cell receptor signaling pathway	2/81	0.0526263	0.392311	5.64073	16.6094	NFATC3;VAV2
Chemokine signaling pathway	3/192	0.0573023	0.392311	3.557	10.1709	ROCK2;WAS;VAV2
Pathogenic Escherichia coli infection	3/197	0.0609449	0.392311	3.46444	9.69277	NCKAP1;ROCK2;MAP3K7
Focal adhesion	3/201	0.0639356	0.392311	3.39377	9.33245	CCND2;ROCK2;VAV2
Epstein-Barr virus infection	3/202	0.0646937	0.392311	3.37654	9.24528	CCND2;MAP3K7;IRF9
Fc gamma R-mediated phagocytosis	2/97	0.0722178	0.392311	4.68693	12.3176	WAS;VAV2
Human immunodeficiency virus 1 infection	3/212	0.0725029	0.392311	3.21335	8.43225	NFATC3;ATM;MAP3K7
Phenylalanine metabolism	1/17	0.074626	0.392311	13.8146	35.8525	DDC
Regulation of actin cytoskeleton	3/218	0.0773825	0.392311	3.12273	7.99104	NCKAP1;ROCK2;VAV2
Human T-cell leukemia virus 1 infection	3/219	0.0782096	0.392311	3.10811	7.9206	CCND2;NFATC3;ATM
C-type lectin receptor signaling pathway	2/104	0.081423	0.392311	4.36374	10.9447	NFATC3;IRF9
NF-kappa B signaling pathway	2/104	0.081423	0.392311	4.36374	10.9447	ATM;MAP3K7
Leukocyte transendothelial migration	2/114	0.0951559	0.409592	3.97211	9.34335	ROCK2;VAV2
Shigellosis	3/246	0.101963	0.409592	2.75898	6.29915	ROCK2;ATM;MAP3K7
Sphingolipid signaling pathway	2/119	0.102256	0.409592	3.8014	8.66826	SPTLC2;ROCK2
Salmonella infection	3/249	0.104763	0.409592	2.72492	6.14755	NCKAP1;ROCK2;MAP3K7
Cell cycle	2/124	0.109497	0.409592	3.64469	8.06152	CCND2;ATM
Maturity onset diabetes of the young	1/26	0.111876	0.409592	8.83733	19.357	PAX6
Osteoclast differentiation	2/127	0.113906	0.409592	3.55667	7.72646	MAP3K7;IRF9
Collecting duct acid secretion	1/27	0.115922	0.409592	8.49701	18.3097	SLC12A7
Adrenergic signaling in cardiomyocytes	2/150	0.149072	0.438993	3.00046	5.71084	SCN4B;SCN1B
MAPK signaling pathway	3/294	0.15013	0.438993	2.29827	4.3581	NFATC3;NLK;MAP3K7
Tyrosine metabolism	1/36	0.151527	0.438993	6.30921	11.9054	DDC
Mucin type O-glycan biosynthesis	1/36	0.151527	0.438993	6.30921	11.9054	GALNT9
Oxytocin signaling pathway	2/154	0.155397	0.438993	2.9209	5.43805	ROCK2;NFATC3
Nicotine addiction	1/40	0.166893	0.438993	5.66097	10.1354	SLC17A6
Hepatitis B	2/162	0.168198	0.438993	2.77374	4.9445	NFATC3;MAP3K7
JAK-STAT signaling pathway	2/162	0.168198	0.438993	2.77374	4.9445	CCND2;IRF9
Ferroptosis	1/41	0.170691	0.438993	5.51917	9.75733	PRNP
Homologous recombination	1/41	0.170691	0.438993	5.51917	9.75733	ATM
Tryptophan metabolism	1/42	0.174472	0.438993	5.38428	9.40089	DDC
cGMP-PKG signaling pathway	2/167	0.176289	0.438993	2.689	4.66712	ROCK2;NFATC3
Tight junction	2/169	0.179543	0.438993	2.65653	4.56217	ROCK2;WAS
Human papillomavirus infection	3/331	0.191329	0.438993	2.03516	3.36567	CCND2;ATM;IRF9
Other types of O-glycan biosynthesis	1/47	0.193124	0.438993	4.79783	7.88966	GALNT9
NOD-like receptor signaling pathway	2/181	0.199248	0.438993	2.47693	3.99579	MAP3K7;IRF9
Sphingolipid metabolism	1/49	0.200467	0.438993	4.59745	7.38859	SPTLC2
Cocaine addiction	1/49	0.200467	0.438993	4.59745	7.38859	DDC
Neuroactive ligand-receptor interaction	3/341	0.202931	0.438993	1.97394	3.14823	GLRA2;GLRB;PENK
Glycosaminoglycan biosynthesis	1/53	0.214956	0.446835	4.24295	6.52278	UST
Transcriptional misregulation in cancer	2/192	0.217532	0.446835	2.33223	3.5576	CCND2;ATM
Kaposi sarcoma-associated herpesvirus infection	2/193	0.219202	0.446835	2.3199	3.52105	NFATC3;IRF9
Hedgehog signaling pathway	1/56	0.225652	0.451303	4.01091	5.97129	CCND2
Viral carcinogenesis	2/203	0.235961	0.461241	2.20337	3.18185	CCND2;IRF9
Proteoglycans in cancer	2/205	0.239323	0.461241	2.18144	3.11932	ROCK2;VAV2
cAMP signaling pathway	2/216	0.257851	0.467923	2.06815	2.80312	ROCK2;VAV2
Glycolysis / Gluconeogenesis	1/67	0.263651	0.467923	3.34057	4.45341	MINPP1
Fc epsilon RI signaling pathway	1/68	0.267013	0.467923	3.29055	4.34503	VAV2
Amphetamine addiction	1/69	0.270359	0.467923	3.24199	4.24054	DDC
Human cytomegalovirus infection	2/225	0.273032	0.467923	1.98378	2.57527	ROCK2;NFATC3
Prolactin signaling pathway	1/70	0.273691	0.467923	3.19485	4.13974	CCND2
RIG-I-like receptor signaling pathway	1/70	0.273691	0.467923	3.19485	4.13974	MAP3K7
Inositol phosphate metabolism	1/73	0.283595	0.47176	3.06127	3.85783	MINPP1
Coronavirus disease	2/232	0.284836	0.47176	1.92272	2.41462	MAP3K7;IRF9
Leishmaniasis	1/77	0.296593	0.481506	2.89956	3.52411	MAP3K7
Synaptic vesicle cycle	1/78	0.299806	0.481506	2.86176	3.44734	SLC17A6
Cardiac muscle contraction	1/87	0.328076	0.513414	2.56111	2.85438	SLC9A6
ECM-receptor interaction	1/88	0.331147	0.513414	2.53155	2.79785	CD47
PD-L1 expression and PD-1 checkpoint pathway in cancer	1/89	0.334203	0.513414	2.50265	2.74292	NFATC3
Th1 and Th2 cell differentiation	1/92	0.343291	0.51984	2.41978	2.58717	NFATC3
IL-17 signaling pathway	1/94	0.349281	0.521462	2.3675	2.49033	MAP3K7
Choline metabolism in cancer	1/98	0.361099	0.531619	2.26942	2.31163	WAS
Toll-like receptor signaling pathway	1/104	0.37843	0.549501	2.13657	2.07615	MAP3K7
Th17 cell differentiation	1/107	0.386921	0.552134	2.07579	1.97103	NFATC3
TNF signaling pathway	1/112	0.400817	0.552134	1.98178	1.81185	MAP3K7
Toxoplasmosis	1/112	0.400817	0.552134	1.98178	1.81185	MAP3K7
Serotonergic synapse	1/113	0.403558	0.552134	1.96399	1.78219	DDC
Glutamatergic synapse	1/114	0.406288	0.552134	1.94651	1.75321	SLC17A6
MicroRNAs in cancer	2/310	0.413201	0.554421	1.4301	1.26396	CCND2;ATM
AMPK signaling pathway	1/120	0.422405	0.559687	1.84781	1.59242	MAP3K7
Platelet activation	1/124	0.43291	0.565663	1.78735	1.49642	ROCK2
Purine metabolism	1/129	0.445774	0.565663	1.7171	1.38732	ADA2
Natural killer cell mediated cytotoxicity	1/131	0.450839	0.565663	1.69051	1.34674	VAV2
Dopaminergic synapse	1/132	0.453354	0.565663	1.67752	1.32706	DDC
Vascular smooth muscle contraction	1/133	0.455858	0.565663	1.66473	1.30777	ROCK2
Autophagy	1/137	0.46576	0.565663	1.61544	1.23433	MAP3K7
Fluid shear stress and atherosclerosis	1/139	0.470644	0.565663	1.59187	1.19972	MAP3K7
Ubiquitin mediated proteolysis	1/140	0.473069	0.565663	1.58034	1.1829	FBXW7
Apoptosis	1/142	0.477887	0.565663	1.55776	1.15022	ATM
Signaling pathways regulating pluripotency of stem cells	1/143	0.48028	0.565663	1.54671	1.13434	PAX6
Retrograde endocannabinoid signaling	1/148	0.492081	0.573193	1.49373	1.05922	SLC17A6
Hepatitis C	1/157	0.512659	0.589405	1.40691	0.940017	IRF9
Necroptosis	1/159	0.517119	0.589405	1.38896	0.915994	IRF9
Hippo signaling pathway	1/163	0.525918	0.593056	1.35439	0.870344	CCND2
Protein processing in endoplasmic reticulum	1/171	0.543042	0.601925	1.29013	0.787712	WFS1
Influenza A	1/172	0.54514	0.601925	1.28252	0.778123	IRF9
Alcoholism	1/186	0.573518	0.626663	1.18462	0.65861	DDC
Neutrophil extracellular trap formation	1/189	0.579368	0.626663	1.16554	0.636174	MAP3K7
Rap1 signaling pathway	1/210	0.618151	0.661858	1.04732	0.503783	VAV2
Ras signaling pathway	1/232	0.654989	0.694288	0.946513	0.400505	RASAL1
Herpes simplex virus 1 infection	2/498	0.665626	0.698578	0.879531	0.357993	MAP3K7;IRF9
Endocytosis	1/252	0.685416	0.712295	0.870208	0.328704	DNAJC6
Pathways in cancer	2/531	0.699829	0.720213	0.823262	0.293838	CCND2;ROCK2
Prion disease	1/273	0.714509	0.728249	0.802165	0.269656	PRNP
PI3K-Akt signaling pathway	1/354	0.803839	0.811495	0.615549	0.134409	CCND2
Pathways of neurodegeneration	1/475	0.888342	0.888342	0.455579	0.05394	PRNP
1The functional enrichment analysis was performed per tissue based on KEGG human pathways (updated in 2021).
