# Supplementary material for: A protein-coding gene expression atlas from the brain of pregnant and non-pregnant goats
Source: Front Genet. 2023 Jul 14;14:1114749. doi: 10.3389/fgene.2023.1114749 (PMC10382233; doi:10.3389/fgene.2023.1114749)
Supplement: Supplementary file 4 [file Table6.XLSX]

## Sheet: Adenohypophysis
Supplementary Table 6A. Pathway enrichment analysis of genes differentially expressed in the adenohypophysis of 1 month-pregnant vs non-pregnant goats.1
Regulation sense	Term	Overlap	P-value	q-value	Odds ratio	Combined score	Gene symbols
Upregulation	Adherens junction	7/71	1.65885e-06	0.000311864	14.0447	186.927	INSR;SORBS1;NLK;MAP3K7;MET;NECTIN3;TGFBR1
Upregulation	Sphingolipid signaling pathway	7/119	5.06084e-05	0.00398047	8.00609	79.1914	GNA13;SPTLC2;SPTLC3;PDPK1;ROCK2;GNAQ;PPP2R3A
Upregulation	cGMP-PKG signaling pathway	8/167	6.35182e-05	0.00398047	6.47182	62.5449	GNA13;ROCK2;INSR;GNAQ;CREB3L2;NFATC3;PRKG2;ADCY7
Upregulation	Apelin signaling pathway	7/137	0.000123159	0.00578846	6.89126	62.0354	GNA13;RYR2;GNAQ;GNB4;PLAT;ADCY7;TGFBR1
Upregulation	FoxO signaling pathway	6/131	0.000676752	0.0254459	6.10498	44.5554	PDPK1;INSR;ATM;NLK;FBXO32;TGFBR1
Upregulation	Circadian entrainment	5/97	0.00112811	0.0353473	6.87953	46.6928	RYR2;GNAQ;GNB4;PRKG2;ADCY7
Upregulation	Cortisol synthesis and secretion	4/65	0.00187001	0.0490197	8.26062	51.8917	NCEH1;GNAQ;CREB3L2;ADCY7
Upregulation	Wnt signaling pathway	6/166	0.0022828	0.0490197	4.76105	28.9584	DAAM1;ROCK2;NFATC3;NLK;MAP3K7;LGR4
Upregulation	Human cytomegalovirus infection	7/225	0.00234669	0.0490197	4.09112	24.7707	GNA13;ROCK2;GNAQ;CREB3L2;NFATC3;GNB4;ADCY7
Upregulation	AMPK signaling pathway	5/120	0.00287837	0.0541133	5.49721	32.1616	PDPK1;INSR;CREB3L2;PPP2R3A;MAP3K7
Upregulation	Platelet activation	5/124	0.00331458	0.0566491	5.31136	30.3248	GNA13;ROCK2;GNAQ;PRKG2;ADCY7
Upregulation	Yersinia infection	5/137	0.00506116	0.0744749	4.78511	25.2949	ROCK2;GNAQ;NFATC3;PKN2;MAP3K7
Upregulation	Insulin secretion	4/86	0.00514986	0.0744749	6.13857	32.3428	RYR2;GNAQ;CREB3L2;ADCY7
Upregulation	Adrenergic signaling in cardiomyocytes	5/150	0.00737773	0.0965652	4.35323	21.3712	RYR2;GNAQ;CREB3L2;PPP2R3A;ADCY7
Upregulation	PI3K-Akt signaling pathway	8/354	0.00805747	0.0965652	2.94579	14.2021	PDPK1;INSR;CREB3L2;GNB4;PKN2;PPP2R3A;THBS2;MET
Upregulation	Oxytocin signaling pathway	5/154	0.00821832	0.0965652	4.2355	20.3363	RYR2;ROCK2;GNAQ;NFATC3;ADCY7
Upregulation	Longevity regulating pathway	4/102	0.00933769	0.0978669	5.1322	23.9863	INSR;CREB3L2;ADCY7;APPL1
Upregulation	MAPK signaling pathway	7/294	0.00988455	0.0978669	3.09661	14.2964	INSR;NFATC3;NF1;NLK;MAP3K7;MET;TGFBR1
Upregulation	Regulation of lipolysis in adipocytes	3/55	0.0098908	0.0978669	7.22505	33.3519	INSR;PRKG2;ADCY7
Upregulation	Parathyroid hormone synthesis, secretion and action	4/106	0.0106504	0.100114	4.92994	22.3925	GNA13;GNAQ;CREB3L2;ADCY7
Upregulation	Long-term depression	3/60	0.012531	0.111334	6.58961	28.8595	GNA13;GNAQ;PRKG2
Upregulation	Cholinergic synapse	4/113	0.0132236	0.111334	4.6117	19.9491	GNAQ;CREB3L2;GNB4;ADCY7
Upregulation	Glutamatergic synapse	4/114	0.0136207	0.111334	4.56954	19.6315	GNAQ;GNB4;SLC38A2;ADCY7
Upregulation	Axon guidance	5/182	0.0160257	0.125535	3.56041	14.7172	ABLIM1;PDPK1;ROCK2;NFATC3;MET
Upregulation	Transcriptional misregulation in cancer	5/192	0.0197146	0.137463	3.3683	13.2253	SIX4;PLAT;ATM;MET;KLF3
Upregulation	Relaxin signaling pathway	4/129	0.0205017	0.137463	4.01814	15.6195	CREB3L2;GNB4;ADCY7;TGFBR1
Upregulation	Inositol phosphate metabolism	3/73	0.0211208	0.137463	5.3623	20.685	MINPP1;PIKFYVE;IPMK
Upregulation	PPAR signaling pathway	3/74	0.0218863	0.137463	5.2865	20.2045	PDPK1;ACOX1;SORBS1
Upregulation	Dopaminergic synapse	4/132	0.0220924	0.137463	3.92337	14.9579	GNAQ;CREB3L2;GNB4;PPP2R3A
Upregulation	Vascular smooth muscle contraction	4/133	0.0226389	0.137463	3.89276	14.7461	GNA13;ROCK2;GNAQ;ADCY7
Upregulation	Thyroid hormone synthesis	3/75	0.0226667	0.137463	5.21282	19.7402	GNAQ;CREB3L2;ADCY7
Upregulation	Insulin signaling pathway	4/137	0.0249072	0.14633	3.77491	13.9393	PDPK1;PRKAR2A;INSR;SORBS1
Upregulation	Rap1 signaling pathway	5/210	0.0276755	0.155819	3.06973	11.0118	CNR1;INSR;GNAQ;MET;ADCY7
Upregulation	Human immunodeficiency virus 1 infection	5/212	0.0286692	0.155819	3.03976	10.797	GNAQ;NFATC3;GNB4;ATM;MAP3K7
Upregulation	Lipid and atherosclerosis	5/215	0.0302017	0.155819	2.99588	10.4851	ABCA1;PDPK1;ROCK2;NFATC3;MAP3K7
Upregulation	cAMP signaling pathway	5/216	0.0307239	0.155819	2.98153	10.3838	RYR2;ACOX1;ROCK2;CREB3L2;ADCY7
Upregulation	Phospholipase D signaling pathway	4/148	0.0318325	0.155819	3.48461	12.0124	GNA13;DGKE;INSR;ADCY7
Upregulation	Retrograde endocannabinoid signaling	4/148	0.0318325	0.155819	3.48461	12.0124	CNR1;GNAQ;GNB4;ADCY7
Upregulation	Human T-cell leukemia virus 1 infection	5/219	0.0323242	0.155819	2.93928	10.0874	CREB3L2;NFATC3;ATM;ADCY7;TGFBR1
Upregulation	Gap junction	3/88	0.0341757	0.159728	4.41266	14.8982	GNAQ;PRKG2;ADCY7
Upregulation	GABAergic synapse	3/89	0.0351651	0.159728	4.36113	14.5997	GNB4;ADCY7;SLC38A2
Upregulation	Aldosterone-regulated sodium reabsorption	2/37	0.0356839	0.159728	7.11734	23.7225	PDPK1;INSR
Upregulation	Cushing syndrome	4/155	0.036772	0.160771	3.32189	10.9723	NCEH1;GNAQ;CREB3L2;ADCY7
Upregulation	Salivary secretion	3/93	0.0392695	0.161703	4.16646	13.4881	GNAQ;PRKG2;ADCY7
Upregulation	Thermogenesis	5/232	0.039856	0.161703	2.76912	8.92343	CNR1;CREB3L2;PRKG2;FRS2;ADCY7
Upregulation	Ras signaling pathway	5/232	0.039856	0.161703	2.76912	8.92343	INSR;NF1;GNB4;SHOC2;MET
Upregulation	Hepatitis B	4/162	0.0421294	0.161703	3.17359	10.0508	CREB3L2;NFATC3;MAP3K7;TGFBR1
Upregulation	Phosphatidylinositol signaling system	3/97	0.0436063	0.161703	3.98835	12.4937	DGKE;PIKFYVE;IPMK
Upregulation	Prostate cancer	3/97	0.0436063	0.161703	3.98835	12.4937	PDPK1;CREB3L2;PLAT
Upregulation	Aldosterone synthesis and secretion	3/98	0.0447265	0.161703	3.94617	12.2615	GNAQ;CREB3L2;ADCY7
Upregulation	Choline metabolism in cancer	3/98	0.0447265	0.161703	3.94617	12.2615	DGKE;PCYT1A;PDPK1
Upregulation	Glycerophospholipid metabolism	3/98	0.0447265	0.161703	3.94617	12.2615	DGKE;PCYT1A;GPD2
Upregulation	Phosphonate and phosphinate metabolism	1/6	0.0473439	0.167711	24.7925	75.625	PCYT1A
Upregulation	Melanogenesis	3/101	0.0481722	0.167711	3.82479	11.6005	GNAQ;CREB3L2;ADCY7
Upregulation	Pancreatic secretion	3/102	0.049349	0.168684	3.78596	11.3913	RYR2;GNAQ;ADCY7
Upregulation	T cell receptor signaling pathway	3/104	0.0517445	0.173714	3.71062	10.9888	PDPK1;NFATC3;MAP3K7
Upregulation	Insulin resistance	3/108	0.0567015	0.187015	3.56854	10.2415	PDPK1;INSR;CREB3L2
Upregulation	Sphingolipid metabolism	2/49	0.0592153	0.191939	5.29694	14.9722	SPTLC2;SPTLC3
Upregulation	Cholesterol metabolism	2/50	0.0613657	0.192279	5.18632	14.4745	ABCA1;NCEH1
Upregulation	Malaria	2/50	0.0613657	0.192279	5.18632	14.4745	THBS2;MET
Upregulation	Ovarian steroidogenesis	2/51	0.0635424	0.195835	5.08022	14.0013	INSR;ADCY7
Upregulation	Pathways in cancer	8/531	0.0657605	0.199403	1.93114	5.25606	GNA13;ROCK2;GNAQ;GNB4;MET;ADCY7;TGFBR1;APPL1
Upregulation	Chemokine signaling pathway	4/192	0.0698006	0.208294	2.6631	7.08947	ROCK2;GNAQ;GNB4;ADCY7
Upregulation	Growth hormone synthesis, secretion and action	3/119	0.0714374	0.209847	3.22834	8.51937	GNAQ;CREB3L2;ADCY7
Upregulation	Thyroid hormone signaling pathway	3/121	0.0742846	0.214854	3.1733	8.25011	MED13;PDPK1;MED13L
Upregulation	Focal adhesion	4/201	0.079556	0.226614	2.54027	6.43017	PDPK1;ROCK2;THBS2;MET
Upregulation	Proteoglycans in cancer	4/205	0.084099	0.235979	2.48921	6.16269	PDPK1;ROCK2;FRS2;MET
Upregulation	Autophagy	3/137	0.0987947	0.26918	2.79213	6.46298	PDPK1;ULK2;MAP3K7
Upregulation	Estrogen signaling pathway	3/137	0.0987947	0.26918	2.79213	6.46298	GNAQ;CREB3L2;ADCY7
Upregulation	Glycolysis / Gluconeogenesis	2/67	0.101525	0.272668	3.82661	8.75317	MINPP1;PGM2
Upregulation	Renin secretion	2/69	0.106634	0.281263	3.71201	8.30878	GNAQ;PRKG2
Upregulation	Spinocerebellar ataxia	3/143	0.108728	0.281263	2.67165	5.92815	GNAQ;ULK2;PUM2
Upregulation	Epithelial cell signaling in Helicobacter pylori infection	2/70	0.109214	0.281263	3.65723	8.09875	ADAM10;MET
Upregulation	Non-small cell lung cancer	2/72	0.114423	0.290696	3.55238	7.70104	PDPK1;MET
Upregulation	Gastric acid secretion	2/76	0.125026	0.313398	3.35968	6.98557	GNAQ;ADCY7
Upregulation	mTOR signaling pathway	3/154	0.127884	0.314789	2.47565	5.09149	PDPK1;INSR;ULK2
Upregulation	Calcium signaling pathway	4/240	0.12893	0.314789	2.11627	4.33515	RYR2;GNAQ;MET;ADCY7
Upregulation	Cellular senescence	3/156	0.13149	0.316924	2.44304	4.9565	NFATC3;ATM;TGFBR1
Upregulation	Colorectal cancer	2/86	0.152461	0.362818	2.95822	5.56396	TGFBR1;APPL1
Upregulation	Cardiac muscle contraction	2/87	0.155267	0.364877	2.92327	5.44491	RYR2;SLC9A6
Upregulation	ECM-receptor interaction	2/88	0.158083	0.366909	2.88913	5.3294	CD47;THBS2
Upregulation	Bile secretion	2/90	0.163744	0.375412	2.82318	5.10842	NCEH1;ADCY7
Upregulation	Morphine addiction	2/91	0.166588	0.377331	2.79132	5.0027	GNB4;ADCY7
Upregulation	GnRH signaling pathway	2/93	0.172301	0.385626	2.7297	4.80021	GNAQ;ADCY7
Upregulation	Dilated cardiomyopathy	2/96	0.180931	0.398901	2.64218	4.51718	RYR2;ADCY7
Upregulation	alpha-Linolenic acid metabolism	1/25	0.183057	0.398901	5.16016	8.76173	ACOX1
Upregulation	mRNA surveillance pathway	2/98	0.186719	0.398901	2.58687	4.34115	SMG1;PPP2R3A
Upregulation	Inflammatory mediator regulation of TRP channels	2/98	0.186719	0.398901	2.58687	4.34115	GNAQ;ADCY7
Upregulation	Biosynthesis of unsaturated fatty acids	1/27	0.196173	0.414378	4.76274	7.75735	ACOX1
Upregulation	Chagas disease	2/102	0.198373	0.414378	2.48289	4.01635	GNAQ;TGFBR1
Upregulation	NF-kappa B signaling pathway	2/104	0.204233	0.421931	2.43396	3.86634	ATM;MAP3K7
Upregulation	Pathogenic Escherichia coli infection	3/197	0.212014	0.421936	1.92271	2.98233	GNA13;ROCK2;MAP3K7
Upregulation	Th17 cell differentiation	2/107	0.213058	0.421936	2.36406	3.65529	NFATC3;TGFBR1
Upregulation	Glucagon signaling pathway	2/107	0.213058	0.421936	2.36406	3.65529	GNAQ;CREB3L2
Upregulation	beta-Alanine metabolism	1/30	0.215457	0.421936	4.2694	6.55351	ACOX1
Upregulation	Pentose phosphate pathway	1/30	0.215457	0.421936	4.2694	6.55351	PGM2
Upregulation	Galactose metabolism	1/31	0.221782	0.428346	4.12688	6.21533	PGM2
Upregulation	Diabetic cardiomyopathy	3/203	0.224613	0.428346	1.86446	2.78435	RYR2;INSR;TGFBR1
Upregulation	TNF signaling pathway	2/112	0.227844	0.428346	2.25603	3.33689	CREB3L2;MAP3K7
Upregulation	Toxoplasmosis	2/112	0.227844	0.428346	2.25603	3.33689	PDPK1;MAP3K7
Upregulation	Serotonergic synapse	2/113	0.23081	0.429627	2.23559	3.27774	GNAQ;GNB4
Upregulation	Huntington disease	4/306	0.233244	0.4299	1.64821	2.39925	GNAQ;DNAH5;CREB3L2;ULK2
Upregulation	Propanoate metabolism	1/34	0.240454	0.438888	3.75114	5.34621	ACOX1
Upregulation	Neurotrophin signaling pathway	2/119	0.248655	0.448105	2.1203	2.9508	PDPK1;FRS2
Upregulation	Starch and sucrose metabolism	1/36	0.252655	0.448105	3.53643	4.86518	PGM2
Upregulation	Mucin type O-glycan biosynthesis	1/36	0.252655	0.448105	3.53643	4.86518	GALNT9
Upregulation	Regulation of actin cytoskeleton	3/218	0.256693	0.450298	1.73306	2.35674	GNA13;PIKFYVE;ROCK2
Upregulation	African trypanosomiasis	1/37	0.258682	0.450298	3.43802	4.64874	GNAQ
Upregulation	Osteoclast differentiation	2/127	0.272509	0.469685	1.9838	2.57911	MAP3K7;TGFBR1
Upregulation	Human papillomavirus infection	4/331	0.277168	0.469685	1.52025	1.95068	CREB3L2;ATM;PPP2R3A;THBS2
Upregulation	Purine metabolism	2/129	0.278472	0.469685	1.95236	2.49597	PGM2;ADCY7
Upregulation	Ferroptosis	1/41	0.28231	0.469685	3.09359	3.91262	PRNP
Upregulation	Homologous recombination	1/41	0.28231	0.469685	3.09359	3.91262	ATM
Upregulation	Fat digestion and absorption	1/43	0.293843	0.480369	2.94598	3.60798	ABCA1
Upregulation	Fatty acid degradation	1/43	0.293843	0.480369	2.94598	3.60798	ACOX1
Upregulation	Vasopressin-regulated water reabsorption	1/44	0.299539	0.48546	2.87733	3.46864	CREB3L2
Upregulation	ABC transporters	1/45	0.30519	0.489905	2.81179	3.33709	ABCA1
Upregulation	Fluid shear stress and atherosclerosis	2/139	0.308218	0.489905	1.80893	2.12902	PLAT;MAP3K7
Upregulation	Type II diabetes mellitus	1/46	0.310796	0.489905	2.74917	3.21272	INSR
Upregulation	Other types of O-glycan biosynthesis	1/47	0.316357	0.489905	2.68927	3.09503	GALNT9
Upregulation	Apoptosis	2/142	0.317101	0.489905	1.7699	2.03279	PDPK1;ATM
Upregulation	Shigellosis	3/246	0.317917	0.489905	1.53118	1.75467	ROCK2;ATM;MAP3K7
Upregulation	Amino sugar and nucleotide sugar metabolism	1/48	0.321873	0.491969	2.63191	2.98353	PGM2
Upregulation	Cocaine addiction	1/49	0.327345	0.496298	2.57695	2.87778	CREB3L2
Upregulation	Pathways of neurodegeneration	5/475	0.336189	0.503903	1.32085	1.43984	PRNP;RYR2;GNAQ;DNAH5;ULK2
Upregulation	Gastric cancer	2/149	0.337722	0.503903	1.68502	1.82914	MET;TGFBR1
Upregulation	Alzheimer disease	4/369	0.346033	0.508326	1.35932	1.44254	INSR;GNAQ;ADAM10;ULK2
Upregulation	Phagosome	2/152	0.346505	0.508326	1.65107	1.7499	PIKFYVE;THBS2
Upregulation	Endocrine and other factor-regulated calcium reabsorption	1/53	0.348798	0.508326	2.37825	2.50491	GNAQ
Upregulation	Hedgehog signaling pathway	1/56	0.36444	0.527037	2.24818	2.2693	SPOPL
Upregulation	Endometrial cancer	1/58	0.37466	0.534825	2.16908	2.12946	PDPK1
Upregulation	Prion disease	3/273	0.377217	0.534825	1.37616	1.34167	PRNP;RYR2;CREB3L2
Upregulation	Hippo signaling pathway	2/163	0.378361	0.534825	1.5374	1.49421	YAP1;TGFBR1
Upregulation	Glycerolipid metabolism	1/61	0.389685	0.546677	2.06031	1.94167	DGKE
Upregulation	Hepatocellular carcinoma	2/168	0.392632	0.546677	1.49072	1.39365	MET;TGFBR1
Upregulation	Tight junction	2/169	0.395468	0.546677	1.48172	1.37456	ROCK2;RAB8B
Upregulation	GnRH secretion	1/64	0.404351	0.554876	1.9619	1.77645	GNAQ
Upregulation	Long-term potentiation	1/67	0.418667	0.564836	1.87244	1.6303	GNAQ
Upregulation	Fc epsilon RI signaling pathway	1/68	0.423362	0.564836	1.8444	1.58532	PDPK1
Upregulation	Amphetamine addiction	1/69	0.42802	0.564836	1.81719	1.54204	CREB3L2
Upregulation	Renal cell carcinoma	1/69	0.42802	0.564836	1.81719	1.54204	MET
Upregulation	NOD-like receptor signaling pathway	2/181	0.429019	0.564836	1.38154	1.16913	PKN2;MAP3K7
Upregulation	Central carbon metabolism in cancer	1/70	0.43264	0.564836	1.79076	1.50039	MET
Upregulation	RIG-I-like receptor signaling pathway	1/70	0.43264	0.564836	1.79076	1.50039	MAP3K7
Upregulation	Melanoma	1/72	0.44177	0.570067	1.74014	1.42164	MET
Upregulation	Alcoholism	2/186	0.442712	0.570067	1.34366	1.09486	CREB3L2;GNB4
Upregulation	p53 signaling pathway	1/73	0.44628	0.570095	1.71589	1.38439	ATM
Upregulation	Chronic myeloid leukemia	1/76	0.459594	0.570095	1.647	1.2804	TGFBR1
Upregulation	Pancreatic cancer	1/76	0.459594	0.570095	1.647	1.2804	TGFBR1
Upregulation	Kaposi sarcoma-associated herpesvirus infection	2/193	0.461575	0.570095	1.29395	1.00037	NFATC3;GNB4
Upregulation	Arrhythmogenic right ventricular cardiomyopathy	1/77	0.463961	0.570095	1.62525	1.24812	RYR2
Upregulation	Bacterial invasion of epithelial cells	1/77	0.463961	0.570095	1.62525	1.24812	MET
Upregulation	Leishmaniasis	1/77	0.463961	0.570095	1.62525	1.24812	MAP3K7
Upregulation	B cell receptor signaling pathway	1/81	0.48108	0.587293	1.54367	1.12954	NFATC3
Upregulation	Peroxisome	1/82	0.485274	0.588591	1.52454	1.1023	ACOX1
Upregulation	Complement and coagulation cascades	1/85	0.497656	0.599739	1.46987	1.02574	PLAT
Upregulation	PD-L1 expression and PD-1 checkpoint pathway in cancer	1/89	0.513706	0.614387	1.40277	0.934391	NFATC3
Upregulation	Hypertrophic cardiomyopathy	1/90	0.517638	0.614387	1.38694	0.91327	RYR2
Upregulation	Neuroactive ligand-receptor interaction	3/341	0.519615	0.614387	1.09548	0.717175	CHRNA5;CNR1;NR3C1
Upregulation	Th1 and Th2 cell differentiation	1/92	0.525408	0.617354	1.35632	0.8729	NFATC3
Upregulation	TGF-beta signaling pathway	1/94	0.533053	0.618605	1.32702	0.834871	TGFBR1
Upregulation	IL-17 signaling pathway	1/94	0.533053	0.618605	1.32702	0.834871	MAP3K7
Upregulation	AGE-RAGE signaling pathway in diabetic complications	1/100	0.555263	0.63652	1.24621	0.733164	TGFBR1
Upregulation	Progesterone-mediated oocyte maturation	1/100	0.555263	0.63652	1.24621	0.733164	ADCY7
Upregulation	Amoebiasis	1/102	0.56243	0.637278	1.22141	0.702908	GNAQ
Upregulation	Protein digestion and absorption	1/103	0.56597	0.637278	1.20938	0.688393	SLC38A2
Upregulation	Toll-like receptor signaling pathway	1/104	0.569482	0.637278	1.19757	0.674266	MAP3K7
Upregulation	C-type lectin receptor signaling pathway	1/104	0.569482	0.637278	1.19757	0.674266	NFATC3
Upregulation	Chemical carcinogenesis	2/239	0.57562	0.640335	1.04036	0.574601	CREB3L2;ADCY7
Upregulation	HIF-1 signaling pathway	1/109	0.586623	0.648736	1.14184	0.609026	INSR
Upregulation	Salmonella infection	2/249	0.597985	0.656936	0.997734	0.513024	ROCK2;MAP3K7
Upregulation	Leukocyte transendothelial migration	1/114	0.603086	0.656936	1.09104	0.551734	ROCK2
Upregulation	Endocytosis	2/252	0.604521	0.656936	0.98561	0.496076	RABEP1;TGFBR1
Upregulation	Cell cycle	1/124	0.634081	0.685099	1.00183	0.456411	ATM
Upregulation	Oocyte meiosis	1/129	0.648665	0.696851	0.962451	0.416587	ADCY7
Upregulation	Measles	1/139	0.676121	0.72222	0.892255	0.349214	MAP3K7
Upregulation	Cell adhesion molecules	1/148	0.699003	0.742444	0.837245	0.299818	NECTIN3
Upregulation	MicroRNAs in cancer	2/310	0.715414	0.751667	0.797639	0.267124	ATM;MET
Upregulation	Non-alcoholic fatty liver disease	1/155	0.715683	0.751667	0.798904	0.267248	INSR
Upregulation	Protein processing in endoplasmic reticulum	1/171	0.750438	0.783791	0.723125	0.207608	EDEM3
Upregulation	Herpes simplex virus 1 infection	3/498	0.768059	0.797763	0.742002	0.195806	MAP3K7;ZNF354C;ZNF398
Upregulation	Neutrophil extracellular trap formation	1/189	0.784513	0.810376	0.653291	0.158548	MAP3K7
Upregulation	Amyotrophic lateral sclerosis	2/364	0.794156	0.815854	0.676778	0.155981	DNAH5;ULK2
Upregulation	Epstein-Barr virus infection	1/202	0.806208	0.820883	0.610634	0.131539	MAP3K7
Upregulation	Viral carcinogenesis	1/203	0.807784	0.820883	0.60758	0.129695	CREB3L2
Upregulation	Coronavirus disease	1/232	0.848339	0.857461	0.530519	0.0872572	MAP3K7
Upregulation	Cytokine-cytokine receptor interaction	1/295	0.909474	0.914337	0.415497	0.0394262	TGFBR1
Upregulation	Olfactory transduction	1/440	0.972568	0.972568	0.276196	0.00768253	PRKG2
Downregulation	Axon guidance	2/182	0.00511912	0.0563104	22.0089	116.092	SEMA6B;EPHB1
Downregulation	Thyroid cancer	1/37	0.0219813	0.0829512	50.3838	192.343	PAX8
Downregulation	Glycine, serine and threonine metabolism	1/40	0.023744	0.0829512	46.5012	173.934	SARDH
Downregulation	PPAR signaling pathway	1/74	0.043519	0.0829512	24.8007	77.7394	DBI
Downregulation	Thyroid hormone synthesis	1/75	0.044095	0.0829512	24.4644	76.3633	PAX8
Downregulation	Bacterial invasion of epithelial cells	1/77	0.0452461	0.0829512	23.8182	73.7325	SEPTIN9
Downregulation	Ribosome biogenesis in eukaryotes	1/108	0.0629262	0.098884	16.8912	46.7177	AK6
Downregulation	Purine metabolism	1/129	0.074732	0.102756	14.1051	36.5865	AK6
Downregulation	Transcriptional misregulation in cancer	1/192	0.109336	0.133633	9.42266	20.8554	PAX8
Downregulation	Shigellosis	1/246	0.138048	0.151853	7.32579	14.5062	SEPTIN9
Downregulation	Pathways in cancer	1/531	0.276023	0.276023	3.33756	4.29635	PAX8
1The functional enrichment analysis was performed per tissue based on KEGG human pathways (updated in 2021).

## Sheet: Frontal Neocortex
Supplementary Table 6B. Pathway enrichment analysis of genes differentially expressed in the frontal neocortex of 1 month-pregnant vs non-pregnant goats.1
Regulation sense	Term	Overlap	P-value	q-value	Odds ratio	Combined score	Gene symbols
Upregulation	Leukocyte transendothelial migration	2/114	0.0218173	0.356612	9.32707	35.6765	ITGB2;VAV2
Upregulation	Purine metabolism	2/129	0.0274463	0.356612	8.21923	29.5524	GUCY2C;ADA2
Upregulation	Natural killer cell mediated cytotoxicity	2/131	0.0282368	0.356612	8.09098	28.8616	ITGB2;VAV2
Upregulation	Maturity onset diabetes of the young	1/26	0.0507513	0.356612	20.4462	60.9463	PAX6
Upregulation	Rap1 signaling pathway	2/210	0.0659785	0.356612	4.99798	13.5866	ITGB2;VAV2
Upregulation	Regulation of actin cytoskeleton	2/218	0.0704155	0.356612	4.81092	12.765	ITGB2;VAV2
Upregulation	Glycosphingolipid biosynthesis	1/45	0.0862417	0.356612	11.6061	28.4418	ST6GALNAC5
Upregulation	Malaria	1/50	0.0953641	0.356612	10.4192	24.4856	ITGB2
Upregulation	Hedgehog signaling pathway	1/56	0.106194	0.356612	9.27972	20.8097	EVC
Upregulation	Legionellosis	1/57	0.107986	0.356612	9.11355	20.2845	ITGB2
Upregulation	Notch signaling pathway	1/59	0.111561	0.356612	8.79841	19.2965	HES5
Upregulation	Viral myocarditis	1/60	0.113343	0.356612	8.64885	18.8314	ITGB2
Upregulation	GnRH secretion	1/64	0.120437	0.356612	8.09809	17.1406	CACNA1H
Upregulation	Cortisol synthesis and secretion	1/65	0.122202	0.356612	7.97115	16.756	CACNA1H
Upregulation	Fc epsilon RI signaling pathway	1/68	0.127476	0.356612	7.61309	15.6817	VAV2
Upregulation	Retinol metabolism	1/68	0.127476	0.356612	7.61309	15.6817	CYP26B1
Upregulation	Pertussis	1/76	0.141388	0.356612	6.79829	13.2991	ITGB2
Upregulation	Leishmaniasis	1/77	0.143112	0.356612	6.7085	13.0422	ITGB2
Upregulation	B cell receptor signaling pathway	1/81	0.149973	0.356612	6.37179	12.0892	VAV2
Upregulation	Complement and coagulation cascades	1/85	0.156781	0.356612	6.06716	11.2419	ITGB2
Upregulation	Rheumatoid arthritis	1/93	0.170237	0.356612	5.53735	9.80421	ITGB2
Upregulation	Staphylococcus aureus infection	1/95	0.173569	0.356612	5.41899	9.48963	ITGB2
Upregulation	Circadian entrainment	1/97	0.176887	0.356612	5.30556	9.19052	CACNA1H
Upregulation	Fc gamma R-mediated phagocytosis	1/97	0.176887	0.356612	5.30556	9.19052	VAV2
Upregulation	Aldosterone synthesis and secretion	1/98	0.178541	0.356612	5.25059	9.04644	CACNA1H
Upregulation	Glycerophospholipid metabolism	1/98	0.178541	0.356612	5.25059	9.04644	ACHE
Upregulation	Amoebiasis	1/102	0.185126	0.356612	5.04163	8.50382	ITGB2
Upregulation	T cell receptor signaling pathway	1/104	0.188399	0.356612	4.94324	8.25123	VAV2
Upregulation	Cholinergic synapse	1/113	0.202969	0.370944	4.54396	7.24625	ACHE
Upregulation	Autophagy	1/137	0.240589	0.394057	3.73756	5.32477	ATG16L2
Upregulation	Yersinia infection	1/137	0.240589	0.394057	3.73756	5.32477	VAV2
Upregulation	Signaling pathways regulating pluripotency of stem cells	1/143	0.249719	0.394057	3.57855	4.96494	PAX6
Upregulation	Breast cancer	1/147	0.255747	0.394057	3.4798	4.74494	HES5
Upregulation	Cell adhesion molecules	1/148	0.257247	0.394057	3.45596	4.69222	ITGB2
Upregulation	Phagosome	1/152	0.263215	0.394057	3.36373	4.48985	ITGB2
Upregulation	Cushing syndrome	1/155	0.267661	0.394057	3.2977	4.34648	CACNA1H
Upregulation	Hippo signaling pathway	1/163	0.279389	0.395372	3.13359	3.99579	ITGB2
Upregulation	Wnt signaling pathway	1/166	0.28374	0.395372	3.07615	3.87502	SFRP2
Upregulation	Protein processing in endoplasmic reticulum	1/171	0.290934	0.395372	2.98492	3.68536	WFS1
Upregulation	Tuberculosis	1/180	0.303706	0.402021	2.83355	3.37672	ITGB2
Upregulation	Neutrophil extracellular trap formation	1/189	0.316254	0.402021	2.69667	3.10443	ITGB2
Upregulation	Chemokine signaling pathway	1/192	0.320388	0.402021	2.65391	3.02075	VAV2
Upregulation	Focal adhesion	1/201	0.332642	0.402021	2.53333	2.78841	VAV2
Upregulation	Proteoglycans in cancer	1/205	0.33802	0.402021	2.48316	2.69336	VAV2
Upregulation	Lipid and atherosclerosis	1/215	0.351278	0.402021	2.36592	2.47517	VAV2
Upregulation	cAMP signaling pathway	1/216	0.35259	0.402021	2.3548	2.45476	VAV2
Upregulation	Human T-cell leukemia virus 1 infection	1/219	0.356509	0.402021	2.32204	2.39494	ITGB2
Upregulation	Ras signaling pathway	1/232	0.373226	0.412104	2.18992	2.15832	RASAL1
Upregulation	Calcium signaling pathway	1/240	0.383302	0.414592	2.11576	2.02887	CACNA1H
Upregulation	MAPK signaling pathway	1/294	0.447303	0.474142	1.7211	1.38466	CACNA1H
Upregulation	Human papillomavirus infection	1/331	0.487367	0.506479	1.52525	1.09626	HES5
Upregulation	Neuroactive ligand-receptor interaction	1/341	0.4977	0.507271	1.47964	1.03243	GLRA2
Upregulation	Pathways in cancer	1/531	0.659526	0.659526	0.94001	0.391264	HES5
Downregulation	Adrenergic signaling in cardiomyocytes	3/150	0.00226977	0.127627	12.639	76.9474	ATP2A1;SCN4B;SCN1B
Downregulation	Type II diabetes mellitus	2/46	0.00293396	0.127627	27.4394	160.01	ABCC8;MAFA
Downregulation	Retinol metabolism	2/68	0.00630391	0.172566	18.2727	92.5803	CYP26A1;HSD17B6
Downregulation	Arrhythmogenic right ventricular cardiomyopathy	2/77	0.00801788	0.172566	16.0727	77.5683	TCF7L2;ATP2A1
Downregulation	Colorectal cancer	2/86	0.00991758	0.172566	14.3442	66.176	TCF7L2;FOS
Downregulation	Thyroid hormone signaling pathway	2/121	0.0189626	0.274958	10.1075	40.079	TBC1D4;ATP2A1
Downregulation	Dopaminergic synapse	2/132	0.0223145	0.277337	9.24709	35.1622	FOS;SCN1A
Downregulation	Breast cancer	2/147	0.0272485	0.294727	8.28422	29.846	TCF7L2;FOS
Downregulation	Axon guidance	2/182	0.0402694	0.294727	6.66162	21.3982	SEMA7A;SEMA3E
Downregulation	Maturity onset diabetes of the young	1/26	0.0445455	0.294727	23.4588	72.9861	MAFA
Downregulation	Kaposi sarcoma-associated herpesvirus infection	2/193	0.0447639	0.294727	6.27447	19.4907	TCF7L2;FOS
Downregulation	Diabetic cardiomyopathy	2/203	0.0490044	0.294727	5.95929	17.9723	TBC1D4;ATP2A1
Downregulation	cAMP signaling pathway	2/216	0.0547269	0.294727	5.5936	16.2516	ATP2A1;FOS
Downregulation	SNARE interactions in vesicular transport	1/33	0.0562053	0.294727	18.3208	52.7408	VAMP1
Downregulation	Fructose and mannose metabolism	1/33	0.0562053	0.294727	18.3208	52.7408	TIGAR
Downregulation	Thyroid cancer	1/37	0.0628059	0.294727	16.2819	45.0634	TCF7L2
Downregulation	Salmonella infection	2/249	0.0702377	0.294727	4.83818	12.8496	TCF7L2;FOS
Downregulation	Porphyrin and chlorophyll metabolism	1/43	0.0726228	0.294727	13.9517	36.588	COX15
Downregulation	ABC transporters	1/45	0.0758728	0.294727	13.3162	34.3384	ABCC8
Downregulation	Glycosaminoglycan biosynthesis	1/53	0.0887627	0.294727	11.263	27.2766	UST
Downregulation	Endometrial cancer	1/58	0.09673	0.294727	10.2724	23.9947	TCF7L2
Downregulation	Steroid hormone biosynthesis	1/61	0.101478	0.294727	9.75735	22.324	HSD17B6
Downregulation	Basal cell carcinoma	1/63	0.10463	0.294727	9.44165	21.3129	TCF7L2
Downregulation	Acute myeloid leukemia	1/67	0.110901	0.294727	8.86765	19.501	TCF7L2
Downregulation	Amphetamine addiction	1/69	0.114021	0.294727	8.60597	18.6868	FOS
Downregulation	Central carbon metabolism in cancer	1/70	0.115576	0.294727	8.48082	18.3001	TIGAR
Downregulation	Prolactin signaling pathway	1/70	0.115576	0.294727	8.48082	18.3001	FOS
Downregulation	Adherens junction	1/71	0.11713	0.294727	8.35924	17.9262	TCF7L2
Downregulation	Pertussis	1/76	0.124856	0.294727	7.8	16.2287	FOS
Downregulation	Leishmaniasis	1/77	0.126393	0.294727	7.69698	15.9201	FOS
Downregulation	B cell receptor signaling pathway	1/81	0.132516	0.294727	7.31066	14.7752	FOS
Downregulation	Insulin secretion	1/86	0.140112	0.294727	6.87889	13.5192	ABCC8
Downregulation	Cardiac muscle contraction	1/87	0.141623	0.294727	6.79856	13.2884	ATP2A1
Downregulation	PD-L1 expression and PD-1 checkpoint pathway in cancer	1/89	0.144638	0.294727	6.64338	12.8451	FOS
Downregulation	GABAergic synapse	1/89	0.144638	0.294727	6.64338	12.8451	TRAK2
Downregulation	Hypertrophic cardiomyopathy	1/90	0.146141	0.294727	6.56841	12.6322	ATP2A1
Downregulation	Th1 and Th2 cell differentiation	1/92	0.149141	0.294727	6.4234	12.2229	FOS
Downregulation	Rheumatoid arthritis	1/93	0.150637	0.294727	6.35326	12.026	FOS
Downregulation	IL-17 signaling pathway	1/94	0.15213	0.294727	6.28463	11.8341	FOS
Downregulation	Dilated cardiomyopathy	1/96	0.155109	0.294727	6.1517	11.4645	ATP2A1
Downregulation	Circadian entrainment	1/97	0.156595	0.294727	6.08732	11.2865	FOS
Downregulation	Prostate cancer	1/97	0.156595	0.294727	6.08732	11.2865	TCF7L2
Downregulation	Choline metabolism in cancer	1/98	0.158078	0.294727	6.02426	11.1128	FOS
Downregulation	Melanogenesis	1/101	0.162512	0.294727	5.84265	10.6161	TCF7L2
Downregulation	Chagas disease	1/102	0.163985	0.294727	5.78451	10.4583	FOS
Downregulation	Pancreatic secretion	1/102	0.163985	0.294727	5.78451	10.4583	ATP2A1
Downregulation	T cell receptor signaling pathway	1/104	0.166924	0.294727	5.67162	10.1534	FOS
Downregulation	Toll-like receptor signaling pathway	1/104	0.166924	0.294727	5.67162	10.1534	FOS
Downregulation	Parathyroid hormone synthesis, secretion and action	1/106	0.169852	0.294727	5.56303	9.86228	FOS
Downregulation	Th17 cell differentiation	1/107	0.171313	0.294727	5.51027	9.72157	FOS
Downregulation	Insulin resistance	1/108	0.172771	0.294727	5.45849	9.58397	TBC1D4
Downregulation	TNF signaling pathway	1/112	0.178578	0.29551	5.26073	9.06282	FOS
Downregulation	Cholinergic synapse	1/113	0.180023	0.29551	5.2135	8.93942	FOS
Downregulation	Growth hormone synthesis, secretion and action	1/119	0.188645	0.30078	4.94691	8.25089	FOS
Downregulation	Osteoclast differentiation	1/127	0.200004	0.30078	4.63095	7.45314	FOS
Downregulation	Relaxin signaling pathway	1/129	0.202819	0.30078	4.55813	7.27223	FOS
Downregulation	Oxidative phosphorylation	1/133	0.208421	0.30078	4.41912	6.93003	COX15
Downregulation	Yersinia infection	1/137	0.213985	0.30078	4.28828	6.61187	FOS
Downregulation	Estrogen signaling pathway	1/137	0.213985	0.30078	4.28828	6.61187	FOS
Downregulation	Measles	1/139	0.216753	0.30078	4.2257	6.46109	FOS
Downregulation	Fluid shear stress and atherosclerosis	1/139	0.216753	0.30078	4.2257	6.46109	FOS
Downregulation	Apoptosis	1/142	0.220887	0.30078	4.13517	6.24454	FOS
Downregulation	Spinocerebellar ataxia	1/143	0.22226	0.30078	4.10584	6.17481	ATP2A1
Downregulation	Cell adhesion molecules	1/148	0.229091	0.30078	3.96519	5.84325	CDH3
Downregulation	Gastric cancer	1/149	0.23045	0.30078	3.9382	5.78018	TCF7L2
Downregulation	Oxytocin signaling pathway	1/154	0.237211	0.30078	3.80854	5.47974	FOS
Downregulation	Pathways in cancer	2/531	0.237828	0.30078	2.22673	3.19804	TCF7L2;FOS
Downregulation	Non-alcoholic fatty liver disease	1/155	0.238556	0.30078	3.78361	5.42249	FOS
Downregulation	Cushing syndrome	1/155	0.238556	0.30078	3.78361	5.42249	TCF7L2
Downregulation	Hepatitis B	1/162	0.247908	0.30078	3.61783	5.04577	FOS
Downregulation	Hippo signaling pathway	1/163	0.249235	0.30078	3.59532	4.99518	TCF7L2
Downregulation	Wnt signaling pathway	1/166	0.253202	0.30078	3.52941	4.84788	TCF7L2
Downregulation	cGMP-PKG signaling pathway	1/167	0.25452	0.30078	3.50797	4.80022	ATP2A1
Downregulation	Hepatocellular carcinoma	1/168	0.255836	0.30078	3.48679	4.75326	TCF7L2
Downregulation	Pathogenic Escherichia coli infection	1/197	0.293021	0.339905	2.96654	3.64145	FOS
Downregulation	Human immunodeficiency virus 1 infection	1/212	0.31154	0.356121	2.75355	3.21127	FOS
Downregulation	Lipid and atherosclerosis	1/215	0.315187	0.356121	2.71454	3.13418	FOS
Downregulation	Human T-cell leukemia virus 1 infection	1/219	0.320021	0.356946	2.66419	3.0355	FOS
Downregulation	Thermogenesis	1/232	0.335501	0.364857	2.51261	2.74409	COX15
Downregulation	Coronavirus disease	1/232	0.335501	0.364857	2.51261	2.74409	FOS
Downregulation	Chemical carcinogenesis	1/239	0.343694	0.365885	2.43784	2.60362	FOS
Downregulation	Calcium signaling pathway	1/240	0.344857	0.365885	2.42752	2.5844	ATP2A1
Downregulation	MAPK signaling pathway	1/294	0.404743	0.424249	1.9747	1.78612	FOS
Downregulation	Human papillomavirus infection	1/331	0.44267	0.458479	1.75	1.42613	TCF7L2
Downregulation	Neuroactive ligand-receptor interaction	1/341	0.45251	0.463157	1.69766	1.34615	PENK
Downregulation	Alzheimer disease	1/369	0.479174	0.484746	1.56626	1.15228	ATP2A1
Downregulation	Pathways of neurodegeneration	1/475	0.569153	0.569153	1.20942	0.681635	ATP2A1
1The functional enrichment analysis was performed per tissue based on KEGG human pathways (updated in 2021).
1The functional enrichment analysis was performed per tissue based on KEGG human pathways (updated in 2021).

## Sheet: Hippocampus
Supplementary Table 6C. Pathway enrichment analysis of genes differentially expressed in the hippocampus of 1 month-pregnant vs non-pregnant goats.1
Regulation sense	Term	Overlap	P-value	q-value	Odds ratio	Combined score	Gene symbols
Upregulation	Malaria	2/50	0.0066829	0.256443	17.6445	88.3673	CCL2;CD36
Upregulation	PPAR signaling pathway	2/74	0.0141961	0.256443	11.7488	49.9888	PLIN2;CD36
Upregulation	Antigen processing and presentation	2/78	0.0156858	0.256443	11.1282	46.2377	CIITA;IFI30
Upregulation	Lipid and atherosclerosis	3/215	0.0157016	0.256443	6.07229	25.2243	NFATC3;CCL2;CD36
Upregulation	ECM-receptor interaction	2/88	0.0196881	0.256443	9.82929	38.6069	CD36;CD44
Upregulation	Hematopoietic cell lineage	2/99	0.0245292	0.256443	8.7098	32.295	CD36;CD44
Upregulation	Protein digestion and absorption	2/103	0.0263985	0.256443	8.36318	30.3955	COL17A1;COL16A1
Upregulation	Yersinia infection	2/137	0.0444319	0.377671	6.24618	19.4493	NFATC3;CCL2
Upregulation	Collecting duct acid secretion	1/27	0.0641256	0.413583	15.9655	43.8559	SLC12A7
Upregulation	Influenza A	2/172	0.0664854	0.413583	4.95144	13.4222	CIITA;CCL2
Upregulation	Mucin type O-glycan biosynthesis	1/36	0.0845919	0.413583	11.8548	29.2803	GCNT1
Upregulation	Primary immunodeficiency	1/38	0.0890801	0.413583	11.2128	27.1151	CIITA
Upregulation	Proteoglycans in cancer	2/205	0.0899111	0.413583	4.13961	9.97204	IQGAP1;CD44
Upregulation	Fat digestion and absorption	1/43	0.100206	0.413583	9.8755	22.7188	CD36
Upregulation	Glycosphingolipid biosynthesis	1/45	0.10462	0.413583	9.42566	21.2777	B3GNT5
Upregulation	Human cytomegalovirus infection	2/225	0.10513	0.413583	3.76453	8.4798	NFATC3;CCL2
Upregulation	Other types of O-glycan biosynthesis	1/47	0.109012	0.413583	9.01495	19.9798	POGLUT1
Upregulation	Sphingolipid metabolism	1/49	0.113382	0.413583	8.63845	18.8058	SPTLC2
Upregulation	Cholesterol metabolism	1/50	0.11556	0.413583	8.46173	18.2601	CD36
Upregulation	Glycolysis / Gluconeogenesis	1/67	0.151787	0.419873	6.27683	11.8336	MINPP1
Upregulation	Adipocytokine signaling pathway	1/69	0.155952	0.419873	6.09161	11.3195	CD36
Upregulation	Adherens junction	1/71	0.160097	0.419873	5.91696	10.8397	IQGAP1
Upregulation	Inositol phosphate metabolism	1/73	0.164222	0.419873	5.75203	10.3912	MINPP1
Upregulation	MicroRNAs in cancer	2/310	0.175937	0.419873	2.71387	4.71571	RECK;CD44
Upregulation	B cell receptor signaling pathway	1/81	0.180525	0.419873	5.17474	8.85855	NFATC3
Upregulation	Peroxisome	1/82	0.182541	0.419873	5.1106	8.69199	MPV17
Upregulation	PD-L1 expression and PD-1 checkpoint pathway in cancer	1/89	0.196517	0.419873	4.70241	7.65086	NFATC3
Upregulation	Th1 and Th2 cell differentiation	1/92	0.202435	0.419873	4.5467	7.26262	NFATC3
Upregulation	Rheumatoid arthritis	1/93	0.204398	0.419873	4.49706	7.13992	CCL2
Upregulation	IL-17 signaling pathway	1/94	0.206356	0.419873	4.44848	7.02037	CCL2
Upregulation	AGE-RAGE signaling pathway in diabetic complications	1/100	0.218007	0.419873	4.17761	6.36345	CCL2
Upregulation	Viral protein interaction with cytokine and cytokine receptor	1/100	0.218007	0.419873	4.17761	6.36345	CCL2
Upregulation	Chagas disease	1/102	0.221854	0.419873	4.09447	6.1652	CCL2
Upregulation	T cell receptor signaling pathway	1/104	0.225682	0.419873	4.01456	5.9762	NFATC3
Upregulation	C-type lectin receptor signaling pathway	1/104	0.225682	0.419873	4.01456	5.9762	NFATC3
Upregulation	Th17 cell differentiation	1/107	0.231389	0.419873	3.90035	5.70878	NFATC3
Upregulation	Insulin resistance	1/108	0.233282	0.419873	3.86371	5.62365	CD36
Upregulation	TNF signaling pathway	1/112	0.240809	0.419873	3.72372	5.30165	CCL2
Upregulation	Toxoplasmosis	1/112	0.240809	0.419873	3.72372	5.30165	CIITA
Upregulation	Sphingolipid signaling pathway	1/119	0.253808	0.424001	3.50159	4.8013	SPTLC2
Upregulation	AMPK signaling pathway	1/120	0.255647	0.424001	3.47199	4.73564	CD36
Upregulation	Lysosome	1/128	0.270201	0.430141	3.25197	4.25549	CTSH
Upregulation	Purine metabolism	1/129	0.272001	0.430141	3.2264	4.20061	ADA2
Upregulation	Fluid shear stress and atherosclerosis	1/139	0.289759	0.445782	2.99109	3.70509	CCL2
Upregulation	Apoptosis	1/142	0.295003	0.445782	2.92701	3.57321	CTSH
Upregulation	Phagosome	1/152	0.312211	0.449671	2.73179	3.18001	CD36
Upregulation	Oxytocin signaling pathway	1/154	0.315602	0.449671	2.69581	3.109	NFATC3
Upregulation	Cellular senescence	1/156	0.318978	0.449671	2.66075	3.04026	NFATC3
Upregulation	Hepatitis B	1/162	0.329007	0.449671	2.56082	2.8468	NFATC3
Upregulation	Wnt signaling pathway	1/166	0.335612	0.449671	2.49823	2.72757	NFATC3
Upregulation	cGMP-PKG signaling pathway	1/167	0.337254	0.449671	2.48306	2.69888	NFATC3
Upregulation	Tuberculosis	1/180	0.358233	0.453835	2.30121	2.36236	CIITA
Upregulation	NOD-like receptor signaling pathway	1/181	0.35982	0.453835	2.28831	2.339	CCL2
Upregulation	Axon guidance	1/182	0.361403	0.453835	2.27555	2.31597	NFATC3
Upregulation	Chemokine signaling pathway	1/192	0.377021	0.453835	2.15532	2.10242	CCL2
Upregulation	Kaposi sarcoma-associated herpesvirus infection	1/193	0.378562	0.453835	2.14399	2.08262	NFATC3
Upregulation	Pathogenic Escherichia coli infection	1/197	0.384689	0.453835	2.09981	2.00599	MYO1C
Upregulation	Epstein-Barr virus infection	1/202	0.392265	0.453835	2.04706	1.91567	CD44
Upregulation	Diabetic cardiomyopathy	1/203	0.393769	0.453835	2.03682	1.8983	CD36
Upregulation	Human immunodeficiency virus 1 infection	1/212	0.407143	0.457733	1.94905	1.7514	NFATC3
Upregulation	Regulation of actin cytoskeleton	1/218	0.415898	0.457733	1.89459	1.66215	IQGAP1
Upregulation	Human T-cell leukemia virus 1 infection	1/219	0.417345	0.457733	1.8858	1.64789	NFATC3
Upregulation	Coronavirus disease	1/232	0.435837	0.470428	1.7785	1.47702	CCL2
Upregulation	Shigellosis	1/246	0.455109	0.483553	1.67568	1.31913	CD44
Upregulation	MAPK signaling pathway	1/294	0.516413	0.533301	1.39775	0.923703	NFATC3
Upregulation	Cytokine-cytokine receptor interaction	1/295	0.517615	0.533301	1.39293	0.917275	CCL2
Upregulation	Alzheimer disease	1/369	0.598922	0.607861	1.10864	0.568315	BACE2
Upregulation	Herpes simplex virus 1 infection	1/498	0.70976	0.70976	0.815476	0.279568	CCL2
Downregulation	Pathogenic Escherichia coli infection	2/197	0.00931582	0.067984	15.6134	73.009	NCKAP1;WASL
Downregulation	Regulation of actin cytoskeleton	2/218	0.0113104	0.067984	14.0805	63.1092	NCKAP1;WASL
Downregulation	Salmonella infection	2/249	0.014568	0.067984	12.294	51.9904	NCKAP1;WASL
Downregulation	Various types of N-glycan biosynthesis	1/39	0.0288639	0.0860143	37.4944	132.924	MAN1A1
Downregulation	Sphingolipid metabolism	1/49	0.0361386	0.0860143	29.6682	98.5099	CERS4
Downregulation	N-Glycan biosynthesis	1/50	0.0368633	0.0860143	29.0612	95.9177	MAN1A1
Downregulation	Adherens junction	1/71	0.0519644	0.0984169	20.3214	60.0945	WASL
Downregulation	Bacterial invasion of epithelial cells	1/77	0.0562382	0.0984169	18.7115	53.8546	WASL
Downregulation	Sphingolipid signaling pathway	1/119	0.0856553	0.133242	12.026	29.553	CERS4
Downregulation	Yersinia infection	1/137	0.0979988	0.137198	10.4249	24.2149	WASL
Downregulation	Protein processing in endoplasmic reticulum	1/171	0.120891	0.153861	8.32563	17.5909	MAN1A1
Downregulation	Shigellosis	1/246	0.169485	0.18659	5.7551	10.2153	WASL
Downregulation	Endocytosis	1/252	0.173262	0.18659	5.61582	9.84426	WASL
Downregulation	Neuroactive ligand-receptor interaction	1/341	0.22744	0.22744	4.1271	6.11169	PENK
1The functional enrichment analysis was performed per tissue based on KEGG human pathways (updated in 2021).
1The functional enrichment analysis was performed per tissue based on KEGG human pathways (updated in 2021).

## Sheet: Olfactory bulb
Supplementary Table 6D. Pathway enrichment analysis of genes differentially expressedin the olfactory bulb of 1 month-pregnant vs non-pregnant goats.1
Regulation sense	Term	Overlap	P-value	q-value	Odds ratio	Combined score	Gene symbols
Upregulation	Axon guidance	26/182	2.72027e-09	7.29033e-07	4.52509	89.2463	ROCK2;CAMK2A;NTN4;PIK3R1;MYL12B;RND1;EFNB2;SHH;DPYSL2;PLXNA2;PAK6;PLXNC1;SLIT2;CAMK2G;WNT4;EPHA4;EPHA7;EPHA6;TRPC6;UNC5A;TRPC4;LIMK1;L1CAM;RGMA;BMPR1B;NGEF
Upregulation	Neuroactive ligand-receptor interaction	35/341	3.93296e-08	5.27017e-06	3.12099	53.2168	CHRM3;THRB;CHRNA4;OPRL1;HTR2C;ADRB1;GPR83;HTR2A;NTS;GRM3;GLRA2;HRH1;HRH3;HRH2;NPY;DRD1;GRIA3;GABRA2;CHRNB2;GABBR2;GABRA1;HTR1E;CCK;SSTR1;PDYN;SSTR2;HTR5A;SSTR3;GABRG2;GABRG1;ADCYAP1;CORT;GLRB;SST;AVP
Upregulation	Dopaminergic synapse	20/132	6.79411e-08	6.0694e-06	4.81841	79.5261	PRKCG;KCNJ6;PRKCB;CAMK2A;ITPR1;ADCY5;MAPK10;MAPK11;GNG3;MAPK8;CALY;KIF5C;PPP2R2B;GNG7;AKT3;KIF5A;DRD1;CAMK2G;GRIA3;SCN1A
Upregulation	Retrograde endocannabinoid signaling	20/148	4.59958e-07	3.08172e-05	4.21259	61.4706	PRKCG;GABRA2;GABRA1;KCNJ6;PRKCB;ITPR1;PTGS2;GABRG2;GABRG1;ADCY5;MAPK10;RIMS1;MAPK11;GNG3;MAPK8;GNG7;NAPEPLD;SLC17A6;SLC17A7;GRIA3
Upregulation	cAMP signaling pathway	24/216	1.31901e-06	7.06991e-05	3.37783	45.7312	GABBR2;HTR1E;BDNF;ROCK2;CAMK2A;ATP2B4;ATP2B3;ADRB1;PIK3R1;SSTR1;SSTR2;GLI3;ADCY5;MAPK10;ADCYAP1;MAPK8;SST;NPY;AKT3;DRD1;CAMK2G;GRIA3;HCN2;RAPGEF4
Upregulation	Inflammatory mediator regulation of TRP channels	15/98	2.57702e-06	0.000115107	4.84969	62.4101	PRKCG;PRKCB;CAMK2A;ITPR1;TRPV2;HTR2C;PLA2G4A;PIK3R1;HTR2A;ADCY5;MAPK10;MAPK11;HRH1;MAPK8;CAMK2G
Upregulation	Cholinergic synapse	16/113	3.44721e-06	0.000131979	4.42935	55.7121	CHRNB2;PRKCG;CHRM3;KCNJ6;PRKCB;CHRNA4;CAMK2A;ITPR1;PIK3R1;ADCY5;GNG3;GNG7;AKT3;KCNQ2;KCNQ3;CAMK2G
Upregulation	Morphine addiction	14/91	5.20515e-06	0.000174373	4.87379	59.2939	PRKCG;GABRA2;GABBR2;GABRA1;KCNJ6;PRKCB;PDE1A;PDE2A;GABRG2;GABRG1;ADCY5;GNG3;GNG7;DRD1
Upregulation	Nicotine addiction	9/40	1.08293e-05	0.000322471	7.7469	88.5723	CHRNB2;GABRA2;GABRA1;CHRNA4;SLC17A6;SLC17A7;GRIA3;GABRG2;GABRG1
Upregulation	ErbB signaling pathway	12/85	5.84303e-05	0.00156593	4.39509	42.8419	PRKCG;MAPK10;MAPK8;SHC3;PRKCB;AKT3;CAMK2A;PAK6;NRG1;PIK3R1;CAMK2G;EGFR
Upregulation	Insulin secretion	12/86	6.5686e-05	0.00160035	4.33547	41.7533	PRKCG;CHRM3;ADCYAP1;PCLO;PRKCB;CAMK2A;KCNMB4;CCK;CAMK2G;STX1A;RAPGEF4;ADCY5
Upregulation	GABAergic synapse	12/89	9.23046e-05	0.00206147	4.1659	38.703	NSF;PRKCG;GABRA2;GABBR2;GABRA1;GNG3;KCNJ6;PRKCB;GNG7;GABRG2;GABRG1;ADCY5
Upregulation	GnRH secretion	10/64	0.000100484	0.00207151	4.94239	45.4972	PRKCG;GABBR2;KCNJ6;PRKCB;TRPC4;AKT3;ITPR1;PIK3R1;HCN2;HCN1
Upregulation	Growth hormone synthesis, secretion and action	14/119	0.000112565	0.00215482	3.5689	32.4484	PRKCG;SHC3;PRKCB;ITPR1;PIK3R1;SSTR1;SSTR2;SSTR3;ADCY5;MAPK10;MAPK11;MAPK8;SST;AKT3
Upregulation	Adrenergic signaling in cardiomyocytes	16/150	0.000122058	0.00218076	3.20013	28.8365	CAMK2A;CACNA2D3;ATP2B4;ATP2B3;ADRB1;SLC8A2;ADCY5;CACNB1;MAPK11;PPP2R2B;AKT3;SCN4B;CACNG3;CAMK2G;SCN1B;RAPGEF4
Upregulation	Calcium signaling pathway	21/240	0.000204174	0.00341991	2.5766	21.8922	PRKCG;CHRM3;NTRK2;PRKCB;PDE1A;CAMK2A;ITPR1;ATP2B4;HTR2C;ATP2B3;ADRB1;HTR2A;HTR5A;EGFR;SLC8A2;HRH1;HRH2;ITPKA;ORAI2;DRD1;CAMK2G
Upregulation	Choline metabolism in cancer	12/98	0.00023436	0.00365007	3.72819	31.1626	PRKCG;SLC22A4;MAPK10;MAPK8;PRKCB;AKT3;PLA2G4A;TSC1;PIP5K1B;PIK3R1;WASF1;EGFR
Upregulation	Serotonergic synapse	13/113	0.000245154	0.00365007	3.47573	28.8959	PRKCG;KCNJ6;HTR1E;PRKCB;ITPR1;HTR2C;PLA2G4A;HTR2A;PTGS2;HTR5A;ADCY5;GNG3;GNG7
Upregulation	Glutamatergic synapse	13/114	0.000267651	0.00377529	3.44114	28.3062	PRKCG;HOMER1;PRKCB;ITPR1;SLC1A2;PLA2G4A;ADCY5;GRM3;GNG3;GNG7;SLC17A6;SLC17A7;GRIA3
Upregulation	Gastric acid secretion	10/76	0.000427575	0.0057295	4.04125	31.3495	PRKCG;CHRM3;PRKCB;HRH2;SST;CAMK2A;ITPR1;SSTR2;CAMK2G;ADCY5
Upregulation	Oxytocin signaling pathway	15/154	0.000526881	0.00672401	2.88741	21.7957	PRKCG;KCNJ6;PRKCB;ROCK2;CAMK2A;CACNA2D3;ITPR1;PLA2G4A;PTGS2;EGFR;ADCY5;CACNB1;TRPM2;CACNG3;CAMK2G
Upregulation	Glycosaminoglycan biosynthesis	8/53	0.000627941	0.00764946	4.73376	34.9023	EXT1;EXTL2;EXTL1;NDST4;NDST3;B3GNT2;CHST1;ST3GAL1
Upregulation	Circadian entrainment	11/97	0.000815199	0.00910305	3.41275	24.2717	PRKCG;ADCYAP1;GNG3;KCNJ6;PRKCB;GNG7;CAMK2A;ITPR1;CAMK2G;GRIA3;ADCY5
Upregulation	Fc gamma R-mediated phagocytosis	11/97	0.000815199	0.00910305	3.41275	24.2717	PRKCG;ACTR2;PRKCB;AKT3;LIMK1;PLA2G4A;PIP5K1B;ASAP1;PIK3R1;ASAP2;WASF1
Upregulation	Amphetamine addiction	9/69	0.000874871	0.00937862	3.99653	28.1413	PRKCG;PRKCB;CAMK2A;DRD1;PDYN;CAMK2G;STX1A;GRIA3;ADCY5
Upregulation	Gap junction	10/88	0.00136756	0.0140964	3.41738	22.5367	PRKCG;PRKCB;ITPR1;HTR2C;ADRB1;HTR2A;DRD1;TUBA4A;EGFR;ADCY5
Upregulation	Mucin type O-glycan biosynthesis	6/36	0.00176965	0.0175654	5.31492	33.6805	GALNT14;GALNT15;GALNT17;ST3GAL1;GALNT9;B4GALT5
Upregulation	GnRH signaling pathway	10/93	0.00208099	0.0199181	3.21068	19.8256	MAPK10;MAPK11;MAPK8;PRKCB;CAMK2A;ITPR1;PLA2G4A;CAMK2G;EGFR;ADCY5
Upregulation	Phosphatidylinositol signaling system	10/97	0.0028453	0.0254446	3.06242	17.9522	PRKCG;INPP5F;IMPA1;PRKCB;ITPKA;ITPR1;PIP5K1B;PIK3R1;SYNJ2;MTMR6
Upregulation	Phospholipase D signaling pathway	13/148	0.003055	0.0254446	2.56992	14.8823	SHC3;PLA2G4A;TSC1;PIK3R1;AGPAT2;EGFR;ADCY5;GRM3;MRAS;AKT3;PIP5K1B;AVP;RAPGEF4
Upregulation	Aldosterone synthesis and secretion	10/98	0.00306765	0.0254446	3.02746	17.5194	PRKCG;PRKCB;PDE2A;CAMK2A;ITPR1;ATP2B4;ATP2B3;CAMK2G;LDLR;ADCY5
Upregulation	FoxO signaling pathway	12/131	0.00308322	0.0254446	2.68968	15.5512	CDKN2D;MAPK10;MAPK11;MAPK8;SMAD3;HOMER1;PLK2;AKT3;ATM;PIK3R1;NLK;EGFR
Upregulation	Wnt signaling pathway	14/166	0.0031331	0.0254446	2.45931	14.1797	PRKCG;SMAD3;PRKCB;ROCK2;CAMK2A;NLK;MAPK10;MAPK8;ZNRF3;WIF1;GPC4;MAP3K7;CAMK2G;WNT4
Upregulation	Neurotrophin signaling pathway	11/119	0.00420975	0.0325309	2.71444	14.849	MAPK10;NTRK2;MAPK11;MAPK8;SHC3;BDNF;AKT3;CAMK2A;ARHGDIG;PIK3R1;CAMK2G
Upregulation	Adherens junction	8/71	0.00424844	0.0325309	3.37809	18.4485	SMAD3;LMO7;NLK;WASF1;MAP3K7;SSX2IP;EGFR;NECTIN1
Upregulation	Yersinia infection	12/137	0.00443764	0.0330358	2.55978	13.8679	MAPK10;ACTR2;MAPK11;MAPK8;ITGA4;ROCK2;WIPF3;AKT3;LIMK1;PIP5K1B;PIK3R1;MAP3K7
Upregulation	Non-small cell lung cancer	8/72	0.00463041	0.0335392	3.32514	17.873	PRKCG;KIF5C;PRKCB;AKT3;KIF5A;PIK3R1;RXRG;EGFR
Upregulation	Ras signaling pathway	17/232	0.00518081	0.0365384	2.11315	11.1211	PRKCG;NTRK2;SHC3;PRKCB;BDNF;PLA2G4A;RASAL1;PIK3R1;EGFR;ETS2;MAPK10;GNG3;MAPK8;MRAS;GNG7;AKT3;PAK6
Upregulation	Steroid biosynthesis	4/20	0.00534727	0.0366704	6.63017	34.6835	SQLE;CYP51A1;DHCR24;MSMO1
Upregulation	VEGF signaling pathway	7/59	0.00550446	0.0366704	3.5782	18.6145	PRKCG;MAPK11;PRKCB;AKT3;PLA2G4A;PIK3R1;PTGS2
Upregulation	Glycosphingolipid biosynthesis	6/45	0.00561002	0.0366704	4.08649	21.1811	ST8SIA1;B3GALT2;ST8SIA5;B3GNT2;ST3GAL1;ST6GALNAC6
Upregulation	Glioma	8/75	0.00593558	0.0378747	3.17576	16.2814	PRKCG;SHC3;PRKCB;AKT3;CAMK2A;PIK3R1;CAMK2G;EGFR
Upregulation	HIF-1 signaling pathway	10/109	0.00654523	0.0407935	2.68953	13.5257	PRKCG;PFKFB3;PRKCB;AKT3;CAMK2A;ALDOC;PIK3R1;CAMK2G;EGFR;PFKP
Upregulation	Relaxin signaling pathway	11/129	0.00767537	0.04675	2.48311	12.0921	SMAD2;MAPK10;MAPK11;GNG3;MAPK8;SHC3;GNG7;AKT3;PIK3R1;EGFR;ADCY5
Upregulation	TNF signaling pathway	10/112	0.00788808	0.0469779	2.61002	12.6388	RPS6KA4;MAPK10;MAPK11;MAPK8;TRAF3;AKT3;DAB2IP;PIK3R1;PTGS2;MAP3K7
Upregulation	Proteoglycans in cancer	15/205	0.0084336	0.0491349	2.10674	10.0608	PRKCG;SMAD2;PRKCB;ROCK2;CAMK2A;ITPR1;ANK2;PIK3R1;EGFR;MAPK11;SHH;MRAS;AKT3;CAMK2G;WNT4
Upregulation	Human immunodeficiency virus 1 infection	15/212	0.0112714	0.0636165	2.03113	9.11061	PRKCG;PRKCB;LIMK1;ITPR1;PIK3R1;MAPK10;MAPK11;GNG3;MAPK8;GNG7;AKT3;PAK6;ATM;CD247;MAP3K7
Upregulation	Endocytosis	17/252	0.011394	0.0636165	1.93128	8.64182	SMAD2;ACTR2;SMAD3;IQSEC1;WIPF3;NEDD4L;ASAP1;ASAP2;EGFR;RAB11FIP1;KIF5C;DNAJC6;KIF5A;PIP5K1B;SMAP2;LDLR;RAB11FIP5
Upregulation	Sphingolipid signaling pathway	10/119	0.011842	0.063917	2.44151	10.8308	PRKCG;MAPK10;MAPK11;MAPK8;PRKCB;ROCK2;PPP2R2B;AKT3;PIK3R1;SGPP2
Upregulation	MAPK signaling pathway	19/294	0.0119248	0.063917	1.84583	8.17541	PRKCG;NTRK2;PTPRR;PRKCB;BDNF;CACNA2D3;PLA2G4A;NLK;EGFR;RPS6KA4;CACNB1;MAPK10;MAPK11;MAPK8;MRAS;AKT3;MAP3K7;CACNG3;PTPN5
Upregulation	Endocrine and other factor-regulated calcium reabsorption	6/53	0.0123832	0.0650726	3.3895	14.8847	PRKCG;KL;PRKCB;ATP2B4;ATP2B3;SLC8A2
Upregulation	Prolactin signaling pathway	7/70	0.0137392	0.0708098	2.95174	12.6556	MAPK10;MAPK11;MAPK8;SHC3;AKT3;PIK3R1;TNFRSF11A
Upregulation	Regulation of lipolysis in adipocytes	6/55	0.0147139	0.0744023	3.25082	13.7151	NPY;AKT3;ADRB1;PIK3R1;PTGS2;ADCY5
Upregulation	Parathyroid hormone synthesis, secretion and action	9/106	0.0155046	0.0769487	2.46732	10.2804	PRKCG;KL;PRKCB;MMP17;ITPR1;RXRG;EGFR;PTHLH;ADCY5
Upregulation	Pathways of neurodegeneration	27/475	0.0158733	0.0773462	1.6136	6.68534	CHRM3;LRRK2;CAMK2A;ITPR1;PTGS2;UCHL1;MAPK8;KIF5C;KIF5A;NEFL;NEFM;CAMK2G;GRIA3;WNT4;SNCA;PRKCG;PRNP;PRKCB;BDNF;GPX3;RAB39B;PDYN;TUBA4A;MAPK10;MAPK11;MAP3K10;STX1A
Upregulation	Inositol phosphate metabolism	7/73	0.0170188	0.0814474	2.81713	11.4754	IMPA1;INPP5F;ITPKA;PIP5K1B;PLCH1;SYNJ2;MTMR6
Upregulation	Phenylalanine, tyrosine and tryptophan biosynthesis	2/6	0.0180975	0.0850902	13.2321	53.0871	IL4I1;GOT1
Upregulation	Salivary secretion	8/93	0.02034	0.0939849	2.5009	9.7414	PRKCG;CHRM3;PRKCB;ITPR1;ATP2B4;ATP2B3;ADRB1;ADCY5
Upregulation	Pancreatic cancer	7/76	0.0208155	0.0945516	2.69423	10.4322	SMAD2;MAPK10;MAPK8;SMAD3;AKT3;PIK3R1;EGFR
Upregulation	IL-17 signaling pathway	8/94	0.0215477	0.0946686	2.47169	9.48506	MAPK10;USP25;MAPK11;MAPK8;TRAF3;PTGS2;MAP3K7;IL17RA
Upregulation	TGF-beta signaling pathway	8/94	0.0215477	0.0946686	2.47169	9.48506	SMAD2;SMAD3;CHRD;SMAD9;GDF6;BMPR1B;NBL1;RGMA
Upregulation	Synaptic vesicle cycle	7/78	0.0236513	0.101065	2.61806	9.80291	NSF;RIMS1;SLC6A7;SLC1A2;SLC17A6;SLC17A7;STX1A
Upregulation	Leukocyte transendothelial migration	9/114	0.0237579	0.101065	2.27838	8.52079	PRKCG;MAPK11;ITGA4;PRKCB;ROCK2;PIK3R1;THY1;MYL12B;RAPGEF4
Upregulation	Lipid and atherosclerosis	14/215	0.0266441	0.111572	1.85501	6.72477	ERO1A;ROCK2;CAMK2A;ITPR1;PIK3R1;MAPK10;MAPK11;MAPK8;TRAF3;AKT3;LDLR;RXRG;MAP3K7;CAMK2G
Upregulation	Other types of O-glycan biosynthesis	5/47	0.0277126	0.114261	3.15731	11.3217	GALNT14;ST6GAL2;GALNT15;GALNT17;GALNT9
Upregulation	Regulation of actin cytoskeleton	14/218	0.029511	0.119491	1.82745	6.43808	CHRM3;ACTR2;ITGA4;ROCK2;LIMK1;PIK3R1;EGFR;MYL12B;MRAS;ARHGEF4;PAK6;PIP5K1B;WASF1;MYH10
Upregulation	AGE-RAGE signaling pathway in diabetic complications	8/100	0.0298728	0.119491	2.30977	8.10915	SMAD2;MAPK10;MAPK11;MAPK8;SMAD3;PRKCB;AKT3;PIK3R1
Upregulation	AMPK signaling pathway	9/120	0.0317222	0.124347	2.15455	7.4348	PFKFB3;PPP2R2B;AKT3;TSC1;PIK3R1;HMGCR;MAP3K7;ACACA;PFKP
Upregulation	Cocaine addiction	5/49	0.0324835	0.124347	3.01348	10.3273	GRM3;BDNF;DRD1;PDYN;ADCY5
Upregulation	Chagas disease	8/102	0.0330798	0.124347	2.26039	7.70528	SMAD2;MAPK10;MAPK11;MAPK8;PPP2R2B;AKT3;PIK3R1;CD247
Upregulation	Pancreatic secretion	8/102	0.0330798	0.124347	2.26039	7.70528	PRKCG;CHRM3;PRKCB;ITPR1;ATP2B4;ATP2B3;CCK;ADCY5
Upregulation	Focal adhesion	13/201	0.0334065	0.124347	1.84031	6.25521	PRKCG;SHC3;ITGA4;PRKCB;ROCK2;PIK3R1;EGFR;MYL12B;MAPK10;MAPK8;AKT3;PAK6;PIP5K1B
Upregulation	Hepatitis B	11/162	0.0355897	0.129297	1.9371	6.46158	PRKCG;MAPK10;MAPK11;MAPK8;SMAD3;PRKCB;YWHAB;TRAF3;AKT3;PIK3R1;MAP3K7
Upregulation	C-type lectin receptor signaling pathway	8/104	0.0365134	0.129297	2.21307	7.32541	MAPK10;MAPK11;MAPK8;MRAS;AKT3;ITPR1;PIK3R1;PTGS2
Upregulation	T cell receptor signaling pathway	8/104	0.0365134	0.129297	2.21307	7.32541	MAPK10;MAPK11;MAPK8;AKT3;PAK6;PIK3R1;CD247;MAP3K7
Upregulation	Fc epsilon RI signaling pathway	6/68	0.0375077	0.129297	2.56746	8.4295	MAPK10;MAPK11;MAPK8;AKT3;PLA2G4A;PIK3R1
Upregulation	Colorectal cancer	7/86	0.0376311	0.129297	2.35196	7.71426	SMAD2;MAPK10;MAPK8;SMAD3;AKT3;PIK3R1;EGFR
Upregulation	Taste transduction	7/86	0.0376311	0.129297	2.35196	7.71426	GABRA2;CHRM3;GABBR2;GABRA1;HTR1E;PDE1A;SCN2A
Upregulation	Salmonella infection	15/249	0.040331	0.136819	1.70665	5.47944	ACTR2;ARHGEF26;ROCK2;DYNLT3;TUBA4A;MYL12B;MAPK10;DYNC1LI1;MAPK11;MAPK8;KIF5C;AKT3;KIF5A;KPNA3;MAP3K7
Upregulation	Th17 cell differentiation	8/107	0.0421007	0.140001	2.14567	6.79681	SMAD2;MAPK10;MAPK11;MAPK8;SMAD3;IL21R;CD247;RXRG
Upregulation	RIG-I-like receptor signaling pathway	6/70	0.0423145	0.140001	2.48696	7.86534	MAPK10;MAPK11;MAPK8;TRAF3;TBKBP1;MAP3K7
Upregulation	cGMP-PKG signaling pathway	11/167	0.0428361	0.140001	1.87452	5.90545	TRPC6;ROCK2;AKT3;PDE2A;ITPR1;ATP2B4;KCNMB4;ATP2B3;ADRB1;SLC8A2;ADCY5
Upregulation	Terpenoid backbone biosynthesis	3/22	0.0445147	0.143164	4.18106	13.0112	HMGCS1;PMVK;HMGCR
Upregulation	Aldosterone-regulated sodium reabsorption	4/37	0.0448723	0.143164	3.21179	9.96918	PRKCG;PRKCB;NEDD4L;PIK3R1
Upregulation	Oocyte meiosis	9/129	0.0468715	0.147783	1.99202	6.09629	MAPK11;CPEB1;YWHAB;CAMK2A;ITPR1;CAMK2G;YWHAG;YWHAH;ADCY5
Upregulation	Synthesis and degradation of ketone bodies	2/10	0.0492948	0.153553	6.6147	19.9098	HMGCS1;HMGCLL1
Upregulation	Mannose type O-glycan biosynthesis	3/23	0.0498474	0.153553	3.9718	11.9106	B3GAT2;B3GAT1;LARGE1
Upregulation	Vascular smooth muscle contraction	9/133	0.0549266	0.167277	1.92736	5.59274	PRKCG;PRKCB;ROCK2;ITPR1;KCNMB4;PLA2G4A;AVP;MYH10;ADCY5
Upregulation	Cellular senescence	10/156	0.0601528	0.181134	1.81925	5.11368	SMAD2;HIPK4;MAPK11;SMAD3;MRAS;AKT3;ITPR1;TSC1;ATM;PIK3R1
Upregulation	Dilated cardiomyopathy	7/96	0.061555	0.182833	2.08661	5.8171	CACNB1;ITGA4;CACNA2D3;ADRB1;CACNG3;SLC8A2;ADCY5
Upregulation	Arrhythmogenic right ventricular cardiomyopathy	6/77	0.0620812	0.182833	2.24095	6.22831	CACNB1;ITGA4;CACNA2D3;PKP2;CACNG3;SLC8A2
Upregulation	Apelin signaling pathway	9/137	0.0638312	0.183944	1.86674	5.13637	SMAD2;GNG3;SMAD3;MRAS;GNG7;AKT3;ITPR1;SLC8A2;ADCY5
Upregulation	Autophagy	9/137	0.0638312	0.183944	1.86674	5.13637	MAPK10;MAPK8;MRAS;AKT3;ITPR1;RAB39B;TSC1;PIK3R1;MAP3K7
Upregulation	Long-term depression	5/60	0.067505	0.192461	2.4094	6.49468	PRKCG;PRKCB;ITPR1;PLA2G4A;GRIA3
Upregulation	Human cytomegalovirus infection	13/225	0.0697062	0.196645	1.62992	4.34123	PRKCG;PRKCB;ROCK2;ITPR1;TSC1;PIK3R1;PTGS2;EGFR;ADCY5;MAPK11;GNG3;GNG7;AKT3
Upregulation	Progesterone-mediated oocyte maturation	7/100	0.0732388	0.204163	1.99645	5.21877	MAPK10;MAPK11;CPEB1;MAPK8;AKT3;PIK3R1;ADCY5
Upregulation	Thyroid hormone signaling pathway	8/121	0.0754831	0.204163	1.87846	4.85365	PRKCG;THRB;PRKCB;AKT3;PIK3R1;RXRG;PFKP;WNT4
Upregulation	Vasopressin-regulated water reabsorption	4/44	0.0758059	0.204163	2.64876	6.83269	NSF;DYNC1LI1;ARHGDIG;AVP
Upregulation	Hippo signaling pathway	10/163	0.0758591	0.204163	1.73538	4.47534	SMAD2;CRB1;SMAD3;YWHAB;PPP2R2B;GDF6;BMPR1B;YWHAG;WNT4;YWHAH
Upregulation	Apoptosis	9/142	0.0761803	0.204163	1.7961	4.62432	MAPK10;MAPK8;AKT3;ITPR1;DAB2IP;ATM;PIK3R1;TUBA4A;BOK
Upregulation	Spinocerebellar ataxia	9/143	0.078814	0.208649	1.7826	4.52899	PRKCG;MAPK10;MAPK8;PRKCB;AKT3;ITPR1;PIK3R1;PDYN;GRIA3
Upregulation	Alcoholism	11/186	0.0794111	0.208649	1.66934	4.22864	NTRK2;GNG3;SHC3;BDNF;PKIA;GNG7;NPY;HDAC11;DRD1;PDYN;ADCY5
Upregulation	Platelet activation	8/124	0.0842509	0.219216	1.82959	4.52633	MAPK11;ROCK2;AKT3;ITPR1;PLA2G4A;PIK3R1;MYL12B;ADCY5
Upregulation	Toll-like receptor signaling pathway	7/104	0.0861444	0.221987	1.91372	4.69192	MAPK10;MAPK11;MAPK8;TRAF3;AKT3;PIK3R1;MAP3K7
Upregulation	Tight junction	10/169	0.0911812	0.232729	1.66937	3.998	MAPK10;ACTR2;MAPK8;ROCK2;PPP2R2B;NEDD4L;MPDZ;MYH10;TUBA4A;MYL12B
Upregulation	Osteoclast differentiation	8/127	0.0935919	0.236629	1.78319	4.22404	MAPK10;MAPK11;MAPK8;AKT3;TNFRSF11B;PIK3R1;TNFRSF11A;MAP3K7
Upregulation	Gastric cancer	9/149	0.0957656	0.237678	1.70567	4.00124	SMAD2;SHH;SHC3;SMAD3;AKT3;PIK3R1;RXRG;EGFR;WNT4
Upregulation	Glucagon signaling pathway	7/107	0.0966189	0.237678	1.85602	4.33748	AKT3;CAMK2A;ITPR1;SIK2;CAMK2G;ACACA;PFKP
Upregulation	Kaposi sarcoma-associated herpesvirus infection	11/193	0.096691	0.237678	1.60455	3.7486	MAPK10;PREX1;MAPK11;GNG3;MAPK8;TRAF3;GNG7;AKT3;ITPR1;PIK3R1;PTGS2
Upregulation	Long-term potentiation	5/67	0.0975545	0.237678	2.1366	4.97259	PRKCG;PRKCB;CAMK2A;ITPR1;CAMK2G
Upregulation	Purine metabolism	8/129	0.100135	0.241768	1.75353	4.03528	GDA;PDE1A;PDE2A;NME2;GMPR;HPRT1;AK5;ADCY5
Upregulation	Adipocytokine signaling pathway	5/69	0.107199	0.254243	2.06961	4.62158	MAPK10;MAPK8;NPY;AKT3;RXRG
Upregulation	Renin secretion	5/69	0.107199	0.254243	2.06961	4.62158	ADCYAP1;PDE1A;ITPR1;ADRB1;ADCY5
Upregulation	Ovarian steroidogenesis	4/51	0.114955	0.270244	2.25344	4.87469	PLA2G4A;PTGS2;LDLR;ADCY5
Upregulation	Shigellosis	13/246	0.117272	0.272763	1.48138	3.17498	ACTR2;ROCK2;ITPR1;PIK3R1;EGFR;MYL12B;MAPK10;MAPK11;MAPK8;AKT3;ATM;WASF1;MAP3K7
Upregulation	Fructose and mannose metabolism	3/33	0.118061	0.272763	2.64649	5.65436	PFKFB3;ALDOC;PFKP
Upregulation	Hepatitis C	9/157	0.1214	0.278078	1.61279	3.40084	YWHAB;TRAF3;PPP2R2B;AKT3;PIK3R1;LDLR;YWHAG;EGFR;YWHAH
Upregulation	Diabetic cardiomyopathy	11/203	0.124973	0.279516	1.52018	3.16146	PRKCG;SMAD2;MAPK10;MAPK11;MAPK8;SMAD3;PRKCB;AKT3;CAMK2A;PIK3R1;CAMK2G
Upregulation	Parkinson disease	13/249	0.125311	0.279516	1.46232	3.03717	LRRK2;CAMK2A;ITPR1;TUBA4A;ADCY5;MAPK10;UCHL1;MAPK8;KIF5C;KIF5A;DRD1;CAMK2G;SNCA
Upregulation	Nitrogen metabolism	2/17	0.126199	0.279516	3.52656	7.29959	CA4;CA8
Upregulation	Phenylalanine metabolism	2/17	0.126199	0.279516	3.52656	7.29959	IL4I1;GOT1
Upregulation	Estrogen signaling pathway	8/137	0.128783	0.2806	1.6441	3.36979	GABBR2;KCNJ6;SHC3;AKT3;ITPR1;PIK3R1;EGFR;ADCY5
Upregulation	Insulin signaling pathway	8/137	0.128783	0.2806	1.6441	3.36979	MAPK10;MAPK8;SHC3;AKT3;FLOT2;TSC1;PIK3R1;ACACA
Upregulation	Thyroid hormone synthesis	5/75	0.138753	0.299886	1.89163	3.73607	PRKCG;GPX3;PRKCB;ITPR1;ADCY5
Upregulation	Tyrosine metabolism	3/36	0.142949	0.306483	2.40553	4.67939	IL4I1;GOT1;DBH
Upregulation	Rap1 signaling pathway	11/210	0.14722	0.313134	1.46617	2.80893	PRKCG;MAPK11;DOCK4;MRAS;RGS14;PRKCB;AKT3;PIK3R1;EGFR;RAPGEF4;ADCY5
Upregulation	Bacterial invasion of epithelial cells	5/77	0.150086	0.314242	1.83889	3.48754	ACTR2;SHC3;ARHGEF26;PIK3R1;WASF1
Upregulation	Leishmaniasis	5/77	0.150086	0.314242	1.83889	3.48754	MAPK11;ITGA4;PRKCB;PTGS2;MAP3K7
Upregulation	Alanine, aspartate and glutamate metabolism	3/37	0.151603	0.314909	2.33465	4.4043	IL4I1;GOT1;RIMKLA
Upregulation	Signaling pathways regulating pluripotency of stem cells	8/143	0.152754	0.314909	1.57053	2.95092	SMAD2;MAPK11;SMAD3;AKT3;SMAD9;PIK3R1;BMPR1B;WNT4
Upregulation	Hepatocellular carcinoma	9/168	0.162044	0.33151	1.50035	2.73047	PRKCG;SMAD2;SHC3;SMAD3;PRKCB;AKT3;PIK3R1;EGFR;WNT4
Upregulation	Melanogenesis	6/101	0.163983	0.331756	1.67272	3.02427	PRKCG;PRKCB;CAMK2A;CAMK2G;WNT4;ADCY5
Upregulation	Chemokine signaling pathway	10/192	0.165519	0.331756	1.45665	2.62004	PREX1;GNG3;SHC3;PRKCB;ROCK2;GNG7;AKT3;PIK3R1;CXCL14;ADCY5
Upregulation	Chemical carcinogenesis	12/239	0.165878	0.331756	1.40206	2.5188	PRKCG;CHRNB2;PRKCB;CHRNA4;AKT3;ADRB1;PIK3R1;PTGS2;RXRG;KPNA3;EGFR;ADCY5
Upregulation	Cell cycle	7/124	0.168103	0.333715	1.58493	2.82622	SMAD2;CDKN2D;SMAD3;YWHAB;ATM;YWHAG;YWHAH
Upregulation	NF-kappa B signaling pathway	6/104	0.180025	0.354756	1.62127	2.77992	PRKCB;TRAF3;ATM;TNFRSF11A;PTGS2;MAP3K7
Upregulation	Arachidonic acid metabolism	4/61	0.182727	0.357451	1.85714	3.15669	GPX3;PRXL2B;PLA2G4A;PTGS2
Upregulation	Pathogenic Escherichia coli infection	10/197	0.184725	0.358741	1.41734	2.39372	MAPK10;ACTR2;MAPK11;MAPK8;ROCK2;WIPF3;WASF1;MAP3K7;MYH10;TUBA4A
Upregulation	Type I diabetes mellitus	3/43	0.206551	0.398242	1.98384	3.12893	PTPRN2;ICA1;CPE
Upregulation	Cardiac muscle contraction	5/87	0.21194	0.405714	1.61379	2.50372	CACNB1;SLC9A6;CACNA2D3;CACNG3;SLC8A2
Upregulation	PD-L1 expression and PD-1 checkpoint pathway in cancer	5/89	0.22519	0.423049	1.57521	2.34833	MAPK11;AKT3;PIK3R1;CD247;EGFR
Upregulation	Toxoplasmosis	6/112	0.225589	0.423049	1.49828	2.231	MAPK10;MAPK11;MAPK8;AKT3;MAP3K7;LDLR
Upregulation	ABC transporters	3/45	0.225775	0.423049	1.88917	2.8115	ABCA3;ABCB9;ABCG4
Upregulation	Pathways in cancer	23/531	0.22731	0.423049	1.2015	1.77995	PRKCG;SMAD2;SMAD3;PRKCB;ROCK2;PLEKHG5;CAMK2A;PIK3R1;PTGS2;GLI3;EGFR;ADCY5;MAPK10;SHH;GNG3;MAPK8;TRAF3;GNG7;AKT3;CCDC6;RXRG;CAMK2G;WNT4
Upregulation	Hypertrophic cardiomyopathy	5/90	0.231906	0.428627	1.55659	2.27484	CACNB1;ITGA4;CACNA2D3;CACNG3;SLC8A2
Upregulation	Type II diabetes mellitus	3/46	0.235513	0.432311	1.84514	2.66806	MAPK10;MAPK8;PIK3R1
Upregulation	Carbohydrate digestion and absorption	3/47	0.245323	0.438696	1.80311	2.5337	PRKCB;AKT3;PIK3R1
Upregulation	Pyruvate metabolism	3/47	0.245323	0.438696	1.80311	2.5337	ME3;ACYP1;ACACA
Upregulation	Small cell lung cancer	5/92	0.245504	0.438696	1.52065	2.13566	TRAF3;AKT3;PIK3R1;PTGS2;RXRG
Upregulation	Fluid shear stress and atherosclerosis	7/139	0.245539	0.438696	1.40373	1.97125	MAPK10;MAPK11;MAPK8;AKT3;PIK3R1;BMPR1B;MAP3K7
Upregulation	Central carbon metabolism in cancer	4/70	0.252224	0.444711	1.60314	2.20822	AKT3;PIK3R1;EGFR;PFKP
Upregulation	Epithelial cell signaling in Helicobacter pylori infection	4/70	0.252224	0.444711	1.60314	2.20822	MAPK10;MAPK11;MAPK8;EGFR
Upregulation	Valine, leucine and isoleucine degradation	3/48	0.255195	0.447009	1.76295	2.40771	IL4I1;HMGCS1;HMGCLL1
Upregulation	Biosynthesis of unsaturated fatty acids	2/27	0.25875	0.447388	2.11484	2.85903	ACOT7;ELOVL4
Upregulation	Fatty acid elongation	2/27	0.25875	0.447388	2.11484	2.85903	ACOT7;ELOVL4
Upregulation	Butanoate metabolism	2/28	0.27244	0.468037	2.03339	2.64409	HMGCS1;HMGCLL1
Upregulation	Cysteine and methionine metabolism	3/50	0.275093	0.469586	1.68776	2.1783	IL4I1;SDS;GOT1
Upregulation	PPAR signaling pathway	4/74	0.284722	0.482947	1.51122	1.89845	FABP3;HMGCS1;ME3;RXRG
Upregulation	Cell adhesion molecules	7/148	0.2965	0.499761	1.31351	1.59684	CADM3;CNTNAP1;ALCAM;ITGA4;CNTN1;L1CAM;NECTIN1
Upregulation	Pentose phosphate pathway	2/30	0.29977	0.501376	1.88795	2.27449	ALDOC;PFKP
Upregulation	Chronic myeloid leukemia	4/76	0.3012	0.501376	1.46908	1.76287	SHC3;SMAD3;AKT3;PIK3R1
Upregulation	Galactose metabolism	2/31	0.313376	0.518425	1.82275	2.11503	GALM;PFKP
Upregulation	Longevity regulating pathway	5/102	0.316037	0.519618	1.36317	1.57023	KL;AKT3;TSC1;PIK3R1;ADCY5
Upregulation	mTOR signaling pathway	7/154	0.331662	0.541984	1.2595	1.39003	PRKCG;PRR5;PRKCB;AKT3;TSC1;PIK3R1;WNT4
Upregulation	Taurine and hypotaurine metabolism	1/11	0.335762	0.544732	2.64198	2.88333	GADL1
Upregulation	Cushing syndrome	7/155	0.337586	0.544732	1.25093	1.35843	CAMK2A;ITPR1;CAMK2G;LDLR;EGFR;WNT4;ADCY5
Upregulation	SNARE interactions in vesicular transport	2/33	0.340399	0.544732	1.70498	1.83735	VAMP1;STX1A
Upregulation	NOD-like receptor signaling pathway	8/181	0.341474	0.544732	1.22313	1.31423	MAPK10;TRPM2;MAPK11;MAPK8;TRAF3;ITPR1;TRPV2;MAP3K7
Upregulation	Endometrial cancer	3/58	0.355551	0.563832	1.44167	1.49081	AKT3;PIK3R1;EGFR
Upregulation	Insulin resistance	5/108	0.359545	0.566813	1.28336	1.31277	MAPK10;MAPK8;PRKCB;AKT3;PIK3R1
Upregulation	Mineral absorption	3/60	0.375594	0.58865	1.39094	1.36207	ATP2B4;ATP2B3;SLC8A2
Upregulation	African trypanosomiasis	2/37	0.393332	0.609323	1.50981	1.40881	PRKCG;PRKCB
Upregulation	Thyroid cancer	2/37	0.393332	0.609323	1.50981	1.40881	CCDC6;RXRG
Upregulation	Measles	6/139	0.397177	0.611744	1.19244	1.10106	MAPK10;MAPK8;TRAF3;AKT3;PIK3R1;MAP3K7
Upregulation	Basal cell carcinoma	3/63	0.405403	0.618952	1.32118	1.19286	SHH;GLI3;WNT4
Upregulation	Human T-cell leukemia virus 1 infection	9/219	0.406476	0.618952	1.13295	1.01992	SMAD2;MAPK10;MAPK8;SMAD3;AKT3;ATM;PIK3R1;ETS2;ADCY5
Upregulation	Various types of N-glycan biosynthesis	2/39	0.419076	0.634533	1.42805	1.24198	CHST8;MAN1C1
Upregulation	Cortisol synthesis and secretion	3/65	0.425043	0.635666	1.27843	1.09378	ITPR1;LDLR;ADCY5
Upregulation	Inflammatory bowel disease	3/65	0.425043	0.635666	1.27843	1.09378	SMAD2;SMAD3;IL21R
Upregulation	Thiamine metabolism	1/15	0.427613	0.635666	1.88673	1.60285	AK5
Upregulation	Glycine, serine and threonine metabolism	2/40	0.431738	0.635666	1.3904	1.16785	SRR;SDS
Upregulation	Protein processing in endoplasmic reticulum	7/171	0.433274	0.635666	1.12794	0.943391	ERO1A;MAPK10;SEC23A;MAPK8;HSPH1;WFS1;MAN1C1
Upregulation	Th1 and Th2 cell differentiation	4/92	0.434056	0.635666	1.20098	1.00231	MAPK10;MAPK11;MAPK8;CD247
Upregulation	Huntington disease	12/306	0.441385	0.640394	1.07873	0.88223	MAPK10;MAPK8;KIF5C;BDNF;GPX3;KIF5A;ITPR1;SLC1A2;MAP3K10;STX1A;TUBA4A;GRIA3
Upregulation	Homologous recombination	2/41	0.444252	0.640394	1.35468	1.09914	RBBP8;ATM
Upregulation	Glycolysis / Gluconeogenesis	3/67	0.444453	0.640394	1.23835	1.00419	ALDOC;GALM;PFKP
Upregulation	Mitophagy	3/68	0.454061	0.649378	1.21924	0.962617	MAPK10;MAPK8;MRAS
Upregulation	Tryptophan metabolism	2/42	0.45661	0.649378	1.32074	1.03536	IL4I1;KYNU
Upregulation	Epstein-Barr virus infection	8/202	0.457957	0.649378	1.08953	0.8509	MAPK10;MAPK11;MAPK8;TRAF3;AKT3;PIK3R1;CD247;MAP3K7
Upregulation	Renal cell carcinoma	3/69	0.463599	0.653918	1.2007	0.923021	AKT3;PAK6;PIK3R1
Upregulation	Primary bile acid biosynthesis	1/17	0.468666	0.657604	1.65072	1.25102	CYP46A1
Upregulation	Coronavirus disease	9/232	0.474036	0.661676	1.06618	0.79587	PRKCG;MAPK10;MAPK11;MAPK8;PRKCB;TRAF3;PIK3R1;MAP3K7;EGFR
Upregulation	Glycerophospholipid metabolism	4/98	0.482461	0.669946	1.12397	0.81921	PLA2G4A;AGPAT2;PLD3;ETNPPL
Upregulation	Fatty acid biosynthesis	1/18	0.488076	0.674249	1.55354	1.11433	ACACA
Upregulation	Melanoma	3/72	0.491758	0.675852	1.14832	0.815039	AKT3;PIK3R1;EGFR
Upregulation	Natural killer cell mediated cytotoxicity	5/131	0.523478	0.715777	1.04784	0.678223	PRKCG;SHC3;PRKCB;PIK3R1;CD247
Upregulation	Pertussis	3/76	0.528126	0.717865	1.08517	0.692794	MAPK10;MAPK11;MAPK8
Upregulation	PI3K-Akt signaling pathway	13/354	0.530971	0.717865	1.00646	0.637139	NTRK2;ITGA4;BDNF;YWHAB;TSC1;PIK3R1;EGFR;GNG3;PPP2R2B;GNG7;AKT3;YWHAG;YWHAH
Upregulation	Neutrophil extracellular trap formation	7/189	0.538215	0.717865	1.01543	0.629054	PRKCG;MAPK11;PRKCB;HDAC11;AKT3;PIK3R1;MAP3K7
1The functional enrichment analysis was performed per tissue based on KEGG human pathways (updated in 2021).	Ether lipid metabolism	2/49	0.538399	0.717865	1.12363	0.6957	PLA2G4A;PLD3
Upregulation	Sphingolipid metabolism	2/49	0.538399	0.717865	1.12363	0.6957	SMPD3;SGPP2
Upregulation	Pantothenate and CoA biosynthesis	1/21	0.54216	0.719301	1.3203	0.808281	GADL1
Upregulation	Arginine and proline metabolism	2/50	0.54937	0.721721	1.10016	0.658978	GOT1;AZIN2
Upregulation	N-Glycan biosynthesis	2/50	0.54937	0.721721	1.10016	0.658978	ST6GAL2;MAN1C1
Upregulation	Arginine biosynthesis	1/22	0.558889	0.727098	1.25736	0.731542	GOT1
Upregulation	Histidine metabolism	1/22	0.558889	0.727098	1.25736	0.731542	HNMT
Upregulation	B cell receptor signaling pathway	3/81	0.571471	0.739875	1.01534	0.568127	PRKCB;AKT3;PIK3R1
Upregulation	Proximal tubule bicarbonate reclamation	1/23	0.575007	0.740874	1.20015	0.664131	CA4
Upregulation	Peroxisome	3/82	0.579838	0.743525	1.00244	0.546335	PMVK;FAR2;HMGCLL1
Upregulation	Alzheimer disease	13/369	0.59167	0.755084	0.963291	0.505541	CHRM3;ITPR1;GPR83;PIK3R1;PTGS2;TUBA4A;MAPK10;MAPK8;KIF5C;AKT3;KIF5A;WNT4;SNCA
Upregulation	alpha-Linolenic acid metabolism	1/25	0.6055	0.769071	1.10002	0.551882	PLA2G4A
Upregulation	Hedgehog signaling pathway	2/56	0.61129	0.769134	0.977615	0.481167	SHH;GLI3
Upregulation	Pyrimidine metabolism	2/56	0.61129	0.769134	0.977615	0.481167	UCK2;NME2
Upregulation	Folate biosynthesis	1/26	0.619917	0.774027	1.05597	0.504931	PCBD1
Upregulation	Glutathione metabolism	2/57	0.620955	0.774027	0.95979	0.457337	GPX3;CHAC1
Upregulation	Breast cancer	5/147	0.626054	0.77677	0.928995	0.435066	SHC3;AKT3;PIK3R1;EGFR;WNT4
Upregulation	Bile secretion	3/90	0.642957	0.794067	0.90988	0.401873	HMGCR;LDLR;ADCY5
Upregulation	Tuberculosis	6/180	0.646241	0.794461	0.909507	0.397075	MAPK10;MAPK11;MAPK8;AKT3;CAMK2A;CAMK2G
Upregulation	Linoleic acid metabolism	1/29	0.660088	0.804613	0.942681	0.391573	PLA2G4A
Upregulation	Human papillomavirus infection	11/331	0.667061	0.804613	0.905989	0.366811	HES6;ITGA4;TRAF3;PPP2R2B;AKT3;ATM;TSC1;PIK3R1;PTGS2;EGFR;WNT4
Upregulation	Prion disease	9/273	0.668845	0.804613	0.898657	0.361442	MAPK10;PRNP;MAPK11;MAPK8;KIF5C;KIF5A;ITPR1;PIK3R1;TUBA4A
Upregulation	Non-alcoholic fatty liver disease	5/155	0.672041	0.804613	0.87908	0.349378	MAPK10;MAPK11;MAPK8;AKT3;PIK3R1
Upregulation	Ascorbate and aldarate metabolism	1/30	0.672513	0.804613	0.910127	0.361079	KL
Upregulation	beta-Alanine metabolism	1/30	0.672513	0.804613	0.910127	0.361079	GADL1
Upregulation	Prostate cancer	3/97	0.692453	0.82248	0.841816	0.309379	AKT3;PIK3R1;EGFR
Upregulation	Necroptosis	5/159	0.693584	0.82248	0.856068	0.313221	MAPK10;MAPK8;CAMK2A;PLA2G4A;CAMK2G
Upregulation	Acute myeloid leukemia	2/67	0.707525	0.835316	0.811708	0.280837	AKT3;PIK3R1
Upregulation	Pentose and glucuronate interconversions	1/34	0.717838	0.84009	0.799643	0.26509	KL
Upregulation	Propanoate metabolism	1/34	0.717838	0.84009	0.799643	0.26509	ACACA
Upregulation	Amoebiasis	3/102	0.724524	0.844227	0.799091	0.2575	PRKCG;PRKCB;PIK3R1
Upregulation	Nicotinate and nicotinamide metabolism	1/35	0.728155	0.844786	0.776083	0.246206	NMRK2
Upregulation	Starch and sucrose metabolism	1/36	0.738094	0.852626	0.75387	0.228938	GYG2
Upregulation	Viral carcinogenesis	6/203	0.754935	0.868337	0.802353	0.225561	YWHAB;TRAF3;HDAC11;PIK3R1;YWHAG;YWHAH
Upregulation	Drug metabolism	3/108	0.759488	0.869841	0.753193	0.207212	UCK2;NME2;HPRT1
Upregulation	Bladder cancer	1/41	0.782606	0.888722	0.659465	0.161652	EGFR
Upregulation	Ferroptosis	1/41	0.782606	0.888722	0.659465	0.161652	PRNP
Upregulation	RNA degradation	2/79	0.788973	0.892171	0.68478	0.162309	MTREX;PFKP
Upregulation	Fat digestion and absorption	1/43	0.798218	0.898834	0.627997	0.141534	AGPAT2
Upregulation	Intestinal immune network for IgA production	1/48	0.832523	0.931385	0.561043	0.102836	ITGA4
Upregulation	Cholesterol metabolism	1/50	0.844554	0.931385	0.538087	0.090908	LDLR
Upregulation	Malaria	1/50	0.844554	0.931385	0.538087	0.090908	ACKR1
Upregulation	Vibrio cholerae infection	1/50	0.844554	0.931385	0.538087	0.090908	ERO1A
Upregulation	JAK-STAT signaling pathway	4/162	0.846961	0.931385	0.666457	0.110699	AKT3;IL21R;PIK3R1;EGFR
Upregulation	Cytokine-cytokine receptor interaction	8/295	0.847977	0.931385	0.732885	0.120854	IL21R;TNFRSF11B;TNFRSF11A;GDF6;BMPR1B;CXCL14;TNFRSF21;IL17RA
Upregulation	Amyotrophic lateral sclerosis	10/364	0.859385	0.940062	0.742153	0.112465	MAPK11;KIF5C;GPX3;KIF5A;SLC1A2;RAB39B;NEFL;NEFM;NRG1;TUBA4A
Upregulation	Fanconi anemia pathway	1/54	0.866089	0.943544	0.497373	0.0715064	FAAP24
Upregulation	Influenza A	4/172	0.877682	0.952303	0.626459	0.0817345	PRKCB;TRAF3;AKT3;PIK3R1
Upregulation	Glycerolipid metabolism	1/61	0.896854	0.965289	0.439186	0.0478108	AGPAT2
Upregulation	Steroid hormone biosynthesis	1/61	0.896854	0.965289	0.439186	0.0478108	SRD5A1
Upregulation	Lysine degradation	1/63	0.904269	0.969376	0.424975	0.0427647	SMYD2
Upregulation	p53 signaling pathway	1/73	0.93408	0.997344	0.36576	0.0249424	ATM
Upregulation	Lysosome	2/128	0.950365	0.999788	0.417408	0.0212498	ABCB9;AP3S1
Upregulation	ECM-receptor interaction	1/88	0.962346	0.999788	0.302461	0.0116089	ITGA4
Upregulation	Ubiquitin mediated proteolysis	2/140	0.965844	0.999788	0.380873	0.0132363	FBXW7;NEDD4L
Upregulation	Rheumatoid arthritis	1/93	0.96876	0.999788	0.285949	0.00907544	TNFRSF11A
Upregulation	MicroRNAs in cancer	6/310	0.971996	0.999788	0.517029	0.0146855	PRKCG;PRKCB;ATM;PIK3R1;PTGS2;EGFR
Upregulation	Transcriptional misregulation in cancer	3/192	0.973064	0.999788	0.416607	0.0113757	ATM;RXRG;GRIA3
Upregulation	mRNA surveillance pathway	1/98	0.974083	0.999788	0.271138	0.00711966	PPP2R2B
Upregulation	Hematopoietic cell lineage	1/99	0.975034	0.999788	0.268358	0.0067849	ITGA4
Upregulation	Viral protein interaction with cytokine and cytokine receptor	1/100	0.97595	0.999788	0.265633	0.00646666	CXCL14
Upregulation	Phagosome	2/152	0.976625	0.999788	0.350183	0.00828286	DYNC1LI1;TUBA4A
Upregulation	Protein digestion and absorption	1/103	0.9785	0.999788	0.25778	0.00560263	SLC8A2
Upregulation	Ribosome biogenesis in eukaryotes	1/108	0.982165	0.999788	0.24567	0.004421	FBLL1
Upregulation	Thermogenesis	3/232	0.991609	0.999788	0.343116	0.0028911	MAPK11;TSC1;ADCY5
Upregulation	Oxidative phosphorylation	1/133	0.992999	0.999788	0.198882	0.00139731	PPA1
Upregulation	Olfactory transduction	7/440	0.996843	0.999788	0.421195	0.00133182	PDE1A;GNG7;PDE2A;CAMK2A;CAMK2G;NCALD;SLC8A2
Upregulation	Ribosome	1/158	0.997254	0.999788	0.166994	0.000459226	MRPL19
Upregulation	Herpes simplex virus 1 infection	6/498	0.999788	0.999788	0.316298	6.70818e-05	TRAF3;AKT3;TSC1;PIK3R1;MAP3K7;NECTIN1
Downregulation	Calcium signaling pathway	12/240	0.00074921	0.165575	3.17718	22.8646	NOS2;TBXA2R;PDGFC;ERBB2;ATP2A3;CACNA1D;NOS1;GRIN2C;FGFR4;RYR3;CACNA1G;FGFR1
Downregulation	DNA replication	3/36	0.0219452	0.380344	5.3922	20.5939	POLA1;LIG1;MCM5
Downregulation	Choline metabolism in cancer	6/98	0.00603584	0.281344	3.89197	19.8881	SLC44A5;DGKD;PDGFC;EIF4EBP1;WAS;GRB2
Downregulation	Arrhythmogenic right ventricular cardiomyopathy	5/77	0.00934681	0.284834	4.13585	19.3257	DSP;ITGA11;ATP2A3;ITGB7;CACNA1D
Downregulation	Arginine biosynthesis	2/22	0.0515666	0.532214	5.91747	17.5446	NOS2;NOS1
Downregulation	ErbB signaling pathway	5/85	0.0139416	0.332219	3.72074	15.8983	STAT5A;ERBB2;EIF4EBP1;GRB2;NRG2
Downregulation	ECM-receptor interaction	5/88	0.0159972	0.332219	3.58571	14.8281	COL4A2;COL4A1;LAMA4;ITGA11;ITGB7
Downregulation	Tight junction	8/169	0.00763831	0.281344	2.97298	14.492	CLDN20;ERBB2;WAS;HCLS1;CACNA1D;AMOTL2;CD1D;TUBA8
Downregulation	Signaling pathways regulating pluripotency of stem cells	7/143	0.0103107	0.284834	3.07407	14.0625	ACVR1;WNT7A;GRB2;PAX6;AXIN2;FGFR4;FGFR1
Downregulation	Focal adhesion	9/201	0.00683154	0.281344	2.80875	14.005	COL4A2;COL4A1;LAMA4;PDGFC;ITGA11;ERBB2;GRB2;ITGB7;VAV1
Downregulation	Acute myeloid leukemia	4/67	0.0257208	0.380344	3.77162	13.8058	STAT5A;SPI1;EIF4EBP1;GRB2
Downregulation	Human papillomavirus infection	13/331	0.00394253	0.281344	2.46404	13.6407	LAMA4;MX2;PPP2R5B;WNT7A;ISG15;AXIN2;COL4A2;COL4A1;ITGA11;EIF4EBP1;GRB2;ITGB7;IRF9
Downregulation	Type II diabetes mellitus	3/46	0.0413419	0.480871	4.13609	13.1771	SOCS2;CACNA1D;CACNA1G
Downregulation	Adherens junction	4/71	0.0309783	0.380344	3.54573	12.3195	ERBB2;WAS;PTPRM;FGFR1
Downregulation	Circadian entrainment	5/97	0.0233448	0.380344	3.23345	12.1493	CACNA1D;NOS1;GRIN2C;RYR3;CACNA1G
Downregulation	PI3K-Akt signaling pathway	13/354	0.00683875	0.281344	2.29511	11.4415	LAMA4;PPP2R5B;FLT3LG;COL4A2;COL4A1;PDGFC;ITGA11;ERBB2;EIF4EBP1;GRB2;ITGB7;FGFR4;FGFR1
Downregulation	Hepatitis C	7/157	0.0165358	0.332219	2.78516	11.4254	CXCL10;CLDN20;RSAD2;MX2;GRB2;IFIT1;IRF9
Downregulation	Amoebiasis	5/102	0.0282351	0.380344	3.06599	10.937	COL4A2;NOS2;COL4A1;LAMA4;CD1D
Downregulation	Fanconi anemia pathway	3/54	0.0613726	0.532214	3.48587	9.72834	FANCE;POLH;FAAP100
Downregulation	Hedgehog signaling pathway	3/56	0.06697	0.532214	3.35399	9.06754	SCUBE2;BOC;GAS1
Downregulation	Endometrial cancer	3/58	0.0727915	0.532214	3.23169	8.46755	ERBB2;GRB2;AXIN2
Downregulation	Regulation of actin cytoskeleton	8/218	0.0305143	0.380344	2.27356	7.93373	PDGFC;ITGA11;ITGB7;IQGAP2;FGFR4;SSH3;VAV1;FGFR1
Downregulation	Growth hormone synthesis, secretion and action	5/119	0.0494749	0.532214	2.60652	7.83594	SOCS2;STAT5A;CACNA1D;GRB2;IGFALS
Downregulation	MAPK signaling pathway	10/294	0.0265328	0.380344	2.10637	7.64481	DUSP5;PDGFC;ERBB2;FLT3LG;GRB2;CACNA1D;HSPA2;FGFR4;CACNA1G;FGFR1
Downregulation	Hypertrophic cardiomyopathy	4/90	0.064003	0.532214	2.75969	7.58591	ITGA11;ATP2A3;ITGB7;CACNA1D
Downregulation	Mucin type O-glycan biosynthesis	2/36	0.121049	0.592666	3.47838	7.34483	GALNTL6;ST6GALNAC4
Downregulation	Small cell lung cancer	4/92	0.0682462	0.532214	2.69669	7.23963	COL4A2;NOS2;COL4A1;LAMA4
Downregulation	TGF-beta signaling pathway	4/94	0.0726313	0.532214	2.6365	6.91385	ACVR1;BAMBI;NOG;FBN1
Downregulation	Lysosome	5/128	0.0636977	0.532214	2.41468	6.64909	NAPSA;AP1G2;AGA;NAGPA;CD68
Downregulation	Dilated cardiomyopathy	4/96	0.0771564	0.532214	2.57892	6.60699	ITGA11;ATP2A3;ITGB7;CACNA1D
Downregulation	Relaxin signaling pathway	5/129	0.0654061	0.532214	2.39509	6.53174	COL4A2;NOS2;COL4A1;GRB2;NOS1
Downregulation	Fc gamma R-mediated phagocytosis	4/97	0.0794709	0.532214	2.55106	6.46021	HCK;MARCKS;WAS;VAV1
Downregulation	Prostate cancer	4/97	0.0794709	0.532214	2.55106	6.46021	PDGFC;ERBB2;GRB2;FGFR1
Downregulation	Nicotine addiction	2/40	0.143667	0.631018	3.1116	6.03731	SLC32A1;GRIN2C
Downregulation	Amphetamine addiction	3/69	0.108514	0.57587	2.69157	5.97764	DDC;CACNA1D;GRIN2C
Downregulation	Prolactin signaling pathway	3/70	0.112047	0.57587	2.65126	5.80318	SOCS2;STAT5A;GRB2
Downregulation	Measles	5/139	0.0838794	0.538618	2.21522	5.49014	STAT5A;MX2;TNFAIP3;HSPA2;IRF9
Downregulation	Non-small cell lung cancer	3/72	0.119243	0.592666	2.57415	5.47417	STAT5A;ERBB2;GRB2
Downregulation	Phenylalanine metabolism	1/17	0.249047	0.781366	3.68806	5.12683	DDC
Downregulation	HIF-1 signaling pathway	4/109	0.109833	0.57587	2.25812	4.98773	NOS2;ERBB2;EIF4EBP1;TIMP1
Downregulation	Axon guidance	6/182	0.0853015	0.538618	2.02571	4.98641	EFNB1;ABLIM3;BOC;SEMA3B;SSH3;NTN3
Downregulation	Breast cancer	5/147	0.100435	0.571338	2.08956	4.80232	ERBB2;WNT7A;GRB2;AXIN2;FGFR1
Downregulation	Phospholipase D signaling pathway	5/148	0.102612	0.571338	2.07484	4.724	DGKD;GRM4;CYTH4;PDGFC;GRB2
Downregulation	Alcoholism	6/186	0.0923183	0.551415	1.98028	4.71805	DDC;GRB2;MACROH2A2;GRIN2C;H3-3B;HDAC7
Downregulation	Fatty acid biosynthesis	1/18	0.261599	0.781366	3.47094	4.65434	ACSL5
Downregulation	Other glycan degradation	1/18	0.261599	0.781366	3.47094	4.65434	AGA
Downregulation	Antigen processing and presentation	3/78	0.141796	0.631018	2.36749	4.62457	RFX5;HSPA2;TAPBP
Downregulation	Pathways in cancer	14/531	0.0631286	0.532214	1.62044	4.4766	STAT5A;SPI1;NOS2;LAMA4;FLT3LG;WNT7A;AXIN2;CSF2RA;COL4A2;COL4A1;ERBB2;GRB2;FGFR4;FGFR1
Downregulation	Carbohydrate digestion and absorption	2/47	0.185029	0.722441	2.62664	4.43177	CACNA1D;SLC37A4
Downregulation	Transcriptional misregulation in cancer	6/192	0.10341	0.571338	1.91581	4.34709	SPI1;DOT1L;ITGB7;ETV1;H3-3B;ETV6
Downregulation	Cocaine addiction	2/49	0.197146	0.726155	2.51461	4.08325	DDC;GRIN2C
Downregulation	Alzheimer disease	10/369	0.0918035	0.551415	1.65987	3.96396	NOS2;ATP2A3;WNT7A;CACNA1D;NOS1;AXIN2;GRIN2C;DKK1;RYR3;TUBA8
Downregulation	Arginine and proline metabolism	2/50	0.203241	0.736331	2.4621	3.92302	NOS2;NOS1
Downregulation	Steroid biosynthesis	1/20	0.286078	0.781366	3.10526	3.88621	CYP27B1
Downregulation	Epstein-Barr virus infection	6/202	0.12336	0.592666	1.81714	3.80262	CXCL10;TNFAIP3;ISG15;RUNX3;IRF9;TAPBP
Downregulation	JAK-STAT signaling pathway	5/162	0.135464	0.623698	1.88847	3.77514	SOCS2;STAT5A;GRB2;CSF2RA;IRF9
Downregulation	Proteoglycans in cancer	6/205	0.12969	0.60982	1.78947	3.65518	ERBB2;HCLS1;WNT7A;GRB2;VAV1;FGFR1
Downregulation	Gap junction	3/88	0.182138	0.722441	2.0879	3.55567	PDGFC;GRB2;TUBA8
Downregulation	Wnt signaling pathway	5/166	0.14562	0.631018	1.84117	3.54749	BAMBI;WNT7A;AXIN2;DKK1;NKD1
Downregulation	Glycosaminoglycan biosynthesis	2/53	0.221641	0.777501	2.31691	3.49089	UST;CHST14
Downregulation	Osteoclast differentiation	4/127	0.163355	0.681161	1.92589	3.48939	SPI1;CYBA;GRB2;IRF9
Downregulation	GABAergic synapse	3/89	0.186331	0.722441	2.06351	3.46718	SLC32A1;CACNA1D;SLC6A1
Downregulation	Influenza A	5/172	0.161441	0.681161	1.77448	3.23596	CPSF4;CXCL10;RSAD2;MX2;IRF9
Downregulation	Mannose type O-glycan biosynthesis	1/23	0.321287	0.784908	2.68141	3.04452	LARGE2
Downregulation	Mismatch repair	1/23	0.321287	0.784908	2.68141	3.04452	LIG1
Downregulation	Apelin signaling pathway	4/137	0.19646	0.726155	1.78018	2.89687	NOS2;NOS1;PLIN1;RYR3
Downregulation	Hematopoietic cell lineage	3/99	0.229489	0.781366	1.84762	2.71951	FLT3LG;CD1D;CSF2RA
Downregulation	AGE-RAGE signaling pathway in diabetic complications	3/100	0.233908	0.781366	1.82848	2.65646	STAT5A;COL4A2;COL4A1
Downregulation	Ras signaling pathway	6/232	0.193104	0.726155	1.57349	2.58766	PDGFC;FLT3LG;GRB2;RASAL3;FGFR4;FGFR1
Downregulation	Protein digestion and absorption	3/103	0.247252	0.781366	1.77335	2.47799	COL4A2;COL24A1;COL4A1
Downregulation	Pathways of neurodegeneration	11/475	0.173304	0.709261	1.40935	2.47018	UBA7;NOS2;ATP2A3;WNT7A;CACNA1D;NOS1;AXIN2;GRIN2C;DKK1;RYR3;TUBA8
Downregulation	Folate biosynthesis	1/26	0.354766	0.798938	2.35928	2.44492	MOCOS
Downregulation	Maturity onset diabetes of the young	1/26	0.354766	0.798938	2.35928	2.44492	PAX6
Downregulation	Basal cell carcinoma	2/63	0.283573	0.781366	1.93611	2.44005	WNT7A;AXIN2
Downregulation	Cytosolic DNA-sensing pathway	2/63	0.283573	0.781366	1.93611	2.44005	CXCL10;TREX1
Downregulation	Lysine degradation	2/63	0.283573	0.781366	1.93611	2.44005	KMT5C;DOT1L
Downregulation	Chemokine signaling pathway	5/192	0.218622	0.777501	1.58307	2.40691	CXCL10;HCK;WAS;GRB2;VAV1
Downregulation	Cell adhesion molecules	4/148	0.23498	0.781366	1.64327	2.37987	CLDN20;PTPRM;ITGB7;SIGLEC1
Downregulation	GnRH secretion	2/64	0.289767	0.781366	1.90478	2.35941	CACNA1D;CACNA1G
Downregulation	Gastric cancer	4/149	0.238571	0.781366	1.63185	2.33859	ERBB2;WNT7A;GRB2;AXIN2
Downregulation	Cortisol synthesis and secretion	2/65	0.295956	0.781366	1.87445	2.28223	CACNA1D;CACNA1G
Downregulation	Cushing syndrome	4/155	0.26037	0.781366	1.56653	2.108	WNT7A;CACNA1D;AXIN2;CACNA1G
Downregulation	Fc epsilon RI signaling pathway	2/68	0.314467	0.784908	1.78897	2.06962	GRB2;VAV1
Downregulation	Toxoplasmosis	3/112	0.28788	0.781366	1.62618	2.02494	NOS2;LAMA4;HSPA2
Downregulation	Necroptosis	4/159	0.275112	0.781366	1.52579	1.96914	STAT5A;TNFAIP3;MACROH2A2;IRF9
Downregulation	Central carbon metabolism in cancer	2/70	0.326749	0.784908	1.73618	1.94203	ERBB2;FGFR1
Downregulation	RIG-I-like receptor signaling pathway	2/70	0.326749	0.784908	1.73618	1.94203	CXCL10;ISG15
Downregulation	Glutamatergic synapse	3/114	0.29699	0.781366	1.59672	1.93851	GRM4;CACNA1D;GRIN2C
Downregulation	Leukocyte transendothelial migration	3/114	0.29699	0.781366	1.59672	1.93851	CLDN20;CYBA;VAV1
Downregulation	Pentose phosphate pathway	1/30	0.396856	0.80693	2.03345	1.87927	TKTL1
Downregulation	Rap1 signaling pathway	5/210	0.274568	0.781366	1.44273	1.86481	SIPA1L1;PDGFC;FGFR4;VAV1;FGFR1
Downregulation	Hippo signaling pathway	4/163	0.28999	0.781366	1.4871	1.84089	DLG5;WNT7A;AXIN2;NKD1
Downregulation	Melanoma	2/72	0.338972	0.798938	1.6864	1.82441	PDGFC;FGFR1
Downregulation	cGMP-PKG signaling pathway	4/167	0.304975	0.784908	1.45031	1.72228	NPPB;ATP2A3;CACNA1D;GTF2IRD1
Downregulation	PPAR signaling pathway	2/74	0.351127	0.798938	1.63939	1.7158	ACSL5;PLIN1
Downregulation	Chronic myeloid leukemia	2/76	0.363204	0.799698	1.59492	1.61532	STAT5A;GRB2
Downregulation	Protein processing in endoplasmic reticulum	4/171	0.320041	0.784908	1.41528	1.61244	DERL3;HSPA2;UGGT2;SEC31B
Downregulation	Prion disease	6/273	0.306002	0.784908	1.32906	1.57383	CYBA;CACNA1D;HSPA2;GRIN2C;RYR3;TUBA8
Downregulation	Base excision repair	1/33	0.426617	0.829542	1.84253	1.56959	LIG1
Downregulation	Cell cycle	3/124	0.342679	0.798938	1.46401	1.5679	WEE1;PLK1;MCM5
Downregulation	Leishmaniasis	2/77	0.369211	0.799957	1.57357	1.56789	NOS2;CYBA
Downregulation	Synaptic vesicle cycle	2/78	0.375196	0.802244	1.55279	1.52221	SLC32A1;SLC6A1
Downregulation	RNA degradation	2/79	0.381157	0.802244	1.53255	1.47821	PAN2;BTG1
Downregulation	Oocyte meiosis	3/129	0.365473	0.799698	1.40555	1.41478	PLK1;PPP2R5B;REC8
Downregulation	B cell receptor signaling pathway	2/81	0.393006	0.80693	1.49359	1.39491	GRB2;VAV1
Downregulation	Thermogenesis	5/232	0.346263	0.798938	1.30143	1.38025	NPPB;ACSL5;GRB2;PLIN1;FGFR1
Downregulation	NOD-like receptor signaling pathway	4/181	0.357895	0.798938	1.33463	1.37136	GBP5;TNFAIP3;CYBA;IRF9
Downregulation	Peroxisome	2/82	0.398892	0.80693	1.47485	1.35548	NOS2;ACSL5
Downregulation	Dopaminergic synapse	3/132	0.37909	0.802244	1.37266	1.33145	DDC;PPP2R5B;CACNA1D
Downregulation	Tyrosine metabolism	1/36	0.454914	0.84027	1.68434	1.32667	DDC
Downregulation	African trypanosomiasis	1/37	0.464033	0.84027	1.63747	1.25725	LAMA4
Downregulation	Colorectal cancer	2/86	0.422163	0.829542	1.40433	1.21104	GRB2;AXIN2
Downregulation	Neutrophil extracellular trap formation	4/189	0.388176	0.80693	1.2764	1.20785	CYBA;MACROH2A2;H3-3B;HDAC7
Downregulation	Insulin signaling pathway	3/137	0.401639	0.80693	1.3211	1.20511	SOCS2;EIF4EBP1;GRB2
Downregulation	Primary immunodeficiency	1/38	0.473	0.841442	1.59313	1.19271	RFX5
Downregulation	Cardiac muscle contraction	2/87	0.427909	0.829542	1.38774	1.17798	ATP2A3;CACNA1D
Downregulation	Pathogenic Escherichia coli infection	4/197	0.418266	0.829542	1.22299	1.066	CLDN20;CYTH4;HCLS1;TUBA8
Downregulation	Th1 and Th2 cell differentiation	2/92	0.456174	0.84027	1.31031	1.02844	STAT5A;RUNX3
Downregulation	Bladder cancer	1/41	0.499014	0.841442	1.47342	1.02421	ERBB2
Downregulation	Ferroptosis	1/41	0.499014	0.841442	1.47342	1.02421	ACSL5
Downregulation	GnRH signaling pathway	2/93	0.461731	0.84027	1.29584	1.00139	CACNA1D;GRB2
Downregulation	Salivary secretion	2/93	0.461731	0.84027	1.29584	1.00139	NOS1;RYR3
Downregulation	Tryptophan metabolism	1/42	0.507398	0.841442	1.43741	0.975227	DDC
Downregulation	IL-17 signaling pathway	2/94	0.467254	0.84027	1.28169	0.975216	CXCL10;TNFAIP3
Downregulation	Viral carcinogenesis	4/203	0.440613	0.84027	1.18575	0.971823	STAT5A;GRB2;IRF9;HDAC7
Downregulation	Adrenergic signaling in cardiomyocytes	3/150	0.459032	0.84027	1.20347	0.937061	ATP2A3;PPP2R5B;CACNA1D
Downregulation	Fatty acid degradation	1/43	0.515642	0.84342	1.40312	0.929345	ACSL5
Downregulation	Phagosome	3/152	0.467662	0.84027	1.18719	0.902277	CYBA;NOS1;TUBA8
Downregulation	Aldosterone synthesis and secretion	2/98	0.489007	0.841442	1.22804	0.878513	CACNA1D;CACNA1G
Downregulation	mRNA surveillance pathway	2/98	0.489007	0.841442	1.22804	0.878513	CPSF4;PPP2R5B
Downregulation	mTOR signaling pathway	3/154	0.47623	0.841442	1.17135	0.868968	EIF4EBP1;WNT7A;GRB2
Downregulation	Basal transcription factors	1/45	0.531719	0.84342	1.3392	0.845895	GTF2IRD1
Downregulation	Glycosphingolipid biosynthesis	1/45	0.531719	0.84342	1.3392	0.845895	ST6GALNAC4
Downregulation	Viral protein interaction with cytokine and cytokine receptor	2/100	0.499673	0.841442	1.20285	0.834541	CXCL10;ACKR3
Downregulation	cAMP signaling pathway	4/216	0.488083	0.841442	1.11229	0.797815	ATP2A3;CACNA1D;GRIN2C;VAV1
Downregulation	Longevity regulating pathway	2/102	0.510195	0.841442	1.17867	0.793203	EIF4EBP1;HSPA2
Downregulation	Nucleotide excision repair	1/47	0.547264	0.845277	1.28085	0.772125	LIG1
Downregulation	Other types of O-glycan biosynthesis	1/47	0.547264	0.845277	1.28085	0.772125	GALNTL6
Downregulation	T cell receptor signaling pathway	2/104	0.520572	0.84342	1.15545	0.754305	GRB2;VAV1
Downregulation	Intestinal immune network for IgA production	1/48	0.554842	0.845277	1.25353	0.738419	ITGB7
Downregulation	Neuroactive ligand-receptor interaction	6/341	0.506094	0.841442	1.05557	0.718878	P2RY6;GRM4;TBXA2R;PENK;PRLHR;GRIN2C
Downregulation	Parathyroid hormone synthesis, secretion and action	2/106	0.530802	0.84342	1.13311	0.717674	CYP27B1;FGFR1
Downregulation	Ether lipid metabolism	1/49	0.562294	0.845277	1.22735	0.706624	TMEM86B
Downregulation	Hepatocellular carcinoma	3/168	0.534293	0.84342	1.07119	0.671433	WNT7A;GRB2;AXIN2
Downregulation	Coronavirus disease	4/232	0.544113	0.845277	1.03339	0.628917	CXCL10;MX2;ISG15;IRF9
Downregulation	TNF signaling pathway	2/112	0.560589	0.845277	1.07097	0.619846	CXCL10;TNFAIP3
Downregulation	Serotonergic synapse	2/113	0.56542	0.845277	1.06127	0.605123	DDC;CACNA1D
Downregulation	Chemical carcinogenesis	4/239	0.56762	0.845277	1.00224	0.567574	STAT5A;EIF4EBP1;GRB2;CACNA1D
Downregulation	Amyotrophic lateral sclerosis	6/364	0.569893	0.845277	0.986579	0.55476	NOS2;NOS1;NRG2;GRIN2C;NUP160;TUBA8
Downregulation	Regulation of lipolysis in adipocytes	1/55	0.604466	0.859201	1.09065	0.549043	PLIN1
Downregulation	Tuberculosis	3/180	0.581055	0.856088	0.997952	0.541798	CYP27B1;NOS2;RFX5
Downregulation	Pyrimidine metabolism	1/56	0.611089	0.859201	1.07076	0.527363	UCKL1
Downregulation	Neurotrophin signaling pathway	2/119	0.593605	0.859201	1.00654	0.524952	ZNF274;GRB2
Downregulation	Sphingolipid signaling pathway	2/119	0.593605	0.859201	1.00654	0.524952	PPP2R5B;NSMAF
Downregulation	AMPK signaling pathway	2/120	0.598168	0.859201	0.997958	0.512835	EIF4EBP1;PPP2R5B
Downregulation	Legionellosis	1/57	0.617602	0.859201	1.05159	0.506771	HSPA2
Downregulation	RNA transport	3/186	0.603297	0.859201	0.964935	0.487625	EIF4EBP1;RPP25;NUP160
Downregulation	Platelet activation	2/124	0.616034	0.859201	0.96504	0.467517	TBXA2R;TBXAS1
Downregulation	Long-term depression	1/60	0.636496	0.859201	0.997964	0.450857	NOS1
Downregulation	Arachidonic acid metabolism	1/61	0.642585	0.859201	0.981281	0.433978	TBXAS1
Downregulation	Glycerolipid metabolism	1/61	0.642585	0.859201	0.981281	0.433978	DGKD
Downregulation	Purine metabolism	2/129	0.637504	0.859201	0.92681	0.417245	AMPD2;PFAS
Downregulation	FoxO signaling pathway	2/131	0.645825	0.859201	0.912347	0.398902	PLK1;GRB2
Downregulation	Natural killer cell mediated cytotoxicity	2/131	0.645825	0.859201	0.912347	0.398902	GRB2;VAV1
Downregulation	Vascular smooth muscle contraction	2/133	0.653994	0.859201	0.898326	0.38148	NPPB;CACNA1D
Downregulation	Systemic lupus erythematosus	2/135	0.662013	0.859201	0.884727	0.364923	MACROH2A2;H3-3B
Downregulation	Estrogen signaling pathway	2/137	0.669883	0.859201	0.871531	0.349181	GRB2;HSPA2
Downregulation	Yersinia infection	2/137	0.669883	0.859201	0.871531	0.349181	WAS;VAV1
Downregulation	Long-term potentiation	1/67	0.67704	0.859201	0.891801	0.347824	GRIN2C
Downregulation	Retinol metabolism	1/68	0.682452	0.859201	0.878446	0.335622	RDH10
Downregulation	Fluid shear stress and atherosclerosis	2/139	0.677603	0.859201	0.85872	0.334208	ACVR1;CYBA
Downregulation	Adipocytokine signaling pathway	1/69	0.687773	0.859201	0.865483	0.323948	ACSL5
Downregulation	Renal cell carcinoma	1/69	0.687773	0.859201	0.865483	0.323948	GRB2
Downregulation	Renin secretion	1/69	0.687773	0.859201	0.865483	0.323948	CACNA1D
Downregulation	Epithelial cell signaling in Helicobacter pylori infection	1/70	0.693005	0.859201	0.852896	0.312773	CSK
Downregulation	Human immunodeficiency virus 1 infection	3/212	0.690401	0.859201	0.843768	0.312601	WEE1;AP1G2;TAPBP
Downregulation	Spinocerebellar ataxia	2/143	0.692604	0.859201	0.834188	0.306395	ATP2A3;GRIN2C
Downregulation	Lipid and atherosclerosis	3/215	0.699468	0.859201	0.831699	0.297279	CYBA;HSPA2;VAV1
Downregulation	Retrograde endocannabinoid signaling	2/148	0.710541	0.859201	0.805413	0.275233	SLC32A1;CACNA1D
Downregulation	Spliceosome	2/150	0.717468	0.859201	0.794448	0.263778	HSPA2;SNRPA
Downregulation	Glioma	1/75	0.717884	0.859201	0.795065	0.263523	GRB2
Downregulation	Thyroid hormone synthesis	1/75	0.717884	0.859201	0.795065	0.263523	DUOXA2
Downregulation	Cytokine-cytokine receptor interaction	4/295	0.728907	0.859201	0.807039	0.255193	ACVR1;CXCL10;ACKR3;CSF2RA
Downregulation	Pancreatic cancer	1/76	0.722613	0.859201	0.784424	0.254845	ERBB2
Downregulation	Pertussis	1/76	0.722613	0.859201	0.784424	0.254845	NOS2
Downregulation	Human cytomegalovirus infection	3/225	0.728235	0.859201	0.793827	0.251747	EIF4EBP1;GRB2;TAPBP
Downregulation	Bacterial invasion of epithelial cells	1/77	0.727263	0.859201	0.774064	0.246514	HCLS1
Downregulation	Oxytocin signaling pathway	2/154	0.730904	0.859201	0.773383	0.242435	CACNA1D;RYR3
Downregulation	Cellular senescence	2/156	0.737417	0.862271	0.763261	0.232491	EIF4EBP1;CACNA1D
Downregulation	MicroRNAs in cancer	4/310	0.763545	0.87418	0.766885	0.206892	MARCKS;ERBB2;GRB2;SOX4
Downregulation	Hepatitis B	2/162	0.756155	0.87418	0.734413	0.205275	STAT5A;GRB2
Downregulation	Insulin secretion	1/86	0.765766	0.87418	0.691786	0.184623	CACNA1D
Downregulation	Taste transduction	1/86	0.765766	0.87418	0.691786	0.184623	GRM4
Downregulation	Shigellosis	3/246	0.781582	0.87418	0.724441	0.178528	CYTH4;HCLS1;H3-3B
Downregulation	Parkinson disease	3/249	0.788453	0.87418	0.715496	0.170061	UBA7;RYR3;TUBA8
Downregulation	PD-L1 expression and PD-1 checkpoint pathway in cancer	1/89	0.777356	0.87418	0.6681	0.168266	BATF3
Downregulation	Endocytosis	3/252	0.795145	0.87418	0.706767	0.162013	CYTH4;HSPA2;FGFR4
Downregulation	Morphine addiction	1/91	0.784763	0.87418	0.653187	0.158315	SLC32A1
Downregulation	Phosphatidylinositol signaling system	1/97	0.805542	0.87418	0.612175	0.132377	DGKD
Downregulation	Glycerophospholipid metabolism	1/98	0.808805	0.87418	0.605833	0.128556	DGKD
Downregulation	Progesterone-mediated oocyte maturation	1/100	0.815169	0.87418	0.593533	0.121294	PLK1
Downregulation	Melanogenesis	1/101	0.818271	0.87418	0.587568	0.117843	WNT7A
Downregulation	Chagas disease	1/102	0.821321	0.87418	0.58172	0.114506	NOS2
Downregulation	Pancreatic secretion	1/102	0.821321	0.87418	0.58172	0.114506	ATP2A3
Downregulation	Kaposi sarcoma-associated herpesvirus infection	2/193	0.835553	0.87418	0.614237	0.110355	HCK;IRF9
Downregulation	C-type lectin receptor signaling pathway	1/104	0.82727	0.87418	0.570366	0.108156	IRF9
Downregulation	NF-kappa B signaling pathway	1/104	0.82727	0.87418	0.570366	0.108156	TNFAIP3
Downregulation	Toll-like receptor signaling pathway	1/104	0.82727	0.87418	0.570366	0.108156	CXCL10
Downregulation	Th17 cell differentiation	1/107	0.835824	0.87418	0.554139	0.0993779	STAT5A
Downregulation	Drug metabolism	1/108	0.83858	0.87418	0.548932	0.0966368	UCKL1
Downregulation	Insulin resistance	1/108	0.83858	0.87418	0.548932	0.0966368	SLC27A3
Downregulation	Ribosome biogenesis in eukaryotes	1/108	0.83858	0.87418	0.548932	0.0966368	RPP25
Downregulation	Diabetic cardiomyopathy	2/203	0.855699	0.883689	0.583378	0.090912	ATP2A3;CYBA
Downregulation	Cholinergic synapse	1/113	0.851686	0.883674	0.524292	0.0841688	CACNA1D
Downregulation	Thyroid hormone signaling pathway	1/121	0.870483	0.894776	0.489139	0.0678471	ATP2A3
Downregulation	Human T-cell leukemia virus 1 infection	2/219	0.883295	0.903742	0.53992	0.0670018	STAT5A;SPI1
Downregulation	Ubiquitin mediated proteolysis	1/140	0.906147	0.92179	0.421868	0.0415765	UBA7
Downregulation	Apoptosis	1/142	0.909278	0.92179	0.415841	0.0395486	TUBA8
Downregulation	Salmonella infection	2/249	0.922335	0.930758	0.473611	0.0382901	CYTH4;TUBA8
Downregulation	Herpes simplex virus 1 infection	3/498	0.990346	0.994444	0.351021	0.0034051	EIF4EBP1;IRF9;TAPBP
Downregulation	Huntington disease	1/306	0.994444	0.994444	0.190627	0.001062	TUBA8
1The functional enrichment analysis was performed per tissue based on KEGG human pathways (updated in 2021).

## Sheet: Pons
Supplementary Table 6E. Pathway enrichment analysis of genes differentially expressed in the pons of 1 month-pregnant vs non-pregnant goats.1
Regulation sense	Term	Overlap	P-value	q-value	Odds ratio	Combined score	Gene symbols
Upregulation	Chagas disease	5/102	0.000320307	0.056374	9.18872	73.9346	C1QB;C1QA;PLCB3;TGFB1;C1QC
Upregulation	Chemokine signaling pathway	6/192	0.000896168	0.0788627	5.77654	40.5362	PLCB3;SHC1;WAS;ADCY2;JAK3;VAV2
Upregulation	GABAergic synapse	4/89	0.00179513	0.0851752	8.31891	52.5978	SLC6A13;SLC6A12;ADCY2;GABRE
Upregulation	Inflammatory mediator regulation of TRP channels	4/98	0.00255205	0.0851752	7.519	44.8949	PLCB3;ITPR3;ADCY2;ASIC2
Upregulation	Amoebiasis	4/102	0.00294964	0.0851752	7.21064	42.0097	PLCB3;TGFB1;LAMA2;HSPB1
Upregulation	C-type lectin receptor signaling pathway	4/104	0.00316347	0.0851752	7.06571	40.6709	CARD9;ITPR3;IRF9;NFATC4
Upregulation	Parathyroid hormone synthesis, secretion and action	4/106	0.00338765	0.0851752	6.92647	39.3951	PLCB3;ITPR3;ADCY2;PTH1R
Upregulation	NOD-like receptor signaling pathway	5/181	0.00410285	0.0870191	5.04402	27.7223	PLCB3;CARD9;CYBA;ITPR3;IRF9
Upregulation	Growth hormone synthesis, secretion and action	4/119	0.00511311	0.0870191	6.13944	32.3914	PLCB3;SHC1;ITPR3;ADCY2
Upregulation	Cortisol synthesis and secretion	3/65	0.00639481	0.0870191	8.48787	42.883	PLCB3;ADCY2;ITPR3
Upregulation	Relaxin signaling pathway	4/129	0.00678351	0.0870191	5.64543	28.1891	PLCB3;TGFB1;SHC1;ADCY2
Upregulation	Vascular smooth muscle contraction	4/133	0.00754184	0.0870191	5.46927	26.7299	PLCB3;RAMP2;ITPR3;ADCY2
Upregulation	Rap1 signaling pathway	5/210	0.00761947	0.0870191	4.3241	21.0889	PLCB3;ANGPT2;LPAR5;ADCY2;VAV2
Upregulation	Apelin signaling pathway	4/137	0.00835406	0.0870191	5.30371	25.3783	PLCB3;ITPR3;ADCY2;KLF2
Upregulation	Estrogen signaling pathway	4/137	0.00835406	0.0870191	5.30371	25.3783	PLCB3;SHC1;ITPR3;ADCY2
Upregulation	Inositol phosphate metabolism	3/73	0.00880639	0.0870191	7.51479	35.5621	PLCB3;ISYNA1;PLCH2
Upregulation	Thyroid hormone synthesis	3/75	0.00948152	0.0870191	7.30531	34.0311	PLCB3;ADCY2;ITPR3
Upregulation	Gastric acid secretion	3/76	0.0098301	0.0870191	7.20487	33.3031	PLCB3;ADCY2;ITPR3
Upregulation	Pertussis	3/76	0.0098301	0.0870191	7.20487	33.3031	C1QB;C1QA;C1QC
Upregulation	Synaptic vesicle cycle	3/78	0.0105495	0.0870191	7.01204	31.9165	SLC6A5;SLC6A13;SLC6A12
Upregulation	Phospholipase D signaling pathway	4/148	0.0108774	0.0870191	4.89583	22.1344	PLCB3;LPAR5;SHC1;ADCY2
Upregulation	Retrograde endocannabinoid signaling	4/148	0.0108774	0.0870191	4.89583	22.1344	PLCB3;ITPR3;ADCY2;GABRE
Upregulation	Oxytocin signaling pathway	4/154	0.0124404	0.0929202	4.69857	20.6117	PLCB3;ITPR3;ADCY2;NFATC4
Upregulation	Complement and coagulation cascades	3/85	0.0133032	0.0929202	6.41118	27.6947	C1QB;C1QA;C1QC
Upregulation	Taste transduction	3/86	0.0137268	0.0929202	6.33362	27.1611	PLCB3;ITPR3;ASIC2
Upregulation	Insulin secretion	3/86	0.0137268	0.0929202	6.33362	27.1611	PLCB3;ADCY2;ITPR3
Upregulation	Gap junction	3/88	0.014597	0.0951511	6.18397	26.1392	PLCB3;ADCY2;ITPR3
Upregulation	cGMP-PKG signaling pathway	4/167	0.0163022	0.0991866	4.32099	17.7872	PLCB3;ITPR3;ADCY2;NFATC4
Upregulation	Salivary secretion	3/93	0.0169068	0.0991866	5.83894	23.8231	PLCB3;ADCY2;ITPR3
Upregulation	GnRH signaling pathway	3/93	0.0169068	0.0991866	5.83894	23.8231	PLCB3;ADCY2;ITPR3
Upregulation	Staphylococcus aureus infection	3/95	0.0178847	0.100473	5.71143	22.9817	C1QB;C1QA;C1QC
Upregulation	Dilated cardiomyopathy	3/96	0.0183852	0.100473	5.64973	22.5775	TGFB1;LAMA2;ADCY2
Upregulation	Circadian entrainment	3/97	0.0188935	0.100473	5.58934	22.1837	PLCB3;ITPR3;ADCY2
Upregulation	Aldosterone synthesis and secretion	3/98	0.0194096	0.100473	5.53023	21.8001	PLCB3;ITPR3;ADCY2
Upregulation	Prion disease	5/273	0.0215219	0.105362	3.29703	12.6562	C1QB;C1QA;CYBA;ITPR3;C1QC
Upregulation	Pancreatic secretion	3/102	0.0215514	0.105362	5.30571	20.3597	PLCB3;ITPR3;ADCY2
Upregulation	Th17 cell differentiation	3/107	0.0244036	0.113027	5.04935	18.7484	TGFB1;JAK3;IL27RA
Upregulation	Glucagon signaling pathway	3/107	0.0244036	0.113027	5.04935	18.7484	PLCB3;ITPR3;ADCY2
Upregulation	Kaposi sarcoma-associated herpesvirus infection	4/193	0.0260921	0.117749	3.72166	13.5696	ANGPT2;ITPR3;IRF9;NFATC4
Upregulation	Cholinergic synapse	3/113	0.0280825	0.120362	4.77249	17.0502	PLCB3;ITPR3;ADCY2
Upregulation	Glutamatergic synapse	3/114	0.0287227	0.120362	4.72925	16.7892	PLCB3;ITPR3;ADCY2
Upregulation	Leukocyte transendothelial migration	3/114	0.0287227	0.120362	4.72925	16.7892	CDH5;CYBA;VAV2
Upregulation	Focal adhesion	4/201	0.0296831	0.121494	3.56907	12.5531	LAMA2;SHC1;CHAD;VAV2
Upregulation	Pathways in cancer	7/531	0.0351183	0.139036	2.37272	7.9463	DLL4;PLCB3;TGFB1;LPAR5;LAMA2;ADCY2;JAK3
Upregulation	Platelet activation	3/124	0.0355489	0.139036	4.33621	14.4693	PLCB3;ITPR3;ADCY2
Upregulation	Osteoclast differentiation	3/127	0.0377458	0.142032	4.23066	13.8634	TGFB1;CYBA;IRF9
Upregulation	Endocrine and other factor-regulated calcium reabsorption	2/53	0.0379291	0.142032	6.8225	22.3235	PLCB3;PTH1R
Upregulation	Human T-cell leukemia virus 1 infection	4/219	0.0387879	0.142222	3.26728	10.6175	TGFB1;ADCY2;JAK3;NFATC4
Upregulation	Human cytomegalovirus infection	4/225	0.0421409	0.151363	3.1776	10.0626	PLCB3;ITPR3;ADCY2;NFATC4
Upregulation	Systemic lupus erythematosus	3/135	0.0439357	0.154654	3.97265	12.4146	C1QB;C1QA;C1QC
Upregulation	Coronavirus disease	4/232	0.0462543	0.157631	3.07895	9.46346	C1QB;C1QA;IRF9;C1QC
Upregulation	Fluid shear stress and atherosclerosis	3/139	0.0472091	0.157631	3.85502	11.77	CDH5;CYBA;KLF2
Upregulation	Long-term depression	2/60	0.0474683	0.157631	5.99698	18.2769	PLCB3;ITPR3
Upregulation	GnRH secretion	2/64	0.0532703	0.173622	5.60894	16.4475	PLCB3;ITPR3
Upregulation	PI3K-Akt signaling pathway	5/354	0.0553934	0.177259	2.52136	7.29504	ANGPT2;LPAR5;LAMA2;CHAD;JAK3
Upregulation	Long-term potentiation	2/67	0.0577782	0.181589	5.34926	15.2515	PLCB3;ITPR3
Upregulation	Renin secretion	2/69	0.0608548	0.186166	5.18905	14.5255	PLCB3;ITPR3
Upregulation	Cushing syndrome	3/155	0.0614576	0.186166	3.44644	9.61352	PLCB3;ITPR3;ADCY2
Upregulation	Cellular senescence	3/156	0.062408	0.186166	3.42374	9.49766	TGFB1;ITPR3;NFATC4
Upregulation	Hepatitis B	3/162	0.0682528	0.196926	3.29354	8.84162	TGFB1;JAK3;NFATC4
Upregulation	JAK-STAT signaling pathway	3/162	0.0682528	0.196926	3.29354	8.84162	JAK3;IRF9;IL27RA
Upregulation	Chronic myeloid leukemia	2/76	0.0720452	0.201934	4.69654	12.3541	TGFB1;SHC1
Upregulation	Wnt signaling pathway	3/166	0.0722833	0.201934	3.21206	8.43861	PLCB3;SOX17;NFATC4
Upregulation	Leishmaniasis	2/77	0.0736948	0.202661	4.63368	12.0838	TGFB1;CYBA
Upregulation	Axon guidance	3/182	0.0894295	0.242148	2.92258	7.056	SLIT2;EPHB4;NFATC4
Upregulation	ECM-receptor interaction	2/88	0.0925998	0.246933	4.03876	9.6101	LAMA2;CHAD
Upregulation	Hypertrophic cardiomyopathy	2/90	0.0961756	0.25264	3.94657	9.24121	TGFB1;LAMA2
Upregulation	Morphine addiction	2/91	0.0979782	0.253591	3.90203	9.06446	ADCY2;GABRE
Upregulation	Th1 and Th2 cell differentiation	2/92	0.0997904	0.254538	3.85848	8.89257	DLL4;JAK3
Upregulation	TGF-beta signaling pathway	2/94	0.103443	0.25948	3.77422	8.5627	TGFB1;INHBB
Upregulation	Glycosaminoglycan degradation	1/19	0.104677	0.25948	9.5971	21.6595	HYAL1
Upregulation	Fc gamma R-mediated phagocytosis	2/97	0.108989	0.260027	3.65448	8.10017	WAS;VAV2
Upregulation	Phosphatidylinositol signaling system	2/97	0.108989	0.260027	3.65448	8.10017	PLCB3;ITPR3
Upregulation	One carbon pool by folate	1/20	0.109874	0.260027	9.09153	20.0779	ALDH1L1
Upregulation	Hematopoietic cell lineage	2/99	0.11273	0.260027	3.57877	7.81158	CD5;ANPEP
Upregulation	Diabetic cardiomyopathy	3/203	0.11423	0.260027	2.61292	5.66884	PLCB3;TGFB1;CYBA
Upregulation	AGE-RAGE signaling pathway in diabetic complications	2/100	0.114613	0.260027	3.54207	7.6728	PLCB3;TGFB1
Upregulation	Melanogenesis	2/101	0.116504	0.260027	3.50611	7.53754	PLCB3;ADCY2
Upregulation	Proteoglycans in cancer	3/205	0.116717	0.260027	2.58679	5.55643	TGFB1;ITPR3;VAV2
Upregulation	Protein digestion and absorption	2/103	0.12031	0.264683	3.43634	7.27707	COL16A1;COL11A2
Upregulation	Renin-angiotensin system	1/23	0.125289	0.272233	7.85059	16.3067	ANPEP
Upregulation	Lipid and atherosclerosis	3/215	0.129449	0.277841	2.46352	5.03659	PLCB3;CYBA;VAV2
Upregulation	Toxoplasmosis	2/112	0.137799	0.292201	3.15375	6.2506	TGFB1;LAMA2
Upregulation	Serotonergic synapse	2/113	0.139776	0.292864	3.12518	6.14946	PLCB3;ITPR3
Upregulation	Collecting duct acid secretion	1/27	0.145431	0.301128	6.64147	12.8051	SLC12A7
Upregulation	Neurotrophin signaling pathway	2/119	0.151763	0.310585	2.96401	5.58845	SHC1;ARHGDIB
Upregulation	Calcium signaling pathway	3/240	0.163245	0.330242	2.20085	3.98905	PLCB3;ITPR3;ADCY2
Upregulation	Oocyte meiosis	2/129	0.172162	0.340967	2.72924	4.80162	ITPR3;ADCY2
Upregulation	SNARE interactions in vesicular transport	1/33	0.174785	0.340967	5.39457	9.4092	VAMP5
Upregulation	FoxO signaling pathway	2/131	0.176296	0.340967	2.68666	4.66295	TGFB1;KLF2
Upregulation	Natural killer cell mediated cytotoxicity	2/131	0.176296	0.340967	2.68666	4.66295	SHC1;VAV2
Upregulation	Dopaminergic synapse	2/132	0.178368	0.341227	2.66586	4.59568	PLCB3;ITPR3
Upregulation	Yersinia infection	2/137	0.188788	0.353476	2.56647	4.27864	WAS;VAV2
Upregulation	Insulin signaling pathway	2/137	0.188788	0.353476	2.56647	4.27864	SHC1;TRIP10
Upregulation	Measles	2/139	0.19298	0.355293	2.52875	4.16022	JAK3;IRF9
Upregulation	African trypanosomiasis	1/37	0.193796	0.355293	4.7942	7.86704	PLCB3
Upregulation	Primary immunodeficiency	1/38	0.198481	0.358043	4.66439	7.54262	JAK3
Upregulation	Signaling pathways regulating pluripotency of stem cells	2/143	0.201399	0.358043	2.45651	3.93648	INHBB;JAK3
Upregulation	Spinocerebellar ataxia	2/143	0.201399	0.358043	2.45651	3.93648	PLCB3;ITPR3
Upregulation	Nicotine addiction	1/40	0.207769	0.365674	4.42475	6.95273	GABRE
Upregulation	Breast cancer	2/147	0.209861	0.365699	2.38826	3.72882	DLL4;SHC1
Upregulation	Gastric cancer	2/149	0.214106	0.369438	2.35553	3.63054	TGFB1;SHC1
Upregulation	Adrenergic signaling in cardiomyocytes	2/150	0.216232	0.369483	2.3395	3.58272	PLCB3;ADCY2
Upregulation	Vasopressin-regulated water reabsorption	1/44	0.226027	0.382508	4.01234	5.96674	ARHGDIB
Upregulation	Necroptosis	2/159	0.23544	0.391793	2.20438	3.18819	JAK3;IRF9
Upregulation	Carbohydrate digestion and absorption	1/47	0.239446	0.391793	3.75009	5.36048	PLCB3
Upregulation	MAPK signaling pathway	3/294	0.243324	0.391793	1.78752	2.52641	TGFB1;ANGPT2;HSPB1
Upregulation	Intestinal immune network for IgA production	1/48	0.243868	0.391793	3.67012	5.17901	TGFB1
Upregulation	Hippo signaling pathway	2/163	0.244012	0.391793	2.14918	3.0315	TGFB1;WTIP
Upregulation	Cytokine-cytokine receptor interaction	3/295	0.244871	0.391793	1.78131	2.50634	TGFB1;INHBB;IL27RA
Upregulation	Arginine and proline metabolism	1/50	0.252635	0.396742	3.51996	4.8428	P4HA3
Upregulation	Malaria	1/50	0.252635	0.396742	3.51996	4.8428	TGFB1
Upregulation	Hepatocellular carcinoma	2/168	0.254744	0.396742	2.08391	2.84974	TGFB1;SHC1
Upregulation	Ovarian steroidogenesis	1/51	0.256981	0.396742	3.44939	4.68688	ADCY2
Upregulation	Regulation of lipolysis in adipocytes	1/55	0.274114	0.419513	3.19324	4.13273	ADCY2
Upregulation	Tuberculosis	2/180	0.28053	0.425007	1.94224	2.46874	TGFB1;CARD9
Upregulation	Glutathione metabolism	1/57	0.282533	0.425007	3.07888	3.89158	ANPEP
Upregulation	VEGF signaling pathway	1/59	0.290855	0.430172	2.97241	3.67072	HSPB1
Upregulation	Notch signaling pathway	1/59	0.290855	0.430172	2.97241	3.67072	DLL4
Upregulation	Viral myocarditis	1/60	0.29498	0.432638	2.92189	3.56717	LAMA2
Upregulation	Neutrophil extracellular trap formation	2/189	0.299836	0.434751	1.84792	2.22586	PLCB3;CYBA
Upregulation	Human papillomavirus infection	3/331	0.301361	0.434751	1.58288	1.89858	LAMA2;CHAD;IRF9
Upregulation	Inflammatory bowel disease	1/65	0.315252	0.451093	2.69293	3.10868	TGFB1
Upregulation	Fc epsilon RI signaling pathway	1/68	0.327137	0.458782	2.57197	2.87385	VAV2
Upregulation	Epstein-Barr virus infection	2/202	0.327569	0.458782	1.72667	1.92706	JAK3;IRF9
Upregulation	Viral carcinogenesis	2/203	0.329692	0.458782	1.71799	1.90628	JAK3;IRF9
Upregulation	Renal cell carcinoma	1/69	0.331053	0.458782	2.53402	2.8013	TGFB1
Upregulation	Prolactin signaling pathway	1/70	0.334946	0.460551	2.49716	2.73136	SHC1
Upregulation	Adherens junction	1/71	0.338817	0.462262	2.46137	2.66393	WAS
Upregulation	Non-small cell lung cancer	1/72	0.342666	0.463916	2.42658	2.59887	JAK3
Upregulation	Human immunodeficiency virus 1 infection	2/212	0.348711	0.464508	1.64361	1.73156	ITPR3;NFATC4
Upregulation	Glioma	1/75	0.354078	0.464508	2.32785	2.41686	SHC1
Upregulation	cAMP signaling pathway	2/216	0.357109	0.464508	1.61256	1.66048	ADCY2;VAV2
Upregulation	Pancreatic cancer	1/76	0.357839	0.464508	2.2967	2.36025	TGFB1
Upregulation	Regulation of actin cytoskeleton	2/218	0.361293	0.464508	1.59747	1.62632	LPAR5;VAV2
Upregulation	Arrhythmogenic right ventricular cardiomyopathy	1/77	0.361577	0.464508	2.26636	2.30552	LAMA2
Upregulation	Bacterial invasion of epithelial cells	1/77	0.361577	0.464508	2.26636	2.30552	SHC1
Upregulation	B cell receptor signaling pathway	1/81	0.376318	0.479942	2.15261	2.10379	VAV2
Upregulation	Ras signaling pathway	2/232	0.390291	0.491192	1.49916	1.4105	ANGPT2;SHC1
Upregulation	ErbB signaling pathway	1/85	0.390721	0.491192	2.04969	1.92622	SHC1
Upregulation	Colorectal cancer	1/86	0.39427	0.492138	2.02547	1.88515	TGFB1
Upregulation	Chemical carcinogenesis	2/239	0.404576	0.501446	1.45436	1.31608	DLL4;ADCY2
Upregulation	Bile secretion	1/90	0.408261	0.502476	1.93405	1.73261	ADCY2
Upregulation	Small cell lung cancer	1/92	0.415137	0.504737	1.89135	1.66278	LAMA2
Upregulation	Rheumatoid arthritis	1/93	0.418545	0.504737	1.8707	1.62933	TGFB1
Upregulation	Shigellosis	2/246	0.418702	0.504737	1.41214	1.2294	PLCB3;ITPR3
Upregulation	Salmonella infection	2/249	0.424706	0.508491	1.39477	1.19443	FHOD1;RHOJ
Upregulation	Choline metabolism in cancer	1/98	0.435291	0.517643	1.77382	1.47536	WAS
Upregulation	Progesterone-mediated oocyte maturation	1/100	0.441855	0.521922	1.73781	1.4194	ADCY2
Upregulation	Longevity regulating pathway	1/102	0.448343	0.526056	1.70323	1.36632	ADCY2
Upregulation	T cell receptor signaling pathway	1/104	0.454756	0.530047	1.66999	1.31594	VAV2
Upregulation	HIF-1 signaling pathway	1/109	0.470468	0.544753	1.59227	1.20061	ANGPT2
Upregulation	Sphingolipid signaling pathway	1/119	0.500558	0.575805	1.4566	1.00801	PLCB3
Upregulation	Thyroid hormone signaling pathway	1/121	0.506369	0.578708	1.43217	0.974578	PLCB3
Upregulation	Cell cycle	1/124	0.514961	0.58473	1.39703	0.927159	TGFB1
Upregulation	Lysosome	1/128	0.526186	0.592708	1.35276	0.868605	HYAL1
Upregulation	Purine metabolism	1/129	0.528952	0.592708	1.34212	0.854739	ADCY2
Upregulation	Huntington disease	2/306	0.53209	0.592708	1.12996	0.712942	PLCB3;TGM2
Upregulation	MicroRNAs in cancer	2/310	0.539107	0.596747	1.11506	0.688931	ST14;SHC1
Upregulation	Apoptosis	1/142	0.563484	0.619832	1.21758	0.698422	ITPR3
Upregulation	Cell adhesion molecules	1/148	0.578563	0.632467	1.16752	0.638878	CDH5
Upregulation	Phagosome	1/152	0.588328	0.63816	1.13637	0.602808	CYBA
Upregulation	Neuroactive ligand-receptor interaction	2/341	0.591023	0.63816	1.01149	0.531942	PTH1R;GABRE
Upregulation	Non-alcoholic fatty liver disease	1/155	0.595505	0.639078	1.11406	0.577469	TGFB1
Upregulation	Hepatitis C	1/157	0.60022	0.640234	1.09967	0.561335	IRF9
Upregulation	Tight junction	1/169	0.627387	0.664309	1.0205	0.475747	WAS
Upregulation	Influenza A	1/172	0.633888	0.664309	1.00244	0.456996	IRF9
Upregulation	Alzheimer disease	2/369	0.634113	0.664309	0.93298	0.424998	PLCB3;ITPR3
Upregulation	Alcoholism	1/186	0.662769	0.690221	0.925922	0.380858	SHC1
Upregulation	Transcriptional misregulation in cancer	1/192	0.674444	0.698248	0.896563	0.353126	LMO2
Upregulation	Pathogenic Escherichia coli infection	1/197	0.683867	0.703863	0.873469	0.331911	LPAR5
Upregulation	Thermogenesis	1/232	0.742669	0.75994	0.739808	0.220097	ADCY2
Upregulation	Pathways of neurodegeneration	2/475	0.76572	0.775996	0.719966	0.192187	PLCB3;ITPR3
Upregulation	Parkinson disease	1/249	0.767178	0.775996	0.688499	0.182477	ITPR3
Upregulation	Herpes simplex virus 1 infection	2/498	0.788239	0.792743	0.685767	0.163181	CARD9;IRF9
Upregulation	Amyotrophic lateral sclerosis	1/364	0.881973	0.881973	0.467625	0.0587307	ITPR3
Downregulation	D-Glutamine and D-glutamate metabolism	1/5	0.0119436	0.311166	106.106	469.792	GLS
Downregulation	ECM-receptor interaction	2/88	0.018938	0.311166	10.0435	39.8383	SV2B;CD47
Downregulation	Salmonella infection	3/249	0.0218535	0.311166	5.34038	20.4184	CYFIP2;NCKAP1;PIK3C3
Downregulation	Serotonergic synapse	2/113	0.0301457	0.311166	7.77164	27.2141	DDC;ALOX12
Downregulation	Glutamatergic synapse	2/114	0.0306378	0.311166	7.70186	26.845	SLC17A6;GLS
Downregulation	Dopaminergic synapse	2/132	0.0400271	0.311166	6.62943	21.3348	DDC;SCN1A
Downregulation	Phenylalanine metabolism	1/17	0.0400415	0.311166	26.5106	85.307	DDC
Downregulation	Arginine biosynthesis	1/22	0.0515166	0.311166	20.1935	59.891	GLS
Downregulation	Proximal tubule bicarbonate reclamation	1/23	0.0537955	0.311166	19.2747	56.3315	GLS
Downregulation	Citrate cycle (TCA cycle)	1/30	0.0695981	0.311166	14.617	38.9546	SUCLA2
Downregulation	Propanoate metabolism	1/34	0.0785118	0.311166	12.8427	32.6783	SUCLA2
Downregulation	Pathogenic Escherichia coli infection	2/197	0.0811048	0.311166	4.40513	11.0657	CYFIP2;NCKAP1
Downregulation	Tyrosine metabolism	1/36	0.0829373	0.311166	12.1076	30.1439	DDC
Downregulation	Alanine, aspartate and glutamate metabolism	1/37	0.0851422	0.311166	11.7707	28.9963	GLS
Downregulation	Nicotine addiction	1/40	0.0917258	0.311166	10.8636	25.9526	SLC17A6
Downregulation	Tryptophan metabolism	1/42	0.0960891	0.311166	10.3326	24.204	DDC
Downregulation	Regulation of actin cytoskeleton	2/218	0.0963194	0.311166	3.97262	9.29628	CYFIP2;NCKAP1
Downregulation	Porphyrin and chlorophyll metabolism	1/43	0.0982631	0.311166	10.0861	23.4009	COX15
Downregulation	Thermogenesis	2/232	0.106883	0.316919	3.72817	8.33626	RPS6KA3;COX15
Downregulation	Cocaine addiction	1/49	0.1112	0.316919	8.8227	19.3784	DDC
Downregulation	Arachidonic acid metabolism	1/61	0.13653	0.367429	7.0539	14.0458	ALOX12
Downregulation	Long-term potentiation	1/67	0.148929	0.367429	6.4107	12.2078	RPS6KA3
Downregulation	Amphetamine addiction	1/69	0.153023	0.367429	6.22153	11.6789	DDC
1The functional enrichment analysis was performed per tissue based on KEGG human pathways (updated in 2021).	Central carbon metabolism in cancer	1/70	0.155063	0.367429	6.13105	11.4278	GLS
Downregulation	Inositol phosphate metabolism	1/73	0.161153	0.367429	5.8747	10.7237	PIK3C3
Downregulation	Synaptic vesicle cycle	1/78	0.171209	0.375342	5.49185	9.69242	SLC17A6
Downregulation	GABAergic synapse	1/89	0.192917	0.393609	4.80271	7.90284	GLS
Downregulation	Neuroactive ligand-receptor interaction	2/341	0.197172	0.393609	2.51545	4.08429	GLRB;TAC1
Downregulation	Phosphatidylinositol signaling system	1/97	0.208354	0.393609	4.40071	6.90258	PIK3C3
Downregulation	Inflammatory mediator regulation of TRP channels	1/98	0.210263	0.393609	4.35512	6.79135	ALOX12
Downregulation	Progesterone-mediated oocyte maturation	1/100	0.214068	0.393609	4.26671	6.57696	RPS6KA3
Downregulation	Insulin resistance	1/108	0.229109	0.408101	3.94611	5.81482	RPS6KA3
Downregulation	Neurotrophin signaling pathway	1/119	0.249331	0.4113	3.57627	4.96735	RPS6KA3
Downregulation	Oocyte meiosis	1/129	0.267263	0.4113	3.29521	4.3481	RPS6KA3
Downregulation	Oxidative phosphorylation	1/133	0.274318	0.4113	3.19471	4.13226	COX15
Downregulation	Apelin signaling pathway	1/137	0.281306	0.4113	3.10013	3.93192	PIK3C3
Downregulation	Autophagy	1/137	0.281306	0.4113	3.10013	3.93192	PIK3C3
Downregulation	Yersinia infection	1/137	0.281306	0.4113	3.10013	3.93192	RPS6KA3
Downregulation	Ubiquitin mediated proteolysis	1/140	0.286504	0.4113	3.03276	3.79095	FBXW7
Downregulation	Spinocerebellar ataxia	1/143	0.291666	0.4113	2.96823	3.6573	PIK3C3
Downregulation	Retrograde endocannabinoid signaling	1/148	0.300186	0.4113	2.86655	3.44947	SLC17A6
Downregulation	Phagosome	1/152	0.306931	0.4113	2.79005	3.29542	PIK3C3
Downregulation	mTOR signaling pathway	1/154	0.310279	0.4113	2.7533	3.22215	RPS6KA3
Downregulation	Protein processing in endoplasmic reticulum	1/171	0.338107	0.438002	2.47584	2.68479	HSPA4L
Downregulation	Tuberculosis	1/180	0.352391	0.438713	2.35029	2.45139	PIK3C3
Downregulation	Alcoholism	1/186	0.361745	0.438713	2.27338	2.3116	DDC
Downregulation	RNA transport	1/186	0.361745	0.438713	2.27338	2.3116	CYFIP2
Downregulation	Kaposi sarcoma-associated herpesvirus infection	1/193	0.372492	0.442334	2.18972	2.16243	PIK3C3
Downregulation	Chemical carcinogenesis	1/239	0.438833	0.509985	1.76238	1.45156	RPS6KA3
Downregulation	Shigellosis	1/246	0.448307	0.509985	1.71142	1.37303	PIK3C3
Downregulation	Endocytosis	1/252	0.456302	0.509985	1.67	1.31028	DNAJC6
Downregulation	MAPK signaling pathway	1/294	0.509181	0.557302	1.42757	0.963539	RPS6KA3
Downregulation	Huntington disease	1/306	0.52334	0.557302	1.37056	0.887471	PIK3C3
Downregulation	MicroRNAs in cancer	1/310	0.527971	0.557302	1.35254	0.86389	GLS
Downregulation	Amyotrophic lateral sclerosis	1/364	0.586333	0.601924	1.14817	0.612974	PIK3C3
Downregulation	Alzheimer disease	1/369	0.591364	0.601924	1.13228	0.594815	PIK3C3
Downregulation	Pathways of neurodegeneration	1/475	0.684983	0.684983	0.874315	0.330808	PIK3C3
1The functional enrichment analysis was performed per tissue based on KEGG human pathways (updated in 2021).
