# Supplementary material for: A protein-coding gene expression atlas from the brain of pregnant and non-pregnant goats
Source: Front Genet. 2023 Jul 14;14:1114749. doi: 10.3389/fgene.2023.1114749 (PMC10382233; doi:10.3389/fgene.2023.1114749)
Supplement: Supplementary file 5 [file Table4.XLSX]

## Sheet: Adenohypophysis
Supplementary Table 4A. Pathway enrichment analysis of the top 1000 genes most expressed in the goat adenohypophysis.
Term	Overlap	P-value	q-value	Odds ratio	Combined score	Gene symbols
Protein processing in endoplasmic reticulum	35/171	8.02615e-17	2.19916e-14	7.03272	260.641	VCP;RPN2;PRKCSH;RRBP1;HSP90B1;HERPUD1;DNAJB2;SEC61A1;ERLEC1;GANAB;HSPH1;OS9;CAPN2;MAN1C1;SEC62;UBXN4;SEC23B;MARCHF6;SEC63;SEC31A;MBTPS1;HSP90AA1;PDIA6;DDOST;PDIA4;DNAJC10;CANX;ERP29;STT3A;HYOU1;STUB1;CALR;P4HB;SEC24D;ATF4
RNA transport	24/186	9.26987e-08	1.20912e-05	3.98041	64.4585	EIF4A2;UPF2;EIF4A1;EIF5B;UPF1;FUS;SRRM1;EIF1;EEF1A1;PNN;FXR2;EIF5;DDX39B;EEF1A2;TPR;ACIN1;EIF3H;EIF3E;PABPC1;EIF4G3;EIF4G2;EIF3A;EIF4G1;EIF3B
Synaptic vesicle cycle	15/78	1.32386e-07	1.20912e-05	6.34987	100.566	ATP6V1A;NAPA;SNAP25;RAB3A;STXBP1;CLTC;CLTB;AP2A1;AP2A2;DNM2;ATP6V1B2;ATP6V1E1;ATP6V0D1;AP2M1;ATP6V0A1
Coronavirus disease	26/232	4.63875e-07	3.17755e-05	3.39281	49.4796	RPL32;RPL31;RPL8;RPL10A;C3;RPS16;C7;RPS3;RPLP2;RPL37;RPL15;RPS11;MAPK3;RPS9;STAT1;RPS5;RPL22;RPS3A;FOS;RPS28;IRF3;RPL27A;RPL27;RPL26;RPS21;RPS24
Phagosome	20/152	7.89055e-07	4.32402e-05	4.05446	56.975	ATP6V1A;DYNC1I2;DYNC1H1;ATP6AP1;TUBB;TUBB4B;ACTG1;C3;SEC61A1;TUBA1B;TUBA1A;LAMP1;HGS;LAMP2;CANX;ATP6V1B2;CALR;ATP6V1E1;ATP6V0D1;ATP6V0A1
Ribosome	20/158	1.46624e-06	6.04959e-05	3.87696	52.0785	RPS9;RPL32;RPL31;RPS5;RPL22;RPS3A;RPL10A;RPL8;RPS28;RPS16;RPL27A;RPS3;RPLP2;RPL27;RPL37;RPL26;RPL15;RPS11;RPS21;RPS24
Vibrio cholerae infection	11/50	1.54552e-06	6.04959e-05	7.48994	100.217	ATP6V1A;SEC61A1;ARF1;ATP6AP1;ATP6V1B2;GNAS;ATP6V1E1;ATP6V0D1;ACTG1;PDIA4;ATP6V0A1
Parkinson disease	25/249	5.69118e-06	0.000194923	2.99311	36.1466	GNAI2;TUBA1B;UCHL1;TUBA1A;ATP5F1B;UBB;PSMD2;UBC;PSMD1;MFN2;DRD2;ATP5PB;TUBB;TUBB4B;PSMC5;PSMC1;GNAS;VDAC2;NDUFS2;VDAC1;UBA1;MAPT;CALM2;ATF4;SLC25A6
Pathways of neurodegeneration	36/475	3.6053e-05	0.00104535	2.20861	22.5952	APP;VCP;DCTN2;GABARAP;PPP3R1;TUBA1B;UCHL1;TUBA1A;ATP5F1B;UBB;PSMD2;UBC;CAPN2;PSMD1;MFN2;NEFM;MAPK3;CSNK1A1;FUS;GPX3;ATP5PB;TUBB;TUBB4B;ATXN2L;PSMC5;PSMC1;VDAC2;CTNNB1;NDUFS2;VDAC1;UBA1;MAPT;SQSTM1;CALM2;ATF4;SLC25A6
Spliceosome	17/150	3.81513e-05	0.00104535	3.40591	34.6516	DDX5;SF3B2;SF3A1;FUS;HNRNPU;PRPF8;HNRNPM;DDX39B;U2AF2;PCBP1;SRSF2;ACIN1;SRSF4;SRSF5;SNRNP200;SRSF7;SF3B1
Dopaminergic synapse	15/132	0.000104174	0.00255015	3.40954	31.2636	FOS;PPP2R5C;COMT;GNAI2;PPP1CB;GNAO1;PPP2CA;GNG2;CALY;GNB2;GNAS;GNB3;DRD2;CALM2;ATF4
Bacterial invasion of epithelial cells	11/77	0.000112321	0.00255015	4.41966	40.1931	CTTN;SEPTIN2;CLTC;CLTB;CTNNA1;ELMO2;CTNNB1;SEPTIN9;BCAR1;ACTG1;DNM2
Endocrine and other factor-regulated calcium reabsorption	9/53	0.000120992	0.00255015	5.41538	48.8456	CLTC;CLTB;GNAS;AP2A1;ATP1A1;ATP1B1;AP2A2;AP2M1;DNM2
mRNA surveillance pathway	12/98	0.00024945	0.00479699	3.70144	30.7081	PPP1CB;UPF2;PPP2CA;PNN;UPF1;DDX39B;PABPN1;FUS;ACIN1;PPP2R5C;PABPC1;SRRM1
Lysosome	14/128	0.000262609	0.00479699	3.26197	26.8944	ABCA2;ATP6AP1;CLTC;AP1B1;CLTB;AP3D1;AP3B2;GNPTG;LAPTM4A;LAMP1;LAMP2;PSAP;ATP6V0D1;ATP6V0A1
Salmonella infection	21/249	0.000368559	0.00594198	2.45575	19.415	NCKAP1;DYNC1I2;DYNC1H1;ARF1;HSP90AA1;DCTN2;TUBB;FOS;TUBB4B;ACTG1;HSP90B1;DNM2;TUBA1B;TUBA1A;RPS3;FLNA;CTNNB1;ELMO2;FLNB;PKN1;MAPK3
Collecting duct acid secretion	6/27	0.000368663	0.00594198	7.54223	59.6261	ATP6V1A;ATP6V1B2;ATP6V1E1;ATP6V0D1;SLC12A7;ATP6V0A1
Alzheimer disease	27/369	0.000570434	0.00868327	2.11006	15.7603	APP;LRP1;RTN4;NCSTN;PPP3R1;TUBA1B;TUBA1A;ATP5F1B;PSMD2;CAPN2;PSMD1;APBB1;MAPK3;ATP5PB;CSNK1A1;TUBB;TUBB4B;PSMC5;PSMC1;VDAC2;CTNNB1;NDUFS2;VDAC1;MAPT;CALM2;ATF4;SLC25A6
Pentose phosphate pathway	6/30	0.00067329	0.00970955	6.59842	48.1905	GPI;G6PD;TALDO1;ALDOA;TKT;PFKM
Shigellosis	20/246	0.000798995	0.0109462	2.35646	16.8066	ARF1;SEPTIN2;CALCOCO2;SEPTIN9;GABARAP;SEPTIN7;ACTG1;C3;CAPNS1;CTTN;UBB;IRF3;UBC;CAPN2;ELMO2;VDAC1;TLN1;SQSTM1;BCAR1;MAPK3
Circadian entrainment	11/97	0.000861889	0.0112456	3.3883	23.9091	GNAO1;PER1;GNG2;GNB2;GNAS;GNB3;FOS;CALM2;CACNA1H;GNAI2;MAPK3
Huntington disease	23/306	0.000992261	0.0116113	2.16672	14.984	DCTN2;ATP5PB;GPX3;TUBB;CLTC;CLTB;AP2A1;TUBB4B;AP2A2;TUBA1B;PSMC5;TUBA1A;ATP5F1B;POLR2A;PSMD2;PSMC1;PSMD1;VDAC2;EP300;NDUFS2;VDAC1;AP2M1;SLC25A6
Pathogenic Escherichia coli infection	17/197	0.00100212	0.0116113	2.51041	17.336	NCKAP1;ARF1;TUBB;FOS;TUBB4B;BAIAP2;ACTG1;TUBA1B;TUBA1A;CTTN;RPS3;MYH14;MYH9;TMBIM6;EZR;SEC24D;MAPK3
Amyotrophic lateral sclerosis	26/364	0.00101705	0.0116113	2.05349	14.1503	VCP;DCTN2;GABARAP;ACTG1;PPP3R1;TUBA1B;TUBA1A;ATP5F1B;PSMD2;TPR;PSMD1;NEFM;ATP5PB;FUS;GPX3;TUBB;TUBB4B;ATXN2L;PSMC5;PSMC1;HNRNPA2B1;NDUFS2;VDAC1;SQSTM1;SRSF7;ATF4
Legionellosis	8/57	0.00107636	0.0117969	4.31541	29.4923	EEF1A1;EEF1G;C3;CLK1;ARF1;VCP;EEF1A2;HSPD1
Endocytosis	19/252	0.00254198	0.0267886	2.16755	12.9507	PSD;SH3GLB2;ARF1;CLTC;GBF1;CLTB;AP2A1;ARFGAP3;AP2A2;ARFGAP1;EPN1;DNM2;ACAP3;HGS;CHMP4B;VPS35;PIP5K1C;GIT1;AP2M1
Mitophagy	8/68	0.00338403	0.0341196	3.52224	20.0369	UBB;CALCOCO2;UBC;MFN2;TBC1D17;SQSTM1;GABARAP;ATF4
Viral carcinogenesis	16/203	0.00348668	0.0341196	2.2703	12.8472	HDAC5;USP7;YWHAB;UBR4;SCRIB;SND1;C3;DDB1;PKM;IRF3;PSMC1;EP300;ATP6V0D1;ATF4;YWHAH;MAPK3
Adherens junction	8/71	0.00442552	0.0418135	3.35399	18.1798	AFDN;CTNND1;CTNNA1;EP300;CTNNB1;BAIAP2;ACTG1;MAPK3
Estrogen signaling pathway	12/137	0.00468216	0.0427637	2.54141	13.6321	GNAO1;POMC;HSP90AA1;GABBR1;GNAS;FOS;FKBP4;CALM2;ATF4;HSP90B1;GNAI2;MAPK3
Gap junction	9/88	0.00500283	0.0442185	3.01067	15.9498	TUBA1B;TUBA1A;TUBB;GNAS;CSNK1D;DRD2;TUBB4B;GNAI2;MAPK3
Kaposi sarcoma-associated herpesvirus infection	15/193	0.00522297	0.0447217	2.23397	11.7388	STAT1;FOS;GABARAP;C3;PPP3R1;GNG2;UBB;IRF3;GNB2;UBC;CTNNB1;EP300;GNB3;CALM2;MAPK3
Human papillomavirus infection	22/331	0.00564527	0.0468729	1.89287	9.79928	ATP6V1A;ATP6AP1;CSNK1A1;STAT1;UBR4;SCRIB;RFNG;PPP2R5C;COL1A1;PPP2CA;COL1A2;PKM;IRF3;PSMC1;GNAS;ATP6V1B2;CTNNB1;EP300;ATP6V1E1;ATP6V0D1;ATP6V0A1;MAPK3
Prion disease	19/273	0.00603639	0.0483625	1.98615	10.1491	EGR1;ATP5PB;TUBB;TUBB4B;PPP3R1;TUBA1B;PSMC5;TUBA1A;ATP5F1B;C7;PSMD2;PSMC1;PSMD1;VDAC2;NDUFS2;VDAC1;ATF4;SLC25A6;MAPK3
Thyroid hormone synthesis	8/75	0.0061777	0.0483625	3.15309	16.0392	GPX3;CANX;GNAS;ATP1A1;ATP1B1;PDIA4;ATF4;HSP90B1
Relaxin signaling pathway	11/129	0.00805779	0.0613287	2.46532	11.8856	COL1A1;GNAO1;COL1A2;GNG2;GNB2;GNAS;GNB3;FOS;ATF4;GNAI2;MAPK3
Protein export	4/23	0.00917676	0.0679576	5.5428	26.0017	SEC61A1;SRPRA;SEC62;SEC63
Thyroid hormone signaling pathway	10/121	0.0137965	0.0994802	2.38012	10.1949	NCOR1;THRA;STAT1;EP300;CTNNB1;ATP1A1;ATP1B1;PFKM;ACTG1;MAPK3
Epithelial cell signaling in Helicobacter pylori infection	7/70	0.0142185	0.099894	2.93071	12.4649	ATP6V1A;ATP6AP1;ATP6V1B2;ATP6V1E1;ATP6V0D1;GIT1;ATP6V0A1
Tuberculosis	13/180	0.0158148	0.108332	2.0591	8.53869	CD74;ATP6AP1;STAT1;HSPD1;C3;PPP3R1;LAMP1;LAMP2;EP300;ATP6V0D1;CALM2;ATP6V0A1;MAPK3
Spinocerebellar ataxia	11/143	0.0165804	0.110806	2.20223	9.02812	ATXN2L;AFG3L2;PSMC5;PSMD2;PSMC1;PSMD1;VDAC2;VDAC1;ATXN10;CIC;SLC25A6
Alcoholism	13/186	0.0201835	0.129958	1.98706	7.75528	HDAC5;MACROH2A1;GNAI2;PPP1CB;GNAO1;GNG2;GNB2;GNAS;GNB3;DRD2;CALM2;ATF4;MAPK3
cGMP-PKG signaling pathway	12/167	0.0206431	0.129958	2.04631	7.94046	PPP1CB;PPP3R1;VDAC2;VDAC1;ATP1A1;ATP1B1;CALM2;GTF2I;ATF4;SLC25A6;GNAI2;MAPK3
Notch signaling pathway	6/59	0.0208692	0.129958	2.98346	11.5445	NCOR2;NCSTN;CTBP1;EP300;DTX3;RFNG
Gastric acid secretion	7/76	0.021515	0.131003	2.67503	10.2694	GNAS;ATP1A1;ATP1B1;EZR;CALM2;ACTG1;GNAI2
Vasopressin-regulated water reabsorption	5/44	0.0220025	0.131058	3.37654	12.8869	DYNC1I2;DYNC1H1;DCTN2;ARHGDIA;GNAS
Long-term depression	6/60	0.022492	0.131123	2.92806	11.1108	PPP2CA;GNAO1;GNAZ;GNAS;GNAI2;MAPK3
Citrate cycle (TCA cycle)	4/30	0.0232126	0.131422	4.04904	15.2368	MDH2;OGDH;OGDHL;ACO2
Rap1 signaling pathway	14/210	0.0235026	0.131422	1.88914	7.0855	CTNND1;RAP1GAP;GNAI2;ACTG1;GNAO1;AFDN;GNAS;CTNNB1;EVL;TLN1;DRD2;CALM2;BCAR1;MAPK3
RNA degradation	7/79	0.0259941	0.142447	2.56317	9.35527	DDX6;CNOT1;CNOT3;SKIV2L;PABPC1;PFKM;HSPD1
Growth hormone synthesis, secretion and action	9/119	0.0314362	0.167511	2.15872	7.46871	GHRHR;STAT1;GNAS;EP300;FOS;BCAR1;ATF4;GNAI2;MAPK3
Human T-cell leukemia virus 1 infection	14/219	0.0320542	0.167511	1.80535	6.211	EGR1;FOS;ETS2;PPP3R1;CANX;VDAC2;EP300;VDAC1;CALR;MSX1;TLN1;ATF4;SLC25A6;MAPK3
Melanogenesis	8/101	0.032554	0.167511	2.26851	7.7693	GNAO1;POMC;GNAS;EP300;CTNNB1;CALM2;GNAI2;MAPK3
Necroptosis	11/159	0.0330478	0.167511	1.96251	6.69177	PYGB;HSP90AA1;PARP1;STAT1;CAPN2;CHMP4B;VDAC2;VDAC1;SQSTM1;MACROH2A1;SLC25A6
Ubiquitin mediated proteolysis	10/140	0.0339803	0.167511	2.03024	6.86622	DDB1;CUL7;FZR1;HERC1;UBB;UBC;HUWE1;UBA1;STUB1;TRIP12
Chagas disease	8/102	0.0342359	0.167511	2.24426	7.5732	C3;GNAO1;PPP2CA;GNAS;CALR;FOS;GNAI2;MAPK3
Focal adhesion	13/201	0.034996	0.168226	1.82708	6.12534	ACTG1;COL1A1;PPP1CB;COL1A2;CAPN2;FLNA;CTNNB1;FLNB;PIP5K1C;TLN1;PPP1R12C;BCAR1;MAPK3
N-Glycan biosynthesis	5/50	0.0359362	0.168353	2.92542	9.72997	GANAB;RPN2;MAN1C1;STT3A;DDOST
Long-term potentiation	6/67	0.0362512	0.168353	2.59111	8.59544	PPP1CB;PPP3R1;EP300;CALM2;ATF4;MAPK3
Apoptosis	10/142	0.03691	0.168555	1.99927	6.59613	TUBA1B;TUBA1A;PARP1;LMNA;CAPN2;FOS;SPTAN1;ACTG1;ATF4;MAPK3
Hippo signaling pathway	11/163	0.0385269	0.171866	1.91047	6.22124	PPP1CB;PPP2CA;YWHAB;DLG5;TP53BP2;CTNNA1;CTNNB1;CSNK1D;SCRIB;ACTG1;YWHAH
Human cytomegalovirus infection	14/225	0.0388894	0.171866	1.75346	5.69355	GNAI2;GNAO1;PPP3R1;GNG2;IRF3;GNB2;GNAS;CTNNB1;GNB3;CALR;CALM2;BCAR1;ATF4;MAPK3
Proteoglycans in cancer	13/205	0.0400027	0.17398	1.78864	5.7573	DDX5;ACTG1;COL1A1;PPP1CB;COL1A2;CTTN;TIMP3;FLNA;CTNNB1;FLNB;EZR;PPP1R12C;MAPK3
Amphetamine addiction	6/69	0.0409914	0.175494	2.50859	8.01342	PPP1CB;PPP3R1;GNAS;FOS;CALM2;ATF4
Glucagon signaling pathway	8/107	0.043528	0.183487	2.13035	6.67728	PYGB;PPP3R1;PKM;GNAS;EP300;CALM2;PFKM;ATF4
GABAergic synapse	7/89	0.0453901	0.188438	2.24941	6.95622	GNAO1;GABBR1;GNG2;GNB2;GNB3;GABARAP;GNAI2
Tight junction	11/169	0.0478849	0.194384	1.83734	5.5836	PPP2CA;AFDN;TUBA1B;TUBA1A;CTTN;MICALL2;MYH14;MYH9;SCRIB;EZR;ACTG1
Oocyte meiosis	9/129	0.0485597	0.194384	1.97779	5.98274	PPP1CB;PPP2CA;PPP3R1;YWHAB;PPP2R5C;SMC3;CALM2;YWHAH;MAPK3
Human immunodeficiency virus 1 infection	13/212	0.049945	0.194384	1.72509	5.16982	AP1B1;FOS;GNAI2;DDB1;GNAO1;PPP3R1;GNG2;IRF3;GNB2;GNB3;CALR;CALM2;MAPK3
Morphine addiction	7/91	0.0501457	0.194384	2.19563	6.57112	GNAO1;GABBR1;GNG2;GNB2;GNAS;GNB3;GNAI2
Adrenergic signaling in cardiomyocytes	10/150	0.0503697	0.194384	1.88424	5.63079	PPP1CB;PPP2CA;GNAS;PPP2R5C;ATP1A1;ATP1B1;CALM2;ATF4;GNAI2;MAPK3
Various types of N-glycan biosynthesis	4/39	0.0539195	0.20233	3.00645	8.77962	RPN2;MAN1C1;STT3A;DDOST
Rheumatoid arthritis	7/93	0.0552049	0.20233	2.14434	6.21152	ATP6V1A;ATP6AP1;ATP6V1B2;FOS;ATP6V1E1;ATP6V0D1;ATP6V0A1
cAMP signaling pathway	13/216	0.0563312	0.20233	1.69075	4.86345	GABBR1;FOS;ATP1A1;ATP1B1;GNAI2;PPP1CB;POMC;AFDN;GNAS;EP300;DRD2;CALM2;MAPK3
Cholinergic synapse	8/113	0.0566983	0.20233	2.00799	5.76295	GNAO1;GNG2;GNB2;GNB3;FOS;ATF4;GNAI2;MAPK3
Serotonergic synapse	8/113	0.0566983	0.20233	2.00799	5.76295	GNAO1;APP;GNG2;GNB2;GNAS;GNB3;GNAI2;MAPK3
Oxidative phosphorylation	9/133	0.0568591	0.20233	1.91359	5.4866	ATP6V1A;ATP5F1B;ATP6AP1;ATP5PB;ATP6V1B2;NDUFS2;ATP6V1E1;ATP6V0D1;ATP6V0A1
Oxytocin signaling pathway	10/154	0.0581894	0.202466	1.83151	5.20892	PPP1CB;GNAO1;PPP3R1;GNAS;FOS;CALM2;PPP1R12C;ACTG1;GNAI2;MAPK3
Glutamatergic synapse	8/114	0.0591141	0.202466	1.98894	5.6253	GNAO1;PPP3R1;GNG2;GNB2;GNAS;GNB3;GNAI2;MAPK3
Leukocyte transendothelial migration	8/114	0.0591141	0.202466	1.98894	5.6253	AFDN;CTNND1;CTNNA1;CTNNB1;EZR;BCAR1;ACTG1;GNAI2
Pertussis	6/76	0.0605571	0.204848	2.25691	6.32875	C3;IRF3;FOS;CALM2;GNAI2;MAPK3
Cellular senescence	10/156	0.0623808	0.208443	1.80624	5.0114	PPP1CB;PPP3R1;CAPN2;VDAC2;VDAC1;SQSTM1;CALM2;ZFP36L1;SLC25A6;MAPK3
Leishmaniasis	6/77	0.0637357	0.210405	2.225	6.12546	EEF1A1;C3;STAT1;EEF1A2;FOS;MAPK3
Apelin signaling pathway	9/137	0.0660242	0.212831	1.8534	5.03706	EGR1;HDAC5;GNG2;GNB2;GNB3;CALM2;GABARAP;GNAI2;MAPK3
Yersinia infection	9/137	0.0660242	0.212831	1.8534	5.03706	IRF3;ELMO2;PIP5K1C;FOS;PKN1;BAIAP2;BCAR1;ACTG1;MAPK3
Aldosterone synthesis and secretion	7/98	0.0691995	0.220473	2.02599	5.41095	POMC;GNAS;ATP1A1;ATP1B1;CALM2;CACNA1H;ATF4
Type I diabetes mellitus	4/43	0.0722772	0.227632	2.69753	7.08709	PTPRN2;PTPRN;CPE;HSPD1
Platelet activation	8/124	0.0868148	0.27031	1.81653	4.43957	PPP1CB;COL1A1;COL1A2;GNAS;TLN1;ACTG1;GNAI2;MAPK3
Proteasome	4/46	0.0878673	0.270513	2.50446	6.09067	PSMC5;PSMD2;PSMC1;PSMD1
Insulin secretion	6/86	0.0966489	0.294242	1.97377	4.61204	SNAP25;RAB3A;GNAS;ATP1A1;ATP1B1;ATF4
Glycolysis / Gluconeogenesis	5/67	0.0997031	0.300205	2.12141	4.89103	GPI;PKM;ALDH2;ALDOA;PFKM
Influenza A	10/172	0.102846	0.306303	1.62648	3.69946	HNRNPUL1;IRF3;PABPN1;CALCOCO2;STAT1;EP300;VDAC1;ACTG1;SLC25A6;MAPK3
Cocaine addiction	4/49	0.104932	0.309156	2.33713	5.26892	GNAS;DRD2;ATF4;GNAI2
Regulation of actin cytoskeleton	12/218	0.107497	0.313342	1.53559	3.42482	PPP1CB;NCKAP1;MYH14;MYH9;PIP5K1C;EZR;BAIAP2;PPP1R12C;GIT1;BCAR1;ACTG1;MAPK3
Arginine and proline metabolism	4/50	0.110932	0.319952	2.28621	5.027	ALDH2;GOT2;PYCR1;CKB
Fructose and mannose metabolism	3/33	0.119854	0.342084	2.62773	5.57468	GMPPA;ALDOA;PFKM
Diabetic cardiomyopathy	11/203	0.129214	0.364996	1.50929	3.08844	COL1A1;PPP1CB;G6PD;COL1A2;ATP5F1B;PARP1;ATP5PB;VDAC2;NDUFS2;VDAC1;SLC25A6
NOD-like receptor signaling pathway	10/181	0.131018	0.366316	1.54015	3.13023	HSP90AA1;IRF3;STAT1;VDAC2;MFN2;VDAC1;TP53BP1;PKN1;GABARAP;MAPK3
Fluid shear stress and atherosclerosis	8/139	0.140298	0.388301	1.60727	3.15666	HSP90AA1;GSTA4;CTNNB1;FOS;SQSTM1;CALM2;ACTG1;HSP90B1
Hepatitis B	9/162	0.143212	0.3924	1.54853	3.00947	DDB1;ATP6AP1;IRF3;YWHAB;STAT1;EP300;FOS;ATF4;MAPK3
Prostate cancer	6/97	0.146885	0.398481	1.73418	3.32634	HSP90AA1;EP300;CTNNB1;ATF4;HSP90B1;MAPK3
Arrhythmogenic right ventricular cardiomyopathy	5/77	0.153116	0.405211	1.82582	3.42626	JUP;LMNA;CTNNA1;CTNNB1;ACTG1
Aldosterone-regulated sodium reabsorption	3/37	0.153803	0.405211	2.31811	4.33969	ATP1A1;ATP1B1;MAPK3
Thyroid cancer	3/37	0.153803	0.405211	2.31811	4.33969	TPR;CTNNB1;MAPK3
Viral myocarditis	4/60	0.178397	0.46553	1.87698	3.23543	EIF4G3;EIF4G2;ACTG1;EIF4G1
Ferroptosis	3/41	0.190328	0.491979	2.07366	3.44022	ACSL1;PCBP1;VDAC2
Parathyroid hormone synthesis, secretion and action	6/106	0.195103	0.496621	1.57737	2.57778	EGR1;GNAS;FOS;ATF4;GNAI2;MAPK3
MAPK signaling pathway	14/294	0.195748	0.496621	1.31657	2.14723	HSPB1;FOS;MAPK8IP2;MAPK8IP3;CACNA1H;MAPK8IP1;PPP3R1;STMN1;TAOK2;FLNA;FLNB;MAPT;ATF4;MAPK3
Lysine degradation	4/63	0.200854	0.501245	1.78126	2.85924	KMT2E;HADHA;ALDH2;EHMT2
Phenylalanine, tyrosine and tryptophan biosynthesis	1/6	0.20123	0.501245	5.24796	8.41409	GOT2
Proximal tubule bicarbonate reclamation	2/23	0.206404	0.509502	2.50036	3.94536	ATP1A1;ATP1B1
Fatty acid degradation	3/43	0.209345	0.510679	1.96977	3.08028	HADHA;ALDH2;ACSL1
Epstein-Barr virus infection	10/202	0.210608	0.510679	1.37019	2.13442	NCOR2;PSMC5;USP7;IRF3;STAT1;PSMD2;PSMC1;PSMD1;CALR;VIM
Cortisol synthesis and secretion	4/65	0.216269	0.519464	1.72268	2.63782	POMC;GNAS;CACNA1H;ATF4
Vascular smooth muscle contraction	7/133	0.218023	0.519464	1.46055	2.22464	PPP1CB;GNAS;MYH14;MYH9;CALM2;PPP1R12C;MAPK3
Hepatitis C	8/157	0.22123	0.522561	1.41178	2.12974	PPP2CA;IRF3;YWHAB;STAT1;CTNNB1;EIF3E;YWHAH;MAPK3
Aminoacyl-tRNA biosynthesis	4/66	0.224095	0.524804	1.69481	2.5349	AARS1;NARS1;QARS1;EPRS1
Insulin signaling pathway	7/137	0.239697	0.556585	1.41531	2.0216	PPP1CB;PYGB;PRKAR1A;INPPL1;FLOT1;CALM2;MAPK3
Renin secretion	4/69	0.247985	0.567374	1.61633	2.25379	PPP3R1;GNAS;CALM2;GNAI2
Pyruvate metabolism	3/47	0.248485	0.567374	1.79033	2.49281	PKM;ALDH2;MDH2
Central carbon metabolism in cancer	4/70	0.256069	0.571996	1.59176	2.16847	G6PD;PKM;PFKM;MAPK3
GnRH signaling pathway	5/93	0.256772	0.571996	1.49261	2.0293	EGR1;GNAS;CALM2;ATF4;MAPK3
Salivary secretion	5/93	0.256772	0.571996	1.49261	2.0293	CST3;GNAS;ATP1A1;ATP1B1;CALM2
Fatty acid elongation	2/27	0.261281	0.577347	2.09986	2.81835	HADHA;TECR
Lipid and atherosclerosis	10/215	0.267879	0.587191	1.28242	1.68923	PPP3R1;HSP90AA1;IRF3;MIB2;FOS;CALM2;ATF4;HSP90B1;HSPD1;MAPK3
Neurotrophin signaling pathway	6/119	0.273231	0.593836	1.39495	1.80986	MAGED1;KIDINS220;ARHGDIA;CALM2;ATF4;MAPK3
Transcriptional misregulation in cancer	9/192	0.275245	0.593836	1.29264	1.66763	DDX5;NCOR1;JUP;LDB1;EWSR1;FUS;SIX1;ETV1;BAIAP3
Cholesterol metabolism	3/50	0.278511	0.596189	1.67579	2.14216	LRP1;VDAC2;VDAC1
Fc gamma R-mediated phagocytosis	5/97	0.28502	0.600734	1.42741	1.79168	MARCKS;INPPL1;PIP5K1C;DNM2;MAPK3
Phosphatidylinositol signaling system	5/97	0.28502	0.600734	1.42741	1.79168	INPPL1;PI4KA;PIP5K1C;DGKZ;CALM2
Retrograde endocannabinoid signaling	7/148	0.302377	0.623348	1.30415	1.55986	GNAO1;GNG2;GNB2;GNB3;NDUFS2;GNAI2;MAPK3
Glyoxylate and dicarboxylate metabolism	2/30	0.302574	0.623348	1.87459	2.24094	MDH2;ACO2
beta-Alanine metabolism	2/30	0.302574	0.623348	1.87459	2.24094	HADHA;ALDH2
AGE-RAGE signaling pathway in diabetic complications	5/100	0.306572	0.626871	1.38212	1.63408	COL1A1;EGR1;COL1A2;STAT1;MAPK3
Sulfur metabolism	1/10	0.312373	0.634001	2.91493	3.39169	PAPSS1
Circadian rhythm	2/31	0.316264	0.63718	1.80985	2.08346	PER1;CSNK1D
Antigen processing and presentation	4/78	0.322221	0.644442	1.41909	1.60714	CD74;HSP90AA1;CANX;CALR
Protein digestion and absorption	5/103	0.328349	0.651939	1.3396	1.49189	COL1A1;COL1A2;COL5A2;ATP1A1;ATP1B1
Toll-like receptor signaling pathway	5/104	0.335644	0.661629	1.326	1.4476	IRF3;STAT1;TOLLIP;FOS;MAPK3
Hedgehog signaling pathway	3/56	0.339291	0.664041	1.48562	1.6058	CSNK1A1;CSNK1D;MEGF8
Cushing syndrome	7/155	0.343884	0.668258	1.24201	1.32578	POMC;GNAS;CTNNB1;CACNA1H;ATF4;GNAI2;MAPK3
B cell receptor signaling pathway	4/81	0.347405	0.66953	1.36358	1.44167	PPP3R1;INPPL1;FOS;MAPK3
Glutathione metabolism	3/57	0.349426	0.66953	1.45803	1.53306	G6PD;GSTA4;GPX3
Th17 cell differentiation	5/107	0.357599	0.679414	1.2868	1.32327	PPP3R1;HSP90AA1;STAT1;FOS;MAPK3
Endometrial cancer	3/58	0.359544	0.679414	1.43145	1.46425	CTNNA1;CTNNB1;MAPK3
VEGF signaling pathway	3/59	0.369639	0.693706	1.40581	1.3991	PPP3R1;HSPB1;MAPK3
Starch and sucrose metabolism	2/36	0.383512	0.710016	1.5433	1.47907	GPI;PYGB
Tyrosine metabolism	2/36	0.383512	0.710016	1.5433	1.47907	GOT2;COMT
Autophagy	6/137	0.390228	0.717601	1.20215	1.13125	PPP2CA;LAMP1;LAMP2;SQSTM1;GABARAP;MAPK3
Neutrophil extracellular trap formation	8/189	0.392965	0.717816	1.16024	1.0837	C3;HDAC5;VDAC2;VDAC1;MACROH2A1;ACTG1;SLC25A6;MAPK3
PD-L1 expression and PD-1 checkpoint pathway in cancer	4/89	0.414417	0.751989	1.23473	1.08765	PPP3R1;STAT1;FOS;MAPK3
GnRH secretion	3/64	0.41956	0.756139	1.29024	1.12064	GABBR1;CACNA1H;MAPK3
Hepatocellular carcinoma	7/168	0.422224	0.756139	1.14095	0.983747	GSTA4;CSNK1A1;CTNNB1;ARID1A;SMARCA2;ACTG1;MAPK3
PI3K-Akt signaling pathway	14/354	0.427975	0.761462	1.08081	0.917274	HSP90AA1;YWHAB;PPP2R5C;HSP90B1;COL1A1;PPP2CA;COL1A2;GNG2;GNB2;GNB3;PKN1;ATF4;YWHAH;MAPK3
Th1 and Th2 cell differentiation	4/92	0.439214	0.776418	1.19245	0.98111	PPP3R1;STAT1;FOS;MAPK3
IL-17 signaling pathway	4/94	0.455576	0.800178	1.16583	0.916568	HSP90AA1;FOS;HSP90B1;MAPK3
Tryptophan metabolism	2/42	0.460157	0.801656	1.31139	1.01788	HADHA;ALDH2
Phospholipase D signaling pathway	6/148	0.462269	0.801656	1.10839	0.855241	ARF1;GNAS;PIP5K1C;DGKZ;DNM2;MAPK3
Phenylalanine metabolism	1/17	0.471006	0.806597	1.63905	1.23402	GOT2
Selenocompound metabolism	1/17	0.471006	0.806597	1.63905	1.23402	PAPSS1
Prolactin signaling pathway	3/70	0.477591	0.809559	1.17433	0.867833	STAT1;FOS;MAPK3
Cell cycle	5/124	0.480953	0.809559	1.10199	0.806642	FZR1;YWHAB;EP300;SMC3;YWHAH
Choline metabolism in cancer	4/98	0.487792	0.809559	1.11599	0.80113	PIP5K1C;FOS;DGKZ;MAPK3
Inflammatory mediator regulation of TRP channels	4/98	0.487792	0.809559	1.11599	0.80113	PPP1CB;ASIC4;GNAS;CALM2
Fatty acid biosynthesis	1/18	0.490463	0.809559	1.54255	1.09893	ACSL1
Other glycan degradation	1/18	0.490463	0.809559	1.54255	1.09893	MAN2C1
Basal transcription factors	2/45	0.496351	0.813553	1.21971	0.854371	TAF6;GTF2I
Osteoclast differentiation	5/127	0.502021	0.813553	1.07472	0.740608	PPP3R1;STAT1;FOS;SQSTM1;MAPK3
Progesterone-mediated oocyte maturation	4/100	0.503608	0.813553	1.09262	0.749494	HSP90AA1;FZR1;GNAI2;MAPK3
Inositol phosphate metabolism	3/73	0.505581	0.813553	1.12383	0.766503	INPPL1;PI4KA;PIP5K1C
Type II diabetes mellitus	2/46	0.508068	0.813553	1.19193	0.807101	PKM;MAPK3
Amoebiasis	4/102	0.519204	0.813553	1.07021	0.70148	COL1A1;COL1A2;GNAS;HSPB1
Carbohydrate digestion and absorption	2/47	0.519605	0.813553	1.16538	0.762957	ATP1A1;ATP1B1
Nucleotide excision repair	2/47	0.519605	0.813553	1.16538	0.762957	DDB1;XPC
Other types of O-glycan biosynthesis	2/47	0.519605	0.813553	1.16538	0.762957	POFUT2;RFNG
Amino sugar and nucleotide sugar metabolism	2/48	0.53096	0.821938	1.13998	0.721689	GPI;GMPPA
Valine, leucine and isoleucine degradation	2/48	0.53096	0.821938	1.13998	0.721689	HADHA;ALDH2
C-type lectin receptor signaling pathway	4/104	0.534567	0.822872	1.0487	0.6568	PPP3R1;STAT1;CALM2;MAPK3
Ether lipid metabolism	2/49	0.54213	0.824497	1.11567	0.683069	PAFAH1B2;PLD3
Sphingolipid metabolism	2/49	0.54213	0.824497	1.11567	0.683069	SMPD4;PSAP
Pantothenate and CoA biosynthesis	1/21	0.544649	0.824497	1.31097	0.796561	ALDH2
Cysteine and methionine metabolism	2/50	0.553114	0.83271	1.09237	0.646892	MDH2;GOT2
Arginine biosynthesis	1/22	0.561401	0.832763	1.24848	0.72077	GOT2
Histidine metabolism	1/22	0.561401	0.832763	1.24848	0.72077	ALDH2
Chemokine signaling pathway	7/192	0.562267	0.832763	0.991684	0.57099	GNG2;STAT1;GNB2;GNB3;BCAR1;GNAI2;MAPK3
HIF-1 signaling pathway	4/109	0.571857	0.842412	0.998502	0.55803	EP300;ALDOA;PFKM;MAPK3
Measles	5/139	0.582509	0.853516	0.977868	0.52845	IRF3;STAT1;RACK1;EIF3H;FOS
Toxoplasmosis	4/112	0.593408	0.864861	0.970614	0.506537	GNAO1;STAT1;GNAI2;MAPK3
Regulation of lipolysis in adipocytes	2/55	0.605204	0.877385	0.98906	0.496696	GNAS;GNAI2
Colorectal cancer	3/86	0.616917	0.888486	0.947166	0.4575	CTNNB1;FOS;MAPK3
Glycosylphosphatidylinositol (GPI)-anchor biosynthesis	1/26	0.622475	0.888486	1.0485	0.497044	PIGQ
Thermogenesis	8/232	0.622588	0.888486	0.9354	0.443257	ATP5F1B;ACSL1;ATP5PB;GNAS;NDUFS2;ARID1A;SMARCA2;ACTG1
Biosynthesis of unsaturated fatty acids	1/27	0.636367	0.898071	1.00812	0.455651	TECR
Sphingolipid signaling pathway	4/119	0.641106	0.898071	0.9112	0.405084	PPP2CA;PPP2R5C;GNAI2;MAPK3
Gastric cancer	5/149	0.643888	0.898071	0.909484	0.400383	JUP;CSNK1A1;CTNNA1;CTNNB1;MAPK3
Bile secretion	3/90	0.647563	0.898071	0.903429	0.392576	GNAS;ATP1A1;ATP1B1
Butanoate metabolism	1/28	0.649748	0.898071	0.970734	0.418551	HADHA
Phototransduction	1/28	0.649748	0.898071	0.970734	0.418551	CALM2
Mineral absorption	2/60	0.652559	0.898071	0.903561	0.385689	ATP1A1;ATP1B1
Chemical carcinogenesis	8/239	0.655527	0.898071	0.906721	0.382923	HSP90AA1;GSTA4;GNAS;FOS;ATF4;GNAI2;HSP90B1;MAPK3
Glycerolipid metabolism	2/61	0.661468	0.899612	0.8882	0.367087	ALDH2;DGKZ
Axon guidance	6/182	0.663218	0.899612	0.892677	0.36658	ROBO2;PPP3R1;PLXNB1;L1CAM;GNAI2;MAPK3
Pathways in cancer	18/531	0.671361	0.904102	0.917664	0.365642	HSP90AA1;JUP;CTBP1;STAT1;FOS;HSP90B1;GNAI2;GNG2;GSTA4;GNB2;TPR;CTNNA1;GNAS;CTNNB1;EP300;GNB3;CALM2;MAPK3
Ascorbate and aldarate metabolism	1/30	0.675054	0.904102	0.903693	0.355117	ALDH2
TGF-beta signaling pathway	3/94	0.676427	0.904102	0.863538	0.337584	PPP2CA;EP300;MAPK3
Galactose metabolism	1/31	0.687014	0.909191	0.873524	0.327922	PFKM
RNA polymerase	1/31	0.687014	0.909191	0.873524	0.327922	POLR2A
Dilated cardiomyopathy	3/96	0.690189	0.909191	0.844879	0.313273	LMNA;GNAS;ACTG1
Purine metabolism	4/129	0.7026	0.914636	0.837866	0.295739	PKM;NME7;AMPD2;PAPSS1
Base excision repair	1/33	0.70963	0.914636	0.818844	0.280872	PARP1
Acute myeloid leukemia	2/67	0.711107	0.914636	0.805961	0.274778	JUP;MAPK3
FoxO signaling pathway	4/131	0.713939	0.914636	0.824585	0.27785	USP7;EP300;GABARAP;MAPK3
Retinol metabolism	2/68	0.718761	0.914636	0.793708	0.262103	RETSAT;ALDH1A1
Propanoate metabolism	1/34	0.720319	0.914636	0.793989	0.260477	HADHA
Adipocytokine signaling pathway	2/69	0.726243	0.914636	0.781821	0.250081	POMC;ACSL1
Renal cell carcinoma	2/69	0.726243	0.914636	0.781821	0.250081	EP300;MAPK3
Pancreatic secretion	3/102	0.728822	0.914636	0.793426	0.250981	GNAS;ATP1A1;ATP1B1
Nicotinate and nicotinamide metabolism	1/35	0.730615	0.914636	0.770596	0.241866	NAPRT
RIG-I-like receptor signaling pathway	2/70	0.733557	0.914636	0.770283	0.238673	OTUD5;IRF3
Wnt signaling pathway	5/166	0.734379	0.914636	0.812729	0.250914	PPP3R1;CTBP1;CSNK1A1;EP300;CTNNB1
T cell receptor signaling pathway	3/104	0.740829	0.918494	0.777634	0.233278	PPP3R1;FOS;MAPK3
Alanine, aspartate and glutamate metabolism	1/37	0.750085	0.925373	0.72771	0.209267	GOT2
Ras signaling pathway	7/232	0.753132	0.925373	0.813675	0.230689	AFDN;GNG2;GNB2;GNB3;CALM2;ETS2;MAPK3
PPAR signaling pathway	2/74	0.761165	0.929861	0.727338	0.198494	ACSL1;UBC
Insulin resistance	3/108	0.763572	0.929861	0.747853	0.201732	PPP1CB;PYGB;NR1H2
Glioma	2/75	0.767668	0.930178	0.717337	0.189662	CALM2;MAPK3
Chronic myeloid leukemia	2/76	0.774017	0.930178	0.707607	0.181262	CTBP1;MAPK3
Pancreatic cancer	2/76	0.774017	0.930178	0.707607	0.181262	STAT1;MAPK3
Calcium signaling pathway	7/240	0.783052	0.931018	0.785408	0.192076	PPP3R1;GNAS;VDAC2;VDAC1;CALM2;CACNA1H;SLC25A6
TNF signaling pathway	3/112	0.784668	0.931018	0.720259	0.174659	FOS;ATF4;MAPK3
Bladder cancer	1/41	0.784909	0.931018	0.654802	0.158585	MAPK3
Breast cancer	4/147	0.79332	0.936938	0.731712	0.169412	CSNK1A1;CTNNB1;FOS;MAPK3
Fat digestion and absorption	1/43	0.80046	0.93729	0.623557	0.138785	GOT2
Porphyrin and chlorophyll metabolism	1/43	0.80046	0.93729	0.623557	0.138785	EPRS1
MicroRNAs in cancer	9/310	0.808129	0.937539	0.781033	0.166386	HDAC5;MARCKS;STMN1;CCNG1;TIMP3;EP300;VIM;EZR;MAPK3
Peroxisome	2/82	0.809006	0.937539	0.654332	0.138685	PRDX5;ACSL1
ABC transporters	1/45	0.814887	0.937539	0.595151	0.121831	ABCA2
Glycosphingolipid biosynthesis	1/45	0.814887	0.937539	0.595151	0.121831	B3GNT4
mTOR signaling pathway	4/154	0.822011	0.937539	0.69731	0.136673	ATP6V1A;ATP6V1B2;ATP6V1E1;MAPK3
AMPK signaling pathway	3/120	0.822189	0.937539	0.67073	0.131319	PPP2CA;PPP2R5C;PFKM
Complement and coagulation cascades	2/85	0.824624	0.937539	0.630582	0.121594	C3;C7
Taste transduction	2/86	0.829569	0.939264	0.623043	0.116415	GABBR1;GNB3
Cardiac muscle contraction	2/87	0.834388	0.940833	0.615681	0.111473	ATP1A1;ATP1B1
ECM-receptor interaction	2/88	0.839084	0.94225	0.60849	0.106756	COL1A1;COL1A2
Malaria	1/50	0.84656	0.94465	0.534282	0.0889975	LRP1
Hypertrophic cardiomyopathy	2/90	0.848116	0.94465	0.594599	0.0979528	LMNA;ACTG1
Ovarian steroidogenesis	1/51	0.852213	0.94537	0.523569	0.0837284	GNAS
Glycosaminoglycan biosynthesis	1/53	0.862903	0.953369	0.50338	0.0742249	CHPF
Pyrimidine metabolism	1/56	0.877507	0.960424	0.475848	0.0621793	NME7
Systemic lupus erythematosus	3/135	0.877624	0.960424	0.594045	0.0775445	C3;C7;MACROH2A1
Glycerophospholipid metabolism	2/98	0.879805	0.960424	0.544822	0.0697673	DGKZ;PLD3
Longevity regulating pathway	2/102	0.893251	0.965515	0.52292	0.0590314	EHMT2;ATF4
Arachidonic acid metabolism	1/61	0.898476	0.965515	0.436081	0.0466846	GPX3
Steroid hormone biosynthesis	1/61	0.898476	0.965515	0.436081	0.0466846	COMT
Basal cell carcinoma	1/63	0.905823	0.965515	0.42197	0.0417375	CTNNB1
Cytosolic DNA-sensing pathway	1/63	0.905823	0.965515	0.42197	0.0417375	IRF3
Drug metabolism	2/108	0.910819	0.965515	0.493166	0.0460671	GSTA4;NME7
Inflammatory bowel disease	1/65	0.912639	0.965515	0.408741	0.0373649	STAT1
Cell adhesion molecules	3/148	0.912658	0.965515	0.540418	0.049391	CADM1;CNTN1;L1CAM
Fc epsilon RI signaling pathway	1/68	0.92195	0.970748	0.390378	0.0317236	MAPK3
Non-alcoholic fatty liver disease	3/155	0.927494	0.970748	0.515342	0.0387894	NDUFS2;FOS;ATF4
Melanoma	1/72	0.932842	0.970748	0.368308	0.0256045	MAPK3
Non-small cell lung cancer	1/72	0.932842	0.970748	0.368308	0.0256045	MAPK3
p53 signaling pathway	1/73	0.935319	0.970748	0.363174	0.0242845	CCNG1
Metabolism of xenobiotics by cytochrome P450	1/76	0.942216	0.974215	0.348592	0.0207486	GSTA4
Natural killer cell mediated cytotoxicity	2/131	0.956026	0.98394	0.404751	0.0182019	PPP3R1;MAPK3
ErbB signaling pathway	1/85	0.958803	0.98394	0.311097	0.0130879	MAPK3
Signaling pathways regulating pluripotency of stem cells	2/143	0.969875	0.989779	0.370072	0.0113197	CTNNB1;MAPK3
Staphylococcus aureus infection	1/95	0.971717	0.989779	0.277857	0.00797189	C3
NF-kappa B signaling pathway	1/104	0.979842	0.992532	0.253459	0.00516145	PARP1
JAK-STAT signaling pathway	2/162	0.983623	0.992532	0.325802	0.00537973	STAT1;EP300
Neuroactive ligand-receptor interaction	6/341	0.987295	0.992532	0.465082	0.00594684	C3;POMC;GHRHR;GABBR1;THRA;DRD2
Herpes simplex virus 1 infection	10/498	0.98891	0.992532	0.530724	0.00591868	C3;PPP1CB;CD74;IRF3;STAT1;SRSF2;SRSF4;SRSF5;CALR;SRSF7
Olfactory transduction	1/440	0.999996	0.999996	0.0584248	2.319e-07	CALM2
1The functional enrichment analysis was performed per tissue based on KEGG human pathways (updated in 2021).

## Sheet: Cerebellar_hemisphere
Supplementary Table 4B. Pathway enrichment analysis of the top 1000 genes most expressed in the goat cerebellar hemisphere.
Term	Overlap	P-value	q-value	Odds ratio	Combined score	Gene symbols
Synaptic vesicle cycle	28/78	1.27049e-19	3.36679e-17	13.6519	593.989	ATP6V1A;NAPA;SNAP25;RAB3A;STXBP1;CLTC;CLTB;CACNA1A;SLC1A3;AP2A1;SLC6A1;CPLX2;SLC1A6;AP2A2;RIMS1;SLC17A7;STX3;ATP6V1E1;AP2M1;ATP6V0A1;NSF;SYT1;AP2B1;DNM1;STX1B;ATP6V1B2;ATP6V0D1;ATP6V0C
Pathways of neurodegeneration	64/475	2.55994e-17	3.39192e-15	3.90355	149.131	APP;ATP2A2;PPP3CA;TUBA1B;UCHL1;TUBA1A;TUBB3;KIF5C;PSMD2;RB1CC1;KIF5A;PSMD1;NEFL;NEFM;PRKCG;APC2;TUBB;ATXN2L;TUBB2B;PLCB4;TUBB2A;ALS2;UQCRC1;VDAC2;NDUFS2;ULK1;VDAC1;MAPT;SQSTM1;SLC25A4;ATF4;SLC25A6;GRIA1;CAMK2B;VCP;DCTN2;ITPR1;PPP3R1;KLC2;ATP5F1B;UBB;UBC;MFN2;PLCG1;CAMK2G;SPTBN2;MAPK3;SNCA;CSNK1A1;FUS;ATP5PB;GRIN2C;TUBB4B;TUBB4A;GRIN1;PINK1;DLG4;PSMC1;ATG2A;MAP3K10;CTNNB1;CALM3;UBA1;CALM2
Parkinson disease	39/249	4.18824e-13	3.69961e-11	4.55336	129.777	CAMK2B;ITPR1;TUBA1B;UCHL1;TUBA1A;ATP5F1B;KLC2;UBB;KIF5C;TUBB3;PSMD2;KIF5A;UBC;PSMD1;MFN2;PLCG1;PRKACB;CAMK2G;SNCA;ATP5PB;TUBB;TUBB4B;TUBB4A;TUBB2B;PINK1;TUBB2A;PSMC1;UQCRC1;GNAS;VDAC2;NDUFS2;VDAC1;CALM3;UBA1;MAPT;CALM2;SLC25A4;ATF4;SLC25A6
Endocrine and other factor-regulated calcium reabsorption	18/53	1.29106e-12	8.55327e-11	12.3894	339.168	PRKCG;CLTC;CLTB;AP2A1;ATP1A2;ATP2B2;ATP1B2;ATP1A1;AP2B1;ATP2B1;ATP1B1;AP2A2;DNM1;CALB1;PLCB4;GNAS;PRKACB;AP2M1
Alzheimer disease	46/369	1.39101e-11	7.37237e-10	3.50263	87.5601	APP;LRP1;ITPR1;ATP2A2;RTN4;PPP3CA;PPP3R1;TUBA1B;TUBA1A;ATP5F1B;KLC2;KIF5C;TUBB3;PSMD2;RB1CC1;KIF5A;PSMD1;APOE;APBB1;MAPK3;SNCA;APC2;ATP5PB;CSNK1A1;TUBB;GRIN2C;TUBB4B;TUBB4A;GRIN1;TUBB2B;PLCB4;TUBB2A;PSMC1;UQCRC1;ATG2A;VDAC2;CTNNB1;NDUFS2;ULK1;VDAC1;CALM3;MAPT;CALM2;SLC25A4;ATF4;SLC25A6
Huntington disease	40/306	7.12963e-11	3.14892e-09	3.68081	85.999	GRIA1;DCTN2;CLTC;CLTB;ITPR1;SLC1A3;AP2A1;AP2A2;TUBA1B;TUBA1A;ATP5F1B;KLC2;POLR2A;KIF5C;TUBB3;PSMD2;RB1CC1;KIF5A;PSMD1;AP2M1;ATP5PB;TUBB;AP2B1;TUBB4B;TUBB4A;GRIN1;TUBB2B;PLCB4;TUBB2A;DLG4;PSMC1;UQCRC1;ATG2A;VDAC2;MAP3K10;NDUFS2;ULK1;VDAC1;SLC25A4;SLC25A6
Glutamatergic synapse	23/114	1.6383e-10	6.20213e-09	6.10944	137.659	PRKCG;GRIA1;ITPR1;CACNA1A;SLC1A3;SLC1A6;GRIN2C;GLS;GRIN1;GNAO1;PPP3CA;PPP3R1;GRK2;GRM4;PLCB4;DLG4;GNB2;GNAS;SLC17A7;PRKACB;SHANK3;SHANK1;MAPK3
Spinocerebellar ataxia	25/143	6.54717e-10	2.16875e-08	5.12696	108.419	GRIA1;KCNC3;ITPR1;CACNA1A;ATP2A2;SLC1A6;RELN;PSMD2;RB1CC1;PSMD1;CIC;SPTBN2;PRKCG;GRIN2C;GRIN1;ATXN2L;PLCB4;PSMC1;ATG2A;VDAC2;ULK1;VDAC1;ATXN10;SLC25A4;SLC25A6
Amyotrophic lateral sclerosis	39/364	3.69855e-08	1.08902e-06	2.92434	50.0435	GRIA1;VCP;DCTN2;ACTG1;PPP3CA;PPP3R1;TUBA1B;TUBA1A;ATP5F1B;KLC2;KIF5C;TUBB3;PSMD2;RB1CC1;KIF5A;PSMD1;NEFL;NEFM;ATP5PB;FUS;TUBB;GRIN2C;TUBB4B;TUBB4A;GRIN1;ATXN2L;TUBB2B;PINK1;TUBB2A;ALS2;PSMC1;HNRNPA2B1;UQCRC1;ATG2A;NDUFS2;ULK1;VDAC1;SQSTM1;ATF4
Long-term potentiation	15/67	5.77438e-08	1.53021e-06	6.91693	115.286	PRKCG;CAMK2B;GRIA1;ITPR1;GRIN2C;GRIN1;PPP3CA;PPP3R1;PLCB4;CALM3;PRKACB;CAMK2G;CALM2;ATF4;MAPK3
Aldosterone synthesis and secretion	18/98	7.35176e-08	1.77111e-06	5.40764	88.8245	PRKCG;CAMK2B;PRKCE;ITPR1;ATP1A2;ATP2B2;ATP1B2;ATP1A1;ATP2B1;ATP1B1;CACNA1G;PLCB4;GNAS;CALM3;PRKACB;CALM2;CAMK2G;ATF4
Dopaminergic synapse	21/132	8.33171e-08	1.83992e-06	4.55678	74.2784	PRKCG;GRIA1;CAMK2B;ITPR1;PPP2R5B;CACNA1A;GNAO1;PPP2CA;PPP3CA;PLCB4;CALY;PPP2R2C;KIF5C;GNB2;KIF5A;GNAS;CALM3;PRKACB;CALM2;CAMK2G;ATF4
Phagosome	22/152	2.30059e-07	4.68967e-06	4.07716	62.319	ATP6V1A;DYNC1H1;ATP6AP1;TUBB;TUBB4B;TUBB4A;ACTG1;C3;TUBA1B;TUBB2B;TUBA1A;TUBB2A;LAMP1;TUBB3;HGS;CANX;ATP6V1B2;CALR;ATP6V1E1;ATP6V0D1;ATP6V0C;ATP6V0A1
Prion disease	31/273	2.57874e-07	4.88119e-06	3.10337	47.0807	ITPR1;PPP3CA;PPP3R1;TUBA1B;TUBA1A;ATP5F1B;KLC2;KIF5C;TUBB3;PSMD2;KIF5A;PSMD1;NCAM1;PRKACB;MAPK3;ATP5PB;TUBB;GRIN2C;TUBB4B;TUBB4A;GRIN1;TUBB2B;TUBB2A;PSMC1;UQCRC1;VDAC2;NDUFS2;VDAC1;SLC25A4;ATF4;SLC25A6
Circadian entrainment	17/97	3.41598e-07	6.03489e-06	5.1008	75.949	PRKCG;GRIA1;CAMK2B;ITPR1;GRIN2C;CACNA1G;GRIN1;GNAO1;PER1;PLCB4;GNB2;GNAS;CALM3;PRKACB;CALM2;CAMK2G;MAPK3
Adrenergic signaling in cardiomyocytes	21/150	7.56831e-07	1.2535e-05	3.91725	55.2103	CAMK2B;PPP2R5B;ATP2A2;ATP1A2;ATP2B2;ATP1B2;ATP1A1;ATP2B1;ATP1B1;PPP2CA;CACNG7;PLCB4;PPP2R2C;GNAS;CALM3;PRKACB;CALM2;CAMK2G;SCN1B;ATF4;MAPK3
Gastric acid secretion	14/76	1.98454e-06	3.09355e-05	5.40494	70.9675	PRKCG;CAMK2B;ITPR1;ATP1A2;ATP1B2;ATP1A1;ATP1B1;ACTG1;PLCB4;GNAS;CALM3;PRKACB;CAMK2G;CALM2
Gap junction	15/88	2.39367e-06	3.52402e-05	4.92172	63.7003	PRKCG;TUBB;ITPR1;CSNK1D;TUBB4B;TUBB4A;TUBA1B;TUBB2B;TUBA1A;PLCB4;TUBB2A;TUBB3;GNAS;PRKACB;MAPK3
Amphetamine addiction	13/69	3.53143e-06	4.92541e-05	5.55141	69.6913	PRKCG;CAMK2B;GRIA1;GRIN2C;GRIN1;PPP3CA;PPP3R1;GNAS;CALM3;PRKACB;CAMK2G;CALM2;ATF4
Vibrio cholerae infection	11/50	4.09175e-06	5.42157e-05	6.73406	83.5464	ATP6V1A;ATP6AP1;ATP6V1B2;GNAS;PLCG1;ATP6V1E1;ATP6V0D1;PRKACB;ATP6V0C;ACTG1;ATP6V0A1
cGMP-PKG signaling pathway	21/167	4.39972e-06	5.55203e-05	3.45805	42.6515	PRKCE;ITPR1;ATP2A2;ATP1A2;ATP2B2;ATP1B2;ATP1A1;ATP2B1;ATP1B1;PPP3CA;PPP3R1;PLCB4;VDAC2;VDAC1;CALM3;CALM2;SLC25A4;GTF2I;ATF4;SLC25A6;MAPK3
Insulin secretion	14/86	8.99563e-06	0.000108356	4.65182	54.0485	PRKCG;CAMK2B;SNAP25;RAB3A;ATP1A2;ATP1B2;ATP1A1;ATP1B1;PCLO;PLCB4;GNAS;PRKACB;CAMK2G;ATF4
Endocytosis	26/252	1.34997e-05	0.000149239	2.77173	31.079	CLTC;AGAP2;CLTB;AP2A1;AGAP3;PRKCZ;AP2A2;GRK2;KIF5C;KIF5A;PIP5K1C;GIT1;AP2M1;SH3GL2;PSD;SH3GLB2;IQSEC2;IQSEC1;IQSEC3;AP2B1;DNM1;EPN1;ACAP3;BIN1;HGS;DNAJC6
GABAergic synapse	14/89	1.3516e-05	0.000149239	4.46505	50.0605	NSF;PRKCG;GABRA1;GABBR1;SLC12A5;GABRA6;GAD1;CACNA1A;SLC6A1;GLS;GNAO1;GNB2;PRKACB;GABRD
Salivary secretion	14/93	2.26019e-05	0.00023958	4.23808	45.3368	PRKCG;ITPR1;ATP1A2;ATP2B2;ATP1B2;ATP1A1;ATP2B1;ATP1B1;CST3;PLCB4;GNAS;CALM3;PRKACB;CALM2
Salmonella infection	25/249	3.11525e-05	0.000311925	2.68579	27.8695	NCKAP1;DCTN2;ACTG1;HSP90B1;TUBA1B;PAK1;TUBA1A;KLC2;KIF5C;TUBB3;KIF5A;RPS3;MAPK3;DYNC1H1;MAP2K4;HSP90AA1;TUBB;TUBB4B;TUBB4A;TUBB2B;TUBB2A;ELMO1;CTNNB1;PLEKHM2;PKN1
Thyroid hormone signaling pathway	16/121	3.1781e-05	0.000311925	3.64835	37.7846	PRKCG;THRA;ATP2A2;ATP1A2;ATP1B2;ATP1A1;ATP1B1;ACTG1;NCOR1;PLCB4;RCAN2;CTNNB1;PLCG1;PRKACB;PFKM;MAPK3
Thyroid hormone synthesis	12/75	4.64738e-05	0.000434396	4.54765	45.3702	PRKCG;PLCB4;CANX;ITPR1;GNAS;ATP1A2;ATP1B2;ATP1A1;ATP1B1;PRKACB;ATF4;HSP90B1
Calcium signaling pathway	24/240	4.75377e-05	0.000434396	2.6716	26.593	PRKCG;CAMK2B;ITPR1;CACNA1A;ATP2A2;ATP2B2;ATP2B1;GRIN2C;GRIN1;CACNA1G;PPP3CA;PPP3R1;PLCB4;GNAS;VDAC2;VDAC1;CALM3;PLCG1;PRKACB;CALM2;SLC25A4;CAMK2G;FGFR1;SLC25A6
Glucagon signaling pathway	14/107	0.000109668	0.000966876	3.59745	32.8018	CAMK2B;PYGB;ITPR1;PPP3CA;PPP3R1;PKM;PLCB4;GNAS;CALM3;PRKACB;CALM2;CAMK2G;PFKM;ATF4
Epithelial cell signaling in Helicobacter pylori infection	11/70	0.000113106	0.000966876	4.44668	40.4078	ATP6V1A;MAP2K4;PAK1;ATP6AP1;ATP6V1B2;PLCG1;ATP6V1E1;ATP6V0D1;ATP6V0C;GIT1;ATP6V0A1
Long-term depression	10/60	0.000138993	0.00115103	4.76638	42.3306	PRKCG;GRIA1;PPP2CA;GNAO1;GNAZ;PLCB4;ITPR1;GNAS;CACNA1A;MAPK3
Nicotine addiction	8/40	0.000174211	0.00139897	5.94876	51.4879	GRIA1;GABRA1;GABRA6;CACNA1A;SLC17A7;GRIN2C;GABRD;GRIN1
cAMP signaling pathway	21/216	0.000205057	0.00159824	2.58244	21.9307	GRIA1;CAMK2B;GABBR1;ATP2A2;ATP1A2;ATP2B2;ATP1B2;ATP1A1;ATP2B1;GRIN2C;ATP1B1;GRIN1;TIAM1;PAK1;GNAS;CALM3;PRKACB;CALM2;CAMK2G;HCN2;MAPK3
Oocyte meiosis	15/129	0.000241098	0.00176757	3.14487	26.1977	CAMK2B;FBXW11;YWHAB;ITPR1;PPP2R5B;PPP2CA;PPP3CA;PPP3R1;CALM3;PRKACB;CALM2;CAMK2G;YWHAG;YWHAH;MAPK3
Ribosome	17/158	0.000246013	0.00176757	2.88483	23.9733	RPS9;RPL32;RPL31;RPS5;RPL22;RPS3A;RPL10A;RPL8;RPS28;RPS16;RPL27A;RPS3;RPL37;RPL26;RPL15;RPS11;RPS24
Proximal tubule bicarbonate reclamation	6/23	0.000246793	0.00176757	8.38399	69.6455	ATP1A2;ATP1A1;ATP1B2;ATP1B1;SLC4A4;GLS
HIF-1 signaling pathway	13/109	0.000480265	0.00334922	3.23155	24.6928	PRKCG;CAMK2B;CDKN1B;EGLN2;HK1;TF;PGK1;ALDOC;PLCG1;ALDOA;CAMK2G;PFKM;MAPK3
Human papillomavirus infection	27/331	0.000497623	0.00338129	2.13373	16.2284	ATP6V1A;PATJ;CDKN1B;ITGB4;UBR4;PRKCZ;PPP2CA;RELN;ATP6V1E1;PRKACB;ATP6V0A1;MAPK3;APC2;ATP6AP1;CSNK1A1;PPP2R5B;SCRIB;DLG2;PKM;PPP2R2C;PSMC1;COL6A2;GNAS;ATP6V1B2;CTNNB1;ATP6V0D1;ATP6V0C
Coronavirus disease	21/232	0.000537735	0.00353909	2.3846	17.9516	PRKCG;RPS9;RPL32;RPL31;RPS5;RPL22;RPS3A;RPL8;RPL10A;C3;RPS28;RPS16;RPL27A;RPS3;RPL37;RPL26;PLCG1;RPL15;RPS11;RPS24;MAPK3
Oxytocin signaling pathway	16/154	0.000547557	0.00353909	2.77112	20.8112	PRKCG;CAMK2B;ITPR1;ACTG1;GNAO1;PPP3CA;CACNG7;PPP3R1;PLCB4;GNAS;CALM3;PRKACB;CALM2;PPP1R12C;CAMK2G;MAPK3
Phosphatidylinositol signaling system	12/97	0.000561375	0.00354201	3.36673	25.2004	PRKCG;INPP5A;PLCB4;PPIP5K1;INPP5F;ITPR1;PI4KA;CALM3;PIP5K1C;PLCG1;DGKZ;CALM2
Collecting duct acid secretion	6/27	0.000629865	0.00388173	6.78563	50.0101	ATP6V1A;ATP6V1B2;ATP6V1E1;ATP6V0D1;ATP6V0C;ATP6V0A1
Pancreatic secretion	12/102	0.000884704	0.00532833	3.17886	22.3482	PRKCG;PLCB4;ITPR1;GNAS;ATP2A2;ATP1A2;ATP2B2;ATP1B2;ATP1A1;ATP2B1;ATP1B1;SLC4A4
Rap1 signaling pathway	19/210	0.000974548	0.005739	2.37992	16.5012	PRKCG;PRKCZ;SIPA1L3;RAP1GAP;GRIN1;ACTG1;GNAO1;TIAM1;SIPA1L1;PLCB4;GNAS;CTNNB1;CALM3;EVL;PLCG1;CALM2;BCAR1;FGFR1;MAPK3
Hippo signaling pathway	16/163	0.00101525	0.00584873	2.60023	17.9224	APC2;PATJ;FBXW11;YWHAB;CSNK1D;SCRIB;PRKCZ;ACTG1;PPP2CA;PAK1;DLG2;PPP2R2C;DLG4;CTNNB1;YWHAG;YWHAH
Retrograde endocannabinoid signaling	15/148	0.00104098	0.00586936	2.69292	18.4939	PRKCG;GRIA1;GABRA1;GABRA6;ITPR1;CACNA1A;GNAO1;RIMS1;PLCB4;GNB2;NDUFS2;SLC17A7;PRKACB;GABRD;MAPK3
Bacterial invasion of epithelial cells	10/77	0.00108768	0.00600488	3.55384	24.2504	SEPTIN2;CLTC;CLTB;ELMO1;CTNNB1;SEPTIN9;DNM1;BCAR1;ACTG1;SEPTIN8
Morphine addiction	11/91	0.0011435	0.00618426	3.27583	22.1893	PRKCG;GNAO1;GABRA1;GABBR1;GRK2;GABRA6;GNB2;GNAS;CACNA1A;PRKACB;GABRD
Pathogenic Escherichia coli infection	18/197	0.00117086	0.00620555	2.4043	16.2291	NCKAP1;TUBB;TUBB4B;BAIAP2;TUBB4A;ACTG1;TUBA1B;TUBB2B;PAK1;TUBA1A;TUBB2A;TUBB3;RPS3;MYH14;TMBIM6;ARHGEF2;MYH10;MAPK3
GnRH signaling pathway	11/93	0.00136907	0.00711381	3.19559	21.0705	CAMK2B;MAP2K4;PLCB4;ITPR1;GNAS;CALM3;PRKACB;CAMK2G;CALM2;ATF4;MAPK3
Tight junction	16/169	0.00148712	0.00757857	2.49747	16.2608	PATJ;PRKCE;SCRIB;PRKCZ;ACTG1;PPP2CA;TIAM1;TUBA1B;DLG2;TUBA1A;PPP2R2C;MICALL2;MYH14;ARHGEF2;PRKACB;MYH10
Inflammatory mediator regulation of TRP channels	11/98	0.00209605	0.0102861	3.01115	18.5719	PRKCG;CAMK2B;PLCB4;PRKCE;ITPR1;GNAS;CALM3;PLCG1;PRKACB;CALM2;CAMK2G
mRNA surveillance pathway	11/98	0.00209605	0.0102861	3.01115	18.5719	PPP2CA;PNN;UPF1;DDX39B;PABPN1;PPP2R2C;FUS;PPP2R5B;ACIN1;PABPC1;SMG5
Cholinergic synapse	12/113	0.00215901	0.0104025	2.83102	17.3771	PRKCG;GNAO1;CAMK2B;PLCB4;GNB2;KCNQ2;ITPR1;CACNA1A;PRKACB;CAMK2G;ATF4;MAPK3
Type II diabetes mellitus	7/46	0.00239774	0.0113465	4.26405	25.726	PKM;PRKCE;CACNA1A;PRKCZ;CACNA1G;HK1;MAPK3
Shigellosis	20/246	0.0026323	0.0121765	2.11597	12.5686	SEPTIN2;FBXW11;PRKCE;ITPR1;SEPTIN9;SEPTIN7;SEPTIN8;ACTG1;HK1;C3;PLCB4;UBB;UBC;ELMO1;VDAC1;PLCG1;ARHGEF2;SQSTM1;BCAR1;MAPK3
Melanogenesis	11/101	0.00266505	0.0121765	2.91032	17.251	PRKCG;GNAO1;CAMK2B;PLCB4;GNAS;CTNNB1;CALM3;PRKACB;CALM2;CAMK2G;MAPK3
Vascular smooth muscle contraction	13/133	0.00301832	0.0135569	2.58199	14.9834	PRKCG;PRKCE;ITPR1;PLCB4;CALD1;GNAS;MYH14;CALM3;PRKACB;MYH10;CALM2;PPP1R12C;MAPK3
Spliceosome	14/150	0.00325876	0.0143929	2.45448	14.0554	DDX5;SF3B2;SF3A1;FUS;HNRNPU;PRPF8;HNRNPM;DDX39B;PCBP1;ACIN1;SRSF4;SRSF5;SNRNP200;SF3B1
Aldosterone-regulated sodium reabsorption	6/37	0.00350326	0.0152191	4.59432	25.9765	PRKCG;ATP1A2;ATP1A1;ATP1B2;ATP1B1;MAPK3
Estrogen signaling pathway	13/137	0.00389952	0.0165874	2.49818	13.8571	HSP90AA1;GABBR1;ITPR1;HSP90B1;GNAO1;PLCB4;GNAS;CALM3;FKBP4;PRKACB;CALM2;ATF4;MAPK3
Viral carcinogenesis	17/203	0.00394343	0.0165874	2.18172	12.0774	STAT5B;HDAC5;USP7;CDKN1B;YWHAB;UBR4;SCRIB;C3;DDB1;PKM;PSMC1;ATP6V0D1;PRKACB;YWHAG;ATF4;YWHAH;MAPK3
Proteoglycans in cancer	17/205	0.00435322	0.0180251	2.15828	11.7342	PRKCG;CAMK2B;DDX5;ITPR1;ANK3;ANK1;ACTG1;TIAM1;PAK1;TIMP3;CTNNB1;PLCG1;PRKACB;PPP1R12C;CAMK2G;FGFR1;MAPK3
Lysosome	12/128	0.00598448	0.0243983	2.463	12.6071	ABCA2;LAMP1;ATP6AP1;SORT1;PSAP;CLTC;CLTB;AP3D1;ATP6V0D1;AP3B2;ATP6V0C;ATP6V0A1
Pentose phosphate pathway	5/30	0.00670896	0.0266762	4.74307	23.7358	GPI;ALDOC;ALDOA;TKT;PFKM
Renin secretion	8/69	0.00674455	0.0266762	3.11594	15.5766	PPP3CA;PPP3R1;PLCB4;ITPR1;GNAS;CALM3;PRKACB;CALM2
Hedgehog signaling pathway	7/56	0.00732705	0.0285539	3.39206	16.676	GRK2;FBXW11;KIF3A;CSNK1A1;CSNK1D;MEGF8;PRKACB
ErbB signaling pathway	9/85	0.00757065	0.0290757	2.81486	13.7463	PRKCG;CAMK2B;MAP2K4;STAT5B;PAK1;CDKN1B;PLCG1;CAMK2G;MAPK3
Legionellosis	7/57	0.00806738	0.0305408	3.32404	16.0217	EEF1A1;EEF1G;C3;CLK1;VCP;EEF1A2;HSPD1
Growth hormone synthesis, secretion and action	11/119	0.00919288	0.0343115	2.42298	11.3622	PRKCG;MAP2K4;STAT5B;PLCB4;ITPR1;GNAS;PLCG1;PRKACB;BCAR1;ATF4;MAPK3
Mineral absorption	7/60	0.0106189	0.0390836	3.1354	14.2508	TF;ATP1A2;ATP2B2;ATP1B2;ATP1A1;ATP2B1;ATP1B1
Carbohydrate digestion and absorption	6/47	0.0114946	0.0417271	3.47194	15.5052	PLCB4;ATP1A2;ATP1A1;ATP1B2;ATP1B1;HK1
Cocaine addiction	6/49	0.0139857	0.0500841	3.31011	14.1332	DLG4;GNAS;GRIN2C;PRKACB;ATF4;GRIN1
GnRH secretion	7/64	0.0148718	0.0525471	2.91476	12.2662	PRKCG;GABBR1;PLCB4;ITPR1;HCN2;CACNA1G;MAPK3
Tuberculosis	14/180	0.0154238	0.0537805	2.00774	8.37595	CAMK2B;ATP6AP1;HSPD1;C3;PPP3CA;PPP3R1;LAMP1;CALM3;ATP6V0D1;CALM2;ATP6V0C;CAMK2G;ATP6V0A1;MAPK3
Serotonergic synapse	10/113	0.0168121	0.0578599	2.30737	9.4271	PRKCG;GNAO1;APP;PLCB4;GNB2;ITPR1;GNAS;CACNA1A;PRKACB;MAPK3
Wnt signaling pathway	13/166	0.0181813	0.0617698	2.02158	8.10122	PRKCG;APC2;CAMK2B;FBXW11;CTBP1;CSNK1A1;CTNND2;PPP3CA;PPP3R1;PLCB4;CTNNB1;PRKACB;CAMK2G
Glycolysis / Gluconeogenesis	7/67	0.0187711	0.0629664	2.76859	11.0063	GPI;PKM;PGK1;ALDOC;ALDOA;PFKM;HK1
Diabetic cardiomyopathy	15/203	0.0190332	0.0630473	1.8996	7.52539	PRKCG;CAMK2B;ATP5PB;ATP2A2;PRKCZ;PLCB4;ATP5F1B;UQCRC1;VDAC2;NDUFS2;VDAC1;SLC25A4;CAMK2G;PDK2;SLC25A6
Oxidative phosphorylation	11/133	0.0198563	0.0649618	2.14336	8.40034	ATP6V1A;ATP5F1B;ATP6AP1;ATP5PB;UQCRC1;ATP6V1B2;NDUFS2;ATP6V1E1;ATP6V0D1;ATP6V0C;ATP6V0A1
Mitophagy	7/68	0.0202164	0.0653334	2.72306	10.6234	PINK1;UBB;UBC;MFN2;ULK1;SQSTM1;ATF4
Human cytomegalovirus infection	16/225	0.0218279	0.0696915	1.82291	6.97185	PRKCG;ITPR1;GNAO1;PPP3CA;PPP3R1;PLCB4;GNB2;GNAS;CTNNB1;CALM3;CALR;PRKACB;CALM2;BCAR1;ATF4;MAPK3
Phenylalanine, tyrosine and tryptophan biosynthesis	2/6	0.022199	0.0700325	11.8268	45.0329	GOT1;GOT2
Chagas disease	9/102	0.0230448	0.0718454	2.29827	8.66519	C3;GNAO1;PPP2CA;MAP2K4;PLCB4;PPP2R2C;GNAS;CALR;MAPK3
Taste transduction	8/86	0.0235721	0.072635	2.43466	9.12433	GABRA1;GABBR1;GRM4;PLCB4;GABRA6;CACNA1A;SCN2A;PRKACB
Cushing syndrome	12/155	0.0245409	0.074751	1.99513	7.39677	APC2;CAMK2B;CDKN1B;PLCB4;ITPR1;GNAS;CTNNB1;PRKACB;CAMK2G;ATF4;CACNA1G;MAPK3
Cellular senescence	12/156	0.0256434	0.0772215	1.98117	7.25795	PPP3CA;PPP3R1;FBXW11;ITPR1;VDAC2;VDAC1;CALM3;SQSTM1;CALM2;SLC25A4;SLC25A6;MAPK3
Fluid shear stress and atherosclerosis	11/139	0.0265059	0.0789222	2.04225	7.41415	MAP2K4;HSP90AA1;GSTA4;CTNNB1;CALM3;ARHGEF2;SQSTM1;PRKCZ;CALM2;ACTG1;HSP90B1
Inositol phosphate metabolism	7/73	0.0286126	0.0835675	2.51611	8.94202	PLCB4;INPP5A;INPP5F;INPP5J;PI4KA;PIP5K1C;PLCG1
Parathyroid hormone synthesis, secretion and action	9/106	0.0286967	0.0835675	2.20303	7.8229	PRKCG;MMP24;PLCB4;ITPR1;GNAS;PRKACB;ATF4;FGFR1;MAPK3
Type I diabetes mellitus	5/43	0.0294698	0.0848857	3.11832	10.9902	PTPRN2;PTPRN;GAD1;CPE;HSPD1
Lipid and atherosclerosis	15/215	0.0299023	0.0852054	1.78449	6.26325	CAMK2B;MAP2K4;HSP90AA1;ITPR1;HSP90B1;HSPD1;PPP3CA;PPP3R1;PLCB4;CALM3;PLCG1;CALM2;CAMK2G;ATF4;MAPK3
MAPK signaling pathway	19/294	0.0320544	0.0888159	1.64565	5.66157	PRKCG;MAP2K4;RASGRF1;CACNA1A;MAPK8IP2;MAPK8IP3;MAPK8IP1;CACNA1G;PPP3CA;CACNG7;PPP3R1;PAK1;STMN1;TAOK2;MAPT;PRKACB;ATF4;FGFR1;MAPK3
Citrate cycle (TCA cycle)	4/30	0.0320809	0.0888159	3.64381	12.5329	ACLY;MDH2;OGDH;ACO2
Vasopressin-regulated water reabsorption	5/44	0.0321748	0.0888159	3.03821	10.441	NSF;DYNC1H1;DCTN2;GNAS;PRKACB
Glioma	7/75	0.0325465	0.0889158	2.44185	8.36355	PRKCG;CAMK2B;CALM3;PLCG1;CAMK2G;CALM2;MAPK3
Regulation of actin cytoskeleton	15/218	0.0332188	0.0898264	1.75784	5.98482	APC2;NCKAP1;ITGB4;BAIAP2;ACTG1;TIAM1;PAK1;MYH14;PIP5K1C;MYH10;PPP1R12C;GIT1;BCAR1;FGFR1;MAPK3
Circadian rhythm	4/31	0.0356875	0.0955271	3.50868	11.6943	PER1;FBXW11;CRY2;CSNK1D
Cell adhesion molecules	11/148	0.0392923	0.104125	1.90718	6.17304	CADM3;CNTNAP1;NLGN2;CADM1;CNTN1;CNTN2;NRXN2;NCAM1;CDH15;L1CAM;LRRC4B
RNA transport	13/186	0.0407304	0.106867	1.786	5.71659	EIF4A2;UPF1;FUS;EEF1A1;PNN;FXR2;EIF5;DDX39B;EEF1A2;ACIN1;PABPC1;EIF4G2;EIF4G1
Fructose and mannose metabolism	4/33	0.0435749	0.112736	3.26636	10.2344	ALDOC;ALDOA;PFKM;HK1
Fc gamma R-mediated phagocytosis	8/97	0.043818	0.112736	2.13251	6.66989	PRKCG;PAK1;MARCKS;BIN1;PRKCE;PIP5K1C;PLCG1;MAPK3
Cortisol synthesis and secretion	6/65	0.0481929	0.122799	2.41043	7.30975	PLCB4;ITPR1;GNAS;PRKACB;ATF4;CACNA1G
Human immunodeficiency virus 1 infection	14/212	0.0514757	0.128726	1.68042	4.98521	PRKCG;FBXW11;ITPR1;DDB1;GNAO1;PPP3CA;PPP3R1;PAK1;GNB2;CALM3;PLCG1;CALR;CALM2;MAPK3
Cholesterol metabolism	5/50	0.0516031	0.128726	2.63229	7.80256	LRP1;SORT1;VDAC2;VDAC1;APOE
Kaposi sarcoma-associated herpesvirus infection	13/193	0.0519763	0.128726	1.71591	5.07389	MAP2K4;ITPR1;C3;PPP3CA;PPP3R1;UBB;GNB2;UBC;CTNNB1;CALM3;PLCG1;CALM2;MAPK3
Insulin signaling pathway	10/137	0.0529857	0.130011	1.86898	5.49055	PYGB;INPP5A;PRKAR1A;FLOT1;CALM3;PRKACB;PRKCZ;CALM2;HK1;MAPK3
Neurotrophin signaling pathway	9/119	0.0536023	0.130317	1.94135	5.68071	CAMK2B;KIDINS220;SORT1;CALM3;PLCG1;CALM2;CAMK2G;ATF4;MAPK3
Arginine biosynthesis	3/22	0.0580168	0.139768	3.73645	10.6378	GOT1;GOT2;GLS
Alanine, aspartate and glutamate metabolism	4/37	0.0620377	0.148108	2.86984	7.97818	GOT1;GAD1;GOT2;GLS
Cardiac muscle contraction	7/87	0.0636824	0.149848	2.07427	5.71222	CACNG7;UQCRC1;ATP2A2;ATP1A2;ATP1B2;ATP1A1;ATP1B1
Human T-cell leukemia virus 1 infection	14/219	0.0638974	0.149848	1.62244	4.46249	STAT5B;MAP2K4;CRTC1;PPP3CA;PPP3R1;CANX;VDAC2;VDAC1;CALR;PRKACB;SLC25A4;ATF4;SLC25A6;MAPK3
Central carbon metabolism in cancer	6/70	0.0647682	0.150558	2.22154	6.08022	PKM;PFKM;GLS;HK1;MAPK3;FGFR1
Focal adhesion	13/201	0.067234	0.154931	1.6422	4.43325	PRKCG;ITGB4;RASGRF1;ACTG1;PAK1;RELN;COL6A2;ZYX;CTNNB1;PIP5K1C;PPP1R12C;BCAR1;MAPK3
Axon guidance	12/182	0.0683763	0.156204	1.67588	4.49592	SEMA6B;CAMK2B;PPP3CA;SEMA7A;PPP3R1;PAK1;DPYSL2;PLCG1;L1CAM;PRKCZ;CAMK2G;MAPK3
Taurine and hypotaurine metabolism	2/11	0.0711789	0.161217	5.25497	13.8866	GGT7;GAD1
Non-small cell lung cancer	6/72	0.0722256	0.162202	2.15399	5.66061	PRKCG;STAT5B;KIF5C;KIF5A;PLCG1;MAPK3
Bile secretion	7/90	0.0735736	0.16384	1.99898	5.21629	GNAS;ATP1A2;ATP1B2;ATP1A1;ATP1B1;SLC4A4;PRKACB
Alcoholism	12/186	0.0776114	0.171392	1.63701	4.18425	GNAO1;HDAC5;GNB2;PKIA;GNAS;CALM3;GRIN2C;PRKACB;CALM2;ATF4;MAPK3;GRIN1
Relaxin signaling pathway	9/129	0.0802319	0.175714	1.77864	4.48721	GNAO1;MAP2K4;PLCB4;GNB2;GNAS;PRKACB;PRKCZ;ATF4;MAPK3
Rheumatoid arthritis	7/93	0.0843206	0.183155	1.92895	4.77054	ATP6V1A;ATP6AP1;ATP6V1B2;ATP6V1E1;ATP6V0D1;ATP6V0C;ATP6V0A1
VEGF signaling pathway	5/59	0.0911632	0.196409	2.19254	5.25137	PRKCG;PPP3CA;PPP3R1;PLCG1;MAPK3
Chemokine signaling pathway	12/192	0.0928847	0.198504	1.58194	3.75932	TIAM1;STAT5B;PAK1;GRK2;PLCB4;GNB2;ELMO1;PLCG1;PRKACB;PRKCZ;BCAR1;MAPK3
Prostate cancer	7/97	0.0999694	0.211935	1.84283	4.24384	HSP90AA1;CDKN1B;CTNNB1;ATF4;HSP90B1;FGFR1;MAPK3
Apelin signaling pathway	9/137	0.106423	0.22033	1.66677	3.73412	HDAC5;PLCB4;PRKCE;GNB2;ITPR1;CALM3;PRKACB;CALM2;MAPK3
Autophagy	9/137	0.106423	0.22033	1.66677	3.73412	PPP2CA;LAMP1;RB1CC1;ITPR1;ATG2A;ULK1;PRKACB;SQSTM1;MAPK3
Yersinia infection	9/137	0.106423	0.22033	1.66677	3.73412	MAP2K4;ELMO1;PIP5K1C;PLCG1;PKN1;BAIAP2;BCAR1;ACTG1;MAPK3
Sphingolipid signaling pathway	8/119	0.111906	0.229686	1.70788	3.74043	PRKCG;PPP2CA;PLCB4;PPP2R2C;PRKCE;PPP2R5B;PRKCZ;MAPK3
AGE-RAGE signaling pathway in diabetic complications	7/100	0.112676	0.229686	1.78311	3.89294	STAT5B;CDKN1B;PLCB4;PRKCE;PLCG1;PRKCZ;MAPK3
Necroptosis	10/159	0.114154	0.230923	1.59118	3.45319	CAMK2B;STAT5B;PYGB;HSP90AA1;VDAC2;VDAC1;SQSTM1;SLC25A4;CAMK2G;SLC25A6
Ubiquitin mediated proteolysis	9/140	0.117354	0.235597	1.62835	3.48883	DDB1;UBB;FBXW11;FBXW7;UBC;HUWE1;UBE2O;UBA1;TRIP12
C-type lectin receptor signaling pathway	7/104	0.13087	0.260756	1.70922	3.47578	PPP3CA;PPP3R1;PAK1;ITPR1;CALM3;CALM2;MAPK3
Cysteine and methionine metabolism	4/50	0.14481	0.286378	2.0574	3.97558	MAT2A;GOT1;MDH2;GOT2
Hepatocellular carcinoma	10/168	0.14734	0.288681	1.49983	2.8722	PRKCG;APC2;SMARCD3;GSTA4;CSNK1A1;CTNNB1;PLCG1;SMARCA2;ACTG1;MAPK3
Neutrophil extracellular trap formation	11/189	0.1485	0.288681	1.46473	2.79349	PRKCG;C3;HDAC5;PLCB4;VDAC2;VDAC1;PLCG1;SLC25A4;ACTG1;SLC25A6;MAPK3
Nitrogen metabolism	2/17	0.150332	0.288681	3.15199	5.97274	CA3;CA8
Phenylalanine metabolism	2/17	0.150332	0.288681	3.15199	5.97274	GOT1;GOT2
Protein processing in endoplasmic reticulum	10/171	0.159394	0.303881	1.47166	2.70251	VCP;HSP90AA1;OS9;CANX;MAN1C1;HYOU1;CALR;SEC62;ATF4;HSP90B1
Adherens junction	5/71	0.161863	0.306383	1.79277	3.26465	CTNNB1;BAIAP2;ACTG1;MAPK3;FGFR1
Starch and sucrose metabolism	3/36	0.179058	0.336527	2.14972	3.69762	GPI;PYGB;HK1
D-Glutamine and D-glutamate metabolism	1/5	0.187401	0.347281	5.9061	9.88979	GLS
Neomycin, kanamycin and gentamicin biosynthesis	1/5	0.187401	0.347281	5.9061	9.88979	HK1
Dilated cardiomyopathy	6/96	0.195861	0.360438	1.57761	2.57206	CACNG7;ITGB4;GNAS;ATP2A2;PRKACB;ACTG1
Arrhythmogenic right ventricular cardiomyopathy	5/77	0.203515	0.371941	1.64286	2.61546	CACNG7;ITGB4;ATP2A2;CTNNB1;ACTG1
Apoptosis	8/142	0.221296	0.401667	1.41303	2.13122	TUBA1B;TUBA1A;ITPR1;DAB2IP;SPTAN1;ACTG1;ATF4;MAPK3
Ferroptosis	3/41	0.232018	0.418264	1.86637	2.72666	TF;PCBP1;VDAC2
Ras signaling pathway	12/232	0.236183	0.422896	1.29159	1.86395	PRKCG;TIAM1;PAK1;GNB2;RASGRF1;CALM3;PLCG1;PRKACB;CALM2;GRIN1;FGFR1;MAPK3
Platelet activation	7/124	0.240324	0.426757	1.41556	2.01825	PLCB4;ITPR1;GNAS;PRKACB;PRKCZ;ACTG1;MAPK3
Protein digestion and absorption	6/103	0.241561	0.426757	1.46323	2.07871	SLC7A8;COL6A2;ATP1A2;ATP1B2;ATP1A1;ATP1B1
Phospholipase D signaling pathway	8/148	0.254851	0.447255	1.35205	1.84835	GRM4;PLCB4;GNAS;PIP5K1C;PLCG1;DGKZ;DNM1;MAPK3
Th17 cell differentiation	6/107	0.268978	0.468942	1.40498	1.84492	STAT5B;PPP3CA;PPP3R1;HSP90AA1;PLCG1;MAPK3
PI3K-Akt signaling pathway	17/354	0.274286	0.47507	1.19459	1.5453	HSP90AA1;CDKN1B;ITGB4;YWHAB;PPP2R5B;HSP90B1;PPP2CA;RELN;PPP2R2C;GNB2;COL6A2;PKN1;YWHAG;ATF4;FGFR1;YWHAH;MAPK3
ABC transporters	3/45	0.276154	0.475199	1.68827	2.17246	ABCA2;ABCC5;ABCA7
Proteasome	3/46	0.287329	0.49124	1.64892	2.05642	PSMD2;PSMC1;PSMD1
Biosynthesis of unsaturated fatty acids	2/27	0.300788	0.5077	1.89021	2.2708	ACOT7;TECR
Fatty acid elongation	2/27	0.300788	0.5077	1.89021	2.2708	ACOT7;TECR
Phototransduction	2/28	0.315966	0.529943	1.81741	2.09388	CALM3;CALM2
Th1 and Th2 cell differentiation	5/92	0.319252	0.531681	1.35854	1.55115	PPP3CA;STAT5B;PPP3R1;PLCG1;MAPK3
Sphingolipid metabolism	3/49	0.321015	0.531681	1.54114	1.75115	SMPD4;PSAP;KDSR
Arginine and proline metabolism	3/50	0.332262	0.546891	1.50827	1.66186	GOT1;GOT2;CKB
Hepatitis B	8/162	0.338173	0.553184	1.22823	1.33165	PRKCG;DDB1;MAP2K4;STAT5B;ATP6AP1;YWHAB;ATF4;MAPK3
Glyoxylate and dicarboxylate metabolism	2/30	0.346071	0.562632	1.68742	1.79054	MDH2;ACO2
Galactose metabolism	2/31	0.360963	0.581522	1.62915	1.66007	PFKM;HK1
AMPK signaling pathway	6/120	0.36208	0.581522	1.24392	1.26369	PPP2CA;CAB39;PPP2R2C;PPP2R5B;ULK1;PFKM
Choline metabolism in cancer	5/98	0.367854	0.587237	1.27049	1.27058	PRKCG;PIP5K1C;PLCG1;DGKZ;MAPK3
Chronic myeloid leukemia	4/76	0.373197	0.588674	1.31266	1.29383	STAT5B;CDKN1B;CTBP1;MAPK3
Pertussis	4/76	0.373197	0.588674	1.31266	1.29383	C3;CALM3;CALM2;MAPK3
Chemical carcinogenesis	11/239	0.380382	0.596241	1.14051	1.10239	PRKCG;STAT5B;HSP90AA1;GSTA4;BCL6;GNAS;CACNA1A;PRKACB;ATF4;HSP90B1;MAPK3
Leishmaniasis	4/77	0.382494	0.596241	1.29461	1.24418	EEF1A1;C3;EEF1A2;MAPK3
SNARE interactions in vesicular transport	2/33	0.390347	0.602853	1.52389	1.43355	STX1B;STX3
Cell cycle	6/124	0.391285	0.602853	1.2015	1.12739	CDKN1B;TFDP1;YWHAB;RAD21;YWHAG;YWHAH
Longevity regulating pathway	5/102	0.400343	0.610775	1.21785	1.11486	EHMT2;RB1CC1;ULK1;PRKACB;ATF4
RNA degradation	4/79	0.401037	0.610775	1.25996	1.15123	DDX6;PABPC1;PFKM;HSPD1
Glutathione metabolism	3/57	0.410308	0.621323	1.31228	1.16904	GGT7;GSTA4;OPLAH
T cell receptor signaling pathway	5/104	0.41653	0.627162	1.19312	1.04493	PPP3CA;PPP3R1;PAK1;PLCG1;MAPK3
Endometrial cancer	3/58	0.421263	0.630705	1.28835	1.11378	APC2;CTNNB1;MAPK3
Notch signaling pathway	3/59	0.432149	0.640534	1.26528	1.06155	NCOR2;CTBP1;DTX3
Tyrosine metabolism	2/36	0.433231	0.640534	1.38921	1.16205	GOT1;GOT2
mTOR signaling pathway	7/154	0.436384	0.640534	1.1249	0.932801	PRKCG;ATP6V1A;CAB39;ATP6V1B2;ULK1;ATP6V1E1;MAPK3
FoxO signaling pathway	6/131	0.442223	0.640534	1.1338	0.925113	USP7;CDKN1B;BCL6;CCNG2;AGAP2;MAPK3
Natural killer cell mediated cytotoxicity	6/131	0.442223	0.640534	1.1338	0.925113	PRKCG;PPP3CA;PPP3R1;PAK1;PLCG1;MAPK3
Viral myocarditis	3/60	0.442959	0.640534	1.24301	1.01216	EIF4G2;ACTG1;EIF4G1
African trypanosomiasis	2/37	0.447166	0.640534	1.34945	1.08607	PRKCG;PLCB4
Thyroid cancer	2/37	0.447166	0.640534	1.34945	1.08607	CTNNB1;MAPK3
NOD-like receptor signaling pathway	8/181	0.455722	0.646613	1.09225	0.858369	HSP90AA1;PLCB4;ITPR1;VDAC2;MFN2;VDAC1;PKN1;MAPK3
Hepatitis C	7/157	0.456289	0.646613	1.10222	0.864837	PPP2CA;PPP2R2C;YWHAB;CTNNB1;YWHAG;YWHAH;MAPK3
Thermogenesis	10/232	0.470623	0.663378	1.06386	0.801828	ATP5F1B;SMARCD3;ATP5PB;UQCRC1;GNAS;NDUFS2;PRKACB;SMARCA2;ACTG1;FGFR1
ECM-receptor interaction	4/88	0.482739	0.676856	1.12443	0.818903	RELN;ITGB4;SV2A;COL6A2
PD-L1 expression and PD-1 checkpoint pathway in cancer	4/89	0.491563	0.6856	1.11115	0.789099	PPP3CA;PPP3R1;PLCG1;MAPK3
Leukocyte transendothelial migration	5/114	0.495924	0.688062	1.08309	0.759608	PRKCG;CTNNB1;PLCG1;BCAR1;ACTG1
Hypertrophic cardiomyopathy	4/90	0.500323	0.690551	1.09817	0.760483	CACNG7;ITGB4;ATP2A2;ACTG1
Fc epsilon RI signaling pathway	3/68	0.526092	0.718999	1.08957	0.699809	MAP2K4;PLCG1;MAPK3
Other glycan degradation	1/18	0.526361	0.718999	1.38873	0.89124	ENGASE
TGF-beta signaling pathway	4/94	0.534678	0.724695	1.04914	0.656858	PPP2CA;TFDP1;ID4;MAPK3
Renal cell carcinoma	3/69	0.536001	0.724695	1.07301	0.669149	PAK1;EGLN2;MAPK3
Influenza A	7/172	0.552768	0.743572	1.00123	0.593547	HNRNPUL1;PABPN1;VDAC1;SLC25A4;ACTG1;SLC25A6;MAPK3
Nucleotide excision repair	2/47	0.57488	0.765544	1.04902	0.580731	DDB1;XPC
Pyruvate metabolism	2/47	0.57488	0.765544	1.04902	0.580731	PKM;MDH2
Epstein-Barr virus infection	8/202	0.580365	0.768984	0.97294	0.529374	NCOR2;MAP2K4;USP7;CDKN1B;PSMD2;PSMC1;PSMD1;CALR
Pathways in cancer	21/531	0.583481	0.769267	0.971026	0.523133	PRKCG;APC2;CAMK2B;STAT5B;HSP90AA1;CDKN1B;EGLN2;CTBP1;HSP90B1;PLCB4;GSTA4;GNB2;GNAS;CTNNB1;CALM3;PLCG1;PRKACB;CALM2;CAMK2G;FGFR1;MAPK3
Amino sugar and nucleotide sugar metabolism	2/48	0.586406	0.769296	1.02616	0.547706	GPI;HK1
Ether lipid metabolism	2/49	0.5977	0.778889	1.00428	0.516868	PAFAH1B2;PLD3
Amoebiasis	4/102	0.599597	0.778889	0.963094	0.49262	PRKCG;PLCB4;GNAS;PRKACB
Mannose type O-glycan biosynthesis	1/23	0.615195	0.789377	1.07283	0.521197	B3GAT1
Protein export	1/23	0.615195	0.789377	1.07283	0.521197	SEC62
Antigen processing and presentation	3/78	0.619551	0.789377	0.943802	0.451855	HSP90AA1;CANX;CALR
Ovarian steroidogenesis	2/51	0.619586	0.789377	0.963185	0.461079	GNAS;PRKACB
B cell receptor signaling pathway	3/81	0.64502	0.817848	0.90736	0.397854	PPP3CA;PPP3R1;MAPK3
Maturity onset diabetes of the young	1/26	0.660292	0.82964	0.943941	0.391805	NEUROD1
Regulation of lipolysis in adipocytes	2/55	0.660581	0.82964	0.890305	0.369152	GNAS;PRKACB
Transcriptional misregulation in cancer	7/192	0.668119	0.835149	0.892053	0.359755	DDX5;CDKN1B;NCOR1;BCL6;EWSR1;FUS;ETV1
TNF signaling pathway	4/112	0.672592	0.836793	0.873461	0.346429	MAP2K4;DAB2IP;ATF4;MAPK3
Colorectal cancer	3/86	0.684731	0.847241	0.852477	0.322857	APC2;CTNNB1;MAPK3
Butanoate metabolism	1/28	0.687384	0.847241	0.873928	0.327603	GAD1
Signaling pathways regulating pluripotency of stem cells	5/143	0.695396	0.853148	0.854185	0.310303	APC2;ID4;CTNNB1;FGFR1;MAPK3
beta-Alanine metabolism	1/30	0.712318	0.869683	0.813572	0.275989	GAD1
Breast cancer	5/147	0.718164	0.869683	0.829949	0.27476	APC2;CSNK1A1;CTNNB1;FGFR1;MAPK3
MicroRNAs in cancer	11/310	0.7195	0.869683	0.866429	0.285227	PRKCG;APC2;HDAC5;MARCKS;CDKN1B;PRKCE;STMN1;TIMP3;PLCG1;GLS;MAPK3
RNA polymerase	1/31	0.724029	0.869683	0.786412	0.253951	POLR2A
Gastric cancer	5/149	0.729085	0.869683	0.818336	0.258566	APC2;CDKN1B;CSNK1A1;CTNNB1;MAPK3
Basal cell carcinoma	2/63	0.731847	0.869683	0.773221	0.241387	APC2;CTNNB1
Lysine degradation	2/63	0.731847	0.869683	0.773221	0.241387	KMT2E;EHMT2
IL-17 signaling pathway	3/94	0.7412	0.876866	0.777208	0.232762	HSP90AA1;HSP90B1;MAPK3
Aminoacyl-tRNA biosynthesis	2/66	0.755099	0.889339	0.73686	0.206989	AARS1;NARS1
Acute myeloid leukemia	2/67	0.762454	0.891694	0.725486	0.196761	STAT5B;MAPK3
Osteoclast differentiation	4/127	0.763828	0.891694	0.766338	0.206461	PPP3CA;PPP3R1;SQSTM1;MAPK3
Mucin type O-glycan biosynthesis	1/36	0.77582	0.900355	0.673892	0.171057	GALNT17
Progesterone-mediated oocyte maturation	3/100	0.778043	0.900355	0.728904	0.182936	HSP90AA1;PRKACB;MAPK3
Prolactin signaling pathway	2/70	0.783378	0.902588	0.693371	0.169279	STAT5B;MAPK3
Melanoma	2/72	0.796413	0.91227	0.67349	0.153312	MAPK3;FGFR1
Toll-like receptor signaling pathway	3/104	0.800127	0.91227	0.69989	0.156065	MAP2K4;TOLLIP;MAPK3
Various types of N-glycan biosynthesis	1/39	0.802109	0.91227	0.620592	0.136847	MAN1C1
Bladder cancer	1/41	0.817901	0.925063	0.589501	0.118498	MAPK3
Insulin resistance	3/108	0.820339	0.925063	0.673086	0.133296	PYGB;PRKCE;PRKCZ
Fat digestion and absorption	1/43	0.832434	0.934725	0.561371	0.102956	GOT2
Basal transcription factors	1/45	0.845809	0.945736	0.535798	0.0897259	GTF2I
Other types of O-glycan biosynthesis	1/47	0.858117	0.955466	0.512449	0.0784123	GALNT17
Malaria	1/50	0.874764	0.965885	0.480999	0.0643583	LRP1
N-Glycan biosynthesis	1/50	0.874764	0.965885	0.480999	0.0643583	MAN1C1
Neuroactive ligand-receptor interaction	10/341	0.890888	0.979607	0.709424	0.0819642	C3;GRIA1;GABRA1;GABBR1;GRM4;GABRA6;THRA;GRIN2C;GABRD;GRIN1
Pyrimidine metabolism	1/56	0.902433	0.988201	0.428392	0.0439791	NME7
Glycerophospholipid metabolism	2/98	0.912266	0.994858	0.490418	0.045032	DGKZ;PLD3
Glycerolipid metabolism	1/61	0.920764	0.999042	0.39259	0.032409	DGKZ
Measles	3/139	0.925355	0.999042	0.518818	0.0402487	STAT5B;CDKN1B;RACK1
Drug metabolism	2/108	0.937405	0.999042	0.44392	0.0286947	GSTA4;NME7
Retinol metabolism	1/68	0.940796	0.999042	0.351445	0.0214484	RETSAT
Toxoplasmosis	2/112	0.945407	0.999042	0.427687	0.0240101	GNAO1;MAPK3
RIG-I-like receptor signaling pathway	1/70	0.945527	0.999042	0.341222	0.0191128	OTUD5
p53 signaling pathway	1/73	0.951925	0.999042	0.326953	0.0161086	CCNG2
PPAR signaling pathway	1/74	0.953886	0.999042	0.322458	0.0152234	UBC
Non-alcoholic fatty liver disease	3/155	0.95394	0.999042	0.463816	0.0218712	UQCRC1;NDUFS2;ATF4
Metabolism of xenobiotics by cytochrome P450	1/76	0.957573	0.999042	0.313826	0.0136056	GSTA4
Pancreatic cancer	1/76	0.957573	0.999042	0.313826	0.0136056	MAPK3
JAK-STAT signaling pathway	3/162	0.962901	0.999994	0.443233	0.0167564	CNTFR;STAT5B;GFAP
Purine metabolism	2/129	0.969763	0.999994	0.370108	0.0113638	PKM;NME7
Complement and coagulation cascades	1/85	0.97084	0.999994	0.28007	0.00828825	C3
Small cell lung cancer	1/92	0.978219	0.999994	0.258431	0.00569097	CDKN1B
Staphylococcus aureus infection	1/95	0.98078	0.999994	0.250144	0.00485451	C3
NF-kappa B signaling pathway	1/104	0.986795	0.999994	0.228179	0.00303321	PLCG1
Ribosome biogenesis in eukaryotes	1/108	0.988824	0.999994	0.219603	0.00246804	REXO1
Systemic lupus erythematosus	1/135	0.996379	0.999994	0.175107	0.000635244	C3
Olfactory transduction	6/440	0.999737	0.999994	0.321262	8.43584e-05	CAMK2B;GRK2;CALM3;PRKACB;CALM2;CAMK2G
Cytokine-cytokine receptor interaction	2/295	0.999936	0.999994	0.159025	1.0131e-05	CNTFR;GDF1
Herpes simplex virus 1 infection	4/498	0.999994	0.999994	0.187096	1.08062e-06	C3;SRSF4;SRSF5;CALR
1The functional enrichment analysis was performed per tissue based on KEGG human pathways (updated in 2021).

## Sheet: Cerebellar_trunk
Supplementary Table 4C. Pathway enrichment analysis of the top 1000 genes most expressed in the goat cerebellar trunk.
Term	Overlap	P-value	q-value	Odds ratio	Combined score	Gene symbols
Synaptic vesicle cycle	28/78	1.35574e-19	3.59271e-17	13.6158	591.533	ATP6V1A;NAPA;SNAP25;RAB3A;STXBP1;CLTC;CLTB;CACNA1A;SLC1A3;AP2A1;SLC6A1;CPLX2;SLC1A6;AP2A2;RIMS1;SLC17A7;STX3;ATP6V1E1;AP2M1;ATP6V0A1;NSF;SYT1;AP2B1;DNM1;STX1B;ATP6V1B2;ATP6V0D1;ATP6V0C
Pathways of neurodegeneration	65/475	7.26364e-18	9.62432e-16	3.9687	156.619	APP;ATP2A2;PPP3CA;TUBA1B;UCHL1;TUBA1A;PSMD4;TUBB3;KIF5C;PSMD2;RB1CC1;KIF5A;PSMD1;NEFL;NEFM;PRKCG;APC2;TUBB;ATXN2L;TUBB2B;PLCB4;TUBB2A;ALS2;UQCRC1;VDAC2;NDUFS2;ULK1;VDAC1;MAPT;SQSTM1;SLC25A4;ATF4;SLC25A6;GRIA1;CAMK2B;VCP;DCTN2;ITPR1;PPP3R1;KLC2;ATP5F1B;UBB;UBC;MFN2;PLCG1;CYC1;CAMK2G;SPTBN2;MAPK3;SNCA;CSNK1A1;FUS;ATP5PB;GRIN2C;TUBB4B;TUBB4A;GRIN1;PINK1;DLG4;PSMC1;MAP3K10;CTNNB1;CALM3;UBA1;CALM2
Parkinson disease	41/249	1.98978e-14	1.75764e-12	4.83289	152.469	CAMK2B;ITPR1;TUBA1B;UCHL1;TUBA1A;ATP5F1B;KLC2;PSMD4;UBB;KIF5C;TUBB3;PSMD2;KIF5A;UBC;PSMD1;MFN2;PLCG1;CYC1;PRKACB;CAMK2G;SNCA;ATP5PB;TUBB;TUBB4B;TUBB4A;TUBB2B;PINK1;TUBB2A;PSMC1;UQCRC1;GNAS;VDAC2;NDUFS2;VDAC1;CALM3;UBA1;MAPT;CALM2;SLC25A4;ATF4;SLC25A6
Endocrine and other factor-regulated calcium reabsorption	18/53	1.34544e-12	8.91354e-11	12.3571	337.771	PRKCG;CLTC;CLTB;AP2A1;ATP1A2;ATP2B2;ATP1B2;ATP1A1;AP2B1;ATP2B1;ATP1B1;AP2A2;DNM1;CALB1;PLCB4;GNAS;PRKACB;AP2M1
Alzheimer disease	47/369	4.19589e-12	2.22382e-10	3.58502	93.9165	APP;LRP1;ITPR1;ATP2A2;RTN4;PPP3CA;PPP3R1;TUBA1B;TUBA1A;ATP5F1B;KLC2;PSMD4;KIF5C;TUBB3;PSMD2;RB1CC1;KIF5A;PSMD1;APOE;APBB1;CYC1;MAPK3;SNCA;APC2;ATP5PB;CSNK1A1;TUBB;GRIN2C;TUBB4B;TUBB4A;GRIN1;TUBB2B;PLCB4;TUBB2A;PSMC1;UQCRC1;VDAC2;CTNNB1;NDUFS2;ULK1;VDAC1;CALM3;MAPT;CALM2;SLC25A4;ATF4;SLC25A6
Huntington disease	41/306	2.01928e-11	8.91851e-10	3.78197	93.1336	GRIA1;DCTN2;CLTC;CLTB;ITPR1;SLC1A3;AP2A1;AP2A2;TUBA1B;TUBA1A;ATP5F1B;KLC2;PSMD4;POLR2A;KIF5C;TUBB3;PSMD2;RB1CC1;KIF5A;PSMD1;CYC1;AP2M1;ATP5PB;TUBB;AP2B1;TUBB4B;TUBB4A;GRIN1;TUBB2B;PLCB4;TUBB2A;DLG4;PSMC1;UQCRC1;VDAC2;MAP3K10;NDUFS2;ULK1;VDAC1;SLC25A4;SLC25A6
Glutamatergic synapse	23/114	1.7193e-10	6.50879e-09	6.09338	137.003	PRKCG;GRIA1;ITPR1;CACNA1A;SLC1A3;SLC1A6;GRIN2C;GLS;GRIN1;GNAO1;PPP3CA;PPP3R1;GRK2;GRM4;PLCB4;DLG4;GNB2;GNAS;SLC17A7;PRKACB;SHANK3;SHANK1;MAPK3
Spinocerebellar ataxia	25/143	6.88703e-10	2.28133e-08	5.11344	107.874	GRIA1;KCNC3;ITPR1;CACNA1A;ATP2A2;SLC1A6;RELN;PSMD4;PSMD2;RB1CC1;PSMD1;CIC;SPTBN2;PRKCG;GRIN2C;GRIN1;ATXN2L;PLCB4;PSMC1;VDAC2;ULK1;VDAC1;ATXN10;SLC25A4;SLC25A6
Amyotrophic lateral sclerosis	40/364	1.30184e-08	3.50483e-07	3.00454	54.5531	GRIA1;VCP;DCTN2;ACTG1;PPP3CA;PPP3R1;TUBA1B;TUBA1A;ATP5F1B;KLC2;PSMD4;KIF5C;TUBB3;PSMD2;RB1CC1;KIF5A;PSMD1;NEFL;NEFM;CYC1;ATP5PB;FUS;TUBB;GRIN2C;TUBB4B;TUBB4A;GRIN1;ATXN2L;TUBB2B;PINK1;TUBB2A;ALS2;PSMC1;HNRNPA2B1;UQCRC1;NDUFS2;ULK1;VDAC1;SQSTM1;ATF4
Aldosterone synthesis and secretion	19/98	1.32258e-08	3.50483e-07	5.77276	104.724	PRKCG;CAMK2B;DAGLA;PRKCE;ITPR1;ATP1A2;ATP2B2;ATP1B2;ATP1A1;ATP2B1;ATP1B1;CACNA1G;PLCB4;GNAS;CALM3;PRKACB;CALM2;CAMK2G;ATF4
Prion disease	33/273	2.49484e-08	6.01029e-07	3.33112	58.3161	ITPR1;PPP3CA;PPP3R1;TUBA1B;TUBA1A;ATP5F1B;KLC2;PSMD4;KIF5C;TUBB3;PSMD2;KIF5A;PSMD1;NCAM1;CYC1;PRKACB;MAPK3;ATP5PB;TUBB;GRIN2C;TUBB4B;TUBB4A;GRIN1;TUBB2B;TUBB2A;PSMC1;UQCRC1;VDAC2;NDUFS2;VDAC1;SLC25A4;ATF4;SLC25A6
Long-term potentiation	15/67	5.96303e-08	1.31684e-06	6.89892	114.764	PRKCG;CAMK2B;GRIA1;ITPR1;GRIN2C;GRIN1;PPP3CA;PPP3R1;PLCB4;CALM3;PRKACB;CAMK2G;CALM2;ATF4;MAPK3
Dopaminergic synapse	21/132	8.68312e-08	1.77002e-06	4.54483	73.8957	PRKCG;GRIA1;CAMK2B;ITPR1;PPP2R5B;CACNA1A;GNAO1;PPP2CA;PPP3CA;PLCB4;CALY;PPP2R2C;KIF5C;GNB2;KIF5A;GNAS;CALM3;PRKACB;CALM2;CAMK2G;ATF4
Phagosome	22/152	2.39914e-07	4.54124e-06	4.06645	61.9848	ATP6V1A;DYNC1H1;ATP6AP1;TUBB;TUBB4B;TUBB4A;ACTG1;C3;TUBA1B;TUBB2B;TUBA1A;TUBB2A;LAMP1;TUBB3;HGS;CANX;ATP6V1B2;CALR;ATP6V1E1;ATP6V0D1;ATP6V0C;ATP6V0A1
Circadian entrainment	17/97	3.53555e-07	6.24613e-06	5.08748	75.5757	PRKCG;GRIA1;CAMK2B;ITPR1;GRIN2C;CACNA1G;GRIN1;GNAO1;PER1;PLCB4;GNB2;GNAS;CALM3;PRKACB;CALM2;CAMK2G;MAPK3
Adrenergic signaling in cardiomyocytes	21/150	7.87374e-07	1.30409e-05	3.90698	54.9108	CAMK2B;PPP2R5B;ATP2A2;ATP1A2;ATP2B2;ATP1B2;ATP1A1;ATP2B1;ATP1B1;PPP2CA;CACNG7;PLCB4;PPP2R2C;GNAS;CALM3;PRKACB;CALM2;CAMK2G;SCN1B;ATF4;MAPK3
Endocytosis	28/252	1.57585e-06	2.45647e-05	3.01159	40.2371	CLTC;AGAP2;CLTB;AP2A1;AGAP3;PRKCZ;AP2A2;GRK2;KIF5C;KIF5A;PIP5K1C;GIT1;AP2M1;SH3GL2;PSD;SH3GLB2;IQSEC2;IQSEC1;IQSEC3;AP2B1;DNM1;EPN1;ACAP3;BIN1;HGS;DNAJC6;CHMP4B;AMPH
Gastric acid secretion	14/76	2.04238e-06	3.00684e-05	5.39088	70.6281	PRKCG;CAMK2B;ITPR1;ATP1A2;ATP1B2;ATP1A1;ATP1B1;ACTG1;PLCB4;GNAS;CALM3;PRKACB;CAMK2G;CALM2
Gap junction	15/88	2.46692e-06	3.44071e-05	4.9089	63.3864	PRKCG;TUBB;ITPR1;CSNK1D;TUBB4B;TUBB4A;TUBA1B;TUBB2B;TUBA1A;PLCB4;TUBB2A;TUBB3;GNAS;PRKACB;MAPK3
GABAergic synapse	15/89	2.85671e-06	3.78515e-05	4.84231	61.8162	NSF;PRKCG;GABRA1;GABBR1;SLC12A5;GABRA6;GAD1;CACNA1A;GAD2;SLC6A1;GLS;GNAO1;GNB2;PRKACB;GABRD
Amphetamine addiction	13/69	3.62748e-06	4.57754e-05	5.53698	69.3616	PRKCG;CAMK2B;GRIA1;GRIN2C;GRIN1;PPP3CA;PPP3R1;GNAS;CALM3;PRKACB;CAMK2G;CALM2;ATF4
Vibrio cholerae infection	11/50	4.18914e-06	5.046e-05	6.71661	83.1719	ATP6V1A;ATP6AP1;ATP6V1B2;GNAS;PLCG1;ATP6V1E1;ATP6V0D1;PRKACB;ATP6V0C;ACTG1;ATP6V0A1
cGMP-PKG signaling pathway	21/167	4.56976e-06	5.26516e-05	3.44898	42.4088	PRKCE;ITPR1;ATP2A2;ATP1A2;ATP2B2;ATP1B2;ATP1A1;ATP2B1;ATP1B1;PPP3CA;PPP3R1;PLCB4;VDAC2;VDAC1;CALM3;CALM2;SLC25A4;GTF2I;ATF4;SLC25A6;MAPK3
Insulin secretion	14/86	9.24906e-06	0.000102125	4.63972	53.779	PRKCG;CAMK2B;SNAP25;RAB3A;ATP1A2;ATP1B2;ATP1A1;ATP1B1;PCLO;PLCB4;GNAS;PRKACB;CAMK2G;ATF4
Calcium signaling pathway	25/240	1.73996e-05	0.000184436	2.79217	30.5996	CAMK2B;ITPR1;CACNA1A;ATP2A2;CACNA1G;PPP3CA;PPP3R1;PLCG1;PRKACB;CAMK2G;PRKCG;ATP2B2;ATP2B1;GRIN2C;GRIN1;PLCB4;STIM1;GNAS;VDAC2;VDAC1;CALM3;CALM2;SLC25A4;FGFR1;SLC25A6
Salivary secretion	14/93	2.32233e-05	0.000236699	4.22706	45.1042	PRKCG;ITPR1;ATP1A2;ATP2B2;ATP1B2;ATP1A1;ATP2B1;ATP1B1;CST3;PLCB4;GNAS;CALM3;PRKACB;CALM2
Salmonella infection	25/249	3.24318e-05	0.00030981	2.67871	27.6882	NCKAP1;DCTN2;ACTG1;HSP90B1;TUBA1B;PAK1;TUBA1A;KLC2;KIF5C;TUBB3;KIF5A;RPS3;MAPK3;DYNC1H1;MAP2K4;HSP90AA1;TUBB;TUBB4B;TUBB4A;TUBB2B;TUBB2A;ELMO1;CTNNB1;PLEKHM2;PKN1
Thyroid hormone signaling pathway	16/121	3.27347e-05	0.00030981	3.63883	37.5785	PRKCG;THRA;ATP2A2;ATP1A2;ATP1B2;ATP1A1;ATP1B1;ACTG1;NCOR1;PLCB4;RCAN2;CTNNB1;PLCG1;PRKACB;PFKM;MAPK3
Thyroid hormone synthesis	12/75	4.75902e-05	0.000434876	4.53585	45.1448	PRKCG;PLCB4;CANX;ITPR1;GNAS;ATP1A2;ATP1B2;ATP1A1;ATP1B1;PRKACB;ATF4;HSP90B1
Glucagon signaling pathway	14/107	0.000112536	0.00098806	3.5881	32.6238	CAMK2B;PYGB;ITPR1;PPP3CA;PPP3R1;PKM;PLCB4;GNAS;CALM3;PRKACB;CALM2;CAMK2G;PFKM;ATF4
Epithelial cell signaling in Helicobacter pylori infection	11/70	0.000115584	0.00098806	4.43515	40.2069	ATP6V1A;MAP2K4;PAK1;ATP6AP1;ATP6V1B2;PLCG1;ATP6V1E1;ATP6V0D1;ATP6V0C;GIT1;ATP6V0A1
Long-term depression	10/60	0.00014181	0.00117436	4.75404	42.1256	PRKCG;GRIA1;PPP2CA;GNAO1;GNAZ;PLCB4;ITPR1;GNAS;CACNA1A;MAPK3
Nicotine addiction	8/40	0.000177169	0.00142272	5.9334	51.2551	GRIA1;GABRA1;GABRA6;CACNA1A;SLC17A7;GRIN2C;GABRD;GRIN1
cAMP signaling pathway	21/216	0.000211988	0.00165226	2.57566	21.7875	GRIA1;CAMK2B;GABBR1;ATP2A2;ATP1A2;ATP2B2;ATP1B2;ATP1A1;ATP2B1;GRIN2C;ATP1B1;GRIN1;TIAM1;PAK1;GNAS;CALM3;PRKACB;CALM2;CAMK2G;HCN2;MAPK3
Oocyte meiosis	15/129	0.00024752	0.00181314	3.13668	26.047	CAMK2B;FBXW11;YWHAB;ITPR1;PPP2R5B;PPP2CA;PPP3CA;PPP3R1;CALM3;PRKACB;CALM2;CAMK2G;YWHAG;YWHAH;MAPK3
Proximal tubule bicarbonate reclamation	6/23	0.000250096	0.00181314	8.36239	69.3549	ATP1A2;ATP1A1;ATP1B2;ATP1B1;SLC4A4;GLS
Ribosome	17/158	0.000253155	0.00181314	2.8773	23.8284	RPS9;RPL32;RPL31;RPS5;RPL22;RPS3A;RPL10A;RPL8;RPS28;RPS16;RPL27A;RPS3;RPL37;RPL26;RPL15;RPS11;RPS24
Retrograde endocannabinoid signaling	16/148	0.000360684	0.0025153	2.89043	22.9139	PRKCG;GRIA1;GABRA1;DAGLA;GABRA6;ITPR1;CACNA1A;GNAO1;RIMS1;PLCB4;GNB2;NDUFS2;SLC17A7;PRKACB;GABRD;MAPK3
Coronavirus disease	21/232	0.000555071	0.00370806	2.37835	17.8291	PRKCG;RPS9;RPL32;RPL31;RPS5;RPL22;RPS3A;RPL8;RPL10A;C3;RPS28;RPS16;RPL27A;RPS3;RPL37;RPL26;PLCG1;RPL15;RPS11;RPS24;MAPK3
Oxytocin signaling pathway	16/154	0.00056225	0.00370806	2.76389	20.6837	PRKCG;CAMK2B;ITPR1;ACTG1;GNAO1;PPP3CA;CACNG7;PPP3R1;PLCB4;GNAS;CALM3;PRKACB;CALM2;PPP1R12C;CAMK2G;MAPK3
Phosphatidylinositol signaling system	12/97	0.0005737	0.00370806	3.358	25.0621	PRKCG;INPP5A;PLCB4;PPIP5K1;INPP5F;ITPR1;PI4KA;CALM3;PIP5K1C;PLCG1;DGKZ;CALM2
Collecting duct acid secretion	6/27	0.000638077	0.00402596	6.76814	49.7936	ATP6V1A;ATP6V1B2;ATP6V1E1;ATP6V0D1;ATP6V0C;ATP6V0A1
Pancreatic secretion	12/102	0.000903717	0.00556942	3.17061	22.2228	PRKCG;PLCB4;ITPR1;GNAS;ATP2A2;ATP1A2;ATP2B2;ATP1B2;ATP1A1;ATP2B1;ATP1B1;SLC4A4
Rap1 signaling pathway	19/210	0.001003	0.00604082	2.37369	16.3897	PRKCG;PRKCZ;SIPA1L3;RAP1GAP;GRIN1;ACTG1;GNAO1;TIAM1;SIPA1L1;PLCB4;GNAS;CTNNB1;CALM3;EVL;PLCG1;CALM2;BCAR1;FGFR1;MAPK3
Hippo signaling pathway	16/163	0.00104163	0.00613403	2.59345	17.8091	APC2;PATJ;FBXW11;YWHAB;CSNK1D;SCRIB;PRKCZ;ACTG1;PPP2CA;PAK1;DLG2;PPP2R2C;DLG4;CTNNB1;YWHAG;YWHAH
Human papillomavirus infection	26/331	0.00112906	0.00643914	2.03985	13.8432	ATP6V1A;PATJ;ITGB4;UBR4;PRKCZ;PPP2CA;RELN;ATP6V1E1;PRKACB;ATP6V0A1;MAPK3;APC2;ATP6AP1;CSNK1A1;PPP2R5B;SCRIB;DLG2;PKM;PPP2R2C;PSMC1;COL6A2;GNAS;ATP6V1B2;CTNNB1;ATP6V0D1;ATP6V0C
Citrate cycle (TCA cycle)	6/30	0.00115341	0.00643914	5.9212	40.0571	ACLY;SUCLA2;MDH2;OGDH;OGDHL;ACO2
Morphine addiction	11/91	0.00116634	0.00643914	3.26734	22.0672	PRKCG;GNAO1;GABRA1;GABBR1;GRK2;GABRA6;GNB2;GNAS;CACNA1A;PRKACB;GABRD
GnRH signaling pathway	11/93	0.00139616	0.00755064	3.18731	20.9535	CAMK2B;MAP2K4;PLCB4;ITPR1;GNAS;CALM3;PRKACB;CAMK2G;CALM2;ATF4;MAPK3
Inflammatory mediator regulation of TRP channels	11/98	0.00213655	0.0111017	3.00335	18.4663	PRKCG;CAMK2B;PLCB4;PRKCE;ITPR1;GNAS;CALM3;PLCG1;PRKACB;CALM2;CAMK2G
mRNA surveillance pathway	11/98	0.00213655	0.0111017	3.00335	18.4663	PPP2CA;PNN;UPF1;DDX39B;PABPN1;PPP2R2C;FUS;PPP2R5B;ACIN1;PABPC1;SMG5
Cholinergic synapse	12/113	0.00220323	0.011228	2.82367	17.2747	PRKCG;GNAO1;CAMK2B;PLCB4;GNB2;KCNQ2;ITPR1;CACNA1A;PRKACB;CAMK2G;ATF4;MAPK3
Type II diabetes mellitus	7/46	0.00243109	0.0121555	4.25305	25.6009	PKM;PRKCE;CACNA1A;PRKCZ;CACNA1G;HK1;MAPK3
Melanogenesis	11/101	0.00271583	0.0133277	2.90278	17.1515	PRKCG;GNAO1;CAMK2B;PLCB4;GNAS;CTNNB1;CALM3;PRKACB;CALM2;CAMK2G;MAPK3
Pathogenic Escherichia coli infection	17/197	0.0029736	0.0143273	2.24927	13.0862	NCKAP1;TUBB;TUBB4B;BAIAP2;TUBB4A;ACTG1;TUBA1B;TUBB2B;PAK1;TUBA1A;TUBB2A;TUBB3;RPS3;MYH14;TMBIM6;MYH10;MAPK3
Vascular smooth muscle contraction	13/133	0.00308221	0.0145855	2.57528	14.8906	PRKCG;PRKCE;ITPR1;PLCB4;CALD1;GNAS;MYH14;CALM3;PRKACB;MYH10;CALM2;PPP1R12C;MAPK3
Spliceosome	14/150	0.00333085	0.0154856	2.4481	13.9652	DDX5;SF3B2;SF3A1;FUS;HNRNPU;PRPF8;HNRNPM;DDX39B;PCBP1;ACIN1;SRSF4;SRSF5;SNRNP200;SF3B1
Aldosterone-regulated sodium reabsorption	6/37	0.00354592	0.0162012	4.58248	25.8542	PRKCG;ATP1A2;ATP1A1;ATP1B2;ATP1B1;MAPK3
Tight junction	15/169	0.00391687	0.0174276	2.31709	12.8424	PATJ;PRKCE;SCRIB;PRKCZ;ACTG1;PPP2CA;TIAM1;TUBA1B;DLG2;TUBA1A;PPP2R2C;MICALL2;MYH14;PRKACB;MYH10
Estrogen signaling pathway	13/137	0.00398064	0.0174276	2.49168	13.7698	HSP90AA1;GABBR1;ITPR1;HSP90B1;GNAO1;PLCB4;GNAS;CALM3;FKBP4;PRKACB;CALM2;ATF4;MAPK3
Bacterial invasion of epithelial cells	9/77	0.00401164	0.0174276	3.1392	17.3238	SEPTIN2;CLTC;CLTB;ELMO1;CTNNB1;DNM1;BCAR1;ACTG1;SEPTIN8
Proteoglycans in cancer	17/205	0.00446025	0.019064	2.15265	11.6513	PRKCG;CAMK2B;DDX5;ITPR1;ANK3;ANK1;ACTG1;TIAM1;PAK1;TIMP3;CTNNB1;PLCG1;PRKACB;PPP1R12C;CAMK2G;FGFR1;MAPK3
HIF-1 signaling pathway	11/109	0.00489645	0.0205962	2.6647	14.1742	PRKCG;CAMK2B;TF;PGK1;ALDOC;PLCG1;ALDOA;CAMK2G;PFKM;HK1;MAPK3
Lysosome	12/128	0.0060989	0.0252533	2.45661	12.5278	ABCA2;LAMP1;ATP6AP1;SORT1;PSAP;CLTC;CLTB;AP3D1;ATP6V0D1;AP3B2;ATP6V0C;ATP6V0A1
Pentose phosphate pathway	5/30	0.00677785	0.0274705	4.73086	23.6264	GPI;ALDOC;ALDOA;TKT;PFKM
Renin secretion	8/69	0.00684171	0.0274705	3.10789	15.4919	PPP3CA;PPP3R1;PLCB4;ITPR1;GNAS;CALM3;PRKACB;CALM2
Hedgehog signaling pathway	7/56	0.00742264	0.0293582	3.38331	16.5891	GRK2;FBXW11;KIF3A;CSNK1A1;CSNK1D;MEGF8;PRKACB
Type I diabetes mellitus	6/43	0.00756723	0.0294899	3.83817	18.7454	PTPRN2;PTPRN;GAD1;GAD2;CPE;HSPD1
Legionellosis	7/57	0.00817193	0.0310908	3.31547	15.9376	EEF1A1;EEF1G;C3;CLK1;VCP;EEF1A2;HSPD1
Oxidative phosphorylation	12/133	0.00821265	0.0310908	2.35448	11.3064	ATP6V1A;ATP5F1B;ATP6AP1;ATP5PB;UQCRC1;ATP6V1B2;NDUFS2;CYC1;ATP6V1E1;ATP6V0D1;ATP6V0C;ATP6V0A1
Taurine and hypotaurine metabolism	3/11	0.00870297	0.0324829	8.85637	42.0154	GGT7;GAD1;GAD2
Diabetic cardiomyopathy	16/203	0.00912841	0.0331374	2.03441	9.55435	PRKCG;CAMK2B;ATP5PB;ATP2A2;PRKCZ;PLCB4;ATP5F1B;UQCRC1;VDAC2;NDUFS2;VDAC1;CYC1;SLC25A4;CAMK2G;PDK2;SLC25A6
Viral carcinogenesis	16/203	0.00912841	0.0331374	2.03441	9.55435	STAT5B;HDAC5;USP7;YWHAB;UBR4;SCRIB;C3;DDB1;PKM;PSMC1;ATP6V0D1;PRKACB;YWHAG;ATF4;YWHAH;MAPK3
Growth hormone synthesis, secretion and action	11/119	0.00935324	0.0334947	2.4167	11.2909	PRKCG;MAP2K4;STAT5B;PLCB4;ITPR1;GNAS;PLCG1;PRKACB;BCAR1;ATF4;MAPK3
Mineral absorption	7/60	0.0107539	0.037997	3.12731	14.1745	TF;ATP1A2;ATP2B2;ATP1B2;ATP1A1;ATP2B1;ATP1B1
Carbohydrate digestion and absorption	6/47	0.0116249	0.0405343	3.46299	15.4263	PLCB4;ATP1A2;ATP1A1;ATP1B2;ATP1B1;HK1
Shigellosis	18/246	0.0122718	0.0422341	1.8778	8.26316	SEPTIN2;FBXW11;PRKCE;ITPR1;SEPTIN7;SEPTIN8;ACTG1;HK1;C3;PLCB4;UBB;UBC;ELMO1;VDAC1;PLCG1;SQSTM1;BCAR1;MAPK3
Cocaine addiction	6/49	0.014142	0.0480464	3.30158	14.0601	DLG4;GNAS;GRIN2C;PRKACB;ATF4;GRIN1
GnRH secretion	7/64	0.0150558	0.0505035	2.90724	12.1988	PRKCG;GABBR1;PLCB4;ITPR1;HCN2;CACNA1G;MAPK3
Tuberculosis	14/180	0.0157232	0.0520831	2.00251	8.31567	CAMK2B;ATP6AP1;HSPD1;C3;PPP3CA;PPP3R1;LAMP1;CALM3;ATP6V0D1;CALM2;ATP6V0C;CAMK2G;ATP6V0A1;MAPK3
Alanine, aspartate and glutamate metabolism	5/37	0.0164205	0.0537215	3.69464	15.1821	GOT1;GAD1;GOT2;GAD2;GLS
Serotonergic synapse	10/113	0.017073	0.0551748	2.30139	9.36727	PRKCG;GNAO1;APP;PLCB4;GNB2;ITPR1;GNAS;CACNA1A;PRKACB;MAPK3
Fc gamma R-mediated phagocytosis	9/97	0.0174061	0.0555736	2.4232	9.81624	PRKCG;PAK1;MARCKS;BIN1;PRKCE;AMPH;PIP5K1C;PLCG1;MAPK3
Wnt signaling pathway	13/166	0.0185123	0.0584018	2.01633	8.0438	PRKCG;APC2;CAMK2B;FBXW11;CTBP1;CSNK1A1;CTNND2;PPP3CA;PPP3R1;PLCB4;CTNNB1;PRKACB;CAMK2G
Glycolysis / Gluconeogenesis	7/67	0.0189986	0.0592309	2.76145	10.9447	GPI;PKM;PGK1;ALDOC;ALDOA;PFKM;HK1
RNA transport	14/186	0.0203114	0.0623197	1.93205	7.52837	EIF4A2;UPF1;FUS;EEF1A1;PNN;FXR2;EIF5;DDX39B;EEF1A2;ACIN1;PABPC1;EIF4G3;EIF4G2;EIF4G1
Mitophagy	7/68	0.0204597	0.0623197	2.71604	10.5635	PINK1;UBB;UBC;MFN2;ULK1;SQSTM1;ATF4
Human cytomegalovirus infection	16/225	0.0222709	0.0660353	1.81816	6.91714	PRKCG;ITPR1;GNAO1;PPP3CA;PPP3R1;PLCB4;GNB2;GNAS;CTNNB1;CALM3;CALR;PRKACB;CALM2;BCAR1;ATF4;MAPK3
Phenylalanine, tyrosine and tryptophan biosynthesis	2/6	0.0223023	0.0660353	11.7964	44.8626	GOT1;GOT2
ErbB signaling pathway	8/85	0.0224271	0.0660353	2.46003	9.34194	PRKCG;CAMK2B;MAP2K4;STAT5B;PAK1;PLCG1;CAMK2G;MAPK3
Chagas disease	9/102	0.023368	0.0680497	2.29232	8.61086	C3;GNAO1;PPP2CA;MAP2K4;PLCB4;PPP2R2C;GNAS;CALR;MAPK3
Taste transduction	8/86	0.0238775	0.0687777	2.42837	9.06951	GABRA1;GABBR1;GRM4;PLCB4;GABRA6;CACNA1A;SCN2A;PRKACB
Cardiac muscle contraction	8/87	0.0253925	0.072355	2.3975	8.80675	CACNG7;UQCRC1;ATP2A2;ATP1A2;ATP1B2;ATP1A1;CYC1;ATP1B1
Cellular senescence	12/156	0.0260703	0.0734962	1.97603	7.20649	PPP3CA;PPP3R1;FBXW11;ITPR1;VDAC2;VDAC1;CALM3;SQSTM1;CALM2;SLC25A4;SLC25A6;MAPK3
Inositol phosphate metabolism	7/73	0.0289452	0.0807418	2.50962	8.88996	PLCB4;INPP5A;INPP5F;INPP5J;PI4KA;PIP5K1C;PLCG1
Lipid and atherosclerosis	15/215	0.0304631	0.0840908	1.77984	6.21386	CAMK2B;MAP2K4;HSP90AA1;ITPR1;HSP90B1;HSPD1;PPP3CA;PPP3R1;PLCB4;CALM3;PLCG1;CALM2;CAMK2G;ATF4;MAPK3
Vasopressin-regulated water reabsorption	5/44	0.0324689	0.0881177	3.03039	10.3866	NSF;DYNC1H1;DCTN2;GNAS;PRKACB
MAPK signaling pathway	19/294	0.0327417	0.0881177	1.64134	5.61193	PRKCG;MAP2K4;RASGRF1;CACNA1A;MAPK8IP2;MAPK8IP3;MAPK8IP1;CACNA1G;PPP3CA;CACNG7;PPP3R1;PAK1;STMN1;TAOK2;MAPT;PRKACB;ATF4;FGFR1;MAPK3
Glioma	7/75	0.0329194	0.0881177	2.43555	8.31423	PRKCG;CAMK2B;CALM3;PLCG1;CAMK2G;CALM2;MAPK3
Regulation of actin cytoskeleton	15/218	0.0338331	0.0896578	1.75326	5.9371	APC2;NCKAP1;ITGB4;BAIAP2;ACTG1;TIAM1;PAK1;MYH14;PIP5K1C;MYH10;PPP1R12C;GIT1;BCAR1;FGFR1;MAPK3
Circadian rhythm	4/31	0.0359635	0.0943596	3.49966	11.6372	PER1;FBXW11;CRY2;CSNK1D
Cell adhesion molecules	11/148	0.0398791	0.103608	1.90224	6.12883	CADM3;CNTNAP1;NLGN2;CADM1;CNTN1;CNTN2;NRXN2;NCAM1;CDH15;L1CAM;LRRC4B
Fructose and mannose metabolism	4/33	0.0439053	0.11296	3.25796	10.1835	ALDOC;ALDOA;PFKM;HK1
Cortisol synthesis and secretion	6/65	0.0486688	0.124012	2.40422	7.26729	PLCB4;ITPR1;GNAS;PRKACB;ATF4;CACNA1G
Cholesterol metabolism	5/50	0.0520506	0.128371	2.62551	7.75981	LRP1;SORT1;VDAC2;VDAC1;APOE
Cysteine and methionine metabolism	5/50	0.0520506	0.128371	2.62551	7.75981	AHCYL1;MAT2A;GOT1;MDH2;GOT2
Human immunodeficiency virus 1 infection	14/212	0.0523316	0.128371	1.67605	4.9446	PRKCG;FBXW11;ITPR1;DDB1;GNAO1;PPP3CA;PPP3R1;PAK1;GNB2;CALM3;PLCG1;CALR;CALM2;MAPK3
Cushing syndrome	11/155	0.0525645	0.128371	1.80911	5.32911	APC2;CAMK2B;PLCB4;ITPR1;GNAS;CTNNB1;PRKACB;CAMK2G;ATF4;CACNA1G;MAPK3
Kaposi sarcoma-associated herpesvirus infection	13/193	0.0528015	0.128371	1.71145	5.03375	MAP2K4;ITPR1;C3;PPP3CA;PPP3R1;UBB;GNB2;UBC;CTNNB1;CALM3;PLCG1;CALM2;MAPK3
Insulin signaling pathway	10/137	0.0537002	0.129369	1.86414	5.45136	PYGB;INPP5A;PRKAR1A;FLOT1;CALM3;PRKACB;PRKCZ;CALM2;HK1;MAPK3
Neurotrophin signaling pathway	9/119	0.0542783	0.129583	1.93633	5.64175	CAMK2B;KIDINS220;SORT1;CALM3;PLCG1;CALM2;CAMK2G;ATF4;MAPK3
Fluid shear stress and atherosclerosis	10/139	0.0581333	0.136872	1.83504	5.22073	MAP2K4;HSP90AA1;GSTA4;CTNNB1;CALM3;SQSTM1;PRKCZ;CALM2;ACTG1;HSP90B1
Arginine biosynthesis	3/22	0.0583642	0.136872	3.72686	10.5882	GOT1;GOT2;GLS
Necroptosis	11/159	0.0609095	0.141588	1.75984	4.92468	CAMK2B;STAT5B;PYGB;HSP90AA1;CHMP4B;VDAC2;VDAC1;SQSTM1;SLC25A4;CAMK2G;SLC25A6
Human T-cell leukemia virus 1 infection	14/219	0.0649221	0.149365	1.61822	4.42513	STAT5B;MAP2K4;CRTC1;PPP3CA;PPP3R1;CANX;VDAC2;VDAC1;CALR;PRKACB;SLC25A4;ATF4;SLC25A6;MAPK3
Central carbon metabolism in cancer	6/70	0.0653823	0.149365	2.21581	6.04364	PKM;PFKM;GLS;HK1;MAPK3;FGFR1
Parathyroid hormone synthesis, secretion and action	8/106	0.0678198	0.153288	1.93076	5.19548	PRKCG;PLCB4;ITPR1;GNAS;PRKACB;ATF4;FGFR1;MAPK3
Focal adhesion	13/201	0.0682565	0.153288	1.63793	4.397	PRKCG;ITGB4;RASGRF1;ACTG1;PAK1;RELN;COL6A2;ZYX;CTNNB1;PIP5K1C;PPP1R12C;BCAR1;MAPK3
Axon guidance	12/182	0.0693645	0.154467	1.67153	4.46027	SEMA6B;CAMK2B;PPP3CA;SEMA7A;PPP3R1;PAK1;DPYSL2;PLCG1;L1CAM;PRKCZ;CAMK2G;MAPK3
Non-small cell lung cancer	6/72	0.0728993	0.160986	2.14844	5.62608	PRKCG;STAT5B;KIF5C;KIF5A;PLCG1;MAPK3
Bile secretion	7/90	0.0743281	0.162785	1.99383	5.18249	GNAS;ATP1A2;ATP1B2;ATP1A1;ATP1B1;SLC4A4;PRKACB
Alcoholism	12/186	0.0787075	0.170963	1.63276	4.15049	GNAO1;HDAC5;GNB2;PKIA;GNAS;CALM3;GRIN2C;PRKACB;CALM2;ATF4;MAPK3;GRIN1
Relaxin signaling pathway	9/129	0.0811789	0.174898	1.77404	4.45479	GNAO1;MAP2K4;PLCB4;GNB2;GNAS;PRKACB;PRKCZ;ATF4;MAPK3
Rheumatoid arthritis	7/93	0.0851656	0.182007	1.92397	4.73905	ATP6V1A;ATP6AP1;ATP6V1B2;ATP6V1E1;ATP6V0D1;ATP6V0C;ATP6V0A1
VEGF signaling pathway	5/59	0.0918915	0.19481	2.1869	5.22045	PRKCG;PPP3CA;PPP3R1;PLCG1;MAPK3
Chemokine signaling pathway	12/192	0.0941511	0.198016	1.57783	3.72819	TIAM1;STAT5B;PAK1;GRK2;PLCB4;GNB2;ELMO1;PLCG1;PRKACB;PRKCZ;BCAR1;MAPK3
Apelin signaling pathway	9/137	0.107612	0.222791	1.66246	3.706	HDAC5;PLCB4;PRKCE;GNB2;ITPR1;CALM3;PRKACB;CALM2;MAPK3
Yersinia infection	9/137	0.107612	0.222791	1.66246	3.706	MAP2K4;ELMO1;PIP5K1C;PLCG1;PKN1;BAIAP2;BCAR1;ACTG1;MAPK3
Sphingolipid signaling pathway	8/119	0.113058	0.232251	1.70347	3.71332	PRKCG;PPP2CA;PLCB4;PPP2R2C;PRKCE;PPP2R5B;PRKCZ;MAPK3
Proteasome	4/46	0.116741	0.237973	2.24802	4.82828	PSMD4;PSMD2;PSMC1;PSMD1
C-type lectin receptor signaling pathway	7/104	0.132071	0.267167	1.70481	3.45124	PPP3CA;PPP3R1;PAK1;ITPR1;CALM3;CALM2;MAPK3
Platelet activation	8/124	0.13395	0.268916	1.62962	3.276	PLCB4;STIM1;ITPR1;GNAS;PRKACB;PRKCZ;ACTG1;MAPK3
Hepatocellular carcinoma	10/168	0.148964	0.294083	1.49595	2.84837	PRKCG;APC2;SMARCD3;GSTA4;CSNK1A1;CTNNB1;PLCG1;SMARCA2;ACTG1;MAPK3
Neutrophil extracellular trap formation	11/189	0.150225	0.294083	1.46093	2.76937	PRKCG;C3;HDAC5;PLCB4;VDAC2;VDAC1;PLCG1;SLC25A4;ACTG1;SLC25A6;MAPK3
Nitrogen metabolism	2/17	0.150926	0.294083	3.14391	5.94503	CA3;CA8
Phenylalanine metabolism	2/17	0.150926	0.294083	3.14391	5.94503	GOT1;GOT2
Protein processing in endoplasmic reticulum	10/171	0.161114	0.311643	1.46784	2.67976	VCP;HSP90AA1;OS9;CANX;MAN1C1;HYOU1;CALR;SEC62;ATF4;HSP90B1
Adherens junction	5/71	0.163014	0.313035	1.78816	3.24357	CTNNB1;BAIAP2;ACTG1;MAPK3;FGFR1
Starch and sucrose metabolism	3/36	0.179959	0.343087	2.1442	3.67736	GPI;PYGB;HK1
D-Glutamine and D-glutamate metabolism	1/5	0.187824	0.353003	5.89097	9.85117	GLS
Neomycin, kanamycin and gentamicin biosynthesis	1/5	0.187824	0.353003	5.89097	9.85117	HK1
Autophagy	8/137	0.196434	0.365698	1.4644	2.3832	PPP2CA;LAMP1;RB1CC1;ITPR1;ULK1;PRKACB;SQSTM1;MAPK3
Dilated cardiomyopathy	6/96	0.197339	0.365698	1.57355	2.5536	CACNG7;ITGB4;GNAS;ATP2A2;PRKACB;ACTG1
Prostate cancer	6/97	0.203695	0.374431	1.55617	2.47608	HSP90AA1;CTNNB1;ATF4;HSP90B1;FGFR1;MAPK3
Arrhythmogenic right ventricular cardiomyopathy	5/77	0.204877	0.374431	1.63863	2.59779	CACNG7;ITGB4;ATP2A2;CTNNB1;ACTG1
Ubiquitin mediated proteolysis	8/140	0.212331	0.385396	1.43089	2.21732	DDB1;UBB;FBXW11;UBC;HUWE1;UBE2O;UBA1;TRIP12
AGE-RAGE signaling pathway in diabetic complications	6/100	0.22319	0.399641	1.50627	2.259	STAT5B;PLCB4;PRKCE;PLCG1;PRKCZ;MAPK3
Apoptosis	8/142	0.223196	0.399641	1.40938	2.11366	TUBA1B;TUBA1A;ITPR1;DAB2IP;SPTAN1;ACTG1;ATF4;MAPK3
Viral myocarditis	4/60	0.228041	0.405576	1.68478	2.4905	EIF4G3;EIF4G2;ACTG1;EIF4G1
Ferroptosis	3/41	0.233112	0.41183	1.86158	2.71091	TF;PCBP1;VDAC2
Ras signaling pathway	12/232	0.238674	0.418866	1.28824	1.8456	PRKCG;TIAM1;PAK1;GNB2;RASGRF1;CALM3;PLCG1;PRKACB;CALM2;GRIN1;FGFR1;MAPK3
Protein digestion and absorption	6/103	0.243266	0.424116	1.45946	2.06309	SLC7A8;COL6A2;ATP1A2;ATP1B2;ATP1A1;ATP1B1
Phospholipase D signaling pathway	8/148	0.256932	0.445012	1.34856	1.83262	GRM4;PLCB4;GNAS;PIP5K1C;PLCG1;DGKZ;DNM1;MAPK3
Th17 cell differentiation	6/107	0.270804	0.465994	1.40136	1.83068	STAT5B;PPP3CA;PPP3R1;HSP90AA1;PLCG1;MAPK3
ABC transporters	3/45	0.277386	0.474241	1.68394	2.15939	ABCA2;ABCC5;ABCA7
Biosynthesis of unsaturated fatty acids	2/27	0.3018	0.509407	1.88536	2.25865	ACOT7;TECR
Fatty acid elongation	2/27	0.3018	0.509407	1.88536	2.25865	ACOT7;TECR
Butanoate metabolism	2/28	0.317011	0.528352	1.81275	2.08253	GAD1;GAD2
Phototransduction	2/28	0.317011	0.528352	1.81275	2.08253	CALM3;CALM2
Th1 and Th2 cell differentiation	5/92	0.321072	0.53061	1.35504	1.53945	PPP3CA;STAT5B;PPP3R1;PLCG1;MAPK3
Sphingolipid metabolism	3/49	0.32237	0.53061	1.53719	1.74018	SMPD4;CERK;PSAP
Arginine and proline metabolism	3/50	0.333645	0.545778	1.5044	1.65135	GOT1;GOT2;CKB
Hepatitis B	8/162	0.340612	0.553756	1.22506	1.3194	PRKCG;DDB1;MAP2K4;STAT5B;ATP6AP1;YWHAB;ATF4;MAPK3
Thermogenesis	11/232	0.347131	0.554231	1.17402	1.24217	ATP5F1B;SMARCD3;ATP5PB;UQCRC1;GNAS;NDUFS2;CYC1;PRKACB;SMARCA2;ACTG1;FGFR1
Glyoxylate and dicarboxylate metabolism	2/30	0.347178	0.554231	1.6831	1.78057	MDH2;ACO2
beta-Alanine metabolism	2/30	0.347178	0.554231	1.6831	1.78057	GAD1;GAD2
Galactose metabolism	2/31	0.362099	0.574532	1.62497	1.65071	PFKM;HK1
AMPK signaling pathway	6/120	0.364232	0.574532	1.24071	1.25308	PPP2CA;CAB39;PPP2R2C;PPP2R5B;ULK1;PFKM
Choline metabolism in cancer	5/98	0.369814	0.579053	1.26722	1.26058	PRKCG;PIP5K1C;PLCG1;DGKZ;MAPK3
PI3K-Akt signaling pathway	16/354	0.371468	0.579053	1.1166	1.10576	HSP90AA1;ITGB4;YWHAB;PPP2R5B;HSP90B1;PPP2CA;RELN;PPP2R2C;GNB2;COL6A2;PKN1;YWHAG;ATF4;FGFR1;YWHAH;MAPK3
Pertussis	4/76	0.374937	0.581043	1.30929	1.28441	C3;CALM3;CALM2;MAPK3
Chemical carcinogenesis	11/239	0.383439	0.588599	1.13755	1.09043	PRKCG;STAT5B;HSP90AA1;GSTA4;BCL6;GNAS;CACNA1A;PRKACB;ATF4;HSP90B1;MAPK3
Leishmaniasis	4/77	0.384255	0.588599	1.29129	1.23505	EEF1A1;C3;EEF1A2;MAPK3
SNARE interactions in vesicular transport	2/33	0.391534	0.596301	1.51998	1.42526	STX1B;STX3
Longevity regulating pathway	5/102	0.402378	0.606543	1.21471	1.10583	EHMT2;RB1CC1;ULK1;PRKACB;ATF4
RNA degradation	4/79	0.402836	0.606543	1.25672	1.14264	DDX6;PABPC1;PFKM;HSPD1
T cell receptor signaling pathway	5/104	0.418598	0.626715	1.19005	1.03635	PPP3CA;PPP3R1;PAK1;PLCG1;MAPK3
Endometrial cancer	3/58	0.422825	0.629487	1.28504	1.10616	APC2;CTNNB1;MAPK3
Tyrosine metabolism	2/36	0.434481	0.643226	1.38565	1.15508	GOT1;GOT2
mTOR signaling pathway	7/154	0.438906	0.646167	1.12199	0.923928	PRKCG;ATP6V1A;CAB39;ATP6V1B2;ULK1;ATP6V1E1;MAPK3
Natural killer cell mediated cytotoxicity	6/131	0.444555	0.64937	1.13088	0.916782	PRKCG;PPP3CA;PPP3R1;PAK1;PLCG1;MAPK3
African trypanosomiasis	2/37	0.448433	0.64937	1.34598	1.07948	PRKCG;PLCB4
Thyroid cancer	2/37	0.448433	0.64937	1.34598	1.07948	CTNNB1;MAPK3
NOD-like receptor signaling pathway	8/181	0.458464	0.657264	1.08943	0.849616	HSP90AA1;PLCB4;ITPR1;VDAC2;MFN2;VDAC1;PKN1;MAPK3
Hepatitis C	7/157	0.458845	0.657264	1.09938	0.856466	PPP2CA;PPP2R2C;YWHAB;CTNNB1;YWHAG;YWHAH;MAPK3
ECM-receptor interaction	4/88	0.48466	0.69051	1.12154	0.812343	RELN;ITGB4;SV2A;COL6A2
PD-L1 expression and PD-1 checkpoint pathway in cancer	4/89	0.493492	0.699334	1.10829	0.782728	PPP3CA;PPP3R1;PLCG1;MAPK3
Leukocyte transendothelial migration	5/114	0.498103	0.702113	1.0803	0.752916	PRKCG;CTNNB1;PLCG1;BCAR1;ACTG1
Hypertrophic cardiomyopathy	4/90	0.502261	0.704228	1.09535	0.754295	CACNG7;ITGB4;ATP2A2;ACTG1
Other glycan degradation	1/18	0.52725	0.732242	1.38517	0.886622	ENGASE
Fc epsilon RI signaling pathway	3/68	0.527767	0.732242	1.08678	0.694559	MAP2K4;PLCG1;MAPK3
TGF-beta signaling pathway	4/94	0.536636	0.74067	1.04644	0.651344	PPP2CA;TFDP1;ID4;MAPK3
Influenza A	7/172	0.555394	0.762588	0.99865	0.587283	HNRNPUL1;PABPN1;VDAC1;SLC25A4;ACTG1;SLC25A6;MAPK3
Cell cycle	5/124	0.573124	0.779096	0.989003	0.550532	TFDP1;YWHAB;RAD21;YWHAG;YWHAH
Nucleotide excision repair	2/47	0.576237	0.779096	1.04633	0.576775	DDB1;XPC
Pyruvate metabolism	2/47	0.576237	0.779096	1.04633	0.576775	PKM;MDH2
Epstein-Barr virus infection	8/202	0.583168	0.784464	0.970426	0.523332	NCOR2;MAP2K4;USP7;PSMD4;PSMD2;PSMC1;PSMD1;CALR
Amino sugar and nucleotide sugar metabolism	2/48	0.587765	0.786655	1.02353	0.543933	GPI;HK1
Ether lipid metabolism	2/49	0.599059	0.791826	1.0017	0.513268	PAFAH1B2;PLD3
Terpenoid backbone biosynthesis	1/22	0.599791	0.791826	1.1211	0.573076	ICMT
Amoebiasis	4/102	0.601554	0.791826	0.960618	0.488224	PRKCG;PLCB4;GNAS;PRKACB
Chronic myeloid leukemia	3/76	0.60358	0.791826	0.967272	0.488352	STAT5B;CTBP1;MAPK3
Mannose type O-glycan biosynthesis	1/23	0.616117	0.799153	1.07008	0.51826	B3GAT1
Protein export	1/23	0.616117	0.799153	1.07008	0.51826	SEC62
Ovarian steroidogenesis	2/51	0.620942	0.799153	0.960715	0.457797	GNAS;PRKACB
Antigen processing and presentation	3/78	0.621229	0.799153	0.941379	0.448149	HSP90AA1;CANX;CALR
B cell receptor signaling pathway	3/81	0.64668	0.827876	0.90503	0.394505	PPP3CA;PPP3R1;MAPK3
Maturity onset diabetes of the young	1/26	0.661212	0.839274	0.941523	0.38949	NEUROD1
Regulation of lipolysis in adipocytes	2/55	0.661918	0.839274	0.888022	0.36641	GNAS;PRKACB
TNF signaling pathway	4/112	0.674478	0.851128	0.871215	0.343098	MAP2K4;DAB2IP;ATF4;MAPK3
Glutathione metabolism	2/57	0.681033	0.855326	0.855641	0.328689	GGT7;GSTA4
Colorectal cancer	3/86	0.686349	0.857937	0.850288	0.320022	APC2;CTNNB1;MAPK3
Signaling pathways regulating pluripotency of stem cells	5/143	0.697459	0.865901	0.851986	0.30698	APC2;ID4;CTNNB1;FGFR1;MAPK3
Notch signaling pathway	2/59	0.699256	0.865901	0.825532	0.295325	NCOR2;CTBP1
Breast cancer	5/147	0.720173	0.887655	0.827813	0.271741	APC2;CSNK1A1;CTNNB1;FGFR1;MAPK3
RNA polymerase	1/31	0.724921	0.88937	0.784398	0.252336	POLR2A
Basal cell carcinoma	2/63	0.733107	0.891163	0.771238	0.239441	APC2;CTNNB1
Lysine degradation	2/63	0.733107	0.891163	0.771238	0.239441	KMT2E;EHMT2
IL-17 signaling pathway	3/94	0.742719	0.898724	0.775212	0.230577	HSP90AA1;HSP90B1;MAPK3
Pathways in cancer	19/531	0.75222	0.903921	0.870532	0.247864	PRKCG;APC2;CAMK2B;STAT5B;HSP90AA1;CTBP1;HSP90B1;PLCB4;GSTA4;GNB2;GNAS;CTNNB1;CALM3;PLCG1;PRKACB;CALM2;CAMK2G;FGFR1;MAPK3
Aminoacyl-tRNA biosynthesis	2/66	0.756321	0.903921	0.734971	0.205269	AARS1;NARS1
Propanoate metabolism	1/34	0.757247	0.903921	0.712977	0.198255	SUCLA2
Acute myeloid leukemia	2/67	0.763662	0.905625	0.723626	0.195111	STAT5B;MAPK3
Osteoclast differentiation	4/127	0.76551	0.905625	0.764368	0.204249	PPP3CA;PPP3R1;SQSTM1;MAPK3
Mucin type O-glycan biosynthesis	1/36	0.776661	0.909699	0.672166	0.169891	GALNT17
Renal cell carcinoma	2/69	0.77777	0.909699	0.701951	0.176418	PAK1;MAPK3
Progesterone-mediated oocyte maturation	3/100	0.77947	0.909699	0.727033	0.181134	HSP90AA1;PRKACB;MAPK3
Prolactin signaling pathway	2/70	0.784543	0.909699	0.691593	0.167818	STAT5B;MAPK3
FoxO signaling pathway	4/131	0.786117	0.909699	0.740138	0.178114	USP7;BCL6;AGAP2;MAPK3
Melanoma	2/72	0.797547	0.913184	0.671762	0.151962	MAPK3;FGFR1
Transcriptional misregulation in cancer	6/192	0.799146	0.913184	0.757566	0.169855	DDX5;NCOR1;BCL6;EWSR1;FUS;ETV1
Toll-like receptor signaling pathway	3/104	0.801487	0.913184	0.698093	0.154478	MAP2K4;TOLLIP;MAPK3
Various types of N-glycan biosynthesis	1/39	0.802913	0.913184	0.619003	0.135877	MAN1C1
MicroRNAs in cancer	10/310	0.816144	0.922594	0.781988	0.158872	PRKCG;APC2;HDAC5;MARCKS;PRKCE;STMN1;TIMP3;PLCG1;GLS;MAPK3
Bladder cancer	1/41	0.818678	0.922594	0.587991	0.117636	MAPK3
Insulin resistance	3/108	0.82163	0.922594	0.671358	0.131898	PYGB;PRKCE;PRKCZ
Fat digestion and absorption	1/43	0.833184	0.93162	0.559933	0.102188	GOT2
Basal transcription factors	1/45	0.846531	0.942566	0.534426	0.0890398	GTF2I
Other types of O-glycan biosynthesis	1/47	0.858811	0.951247	0.511137	0.0777981	GALNT17
Gastric cancer	4/149	0.861507	0.951247	0.647647	0.096546	APC2;CSNK1A1;CTNNB1;MAPK3
Malaria	1/50	0.875416	0.958616	0.479767	0.0638361	LRP1
N-Glycan biosynthesis	1/50	0.875416	0.958616	0.479767	0.0638361	MAN1C1
Non-alcoholic fatty liver disease	4/155	0.881001	0.960763	0.621716	0.0787689	UQCRC1;NDUFS2;CYC1;ATF4
Glycosaminoglycan biosynthesis	1/53	0.89007	0.96541	0.452018	0.05264	EXTL2
Neuroactive ligand-receptor interaction	10/341	0.892549	0.96541	0.707587	0.080434	C3;GRIA1;GABRA1;GABBR1;GRM4;GABRA6;THRA;GRIN2C;GABRD;GRIN1
Pyrimidine metabolism	1/56	0.903002	0.972746	0.427295	0.0435973	NME7
Glycerophospholipid metabolism	2/98	0.91298	0.979513	0.489161	0.0445337	DGKZ;PLD3
Glycerolipid metabolism	1/61	0.921267	0.984418	0.391585	0.0321121	DGKZ
Drug metabolism	2/108	0.937978	0.994726	0.442781	0.0283509	GSTA4;NME7
Retinol metabolism	1/68	0.941215	0.994726	0.350545	0.0212374	RETSAT
RIG-I-like receptor signaling pathway	1/70	0.945924	0.994726	0.340348	0.0189211	OTUD5
Toxoplasmosis	2/112	0.945928	0.994726	0.426591	0.0237135	GNAO1;MAPK3
PPAR signaling pathway	1/74	0.954241	0.995473	0.321632	0.0150648	UBC
Metabolism of xenobiotics by cytochrome P450	1/76	0.957908	0.995473	0.313022	0.0134611	GSTA4
Pancreatic cancer	1/76	0.957908	0.995473	0.313022	0.0134611	MAPK3
JAK-STAT signaling pathway	3/162	0.963364	0.997232	0.442095	0.0165009	CNTFR;STAT5B;GFAP
Purine metabolism	2/129	0.970103	0.997445	0.369159	0.0112051	PKM;NME7
Complement and coagulation cascades	1/85	0.971098	0.997445	0.279352	0.00819286	C3
Measles	2/139	0.979034	0.999835	0.342033	0.0072474	STAT5B;RACK1
Staphylococcus aureus infection	1/95	0.98097	0.999835	0.249503	0.00479379	C3
NF-kappa B signaling pathway	1/104	0.986938	0.999994	0.227595	0.00299252	PLCG1
Systemic lupus erythematosus	1/135	0.99643	0.999994	0.174658	0.000624722	C3
Olfactory transduction	6/440	0.999746	0.999994	0.320433	8.13448e-05	CAMK2B;GRK2;CALM3;PRKACB;CALM2;CAMK2G
Cytokine-cytokine receptor interaction	2/295	0.999938	0.999994	0.158617	9.83622e-06	CNTFR;GDF1
Herpes simplex virus 1 infection	4/498	0.999994	0.999994	0.186614	1.06551e-06	C3;SRSF4;SRSF5;CALR
1The functional enrichment analysis was performed per tissue based on KEGG human pathways (updated in 2021).

## Sheet: Frontal_neocortex
Supplementary Table 4D. Pathway enrichment analysis of the top 1000 genes most expressed in the goat frontal neocortex.
Term	Overlap	P-value	q-value	Odds ratio	Combined score	Gene symbols
Pathways of neurodegeneration	76/475	4.04935e-25	1.10142e-22	4.86945	273.498	APP;ATP2A2;PARK7;PSMD8;PPP3CA;TUBA1B;PPP3CB;UCHL1;TUBA1A;TUBB3;KIF5C;PSMD2;RB1CC1;KIF5A;PSMD1;NEFL;NEFM;PRKCG;APC2;MAP2K1;TUBB;ATXN2L;TUBB2B;TUBB2A;UQCRC1;VDAC2;NDUFS2;ULK1;VDAC1;UQCRC2;MAPT;PLCB1;SLC25A5;SQSTM1;SLC25A4;STX1A;ATF4;SLC25A6;GRIA1;CAMK2B;VCP;DCTN2;CAMK2A;PPP3R1;KLC2;ATP5F1B;UBB;UBC;MFN2;PLCG1;CYC1;NDUFV1;CAMK2G;DNAI1;SPTBN2;MAPK3;SNCA;CSNK1A1;FUS;ATP5PB;TUBB4B;TUBB4A;ATP5F1D;GRIN1;M…
Parkinson disease	48/249	1.16317e-19	1.07928e-17	5.94292	259.099	CAMK2B;CAMK2A;PARK7;PSMD8;TUBA1B;UCHL1;TUBA1A;ATP5F1B;KLC2;UBB;KIF5C;TUBB3;PSMD2;KIF5A;UBC;PSMD1;MFN2;PLCG1;CYC1;PRKACB;NDUFV1;CAMK2G;SNCA;ATP5PB;TUBB;TUBB4B;ATP5F1D;TUBB4A;MAPK10;TUBB2B;PINK1;TUBB2A;PSMC3;PSMC1;UQCRC1;GNAS;VDAC2;NDUFS2;VDAC1;CALM3;UBA1;UQCRC2;MAPT;SLC25A5;CALM2;SLC25A4;ATF4;SLC25A6
Synaptic vesicle cycle	28/78	1.19039e-19	1.07928e-17	13.6882	596.46	ATP6V1A;NAPA;SNAP25;RAB3A;STXBP1;CLTC;CLTB;CACNA1A;SLC1A3;AP2A1;SLC6A1;AP2A2;ATP6V1H;SLC17A7;ATP6V1E1;AP2M1;ATP6V1C1;ATP6V0A1;NSF;SYT1;SLC6A11;AP2B1;DNM1;STX1B;ATP6V1B2;ATP6V0D1;ATP6V0C;STX1A
Alzheimer disease	55/369	4.98188e-17	3.38768e-15	4.37319	164.161	APP;ATP2A2;PSMD8;PPP3CA;PPP3CB;TUBA1B;TUBA1A;KIF5C;TUBB3;PSMD2;RB1CC1;KIF5A;PSMD1;APC2;MAP2K1;TUBB;TUBB2B;TUBB2A;UQCRC1;VDAC2;NDUFS2;ULK1;VDAC1;UQCRC2;MAPT;PLCB1;SLC25A5;SLC25A4;ATF4;SLC25A6;LRP1;RTN4;PPP3R1;ATP5F1B;KLC2;APOE;APBB1;CYC1;NDUFV1;MAPK3;SNCA;ATP5PB;CSNK1A1;TUBB4B;ATP5F1D;TUBB4A;GRIN1;MAPK10;PSMC3;APC;PSMC1;CTNNB1;CALM3;CALM2;CDK5R1
Huntington disease	47/306	3.10023e-15	1.68653e-13	4.4963	150.209	GRIA1;DCTN2;CLTC;CLTB;SLC1A3;AP2A1;AP2A2;PSMD8;TUBA1B;TUBA1A;ATP5F1B;KLC2;KIF5C;TUBB3;PSMD2;RB1CC1;KIF5A;PSMD1;CYC1;NDUFV1;DNAI1;AP2M1;ATP5PB;TUBB;AP2B1;TUBB4B;ATP5F1D;TUBB4A;GRIN1;MAPK10;TUBB2B;TUBB2A;PSMC3;DLG4;PSMC1;UQCRC1;VDAC2;MAP3K10;NDUFS2;ULK1;VDAC1;UQCRC2;PLCB1;SLC25A5;SLC25A4;STX1A;SLC25A6
Adrenergic signaling in cardiomyocytes	29/150	1.97196e-12	8.93957e-11	5.84401	157.508	CAMK2B;CAMK2A;ATP2A2;ADCY2;ATP1A2;ATP1A1;PPP2CA;CACNG7;PRKACB;CACNG3;CAMK2G;SCN1B;MAPK3;PPP2R5B;ATP2B2;ATP1B2;PPP2R5C;ATP2B1;ATP1B1;AGT;CACNB3;PPP2R2C;PPP2R2B;GNAS;CALM3;PLCB1;CALM2;SCN4B;ATF4
Dopaminergic synapse	27/132	2.83048e-12	1.09985e-10	6.25933	166.439	GRIA1;CAMK2B;CAMK2A;CACNA1A;COMT;PPP2CA;PPP3CA;PPP3CB;GNG2;KIF5C;KIF5A;PRKACB;CAMK2G;PRKCG;PPP2R5B;PPP2R5C;GNAO1;MAPK10;CALY;PPP2R2C;PPP2R2B;GNB2;GNAS;CALM3;PLCB1;CALM2;ATF4
Endocrine and other factor-regulated calcium reabsorption	17/53	1.50488e-11	5.11658e-10	11.391	283.861	PRKCG;CLTC;CLTB;AP2A1;ATP1A2;ATP2B2;ATP1B2;ATP1A1;AP2B1;ATP2B1;ATP1B1;AP2A2;DNM1;GNAS;PLCB1;PRKACB;AP2M1
Amyotrophic lateral sclerosis	45/364	2.84891e-11	8.30656e-10	3.47508	84.3802	GRIA1;VCP;DCTN2;ACTG1;PSMD8;PPP3CA;PPP3R1;PPP3CB;TUBA1B;TUBA1A;ATP5F1B;KLC2;KIF5C;TUBB3;PSMD2;RB1CC1;KIF5A;PSMD1;NEFL;NEFM;CYC1;NDUFV1;DNAI1;ATP5PB;FUS;TUBB;ANXA11;TUBB4B;ATP5F1D;TUBB4A;GRIN1;ATXN2L;TUBB2B;PINK1;TUBB2A;PSMC3;PSMC1;HNRNPA2B1;UQCRC1;NDUFS2;ULK1;VDAC1;UQCRC2;SQSTM1;ATF4
Prion disease	38/273	3.05388e-11	8.30656e-10	3.96494	95.9993	PSMD8;PPP3CA;PPP3R1;PPP3CB;TUBA1B;TUBA1A;ATP5F1B;KLC2;KIF5C;TUBB3;PSMD2;KIF5A;PSMD1;NCAM1;CYC1;PRKACB;NDUFV1;MAPK3;ATP5PB;TUBB;TUBB4B;ATP5F1D;TUBB4A;GRIN1;MAPK10;TUBB2B;TUBB2A;PSMC3;PSMC1;UQCRC1;VDAC2;NDUFS2;VDAC1;UQCRC2;SLC25A5;SLC25A4;ATF4;SLC25A6
Aldosterone synthesis and secretion	22/98	4.31158e-11	1.06614e-09	7.01231	167.364	PRKCG;CAMK2B;DAGLA;PRKCE;PDE2A;CAMK2A;ADCY2;ATP1A2;ATP2B2;ATP1B2;ATP1A1;ATP2B1;ATP1B1;AGT;GNA11;GNAS;CALM3;PLCB1;PRKACB;CALM2;CAMK2G;ATF4
Phagosome	26/152	4.63836e-10	1.05136e-08	5.011	107.694	ATP6V1A;ACTG1;C3;TUBA1B;TUBA1A;LAMP1;TUBB3;ATP6V1H;ATP6V1E1;ATP6V1C1;DYNC1I1;ATP6V0A1;DYNC1H1;ATP6AP1;TUBB;STX7;TUBB4B;TUBB4A;TUBB2B;TUBB2A;HGS;CANX;ATP6V1B2;CALR;ATP6V0D1;ATP6V0C
Glutamatergic synapse	22/114	9.54275e-10	1.99664e-08	5.78793	120.216	PRKCG;GRIA1;GRIK5;CACNA1A;SLC1A3;ADCY2;GRIN1;GNAO1;PPP3CA;PPP3R1;PPP3CB;GRK2;GNG2;DLG4;GNB2;GNAS;SLC17A7;PLCB1;PRKACB;SHANK3;SHANK1;MAPK3
Endocytosis	33/252	2.98089e-09	5.79145e-08	3.67416	72.1275	ARF3;WIPF3;CLTC;AGAP2;CLTB;AP2A1;AGAP3;WASL;PRKCZ;AP2A2;GRK2;KIF5C;KIF5A;MVB12B;PIP5K1C;EPS15;GIT1;AP2M1;SH3GL2;PSD;SH3GLB2;ACTR2;IQSEC2;IQSEC1;IQSEC3;AP2B1;DNM1;EPN1;ACAP3;BIN1;HGS;DNAJC6;CHMP4B
Spinocerebellar ataxia	24/143	3.20404e-09	5.80999e-08	4.88698	95.5837	PRKCG;GRIA1;KCNC3;CACNA1A;ATP2A2;GRIN1;PSMD8;ATXN2L;MAPK10;PSMC3;PSMD2;RB1CC1;PSMC1;PSMD1;VDAC2;ULK1;VDAC1;ATXN10;CIC;PLCB1;SLC25A5;SLC25A4;SPTBN2;SLC25A6
Long-term potentiation	16/67	7.46918e-09	1.26976e-07	7.5523	141.322	PRKCG;CAMK2B;GRIA1;MAP2K1;CAMK2A;GRIN1;PPP3CA;PPP3CB;PPP3R1;CALM3;PLCB1;PRKACB;CAMK2G;CALM2;ATF4;MAPK3
Insulin secretion	18/86	8.29978e-09	1.32797e-07	6.38265	118.762	PRKCG;CAMK2B;SNAP25;RAB3A;CAMK2A;ADCY2;ATP1A2;CCK;ATP1B2;ATP1A1;ATP1B1;GNA11;GNAS;PLCB1;PRKACB;CAMK2G;STX1A;ATF4
cGMP-PKG signaling pathway	25/167	1.67678e-08	2.53381e-07	4.26634	76.3838	ATP2A2;ADCY2;ATP1A2;ATP1A1;PPP3CA;PPP3R1;PPP3CB;GNA11;MAPK3;MAP2K1;PRKCE;PDE2A;ATP2B2;ATP1B2;ATP2B1;ATP1B1;VDAC2;VDAC1;CALM3;PLCB1;SLC25A5;CALM2;SLC25A4;ATF4;SLC25A6
Salmonella infection	31/249	2.97532e-08	4.25941e-07	3.4586	59.9387	CYFIP2;NCKAP1;DCTN2;WASL;ACTG1;HSP90B1;TUBA1B;PAK1;TUBA1A;KLC2;KIF5C;TUBB3;KIF5A;RPS3;FLNA;DYNC1I1;MAPK3;DYNC1H1;MAP2K4;ACTR2;MAP2K1;HSP90AA1;TUBB;TUBB4B;TUBB4A;MAPK10;TUBB2B;TUBB2A;ELMO1;CTNNB1;PLEKHM2
Glucagon signaling pathway	19/107	5.43969e-08	7.39798e-07	5.20717	87.1001	CAMK2B;PYGB;PGAM1;CAMK2A;PRKAG2;ADCY2;PPP3CA;PPP3R1;PPP3CB;PKM;GNAS;CALM3;PLCB1;PRKACB;CALM2;CAMK2G;PFKM;PFKP;ATF4
Vibrio cholerae infection	13/50	6.43176e-08	8.33067e-07	8.43243	139.636	ATP6V1A;ATP6AP1;ACTG1;ATP6V1B2;GNAS;ATP6V1H;PLCG1;ATP6V1E1;ATP6V0D1;PRKACB;ATP6V0C;ATP6V1C1;ATP6V0A1
Amphetamine addiction	15/69	8.49882e-08	1.05076e-06	6.67748	108.714	PRKCG;CAMK2B;GRIA1;CAMK2A;GRIN1;PPP3CA;PPP3CB;PPP3R1;GNAS;CALM3;PRKACB;CAMK2G;CALM2;STX1A;ATF4
Oxytocin signaling pathway	22/154	2.7841e-07	3.29251e-06	4.02556	60.7625	PRKCG;CAMK2B;MAP2K1;CAMK2A;PRKAG2;ADCY2;ACTG1;GNAO1;PPP3CA;CACNG7;CACNB3;PPP3R1;PPP3CB;GNAS;CALM3;PLCB1;PRKACB;CALM2;PPP1R12C;CACNG3;CAMK2G;MAPK3
Gastric acid secretion	15/76	3.26926e-07	3.70516e-06	5.90905	88.243	PRKCG;CAMK2B;CAMK2A;ADCY2;ATP1A2;ATP1B2;ATP1A1;ATP1B1;ACTG1;GNAS;CALM3;PLCB1;PRKACB;CAMK2G;CALM2
Gap junction	16/88	4.34087e-07	4.72286e-06	5.34368	78.285	PRKCG;MAP2K1;TUBB;ADCY2;TUBB4B;TUBB4A;TUBA1B;TUBB2B;TUBA1A;TUBB2A;TUBB3;GNA11;GNAS;PLCB1;PRKACB;MAPK3
Epithelial cell signaling in Helicobacter pylori infection	14/70	6.79356e-07	7.10711e-06	6.00157	85.235	ATP6V1A;MAP2K4;ATP6AP1;MAPK10;PAK1;ATP6V1B2;ATP6V1H;PLCG1;ATP6V1E1;ATP6V0D1;ATP6V0C;GIT1;ATP6V1C1;ATP6V0A1
GnRH signaling pathway	16/93	9.45003e-07	9.52003e-06	4.99538	69.2963	CAMK2B;MAP2K4;MAP2K1;CAMK2A;ADCY2;MAPK10;GNA11;GNAS;PTK2B;CALM3;PLCB1;PRKACB;CAMK2G;CALM2;ATF4;MAPK3
Oocyte meiosis	19/129	1.11412e-06	1.08229e-05	4.16094	57.0359	CAMK2B;MAP2K1;FBXW11;YWHAB;CAMK2A;PPP2R5B;ADCY2;PPP2R5C;PPP2CA;PPP3CA;PPP3R1;PPP3CB;CALM3;PRKACB;CALM2;CAMK2G;YWHAG;YWHAH;MAPK3
Circadian entrainment	16/97	1.69176e-06	1.58675e-05	4.7477	63.0957	PRKCG;GRIA1;CAMK2B;CAMK2A;ADCY2;GRIN1;GNAO1;GNG2;GNB2;GNAS;CALM3;PLCB1;PRKACB;CALM2;CAMK2G;MAPK3
GABAergic synapse	15/89	2.68984e-06	2.43879e-05	4.86767	62.4328	NSF;PRKCG;GABRA1;GABBR1;SLC12A5;GAD1;CACNA1A;GAD2;SLC6A11;ADCY2;SLC6A1;GNAO1;GNG2;GNB2;PRKACB
Pathogenic Escherichia coli infection	23/197	5.36401e-06	4.57039e-05	3.18969	38.7095	CYFIP2;NCKAP1;ACTR2;TUBB;WIPF3;WASL;TUBB4B;BAIAP2;TUBB4A;ACTG1;MAPK10;TUBA1B;TUBB2B;PAK1;TUBA1A;TUBB2A;TUBB3;RPS3;MYH14;TMBIM6;WASF1;MYH10;MAPK3
Calcium signaling pathway	26/240	5.37693e-06	4.57039e-05	2.93678	35.6331	CAMK2B;CAMK2A;CACNA1A;ATP2A2;ADCY2;PPP3CA;PPP3R1;PPP3CB;GNA11;PTK2B;PLCG1;PRKACB;CAMK2G;PRKCG;ATP2B2;ATP2B1;GRIN1;GNAS;VDAC2;VDAC1;CALM3;PLCB1;SLC25A5;CALM2;SLC25A4;SLC25A6
Thyroid hormone signaling pathway	17/121	7.77162e-06	6.36701e-05	3.92905	46.2254	PRKCG;MAP2K1;THRA;ATP2A2;ATP1A2;ATP1B2;ATP1A1;ATP1B1;ACTG1;RCAN2;CTNNB1;PLCG1;PLCB1;PRKACB;PFKM;PFKP;MAPK3
cAMP signaling pathway	24/216	7.95876e-06	6.36701e-05	3.01731	35.427	GRIA1;CAMK2B;GABBR1;MAP2K1;CAMK2A;ATP2A2;ADCY2;ATP1A2;ATP2B2;ATP1B2;ATP1A1;ATP2B1;ATP1B1;GRIN1;MAPK10;PAK1;GNAS;PDE4A;CALM3;PRKACB;CALM2;CAMK2G;HCN2;MAPK3
Diabetic cardiomyopathy	23/203	8.8595e-06	6.8851e-05	3.0824	35.8607	PRKCG;CAMK2B;PARP1;ATP5PB;CAMK2A;ATP2A2;PRKCZ;ATP5F1D;AGT;MAPK10;ATP5F1B;UQCRC1;VDAC2;NDUFS2;VDAC1;UQCRC2;CYC1;PLCB1;SLC25A5;NDUFV1;SLC25A4;CAMK2G;SLC25A6
Cholinergic synapse	16/113	1.29249e-05	9.76545e-05	3.96125	44.5893	PRKCG;CAMK2B;MAP2K1;CAMK2A;CACNA1A;ADCY2;GNAO1;GNG2;GNB2;GNA11;KCNQ2;PLCB1;PRKACB;CAMK2G;ATF4;MAPK3
Salivary secretion	14/93	2.19951e-05	0.000161694	4.24916	45.5709	PRKCG;ADCY2;ATP1A2;ATP2B2;ATP1B2;ATP1A1;ATP2B1;ATP1B1;CST3;GNAS;CALM3;PLCB1;PRKACB;CALM2
Long-term depression	11/60	2.53364e-05	0.000181355	5.37092	56.8419	PRKCG;GRIA1;PPP2CA;GNAO1;GNAZ;MAP2K1;GNA11;GNAS;CACNA1A;PLCB1;MAPK3
Oxidative phosphorylation	17/133	2.75369e-05	0.000192052	3.52038	36.9639	ATP6V1A;ATP6AP1;ATP5PB;ATP5F1D;ATP5F1B;UQCRC1;ATP6V1B2;ATP6V1H;NDUFS2;UQCRC2;CYC1;ATP6V1E1;ATP6V0D1;NDUFV1;ATP6V0C;ATP6V1C1;ATP6V0A1
Human papillomavirus infection	30/331	3.60779e-05	0.00024533	2.4104	24.658	ATP6V1A;UBR4;PRKCZ;PPP2CA;ATP6V1H;ATP6V1E1;PRKACB;ATP6V1C1;ATP6V0A1;MAPK3;APC2;MAP2K1;ATP6AP1;CSNK1A1;PPP2R5B;PPP2R5C;PTK2;DLG1;DLG2;PKM;COL4A2;APC;PPP2R2C;PPP2R2B;PSMC1;GNAS;ATP6V1B2;CTNNB1;ATP6V0D1;ATP6V0C
Thyroid hormone synthesis	12/75	4.53803e-05	0.00030106	4.55951	45.5971	PRKCG;CANX;GNAS;ADCY2;ATP1A2;ATP1B2;ATP1A1;ATP1B1;PLCB1;PRKACB;ATF4;HSP90B1
Melanogenesis	14/101	5.63954e-05	0.000365227	3.85682	37.7317	PRKCG;CAMK2B;MAP2K1;CAMK2A;ADCY2;GNAO1;GNAS;CTNNB1;CALM3;PLCB1;PRKACB;CALM2;CAMK2G;MAPK3
Bacterial invasion of epithelial cells	12/77	5.92776e-05	0.000374966	4.41875	43.009	ACTR2;SEPTIN2;CLTC;CLTB;ELMO1;CTNNB1;WASL;WASF1;DNM1;PTK2;ACTG1;SEPTIN8
Morphine addiction	13/91	7.50563e-05	0.000462827	3.99144	37.9078	PRKCG;GABRA1;GABBR1;PDE2A;CACNA1A;ADCY2;GNAO1;GNG2;GRK2;GNB2;GNAS;PDE4A;PRKACB
Collecting duct acid secretion	7/27	7.65706e-05	0.000462827	8.34471	79.0853	ATP6V1A;ATP6V1B2;ATP6V1E1;ATP6V0D1;ATP6V0C;ATP6V1C1;ATP6V0A1
Hippo signaling pathway	18/163	0.000113836	0.000673117	2.98119	27.0714	APC2;FBXW11;YWHAB;PRKCZ;ACTG1;NKD2;PPP2CA;DLG1;PAK1;DLG2;APC;PPP2R2C;DLG4;PPP2R2B;TP53BP2;CTNNB1;YWHAG;YWHAH
HIF-1 signaling pathway	14/109	0.000130741	0.000756631	3.53056	31.5712	PRKCG;CAMK2B;MAP2K1;CAMK2A;HK1;TF;PGK1;ALDOC;PLCG1;ALDOA;CAMK2G;PFKM;PFKP;MAPK3
Human immunodeficiency virus 1 infection	21/212	0.000152871	0.000866269	2.64403	23.2302	PRKCG;MAP2K1;FBXW11;AP1B1;PTK2;DDB1;GNAO1;MAPK10;PPP3CA;PPP3R1;PPP3CB;PAK1;GNG2;GNB2;GNA11;PTK2B;CALM3;PLCG1;CALR;CALM2;MAPK3
Inflammatory mediator regulation of TRP channels	13/98	0.000162174	0.000900229	3.66139	31.9524	PRKCG;CAMK2B;PRKCE;CAMK2A;ADCY2;MAPK10;GNAS;CALM3;PLCG1;PLCB1;PRKACB;CALM2;CAMK2G
Vascular smooth muscle contraction	15/133	0.000328262	0.00178574	3.04558	24.4307	PRKCG;MAP2K1;PRKCE;ADCY2;AGT;GNA11;GNAS;MYH14;CALM3;PLCB1;PRKACB;MYH10;CALM2;PPP1R12C;MAPK3
Retrograde endocannabinoid signaling	16/148	0.000341665	0.0018115	2.90558	23.1914	PRKCG;GRIA1;GABRA1;DAGLA;CACNA1A;ADCY2;GNAO1;MAPK10;GNG2;GNB2;NDUFS2;SLC17A7;PLCB1;PRKACB;NDUFV1;MAPK3
Human cytomegalovirus infection	21/225	0.000346316	0.0018115	2.47385	19.712	PRKCG;MAP2K1;ADCY2;PTK2;GNAO1;PPP3CA;PPP3R1;PPP3CB;GNG2;GNB2;GNA11;GNAS;CTNNB1;PTK2B;CALM3;CALR;PLCB1;PRKACB;CALM2;ATF4;MAPK3
Mitophagy	10/68	0.000392431	0.00198098	4.11791	32.2974	MAPK10;FIS1;PINK1;MRAS;UBB;UBC;MFN2;ULK1;SQSTM1;ATF4
Tuberculosis	18/180	0.000393283	0.00198098	2.66597	20.9038	CAMK2B;ATP6AP1;CAMK2A;HSPD1;C3;MAPK10;PPP3CA;PPP3R1;PPP3CB;LAMP1;ATP6V1H;CALM3;ATP6V0D1;CALM2;ATP6V0C;CAMK2G;ATP6V0A1;MAPK3
Wnt signaling pathway	17/166	0.000428451	0.00211889	2.73596	21.2183	PRKCG;APC2;CAMK2B;FBXW11;CSNK1A1;CTNND2;CAMK2A;NKD2;MAPK10;PPP3CA;PPP3R1;PPP3CB;APC;CTNNB1;PLCB1;PRKACB;CAMK2G
Tight junction	17/169	0.000527205	0.00256071	2.68153	20.24	ACTR2;PRKCE;PRKAG2;PRKCZ;ACTG1;PPP2CA;MAPK10;DLG1;TUBA1B;DLG2;TUBA1A;PPP2R2C;PPP2R2B;MYH14;SYNPO;PRKACB;MYH10
Fc gamma R-mediated phagocytosis	12/97	0.000549274	0.0026211	3.37551	25.3397	PRKCG;ACTR2;MAP2K1;PAK1;MARCKS;GSN;BIN1;PRKCE;PIP5K1C;PLCG1;WASF1;MAPK3
Regulation of actin cytoskeleton	20/218	0.000590736	0.00277035	2.42514	18.0288	CYFIP2;APC2;NCKAP1;ACTR2;MAP2K1;GSN;WASL;BAIAP2;PTK2;ACTG1;PAK1;MRAS;APC;MYH14;PIP5K1C;WASF1;MYH10;PPP1R12C;GIT1;MAPK3
ErbB signaling pathway	11/85	0.000629339	0.00290136	3.55177	26.1796	PRKCG;CAMK2B;MAPK10;MAP2K4;MAP2K1;PAK1;CAMK2A;PLCG1;CAMK2G;PTK2;MAPK3
Lysosome	14/128	0.000699064	0.00315707	2.9392	21.3556	ABCA2;ATP6AP1;SORT1;CLTC;AP1B1;CLTB;AP3D1;AP3B2;LAMP1;PSAP;ATP6V1H;ATP6V0D1;ATP6V0C;ATP6V0A1
Proteoglycans in cancer	19/205	0.000708018	0.00315707	2.45097	17.777	PRKCG;CAMK2B;MAP2K1;DDX5;CAMK2A;ANK3;PTK2;ACTG1;PAK1;MRAS;GPC1;TIMP3;FLNA;CTNNB1;PLCG1;PRKACB;PPP1R12C;CAMK2G;MAPK3
Relaxin signaling pathway	14/129	0.000755581	0.00331481	2.91349	20.9422	MAP2K4;MAP2K1;ADCY2;PRKCZ;GNAO1;MAPK10;GNG2;COL4A2;GNB2;GNAS;PLCB1;PRKACB;ATF4;MAPK3
Cardiac muscle contraction	11/87	0.000767806	0.00331497	3.45794	24.8003	CACNG7;CACNB3;UQCRC1;ATP2A2;ATP1A2;ATP1B2;UQCRC2;ATP1A1;CYC1;ATP1B1;CACNG3
Chagas disease	12/102	0.000866026	0.00362399	3.18715	22.4745	C3;GNAO1;PPP2CA;MAPK10;MAP2K4;PPP2R2C;PPP2R2B;GNA11;GNAS;CALR;PLCB1;MAPK3
Pancreatic secretion	12/102	0.000866026	0.00362399	3.18715	22.4745	PRKCG;GNAS;ATP2A2;ADCY2;ATP1A2;ATP2B2;CCK;ATP1B2;ATP1A1;ATP2B1;ATP1B1;PLCB1
Growth hormone synthesis, secretion and action	13/119	0.00108288	0.0044628	2.93279	20.0255	PRKCG;MAP2K4;MAP2K1;ADCY2;PTK2;MAPK10;GNA11;GNAS;PLCG1;PLCB1;PRKACB;ATF4;MAPK3
Shigellosis	21/246	0.00110879	0.00449782	2.24047	15.2453	ACTR2;SEPTIN2;FBXW11;PRKCE;WASL;PTK2;SEPTIN7;SEPTIN8;ACTG1;HK1;C3;MAPK10;UBB;UBC;ELMO1;VDAC1;PLCG1;PLCB1;WASF1;SQSTM1;MAPK3
Pentose phosphate pathway	6/30	0.00112445	0.00449782	5.95186	40.4159	GPI;ALDOC;ALDOA;TKT;PFKM;PFKP
Axon guidance	17/182	0.00121365	0.00478425	2.46857	16.5743	SEMA6B;CAMK2B;SEMA7A;CAMK2A;L1CAM;PRKCZ;PTK2;RGMA;PPP3CA;PPP3R1;PPP3CB;PAK1;DPYSL2;PLCG1;CAMK2G;NGEF;MAPK3
Estrogen signaling pathway	14/137	0.00136284	0.00522101	2.72285	17.9659	MAP2K1;HSP90AA1;GABBR1;ADCY2;HSP90B1;GNAO1;GNAS;CALM3;FKBP4;PLCB1;PRKACB;CALM2;ATF4;MAPK3
Yersinia infection	14/137	0.00136284	0.00522101	2.72285	17.9659	MAP2K4;ACTR2;MAP2K1;WIPF3;WASL;BAIAP2;PTK2;ACTG1;MAPK10;ELMO1;PTK2B;PIP5K1C;PLCG1;MAPK3
Glycolysis / Gluconeogenesis	9/67	0.001473	0.00556468	3.7015	24.1355	GPI;PKM;PGAM1;PGK1;ALDOC;ALDOA;PFKM;PFKP;HK1
Cushing syndrome	15/155	0.00162022	0.00603697	2.56403	16.4744	APC2;CAMK2B;MAP2K1;CAMK2A;ADCY2;AGT;APC;GNA11;GNAS;CTNNB1;PLCB1;PRKACB;CAMK2G;ATF4;MAPK3
Cellular senescence	15/156	0.00172718	0.00634856	2.54571	16.1939	MAP2K1;FBXW11;PPP3CA;PPP3R1;PPP3CB;MRAS;VDAC2;VDAC1;CALM3;SLC25A5;SQSTM1;CALM2;SLC25A4;SLC25A6;MAPK3
Vasopressin-regulated water reabsorption	7/44	0.00181574	0.00650341	4.50666	28.4427	NSF;DYNC1H1;DCTN2;ARHGDIA;GNAS;PRKACB;DYNC1I1
Renin secretion	9/69	0.00181713	0.00650341	3.57774	22.5773	PPP3CA;PPP3CB;PPP3R1;GNAS;CALM3;PLCB1;PRKACB;CALM2;AGT
Necroptosis	15/159	0.00208405	0.00732139	2.49228	15.3859	CAMK2B;PYGB;HSP90AA1;PARP1;CAMK2A;SPATA2;MAPK10;CHMP4B;VDAC2;VDAC1;SLC25A5;SQSTM1;SLC25A4;CAMK2G;SLC25A6
MAPK signaling pathway	23/294	0.00209952	0.00732139	2.03755	12.5636	PRKCG;MAP2K4;MAP2K1;RASGRF1;CACNA1A;MAPK8IP2;MAPK8IP3;MAPK8IP1;MAPK10;PPP3CA;CACNG7;PPP3R1;PPP3CB;PAK1;CACNB3;MRAS;STMN1;FLNA;MAPT;PRKACB;CACNG3;ATF4;MAPK3
Rap1 signaling pathway	18/210	0.00232537	0.00800633	2.24586	13.6186	PRKCG;MAP2K1;ADCY2;PRKCZ;RAP1GAP;GRIN1;ACTG1;GNAO1;SIPA1L1;MRAS;GNAS;CTNNB1;CALM3;EVL;PLCG1;PLCB1;CALM2;MAPK3
Type II diabetes mellitus	7/46	0.00236475	0.00804015	4.2751	25.8519	MAPK10;PKM;PRKCE;CACNA1A;PRKCZ;HK1;MAPK3
VEGF signaling pathway	8/59	0.00251005	0.00842881	3.73853	22.3843	PRKCG;PPP3CA;PPP3CB;MAP2K1;PPP3R1;PLCG1;PTK2;MAPK3
Lipid and atherosclerosis	18/215	0.00299869	0.00994686	2.18828	12.713	CAMK2B;MAP2K4;HSP90AA1;CAMK2A;PTK2;HSP90B1;HSPD1;MAPK10;PPP3CA;PPP3R1;PPP3CB;CALM3;PLCG1;PLCB1;CALM2;CAMK2G;ATF4;MAPK3
Glioma	9/75	0.00324839	0.0104361	3.25147	18.6296	PRKCG;CAMK2B;MAP2K1;CAMK2A;CALM3;PLCG1;CAMK2G;CALM2;MAPK3
Neurotrophin signaling pathway	12/119	0.00326128	0.0104361	2.67839	15.3355	CAMK2B;MAPK10;MAP2K1;SORT1;ARHGDIA;CAMK2A;CALM3;PLCG1;CALM2;CAMK2G;ATF4;MAPK3
Sphingolipid signaling pathway	12/119	0.00326128	0.0104361	2.67839	15.3355	PRKCG;PPP2CA;MAPK10;MAP2K1;PPP2R2C;PPP2R2B;PRKCE;PPP2R5B;PPP2R5C;PLCB1;PRKCZ;MAPK3
Alanine, aspartate and glutamate metabolism	6/37	0.00346099	0.0108206	4.60621	26.0997	GOT1;GAD1;GPT2;GOT2;GAD2;NAT8L
Aldosterone-regulated sodium reabsorption	6/37	0.00346099	0.0108206	4.60621	26.0997	PRKCG;ATP1A2;ATP1A1;ATP1B2;ATP1B1;MAPK3
Human T-cell leukemia virus 1 infection	18/219	0.00364775	0.0112749	2.14428	12.0373	MAP2K4;MAP2K1;ADCY2;MAPK10;PPP3CA;PPP3R1;PPP3CB;DLG1;CANX;VDAC2;VDAC1;CALR;SLC25A5;PRKACB;SLC25A4;ATF4;SLC25A6;MAPK3
Apelin signaling pathway	13/137	0.00381975	0.0115441	2.5047	13.9451	HDAC5;MAP2K1;PRKCE;PRKAG2;ADCY2;MRAS;GNG2;GNB2;CALM3;PLCB1;PRKACB;CALM2;MAPK3
Insulin signaling pathway	13/137	0.00381975	0.0115441	2.5047	13.9451	PYGB;MAP2K1;PRKAG2;PRKCZ;HK1;MAPK10;PRKAR1B;PRKAR1A;FLOT1;CALM3;PRKACB;CALM2;MAPK3
Fluid shear stress and atherosclerosis	13/139	0.00432283	0.012921	2.46468	13.4174	MAP2K4;HSP90AA1;PRKCZ;PTK2;ACTG1;HSP90B1;MAPK10;GSTA4;GPC1;CTNNB1;CALM3;SQSTM1;CALM2
Kaposi sarcoma-associated herpesvirus infection	16/193	0.00545814	0.0161371	2.16176	11.2642	MAP2K4;MAP2K1;C3;MAPK10;PPP3CA;PPP3R1;PPP3CB;GNG2;UBB;GNB2;UBC;CTNNB1;CALM3;PLCG1;CALM2;MAPK3
Serotonergic synapse	11/113	0.00618869	0.0181002	2.573	13.0838	PRKCG;GNAO1;APP;MAP2K1;GNG2;GNB2;GNAS;CACNA1A;PLCB1;PRKACB;MAPK3
mRNA surveillance pathway	10/98	0.00638716	0.018482	2.70982	13.694	PPP2CA;DDX39B;PABPN1;PPP2R2C;FUS;PPP2R2B;PPP2R5B;PPP2R5C;PABPC1;SMG5
Citrate cycle (TCA cycle)	5/30	0.00664057	0.019013	4.75533	23.8459	ACLY;SUCLA2;MDH2;OGDH;ACO2
Hedgehog signaling pathway	7/56	0.00723238	0.0204917	3.40085	16.7634	GRK2;FBXW11;KIF3A;CSNK1A1;MEGF8;PRKACB;CSNK1G2
Type I diabetes mellitus	6/43	0.0073934	0.020732	3.85805	18.9321	PTPRN2;PTPRN;GAD1;GAD2;CPE;HSPD1
Taurine and hypotaurine metabolism	3/11	0.00858576	0.0238299	8.90207	42.353	GGT7;GAD1;GAD2
Viral carcinogenesis	16/203	0.00873415	0.0239969	2.04508	9.69474	HDAC5;USP7;GSN;YWHAB;UBR4;C3;DDB1;DLG1;PKM;PSMC1;ATP6V0D1;PRKACB;YWHAG;ATF4;YWHAH;MAPK3
RNA transport	15/186	0.00893234	0.024296	2.09579	9.88808	CYFIP2;EIF4A2;EIF4A1;EIF1AX;FUS;RANGAP1;EEF1A1;EIF5;DDX39B;EEF1A2;STRAP;PABPC1;EIF4G3;EIF4G2;EIF4G1
AMPK signaling pathway	11/120	0.00959387	0.0258369	2.40688	11.1839	PPP2CA;CAB39;PPP2R2C;PPP2R2B;SCD5;PPP2R5B;PRKAG2;ULK1;PPP2R5C;PFKM;PFKP
Fructose and mannose metabolism	5/33	0.0100103	0.0266941	4.24517	19.5454	ALDOC;ALDOA;PFKM;PFKP;HK1
Mineral absorption	7/60	0.0104853	0.0276892	3.14353	14.3275	TF;ATP1A2;ATP2B2;ATP1B2;ATP1A1;ATP2B1;ATP1B1
Parathyroid hormone synthesis, secretion and action	10/106	0.0109047	0.02852	2.48296	11.2194	PRKCG;MAP2K1;GNA11;GNAS;PDE4A;ADCY2;PLCB1;PRKACB;ATF4;MAPK3
Carbohydrate digestion and absorption	6/47	0.0113654	0.0294418	3.48093	15.5847	ATP1A2;ATP1A1;ATP1B2;ATP1B1;PLCB1;HK1
Chemokine signaling pathway	15/192	0.0117469	0.0301429	2.0241	8.99546	MAP2K1;ADCY2;CXCL14;PRKCZ;PTK2;PAK1;GRK2;GNG2;GNB2;ELMO1;PTK2B;PLCG1;PLCB1;PRKACB;MAPK3
Proximal tubule bicarbonate reclamation	4/23	0.012845	0.0326527	5.00098	21.7783	ATP1A2;ATP1A1;ATP1B2;ATP1B1
Rheumatoid arthritis	9/93	0.0131115	0.0330215	2.55232	11.0625	ATP6V1A;ATP6AP1;ATP6V1B2;ATP6V1H;ATP6V1E1;ATP6V0D1;ATP6V0C;ATP6V1C1;ATP6V0A1
Cocaine addiction	6/49	0.0138308	0.0345134	3.31868	14.2068	DLG4;GNAS;PRKACB;ATF4;GRIN1;CDK5R1
GnRH secretion	7/64	0.0146895	0.0363231	2.92232	12.334	PRKCG;MAP2K1;GABBR1;GNA11;PLCB1;HCN2;MAPK3
Dilated cardiomyopathy	9/96	0.0158951	0.0386256	2.46393	10.2049	CACNG7;CACNB3;GNAS;ATP2A2;ADCY2;PRKACB;CACNG3;AGT;ACTG1
Cortisol synthesis and secretion	7/65	0.0159046	0.0386256	2.87178	11.8925	GNA11;GNAS;ADCY2;PLCB1;PRKACB;AGT;ATF4
Phosphatidylinositol signaling system	9/97	0.0169127	0.0407103	2.4358	9.9373	PRKCG;INPP5F;PI4KA;CALM3;PIP5K1C;PLCG1;PLCB1;DGKZ;CALM2
Phospholipase D signaling pathway	12/148	0.0174693	0.0416812	2.10406	8.5158	MAP2K1;MRAS;GNAS;PTK2B;ADCY2;PIP5K1C;PLCG1;PLCB1;DGKZ;DNM1;AGT;MAPK3
Choline metabolism in cancer	9/98	0.0179771	0.0425198	2.40831	9.67815	PRKCG;MAPK10;MAP2K1;SLC44A2;PIP5K1C;PLCG1;WASF1;DGKZ;MAPK3
Spliceosome	12/150	0.0192124	0.0450497	2.07335	8.1943	SF3A3;HNRNPM;DDX5;SF3B2;DDX39B;FUS;PCBP1;HNRNPU;SRSF5;SNRNP200;PRPF8;SF3B1
Hepatocellular carcinoma	13/168	0.0195157	0.0450967	2.0005	7.87505	PRKCG;APC2;MAP2K1;SMARCD3;CSNK1A1;SMARCA2;ACTG1;SMARCA4;APC;GSTA4;CTNNB1;PLCG1;MAPK3
Alcoholism	14/186	0.019564	0.0450967	1.94215	7.64055	HDAC5;MAP2K1;CAMKK1;GRIN1;GNAO1;GNG2;GNB2;PKIA;GNAS;CALM3;PRKACB;CALM2;ATF4;MAPK3
Nicotine addiction	5/40	0.0220252	0.0500838	3.3949	12.9535	GRIA1;GABRA1;CACNA1A;SLC17A7;GRIN1
Phenylalanine, tyrosine and tryptophan biosynthesis	2/6	0.0220958	0.0500838	11.8572	45.2041	GOT1;GOT2
Central carbon metabolism in cancer	7/70	0.0230612	0.0518401	2.64317	9.96371	MAP2K1;PKM;PGAM1;PFKM;PFKP;HK1;MAPK3
Autophagy	11/137	0.0237541	0.0529599	2.08029	7.78028	PPP2CA;MAPK10;MAP2K1;MRAS;LAMP1;RB1CC1;TP53INP2;ULK1;PRKACB;SQSTM1;MAPK3
C-type lectin receptor signaling pathway	9/104	0.0254077	0.055733	2.25549	8.28376	MAPK10;PPP3CA;PPP3R1;PPP3CB;PAK1;MRAS;CALM3;CALM2;MAPK3
T cell receptor signaling pathway	9/104	0.0254077	0.055733	2.25549	8.28376	MAPK10;PPP3CA;MAP2K1;PPP3R1;DLG1;PPP3CB;PAK1;PLCG1;MAPK3
Legionellosis	6/57	0.0273997	0.0588307	2.79693	10.0612	EEF1A1;EEF1G;C3;VCP;EEF1A2;HSPD1
Coronavirus disease	16/232	0.0274688	0.0588307	1.76781	6.35475	PRKCG;RPS9;RPL31;RPL22;RPS3A;RPL8;C3;MAPK10;RPS28;RPL27A;RPS3;RPL26;PLCG1;RPL15;RPS11;MAPK3
Thermogenesis	16/232	0.0274688	0.0588307	1.76781	6.35475	SMARCD3;ATP5PB;PRKAG2;ADCY2;SMARCA2;ATP5F1D;SMARCA4;ACTG1;ATP5F1B;UQCRC1;GNAS;NDUFS2;UQCRC2;CYC1;PRKACB;NDUFV1
Phenylalanine metabolism	3/17	0.029541	0.0627747	5.08531	17.9103	GOT1;GOT2;MIF
Circadian rhythm	4/31	0.0354128	0.0746688	3.51774	11.7516	FBXW11;BHLHE40;CRY2;PRKAG2
Proteasome	5/46	0.0376969	0.0788736	2.89717	9.49745	PSMD8;PSMC3;PSMD2;PSMC1;PSMD1
Neutrophil extracellular trap formation	13/189	0.0445908	0.0925854	1.75986	5.47357	PRKCG;HDAC5;MAP2K1;ACTG1;C3;VDAC2;VDAC1;PLCG1;PLCB1;SLC25A5;SLC25A4;SLC25A6;MAPK3
AGE-RAGE signaling pathway in diabetic complications	8/100	0.0502723	0.103591	2.06801	6.18396	MAPK10;COL4A2;PRKCE;PLCG1;PLCB1;PRKCZ;AGT;MAPK3
Cholesterol metabolism	5/50	0.0511579	0.104325	2.6391	7.84561	LRP1;SORT1;VDAC2;VDAC1;APOE
Ras signaling pathway	15/232	0.0513956	0.104325	1.64752	4.89018	PRKCG;MAP2K1;RASGRF1;GRIN1;MAPK10;PAK1;SYNGAP1;MRAS;GNG2;GNB2;CALM3;PLCG1;PRKACB;CALM2;MAPK3
Tyrosine metabolism	4/36	0.0566707	0.114181	2.96732	8.51768	GOT1;GOT2;MIF;COMT
Ribosome	11/158	0.0571206	0.114241	1.78114	5.09867	RPS9;RPS28;RPL31;RPL27A;RPL22;RPS3;RPS3A;RPL26;RPL15;RPL8;RPS11
Arginine biosynthesis	3/22	0.0576704	0.114499	3.74609	10.6876	GOT1;GPT2;GOT2
Mannose type O-glycan biosynthesis	3/23	0.0643943	0.126922	3.5586	9.76029	B4GAT1;MGAT5B;B3GAT1
Focal adhesion	13/201	0.0662218	0.129585	1.64649	4.4698	PRKCG;MAP2K1;RASGRF1;PTK2;ACTG1;MAPK10;PAK1;COL4A2;FLNA;CTNNB1;PIP5K1C;PPP1R12C;MAPK3
Adherens junction	6/71	0.0677978	0.131721	2.19291	5.90162	CTNNB1;WASL;WASF1;BAIAP2;ACTG1;MAPK3
Non-small cell lung cancer	6/72	0.0715556	0.138036	2.15957	5.69539	PRKCG;MAP2K1;KIF5C;KIF5A;PLCG1;MAPK3
Bile secretion	7/90	0.0728237	0.138518	2.00417	5.25034	GNAS;ADCY2;ATP1A2;ATP1B2;ATP1A1;ATP1B1;PRKACB
Hypertrophic cardiomyopathy	7/90	0.0728237	0.138518	2.00417	5.25034	CACNG7;CACNB3;ATP2A2;PRKAG2;CACNG3;AGT;ACTG1
Natural killer cell mediated cytotoxicity	9/131	0.0853737	0.160329	1.75384	4.31571	PRKCG;PPP3CA;MAP2K1;PPP3R1;PPP3CB;PAK1;PTK2B;PLCG1;MAPK3
Endometrial cancer	5/58	0.0854697	0.160329	2.23981	5.50901	APC2;MAP2K1;APC;CTNNB1;MAPK3
Protein processing in endoplasmic reticulum	11/171	0.0886206	0.165101	1.6353	3.96298	MAPK10;VCP;HSP90AA1;HSPH1;NPLOC4;CANX;CALR;SEC62;RAD23B;ATF4;HSP90B1
Arrhythmogenic right ventricular cardiomyopathy	6/77	0.0920941	0.170405	2.00696	4.7865	CACNG7;CACNB3;ATP2A2;CTNNB1;CACNG3;ACTG1
Biosynthesis of unsaturated fatty acids	3/27	0.0945921	0.173845	2.96488	6.99173	ACOT7;TECR;SCD5
mTOR signaling pathway	10/154	0.0965581	0.176267	1.65115	3.85974	PRKCG;ATP6V1A;MAP2K1;CAB39;ATP6V1B2;ATP6V1H;ULK1;ATP6V1E1;ATP6V1C1;MAPK3
Amoebiasis	7/102	0.120469	0.217003	1.74991	3.70345	PRKCG;COL4A2;GNA11;GNAS;PLCB1;PRKACB;PTK2
Longevity regulating pathway	7/102	0.120469	0.217003	1.74991	3.70345	EHMT2;RB1CC1;PRKAG2;ULK1;ADCY2;PRKACB;ATF4
Hepatitis B	10/162	0.123284	0.219787	1.56359	3.273	PRKCG;DDB1;MAPK10;MAP2K4;MAP2K1;ATP6AP1;YWHAB;PTK2B;ATF4;MAPK3
Apoptosis	9/142	0.12363	0.219787	1.60786	3.36117	MAPK10;MAP2K1;TUBA1B;TUBA1A;PARP1;SPTAN1;ACTG1;ATF4;MAPK3
Galactose metabolism	3/31	0.129442	0.228624	2.5408	5.19472	PFKM;PFKP;HK1
Colorectal cancer	6/86	0.13611	0.237319	1.78034	3.55052	APC2;MAPK10;MAP2K1;APC;CTNNB1;MAPK3
Taste transduction	6/86	0.13611	0.237319	1.78034	3.55052	GABRA1;GABBR1;CACNA1A;PLCB1;SCN2A;PRKACB
Fc epsilon RI signaling pathway	5/68	0.141429	0.245024	1.8833	3.68364	MAPK10;MAP2K4;MAP2K1;PLCG1;MAPK3
Arginine and proline metabolism	4/50	0.143893	0.246541	2.06271	3.99894	GATM;GOT1;GOT2;CKB
Th17 cell differentiation	7/107	0.144118	0.246541	1.66198	3.21946	MAPK10;PPP3CA;PPP3R1;PPP3CB;HSP90AA1;PLCG1;MAPK3
Cell adhesion molecules	9/148	0.147811	0.250592	1.53797	2.94033	CADM3;CNTNAP1;NLGN2;CNTN1;CNTN2;NRXN2;NCAM1;L1CAM;LRRC4B
SNARE interactions in vesicular transport	3/33	0.148328	0.250592	2.37116	4.52496	STX1B;STX7;STX1A
PD-L1 expression and PD-1 checkpoint pathway in cancer	6/89	0.152644	0.256291	1.71572	3.22495	PPP3CA;PPP3CB;MAP2K1;PPP3R1;PLCG1;MAPK3
Th1 and Th2 cell differentiation	6/92	0.17002	0.283714	1.65561	2.93348	MAPK10;PPP3CA;PPP3CB;PPP3R1;PLCG1;MAPK3
Inositol phosphate metabolism	5/73	0.174128	0.288798	1.74436	3.04908	INPP5F;PI4KA;PIP5K1C;PLCG1;PLCB1
Starch and sucrose metabolism	3/36	0.178158	0.293691	2.15527	3.71801	GPI;PYGB;HK1
Leukocyte transendothelial migration	7/114	0.180591	0.295908	1.55268	2.65744	PRKCG;PTK2B;CTNNB1;THY1;PLCG1;PTK2;ACTG1
Pathways in cancer	26/531	0.185999	0.30151	1.22541	2.06116	CAMK2B;CAMK2A;ADCY2;HSP90B1;GNG2;GNA11;PLCG1;PRKACB;CAMK2G;MAPK3;PRKCG;APC2;MAP2K1;HSP90AA1;AGT;PTK2;MAPK10;APC;GSTA4;COL4A2;GNB2;GNAS;CTNNB1;CALM3;PLCB1;CALM2
Neomycin, kanamycin and gentamicin biosynthesis	1/5	0.186977	0.30151	5.9213	9.92865	HK1
Hepatitis C	9/157	0.188096	0.30151	1.44376	2.41224	PPP2CA;MAP2K1;PPP2R2C;YWHAB;PPP2R2B;CTNNB1;YWHAG;YWHAH;MAPK3
Thyroid cancer	3/37	0.188444	0.30151	2.09177	3.49107	MAP2K1;CTNNB1;MAPK3
PI3K-Akt signaling pathway	18/354	0.192941	0.3069	1.27362	2.09558	MAP2K1;HSP90AA1;YWHAB;PPP2R5B;PPP2R5C;PTK2;HSP90B1;PPP2CA;GNG2;COL4A2;PPP2R2C;PPP2R2B;CDC37;GNB2;YWHAG;ATF4;YWHAH;MAPK3
Pertussis	5/76	0.195008	0.308385	1.67039	2.73062	C3;MAPK10;CALM3;CALM2;MAPK3
Epstein-Barr virus infection	11/202	0.198607	0.312261	1.36766	2.21072	PSMD8;NCOR2;MAPK10;MAP2K4;USP7;PSMC3;PSMD2;PSMC1;PSMD1;CALR;VIM
Prostate cancer	6/97	0.200676	0.3137	1.56423	2.51226	MAP2K1;HSP90AA1;CTNNB1;ATF4;HSP90B1;MAPK3
Ubiquitin mediated proteolysis	8/140	0.208662	0.32432	1.43832	2.2539	DDB1;UBB;FBXW11;UBC;UBE2O;UBE2QL1;UBA1;TRIP12
RNA degradation	5/79	0.216705	0.334907	1.60242	2.45046	DDX6;PABPC1;PFKM;PFKP;HSPD1
Progesterone-mediated oocyte maturation	6/100	0.219973	0.338038	1.51407	2.29269	MAPK10;MAP2K1;HSP90AA1;ADCY2;PRKACB;MAPK3
Viral myocarditis	4/60	0.225472	0.344542	1.69349	2.52254	EIF4G3;EIF4G2;ACTG1;EIF4G1
Ferroptosis	3/41	0.230926	0.349925	1.87119	2.74252	TF;PCBP1;VDAC2
B cell receptor signaling pathway	5/81	0.231568	0.349925	1.56009	2.28223	PPP3CA;PPP3CB;MAP2K1;PPP3R1;MAPK3
Platelet activation	7/124	0.238471	0.358366	1.41923	2.03447	GNAS;ADCY2;PLCB1;PRKACB;PRKCZ;ACTG1;MAPK3
Osteoclast differentiation	7/127	0.256911	0.383955	1.38353	1.88025	MAPK10;PPP3CA;MAP2K1;PPP3R1;PPP3CB;SQSTM1;MAPK3
Influenza A	9/172	0.26419	0.392675	1.30987	1.74355	MAP2K1;HNRNPUL1;PABPN1;VDAC1;SLC25A5;SLC25A4;ACTG1;SLC25A6;MAPK3
Purine metabolism	7/129	0.269428	0.398285	1.36071	1.7845	PKM;NME7;PDE2A;PDE4A;ADCY2;AK5;PAPSS1
Insulin resistance	6/108	0.2741	0.403001	1.39474	1.80516	MAPK10;PYGB;PRKCE;PRKAG2;PRKCZ;AGT
Aminoacyl-tRNA biosynthesis	4/66	0.27903	0.408044	1.52912	1.95182	GARS1;SARS1;AARS1;NARS1
FoxO signaling pathway	7/131	0.282105	0.410334	1.33862	1.69399	MAPK10;MAP2K1;USP7;PLK2;AGAP2;PRKAG2;MAPK3
Non-alcoholic fatty liver disease	8/155	0.293542	0.4247	1.29053	1.58185	MAPK10;UQCRC1;PRKAG2;NDUFS2;UQCRC2;CYC1;NDUFV1;ATF4
Fatty acid elongation	2/27	0.299776	0.431424	1.89508	2.28304	ACOT7;TECR
Butanoate metabolism	2/28	0.31492	0.448473	1.8221	2.10532	GAD1;GAD2
Phototransduction	2/28	0.31492	0.448473	1.8221	2.10532	CALM3;CALM2
Ether lipid metabolism	3/49	0.319659	0.452851	1.54512	1.76221	ENPP2;PAFAH1B2;PLD3
Cysteine and methionine metabolism	3/50	0.330879	0.466316	1.51217	1.67246	GOT1;MDH2;GOT2
Sulfur metabolism	1/10	0.339029	0.475339	2.631	2.84588	PAPSS1
Ovarian steroidogenesis	3/51	0.342092	0.476295	1.48058	1.58819	GNAS;ADCY2;PRKACB
Glyoxylate and dicarboxylate metabolism	2/30	0.344964	0.476295	1.69177	1.80058	MDH2;ACO2
beta-Alanine metabolism	2/30	0.344964	0.476295	1.69177	1.80058	GAD1;GAD2
Chemical carcinogenesis	11/239	0.377328	0.518349	1.14348	1.11448	PRKCG;MAP2K1;HSP90AA1;GSTA4;GNAS;CACNA1A;ADCY2;PRKACB;ATF4;HSP90B1;MAPK3
Leishmaniasis	4/77	0.380733	0.520399	1.29796	1.25338	EEF1A1;C3;EEF1A2;MAPK3
Regulation of lipolysis in adipocytes	3/55	0.386709	0.525924	1.36641	1.2982	GNAS;ADCY2;PRKACB
Protein digestion and absorption	5/103	0.406391	0.549943	1.20847	1.08816	COL4A2;ATP1A2;ATP1B2;ATP1A1;ATP1B1
Toll-like receptor signaling pathway	5/104	0.414461	0.558087	1.19621	1.05359	MAPK10;MAP2K4;MAP2K1;TOLLIP;MAPK3
African trypanosomiasis	2/37	0.445897	0.597458	1.35292	1.09271	PRKCG;PLCB1
Thiamine metabolism	1/15	0.462672	0.616896	1.69092	1.30325	AK5
Basal cell carcinoma	3/63	0.473244	0.627914	1.18373	0.885598	APC2;APC;CTNNB1
TNF signaling pathway	5/112	0.478158	0.631354	1.10631	0.816249	MAPK10;MAP2K4;MAP2K1;ATF4;MAPK3
Glycine, serine and threonine metabolism	2/40	0.48646	0.639213	1.24592	0.89781	GATM;PGAM1
MicroRNAs in cancer	13/310	0.4908	0.641816	1.03624	0.737513	PRKCG;APC2;HDAC5;MAP2K1;PRKCE;MARCKS;APC;STMN1;FSCN1;TIMP3;PLCG1;VIM;MAPK3
Bladder cancer	2/41	0.499564	0.648436	1.21391	0.842476	MAP2K1;MAPK3
Nitrogen metabolism	1/17	0.505398	0.648436	1.4794	1.00955	CA3
Primary bile acid biosynthesis	1/17	0.505398	0.648436	1.4794	1.00955	CYP46A1
Selenocompound metabolism	1/17	0.505398	0.648436	1.4794	1.00955	PAPSS1
Signaling pathways regulating pluripotency of stem cells	6/143	0.524662	0.663628	1.03651	0.668553	APC2;MAP2K1;APC;CTNNB1;ACVR1B;MAPK3
Fatty acid biosynthesis	1/18	0.525471	0.663628	1.3923	0.89589	ACSBG1
Other glycan degradation	1/18	0.525471	0.663628	1.3923	0.89589	ENGASE
IL-17 signaling pathway	4/94	0.532716	0.663628	1.05185	0.662421	MAPK10;HSP90AA1;HSP90B1;MAPK3
TGF-beta signaling pathway	4/94	0.532716	0.663628	1.05185	0.662421	PPP2CA;ACVR1B;RGMA;MAPK3
Adipocytokine signaling pathway	3/69	0.534318	0.663628	1.07578	0.674258	MAPK10;PRKAG2;ACSBG1
Renal cell carcinoma	3/69	0.534318	0.663628	1.07578	0.674258	MAP2K1;PAK1;MAPK3
Prolactin signaling pathway	3/70	0.544104	0.67271	1.05966	0.644928	MAPK10;MAP2K1;MAPK3
Breast cancer	6/147	0.551793	0.679129	1.0069	0.598685	APC2;MAP2K1;APC;CSNK1A1;CTNNB1;MAPK3
Gastric cancer	6/149	0.565091	0.692364	0.992712	0.566609	APC2;MAP2K1;APC;CSNK1A1;CTNNB1;MAPK3
Nucleotide excision repair	2/47	0.57352	0.696417	1.05172	0.58472	DDB1;RAD23B
Pyruvate metabolism	2/47	0.57352	0.696417	1.05172	0.58472	PKM;MDH2
PPAR signaling pathway	3/74	0.582017	0.703594	0.999756	0.541123	UBC;SCD5;ACSBG1
Amino sugar and nucleotide sugar metabolism	2/48	0.585045	0.704125	1.02881	0.551509	GPI;HK1
Pancreatic cancer	3/76	0.600207	0.719191	0.972264	0.496322	MAPK10;MAP2K1;MAPK3
NOD-like receptor signaling pathway	7/181	0.604332	0.720957	0.951457	0.479184	MAPK10;HSP90AA1;VDAC2;MFN2;VDAC1;PLCB1;MAPK3
Protein export	1/23	0.614271	0.726442	1.07559	0.524155	SEC62
Renin-angiotensin system	1/23	0.614271	0.726442	1.07559	0.524155	AGT
Antigen processing and presentation	3/78	0.617869	0.727534	0.946238	0.455593	HSP90AA1;CANX;CALR
Glutathione metabolism	2/57	0.678385	0.795347	0.860052	0.333735	GGT7;GSTA4
ECM-receptor interaction	3/88	0.698055	0.814897	0.834479	0.299959	COL4A2;SV2A;AGRN
Base excision repair	1/33	0.745168	0.862985	0.739082	0.217398	PARP1
Cell cycle	4/124	0.745594	0.862985	0.78765	0.231234	YWHAB;RAD21;YWHAG;YWHAH
Propanoate metabolism	1/34	0.755518	0.870767	0.716648	0.200913	SUCLA2
Acute myeloid leukemia	2/67	0.76124	0.87366	0.727356	0.198427	MAP2K1;MAPK3
Glycerophospholipid metabolism	3/98	0.764802	0.87406	0.746248	0.200098	MBOAT7;DGKZ;PLD3
Mucin type O-glycan biosynthesis	1/36	0.774977	0.881982	0.675626	0.172232	GALNT17
RIG-I-like receptor signaling pathway	2/70	0.782208	0.886502	0.695157	0.170755	MAPK10;OTUD5
Melanoma	2/72	0.795273	0.897569	0.675225	0.154674	MAP2K1;MAPK3
Chronic myeloid leukemia	2/76	0.819336	0.920907	0.638593	0.127246	MAP2K1;MAPK3
Fat digestion and absorption	1/43	0.831681	0.927119	0.562816	0.103731	GOT2
Fatty acid degradation	1/43	0.831681	0.927119	0.562816	0.103731	ACSBG1
Toxoplasmosis	3/112	0.837556	0.929858	0.649923	0.11521	GNAO1;MAPK10;MAPK3
ABC transporters	1/45	0.845083	0.934401	0.537177	0.0904179	ABCA2
Other types of O-glycan biosynthesis	1/47	0.857419	0.944203	0.513768	0.079032	GALNT17
Sphingolipid metabolism	1/49	0.868775	0.95103	0.49231	0.069254	PSAP
Malaria	1/50	0.874109	0.95103	0.482237	0.0648853	LRP1
N-Glycan biosynthesis	1/50	0.874109	0.95103	0.482237	0.0648853	MGAT5B
Neuroactive ligand-receptor interaction	10/341	0.889207	0.962905	0.711271	0.0835215	C3;GRIA1;GABRA1;GABBR1;THRA;GLRB;GRIK5;CCK;AGT;GRIN1
Small cell lung cancer	2/92	0.892103	0.962905	0.524626	0.0598982	COL4A2;PTK2
Pyrimidine metabolism	1/56	0.901861	0.96959	0.429495	0.0443646	NME7
Notch signaling pathway	1/59	0.913353	0.977774	0.407216	0.036907	NCOR2
Glycerolipid metabolism	1/61	0.920258	0.977774	0.393601	0.0327088	DGKZ
Steroid hormone biosynthesis	1/61	0.920258	0.977774	0.393601	0.0327088	COMT
Lysine degradation	1/63	0.926613	0.978006	0.380864	0.0290293	EHMT2
NF-kappa B signaling pathway	2/104	0.927667	0.978006	0.462614	0.0347341	PARP1;PLCG1
Drug metabolism	2/108	0.936828	0.983776	0.445064	0.0290428	GSTA4;NME7
Retinol metabolism	1/68	0.940374	0.983776	0.352349	0.0216616	RETSAT
p53 signaling pathway	1/73	0.951557	0.989992	0.327795	0.0162768	ADGRB1
Transcriptional misregulation in cancer	4/192	0.954941	0.989992	0.500962	0.0230974	DDX5;EWSR1;FUS;PTK2
Metabolism of xenobiotics by cytochrome P450	1/76	0.957234	0.989992	0.314634	0.0137517	GSTA4
Complement and coagulation cascades	1/85	0.97058	0.999992	0.280791	0.00838481	C3
Measles	2/139	0.97851	0.999996	0.343797	0.00746885	MAPK10;RACK1
Staphylococcus aureus infection	1/95	0.980589	0.999996	0.250788	0.00491603	C3
Viral protein interaction with cytokine and cytokine receptor	1/100	0.984233	0.999996	0.23806	0.00378327	CXCL14
Systemic lupus erythematosus	1/135	0.996327	0.999996	0.175557	0.000645946	C3
Olfactory transduction	8/440	0.997439	0.999996	0.432568	0.00110911	CAMK2B;GRK2;PDE2A;CAMK2A;CALM3;PRKACB;CALM2;CAMK2G
Cytokine-cytokine receptor interaction	4/295	0.998061	0.999996	0.321891	0.000624858	GDF1;ACVR1B;CXCL14;TNFRSF21
JAK-STAT signaling pathway	1/162	0.998807	0.999996	0.145909	0.000174156	GFAP
Herpes simplex virus 1 infection	3/498	0.999996	0.999996	0.140219	6.202e-07	C3;SRSF5;CALR
1The functional enrichment analysis was performed per tissue based on KEGG human pathways (updated in 2021).

## Sheet: Hippocampus
Supplementary Table 4E. Pathway enrichment analysis of the top 1000 genes most expressed in the goat hippocampus.
Term	Overlap	P-value	q-value	Odds ratio	Combined score	Gene symbols
Pathways of neurodegeneration	61/475	6.87825e-16	1.87776e-13	3.74558	130.77	APP;ATP2A2;PARK7;PPP3CA;TUBA1B;UCHL1;TUBA1A;PSMD4;TUBB3;KIF5C;PSMD2;KIF5A;PSMD1;NEFL;NEFM;PRKCG;MAP2K1;GPR37;TUBB;ATXN2L;TUBB2B;TUBB2A;UQCRC1;VDAC2;NDUFS2;VDAC1;MAPT;SQSTM1;SLC25A4;ATF4;SLC25A6;GRIA1;CAMK2B;VCP;DCTN2;CAMK2A;PPP3R1;ATP5F1B;UBB;UBC;MFN2;PLCG1;CAMK2G;SPTBN2;MAPK3;SNCA;CSNK1A1;FUS;ATP5PB;TUBB4B;TUBB4A;GRIN1;PINK1;APC;DLG4;PSMC1;MAP3K10;CTNNB1;CALM3;UBA1;CALM2
Synaptic vesicle cycle	24/78	2.04629e-15	2.79319e-13	10.9656	370.888	NSF;ATP6V1A;SNAP25;RAB3A;SYT1;STXBP1;CLTC;CLTB;CACNA1A;SLC1A3;AP2A1;AP2B1;SLC6A1;AP2A2;DNM1;DNM2;ATP6V1B2;ATP6V1H;SLC17A7;ATP6V1E1;ATP6V0D1;ATP6V0C;AP2M1;ATP6V0A1
Parkinson disease	41/249	1.06748e-14	9.71405e-13	4.9323	158.676	CAMK2B;CAMK2A;PARK7;TUBA1B;UCHL1;TUBA1A;ATP5F1B;PSMD4;UBB;KIF5C;TUBB3;PSMD2;KIF5A;UBC;PSMD1;MFN2;PLCG1;PRKACB;CAMK2G;SNCA;GPR37;ATP5PB;TUBB;TUBB4B;TUBB4A;TUBB2B;PINK1;TUBB2A;PSMC1;UQCRC1;GNAS;VDAC2;NDUFS2;VDAC1;CALM3;UBA1;MAPT;CALM2;SLC25A4;ATF4;SLC25A6
Endocytosis	35/252	1.35877e-10	9.27364e-09	4.00232	90.9298	ARF3;SH3GL3;WIPF3;CLTC;AGAP2;CLTB;AP2A1;AGAP3;WASL;PRKCZ;AP2A2;GRK2;KIF5C;KIF5A;MVB12B;VPS35;PIP5K1C;EPS15;GIT1;AP2M1;SH3GL2;PSD;SH3GLB2;ACTR2;IQSEC1;AP2B1;DNM1;EPN1;DNM2;ACAP3;BIN1;HGS;DNAJC6;CHMP4B;FGFR2
Phagosome	26/152	3.46505e-10	1.89191e-08	5.08515	110.77	ATP6V1A;DYNC1I2;ACTG1;C3;TUBA1B;TUBA1A;LAMP1;TUBB3;LAMP2;ATP6V1H;ATP6V1E1;ATP6V0A1;DYNC1H1;ATP6AP1;TUBB;STX7;TUBB4B;TUBB4A;TUBB2B;TUBB2A;HGS;CANX;ATP6V1B2;CALR;ATP6V0D1;ATP6V0C
Alzheimer disease	42/369	1.1331e-09	5.15559e-08	3.19796	65.8726	APP;LRP1;ATP2A2;RTN4;PPP3CA;NCSTN;PPP3R1;TUBA1B;TUBA1A;ATP5F1B;PSMD4;KIF5C;TUBB3;PSMD2;KIF5A;PSMD1;APOE;APBB1;MAPK3;SNCA;MAP2K1;ATP5PB;CSNK1A1;TUBB;TUBB4B;TUBB4A;GRIN1;TUBB2B;TUBB2A;APC;PSMC1;UQCRC1;VDAC2;CTNNB1;NDUFS2;VDAC1;CALM3;MAPT;CALM2;SLC25A4;ATF4;SLC25A6
Endocrine and other factor-regulated calcium reabsorption	15/53	1.42478e-09	5.55664e-08	9.6356	196.27	PRKCG;CLTC;CLTB;AP2A1;ATP1A2;ATP1A1;AP2B1;ATP2B1;ATP1B1;AP2A2;DNM1;DNM2;GNAS;PRKACB;AP2M1
Salmonella infection	32/249	5.93629e-09	2.02576e-07	3.64497	69.0437	CYFIP2;NCKAP1;DYNC1I2;DCTN2;WASL;ACTG1;HSP90B1;TUBA1B;PAK1;TUBA1A;KIF5C;TUBB3;KIF5A;RPS3;FLNA;MAPK3;DYNC1H1;MAP2K4;ACTR2;MAP2K1;HSP90AA1;TUBB;TUBB4B;TUBB4A;DNM2;TUBB2B;TUBB2A;ELMO1;CTNNB1;ELMO2;PLEKHM2;PKN1
Huntington disease	36/306	7.3652e-09	2.23411e-07	3.30366	61.8661	GRIA1;DCTN2;HDAC1;CLTC;CLTB;SLC1A3;AP2A1;AP2A2;TUBA1B;TUBA1A;ATP5F1B;PSMD4;POLR2A;KIF5C;TUBB3;PSMD2;KIF5A;PSMD1;AP2M1;ATP5PB;TUBB;AP2B1;TUBB4B;TUBB4A;GRIN1;TUBB2B;TUBB2A;DLG4;PSMC1;UQCRC1;VDAC2;MAP3K10;NDUFS2;VDAC1;SLC25A4;SLC25A6
Dopaminergic synapse	22/132	1.29e-08	3.5217e-07	4.90746	89.149	PRKCG;GRIA1;CAMK2B;CAMK2A;CACNA1A;PPP2R5C;COMT;GNAO1;PPP2CA;PPP3CA;GNG2;CALY;PPP2R2C;KIF5C;GNB2;KIF5A;GNAS;CALM3;PRKACB;CALM2;CAMK2G;ATF4
Vibrio cholerae infection	13/50	5.48419e-08	1.36108e-06	8.5552	143.033	ATP6V1A;ATP6AP1;ACTG1;TJP1;ATP6V1B2;GNAS;ATP6V1H;PLCG1;ATP6V1E1;ATP6V0D1;PRKACB;ATP6V0C;ATP6V0A1
Epithelial cell signaling in Helicobacter pylori infection	15/70	8.72228e-08	1.98432e-06	6.65142	108.117	ATP6V1A;MAP2K4;ATP6AP1;TJP1;PAK1;PTPRZ1;ATP6V1B2;ATP6V1H;PLCG1;ATP6V1E1;ATP6V0D1;ATP6V0C;GIT1;ATP6V0A1;JAM3
Long-term potentiation	14/67	3.26627e-07	6.40818e-06	6.43473	96.0991	PRKCG;CAMK2B;GRIA1;MAP2K1;CAMK2A;GRIN1;PPP3CA;PPP3R1;CALM3;PRKACB;CAMK2G;CALM2;ATF4;MAPK3
Bacterial invasion of epithelial cells	15/77	3.28624e-07	6.40818e-06	5.89829	88.0518	ACTR2;SEPTIN2;CLTC;CLTB;WASL;SEPTIN9;DNM1;PTK2;ACTG1;DNM2;SEPTIN8;ELMO1;ELMO2;CTNNB1;WASF1
Amphetamine addiction	14/69	4.79105e-07	8.71971e-06	6.20009	90.2197	PRKCG;CAMK2B;GRIA1;HDAC1;CAMK2A;GRIN1;PPP3CA;PPP3R1;GNAS;CALM3;PRKACB;CAMK2G;CALM2;ATF4
Amyotrophic lateral sclerosis	36/364	5.97337e-07	9.89883e-06	2.71115	38.8529	GRIA1;VCP;DCTN2;ACTG1;PPP3CA;PPP3R1;TUBA1B;TUBA1A;ATP5F1B;PSMD4;KIF5C;TUBB3;PSMD2;KIF5A;UBQLN1;PSMD1;NEFL;NEFM;ATP5PB;FUS;TUBB;ANXA11;TUBB4B;TUBB4A;GRIN1;ATXN2L;TUBB2B;PINK1;TUBB2A;PSMC1;HNRNPA2B1;UQCRC1;NDUFS2;VDAC1;SQSTM1;ATF4
Glutamatergic synapse	18/114	6.1641e-07	9.89883e-06	4.58056	65.4991	PRKCG;GRIA1;CACNA1A;SLC1A3;GRIN1;GNAO1;PPP3CA;PPP3R1;GRK2;GNG2;DLG4;GNB2;GNAS;SLC17A7;PRKACB;SHANK3;SHANK1;MAPK3
Prion disease	29/273	1.78087e-06	2.70099e-05	2.92214	38.6844	PPP3CA;PPP3R1;TUBA1B;TUBA1A;ATP5F1B;PSMD4;KIF5C;TUBB3;PSMD2;KIF5A;PSMD1;NCAM1;PRKACB;MAPK3;ATP5PB;TUBB;TUBB4B;TUBB4A;GRIN1;TUBB2B;TUBB2A;PSMC1;UQCRC1;VDAC2;NDUFS2;VDAC1;SLC25A4;ATF4;SLC25A6
Gap junction	15/88	1.96328e-06	2.82092e-05	5.00663	65.7916	PRKCG;MAP2K1;TUBB;CSNK1D;TUBB4B;TUBB4A;TJP1;TUBA1B;TUBB2B;TUBA1A;TUBB2A;TUBB3;GNAS;PRKACB;MAPK3
Pathogenic Escherichia coli infection	23/197	4.28662e-06	5.85123e-05	3.23672	40.0059	CYFIP2;NCKAP1;ACTR2;TUBB;WIPF3;WASL;TUBB4B;BAIAP2;TUBB4A;ACTG1;TJP1;TUBA1B;TUBB2B;PAK1;TUBA1A;TUBB2A;TUBB3;RPS3;MYH14;TMBIM6;ARHGEF2;WASF1;MAPK3
Glucagon signaling pathway	16/107	5.33636e-06	6.93726e-05	4.28549	52.03	CAMK2B;PYGB;PGAM1;CAMK2A;PRKAG2;PPP3CA;PPP3R1;PKM;GNAS;CALM3;PRKACB;CALM2;CAMK2G;PFKM;PFKP;ATF4
Thyroid hormone signaling pathway	17/121	6.49737e-06	8.06264e-05	3.98654	47.6157	PRKCG;MAP2K1;THRA;HDAC1;ATP2A2;ATP1A2;ATP1A1;ATP1B1;ACTG1;NCOR1;CTNNB1;PLCG1;SLC16A2;PRKACB;PFKM;PFKP;MAPK3
Ribosome	19/158	1.88681e-05	0.000223956	3.33606	36.2898	RPS9;RPL32;RPL31;RPS5;RPL22;RPS3A;RPL10A;RPL8;RPS28;RPS16;RPL27A;RPS3;RPLP2;RPL27;RPL37;RPL26;RPL15;RPS11;RPS24
Coronavirus disease	24/232	2.11669e-05	0.000240773	2.82395	30.3944	PRKCG;RPS9;RPL32;RPL31;RPS5;RPL22;RPS3A;RPL8;RPL10A;C3;RPS28;RPS16;RPL27A;RPS3;RPLP2;RPL27;RPL37;RPL26;PLCG1;RPL15;RPS11;RPS24;JAK1;MAPK3
HIF-1 signaling pathway	15/109	2.88288e-05	0.000314811	3.88386	40.6024	PRKCG;CAMK2B;MAP2K1;PFKFB3;CAMK2A;HK1;TF;PGK1;ALDOC;PLCG1;ALDOA;CAMK2G;PFKM;PFKP;MAPK3
Circadian entrainment	14/97	3.07578e-05	0.000322957	4.10249	42.6222	PRKCG;GRIA1;CAMK2B;CAMK2A;GRIN1;GNAO1;GNG2;GNB2;GNAS;CALM3;PRKACB;CALM2;CAMK2G;MAPK3
Adrenergic signaling in cardiomyocytes	18/150	3.19462e-05	0.000323012	3.32504	34.419	CAMK2B;CAMK2A;ATP2A2;ATP1A2;PPP2R5C;ATP1A1;ATP2B1;ATP1B1;PPP2CA;CACNG7;PPP2R2C;GNAS;CALM3;PRKACB;CALM2;CAMK2G;ATF4;MAPK3
Aldosterone synthesis and secretion	14/98	3.45843e-05	0.000337197	4.05344	41.6373	PRKCG;CAMK2B;PRKCE;CAMK2A;ATP1A2;ATP1A1;ATP2B1;ATP1B1;GNAS;CALM3;PRKACB;CALM2;CAMK2G;ATF4
Gastric acid secretion	12/76	4.55165e-05	0.000428483	4.5533	45.5213	PRKCG;CAMK2B;CAMK2A;GNAS;ATP1A2;CALM3;ATP1A1;ATP1B1;PRKACB;CAMK2G;CALM2;ACTG1
Lysosome	16/128	5.26388e-05	0.000479013	3.47813	34.2668	ABCA2;ATP6AP1;SORT1;CLTC;AP1B1;CLTB;AP3D1;LAPTM5;AP3B2;LAMP1;LAMP2;PSAP;ATP6V1H;ATP6V0D1;ATP6V0C;ATP6V0A1
Shigellosis	24/246	5.48114e-05	0.000482694	2.64391	25.941	ACTR2;SEPTIN2;FBXW11;CALCOCO2;PRKCE;WASL;SEPTIN9;PTK2;SEPTIN7;SEPTIN8;ACTG1;HK1;C3;UBB;UBC;ELMO1;ELMO2;VDAC1;PLCG1;ARHGEF2;TLN1;WASF1;SQSTM1;MAPK3
Oocyte meiosis	16/129	5.79037e-05	0.00048965	3.44717	33.6331	CAMK2B;MAP2K1;FBXW11;YWHAB;CAMK2A;PPP2R5C;PPP2CA;PPP3CA;PPP3R1;CALM3;PRKACB;CALM2;CAMK2G;YWHAG;YWHAH;MAPK3
Spinocerebellar ataxia	17/143	5.91884e-05	0.00048965	3.28669	31.9952	PRKCG;GRIA1;CACNA1A;ATP2A2;GRIN1;ATXN2L;PSMD4;PSMD2;PSMC1;PSMD1;VDAC2;VDAC1;ATXN10;CIC;SLC25A4;SPTBN2;SLC25A6
Hippo signaling pathway	18/163	9.59141e-05	0.000770134	3.02487	27.9863	FBXW11;YWHAB;CSNK1D;SCRIB;PRKCZ;ACTG1;NKD2;PPP2CA;PAK1;DLG2;APC;PPP2R2C;DLG4;TP53BP2;CTNNB1;LLGL1;YWHAG;YWHAH
Tuberculosis	19/180	0.000113877	0.000888244	2.87687	26.1231	CAMK2B;ATP6AP1;CAMK2A;LSP1;HSPD1;C3;PPP3CA;PPP3R1;LAMP1;LAMP2;ATP6V1H;CALM3;ATP6V0D1;CALM2;ATP6V0C;CAMK2G;ATP6V0A1;JAK1;MAPK3
Fc gamma R-mediated phagocytosis	13/97	0.000127532	0.000966481	3.75912	33.7086	PRKCG;ACTR2;MAP2K1;GSN;PRKCE;DNM2;PAK1;MARCKS;BIN1;PIP5K1C;PLCG1;WASF1;MAPK3
cGMP-PKG signaling pathway	18/167	0.000130988	0.000966481	2.94305	26.312	MAP2K1;PRKCE;ATP2A2;ATP1A2;ATP1A1;ATP2B1;ATP1B1;PPP3CA;PPP3R1;VDAC2;VDAC1;CALM3;CALM2;SLC25A4;GTF2I;ATF4;SLC25A6;MAPK3
Pentose phosphate pathway	7/30	0.00014505	0.00103701	7.36	65.0508	GPI;TALDO1;ALDOC;ALDOA;TKT;PFKM;PFKP
Oxytocin signaling pathway	17/154	0.000149195	0.00103701	3.02105	26.6162	PRKCG;CAMK2B;MAP2K1;CAMK2A;PRKAG2;ACTG1;GNAO1;PPP3CA;CACNG7;PPP3R1;GNAS;CALM3;PRKACB;CALM2;PPP1R12C;CAMK2G;MAPK3
Tight junction	18/169	0.000152417	0.00103701	2.90376	25.5209	ACTR2;PRKCE;PRKAG2;SCRIB;PRKCZ;ACTG1;PPP2CA;TJP1;TUBA1B;DLG2;TUBA1A;PPP2R2C;MYH14;ARHGEF2;SYNPO;PRKACB;LLGL1;JAM3
Insulin secretion	12/86	0.000155741	0.00103701	3.93593	34.5075	PRKCG;CAMK2B;SNAP25;RAB3A;CAMK2A;GNAS;ATP1A2;ATP1A1;ATP1B1;PRKACB;CAMK2G;ATF4
Human papillomavirus infection	28/331	0.000167828	0.00109088	2.26199	19.6625	ATP6V1A;HDAC1;UBR4;PRKCZ;PPP2CA;ATP6V1H;ATP6V1E1;PRKACB;ATP6V0A1;JAK1;MAPK3;MAP2K1;ATP6AP1;CSNK1A1;SCRIB;PPP2R5C;PTK2;DLG2;PKM;APC;PPP2R2C;PSMC1;GNAS;ATP6V1B2;CTNNB1;ATP6V0D1;ATP6V0C;LLGL1
RNA transport	19/186	0.000175427	0.00111376	2.77264	23.9786	CYFIP2;EIF4A2;EIF4A1;EIF5B;UPF1;FUS;EEF1A1;PNN;EIF5;DDX39B;EEF1A2;STRAP;ACIN1;PABPC1;EIF4G3;EIF4G2;EIF3A;EIF4G1;EIF3B
Rap1 signaling pathway	20/210	0.000306653	0.00188971	2.56545	20.754	PRKCG;CSF1R;MAP2K1;PRKCZ;SIPA1L3;RAP1GAP;GRIN1;ACTG1;GNAO1;SIPA1L1;MRAS;GNAS;CTNNB1;CALM3;EVL;PLCG1;TLN1;CALM2;FGFR2;MAPK3
Glycolysis / Gluconeogenesis	10/67	0.000311491	0.00188971	4.25117	34.3245	GPI;PKM;ALDH2;PGAM1;PGK1;ALDOC;ALDOA;PFKM;PFKP;HK1
GnRH signaling pathway	12/93	0.000328852	0.00195166	3.59447	28.8273	CAMK2B;MAP2K4;MAP2K1;CAMK2A;GNAS;PTK2B;CALM3;PRKACB;CAMK2G;CALM2;ATF4;MAPK3
Yersinia infection	15/137	0.000391917	0.00227645	2.9881	23.44	MAP2K4;ACTR2;MAP2K1;WIPF3;WASL;BAIAP2;PTK2;ACTG1;ELMO1;ELMO2;PTK2B;PIP5K1C;PLCG1;PKN1;MAPK3
Regulation of actin cytoskeleton	20/218	0.000497952	0.0028321	2.46076	18.7141	CYFIP2;NCKAP1;ACTR2;MAP2K1;GSN;WASL;BAIAP2;PTK2;ACTG1;PAK1;MRAS;APC;PIP4K2A;MYH14;PIP5K1C;WASF1;PPP1R12C;GIT1;FGFR2;MAPK3
Collecting duct acid secretion	6/27	0.000578486	0.00317968	6.9014	51.4506	ATP6V1A;ATP6V1B2;ATP6V1E1;ATP6V0D1;ATP6V0C;ATP6V0A1
Cholinergic synapse	13/113	0.000585219	0.00317968	3.15502	23.4845	PRKCG;CAMK2B;MAP2K1;CAMK2A;CACNA1A;GNAO1;GNG2;GNB2;KCNQ2;PRKACB;CAMK2G;ATF4;MAPK3
Long-term depression	9/60	0.000594007	0.00317968	4.27211	31.7358	PRKCG;GRIA1;PPP2CA;GNAO1;GNAZ;MAP2K1;GNAS;CACNA1A;MAPK3
Calcium signaling pathway	21/240	0.000680784	0.00357412	2.33645	17.038	PRKCG;CAMK2B;CAMK2A;CACNA1A;ATP2A2;ATP2B1;GRIN1;PPP3CA;PPP3R1;GNAS;VDAC2;PTK2B;VDAC1;CALM3;PLCG1;PRKACB;CALM2;SLC25A4;CAMK2G;FGFR2;SLC25A6
Melanogenesis	12/101	0.000703691	0.00362467	3.27001	23.7375	PRKCG;GNAO1;CAMK2B;MAP2K1;CAMK2A;GNAS;CTNNB1;CALM3;PRKACB;CALM2;CAMK2G;MAPK3
Spliceosome	15/150	0.00101656	0.00513928	2.69851	18.5964	DDX5;SF3B2;SF3A1;FUS;HNRNPU;PRPF8;HNRNPM;DDX39B;PUF60;PCBP1;ACIN1;SRSF4;SRSF5;SNRNP200;SF3B1
cAMP signaling pathway	19/216	0.00112834	0.00560065	2.34671	15.9271	GRIA1;CAMK2B;GABBR1;MAP2K1;CAMK2A;ATP2A2;ATP1A2;ATP1A1;ATP2B1;ATP1B1;GRIN1;PAK1;GNAS;CALM3;PRKACB;CALM2;CAMK2G;HCN2;MAPK3
Viral carcinogenesis	18/203	0.0013752	0.00670412	2.36587	15.5891	HDAC5;USP7;GSN;YWHAB;HDAC1;UBR4;SCRIB;C3;DDB1;PKM;PSMC1;ATP6V0D1;PRKACB;YWHAG;ATF4;JAK1;YWHAH;MAPK3
Mitophagy	9/68	0.00149092	0.0071407	3.69129	24.0243	FIS1;PINK1;MRAS;UBB;CALCOCO2;UBC;MFN2;SQSTM1;ATF4
Proteoglycans in cancer	18/205	0.00153555	0.00722767	2.34032	15.1626	PRKCG;CAMK2B;MAP2K1;DDX5;CAMK2A;ANK3;PTK2;ACTG1;PAK1;MRAS;TIMP3;FLNA;CTNNB1;PLCG1;PRKACB;PPP1R12C;CAMK2G;MAPK3
Vasopressin-regulated water reabsorption	7/44	0.00167963	0.00777183	4.57179	29.21	NSF;DYNC1I2;DYNC1H1;DCTN2;ARHGDIA;GNAS;PRKACB
Fructose and mannose metabolism	6/33	0.00176496	0.00803055	5.36608	34.019	PFKFB3;ALDOC;ALDOA;PFKM;PFKP;HK1
mRNA surveillance pathway	11/98	0.00184775	0.00826946	3.06285	19.2769	PPP2CA;PNN;UPF1;DDX39B;PABPN1;PPP2R2C;FUS;ACIN1;PPP2R5C;PABPC1;SMG5
ErbB signaling pathway	10/85	0.00206374	0.00908713	3.22785	19.9585	PRKCG;CAMK2B;MAP2K4;MAP2K1;PAK1;CAMK2A;PLCG1;CAMK2G;PTK2;MAPK3
Human immunodeficiency virus 1 infection	18/212	0.00222696	0.00965018	2.25504	13.7718	PRKCG;MAP2K1;FBXW11;AP1B1;PTK2;DDB1;GNAO1;PPP3CA;PPP3R1;PAK1;GNG2;GNB2;PTK2B;CALM3;PLCG1;CALR;CALM2;MAPK3
Neurotrophin signaling pathway	12/119	0.00292074	0.0122726	2.71735	15.8582	CAMK2B;MAP2K1;MAGED1;SORT1;ARHGDIA;CAMK2A;CALM3;PLCG1;CALM2;CAMK2G;ATF4;MAPK3
Glioma	9/75	0.002967	0.0122726	3.29859	19.1984	PRKCG;CAMK2B;MAP2K1;CAMK2A;CALM3;PLCG1;CAMK2G;CALM2;MAPK3
Thyroid hormone synthesis	9/75	0.002967	0.0122726	3.29859	19.1984	PRKCG;CANX;GNAS;ATP1A2;ATP1A1;ATP1B1;PRKACB;ATF4;HSP90B1
MAPK signaling pathway	22/294	0.00376875	0.0153563	1.96779	10.9823	PRKCG;MAP2K4;CSF1R;MAP2K1;RASGRF1;CACNA1A;MAPK8IP2;MAPK8IP3;MAPK8IP1;PPP3CA;CACNG7;PPP3R1;PAK1;MRAS;STMN1;TAOK2;FLNA;MAPT;PRKACB;FGFR2;ATF4;MAPK3
Salivary secretion	10/93	0.00400827	0.0159256	2.91551	16.0919	PRKCG;CST3;GNAS;ATP1A2;CALM3;ATP1A1;ATP2B1;ATP1B1;PRKACB;CALM2
Cellular senescence	14/156	0.00402516	0.0159256	2.39053	13.1842	MAP2K1;FBXW11;ZFP36L1;PPP3CA;PPP3R1;MRAS;VDAC2;VDAC1;CALM3;SQSTM1;CALM2;SLC25A4;SLC25A6;MAPK3
Human cytomegalovirus infection	18/225	0.00420552	0.0164015	2.11198	11.5554	PRKCG;MAP2K1;PTK2;GNAO1;PPP3CA;PPP3R1;GNG2;GNB2;GNAS;CTNNB1;PTK2B;CALM3;CALR;PRKACB;CALM2;ATF4;JAK1;MAPK3
Necroptosis	14/159	0.00476784	0.0183327	2.3407	12.5131	CAMK2B;PYGB;HSP90AA1;PARP1;CAMK2A;SPATA2;CHMP4B;VDAC2;VDAC1;SQSTM1;SLC25A4;CAMK2G;JAK1;SLC25A6
Inflammatory mediator regulation of TRP channels	10/98	0.00581873	0.0220627	2.74914	14.1489	PRKCG;CAMK2B;PRKCE;CAMK2A;GNAS;CALM3;PLCG1;PRKACB;CALM2;CAMK2G
Cell adhesion molecules	13/148	0.00652929	0.0241231	2.33277	11.7372	CADM3;CNTNAP1;NLGN2;NRXN2;L1CAM;MAG;CNTN1;CNTN2;NCAM1;NEO1;LRRC4B;JAM3;NECTIN1
Axon guidance	15/182	0.00653887	0.0241231	2.17777	10.9542	CAMK2B;SEMA4D;CAMK2A;L1CAM;PRKCZ;PTK2;PPP3CA;PPP3R1;PAK1;DPYSL2;PLXNB1;PLCG1;NEO1;CAMK2G;MAPK3
Central carbon metabolism in cancer	8/70	0.00669395	0.0241676	3.11795	15.6102	MAP2K1;PKM;PGAM1;PFKM;FGFR2;PFKP;HK1;MAPK3
Hedgehog signaling pathway	7/56	0.00672797	0.0241676	3.45001	17.2552	GRK2;FBXW11;MGRN1;CSNK1A1;CSNK1D;MEGF8;PRKACB
Wnt signaling pathway	14/166	0.00693527	0.0245887	2.23209	11.096	PRKCG;CAMK2B;FBXW11;CSNK1A1;CTNND2;CAMK2A;NKD2;PPP3CA;PPP3R1;APC;DAAM2;CTNNB1;PRKACB;CAMK2G
Oxidative phosphorylation	12/133	0.00713585	0.0249755	2.40118	11.8681	ATP6V1A;ATP5F1B;ATP6AP1;ATP5PB;UQCRC1;ATP6V1B2;ATP6V1H;NDUFS2;ATP6V1E1;ATP6V0D1;ATP6V0C;ATP6V0A1
Adherens junction	8/71	0.00728668	0.0251805	3.0683	15.1013	TJP1;CTNNB1;WASL;WASF1;BAIAP2;ACTG1;MAPK3;NECTIN1
Legionellosis	7/57	0.00741182	0.0252928	3.38083	16.5819	EEF1A1;EEF1G;C3;CLK1;VCP;EEF1A2;HSPD1
Protein processing in endoplasmic reticulum	14/171	0.00891673	0.0294682	2.16044	10.1969	VCP;HSP90AA1;PRKCSH;AMFR;RAD23B;HSP90B1;HSPH1;CANX;UBQLN1;CALR;SEC62;CRYAB;SEC63;ATF4
VEGF signaling pathway	7/59	0.00893179	0.0294682	3.25046	15.3361	PRKCG;PPP3CA;MAP2K1;PPP3R1;PLCG1;PTK2;MAPK3
Estrogen signaling pathway	12/137	0.00895918	0.0294682	2.32386	10.9572	GNAO1;MAP2K1;HSP90AA1;GABBR1;GNAS;CALM3;FKBP4;PRKACB;CALM2;ATF4;HSP90B1;MAPK3
GABAergic synapse	9/89	0.00918031	0.029836	2.71934	12.7556	NSF;PRKCG;GNAO1;GABBR1;GNG2;GNB2;CACNA1A;SLC6A1;PRKACB
Type II diabetes mellitus	6/46	0.00962781	0.0309223	3.61965	16.8064	PKM;PRKCE;CACNA1A;PRKCZ;HK1;MAPK3
Fluid shear stress and atherosclerosis	12/139	0.00999736	0.0317358	2.28702	10.5327	MAP2K4;HSP90AA1;GSTA4;CTNNB1;CALM3;ARHGEF2;SQSTM1;PRKCZ;CALM2;PTK2;ACTG1;HSP90B1
Morphine addiction	9/91	0.0105548	0.0331203	2.65274	12.0731	PRKCG;GNAO1;GABBR1;GNG2;GRK2;GNB2;GNAS;CACNA1A;PRKACB
Kaposi sarcoma-associated herpesvirus infection	15/193	0.0109447	0.0339534	2.04201	9.21947	MAP2K4;MAP2K1;C3;PPP3CA;PPP3R1;GNG2;UBB;GNB2;UBC;CTNNB1;CALM3;PLCG1;CALM2;JAK1;MAPK3
Arginine and proline metabolism	6/50	0.0142872	0.0433377	3.2899	13.9768	GATM;ALDH2;GOT1;GOT2;LAP3;CKB
Cholesterol metabolism	6/50	0.0142872	0.0433377	3.2899	13.9768	LRP1;SORT1;VDAC2;VDAC1;APOE;PLTP
Serotonergic synapse	10/113	0.0151885	0.0452899	2.34693	9.82712	PRKCG;GNAO1;APP;MAP2K1;GNG2;GNB2;GNAS;CACNA1A;PRKACB;MAPK3
Aldosterone-regulated sodium reabsorption	5/37	0.0152625	0.0452899	3.7673	15.7562	PRKCG;ATP1A2;ATP1A1;ATP1B1;MAPK3
Phosphatidylinositol signaling system	9/97	0.0156092	0.0458205	2.4711	10.2795	PRKCG;INPP5F;PI4KA;PIP4K2A;CALM3;PIP5K1C;PLCG1;DGKZ;CALM2
Choline metabolism in cancer	9/98	0.0165992	0.04804	2.4432	10.0132	PRKCG;MAP2K1;SLC44A1;SLC44A2;PIP5K1C;PLCG1;WASF1;DGKZ;MAPK3
Diabetic cardiomyopathy	15/203	0.0167172	0.04804	1.93238	7.90596	PRKCG;CAMK2B;PARP1;ATP5PB;CAMK2A;ATP2A2;PRKCZ;ATP5F1B;UQCRC1;VDAC2;NDUFS2;VDAC1;SLC25A4;CAMK2G;SLC25A6
Alcoholism	14/186	0.0176164	0.0500967	1.97047	7.95859	HDAC5;MAP2K1;HDAC1;CAMKK1;GRIN1;GNAO1;GNG2;GNB2;GNAS;CALM3;PRKACB;CALM2;ATF4;MAPK3
Phenylalanine, tyrosine and tryptophan biosynthesis	2/6	0.0215322	0.0599747	12.0276	46.1643	GOT1;GOT2
Apelin signaling pathway	11/137	0.0217491	0.0599747	2.11051	8.07941	HDAC5;MAP2K1;MRAS;GNG2;PRKCE;GNB2;PRKAG2;CALM3;PRKACB;CALM2;MAPK3
Insulin signaling pathway	11/137	0.0217491	0.0599747	2.11051	8.07941	PYGB;MAP2K1;PRKAR1A;FLOT1;PRKAG2;CALM3;PRKACB;PRKCZ;CALM2;HK1;MAPK3
Ras signaling pathway	16/232	0.0246214	0.0672163	1.79365	6.64394	PRKCG;CSF1R;MAP2K1;RASGRF1;GRIN1;PAK1;SYNGAP1;MRAS;GNG2;GNB2;CALM3;PLCG1;PRKACB;CALM2;FGFR2;MAPK3
Lipid and atherosclerosis	15/215	0.0264417	0.0714712	1.81529	6.59459	CAMK2B;MAP2K4;HSP90AA1;CAMK2A;PTK2;HSP90B1;HSPD1;PPP3CA;PPP3R1;CALM3;PLCG1;CALM2;CAMK2G;ATF4;MAPK3
Phenylalanine metabolism	3/17	0.0285183	0.0763284	5.15845	18.3497	GOT1;GOT2;MIF
Human T-cell leukemia virus 1 infection	15/219	0.0304706	0.0800124	1.77932	6.21159	MAP2K4;MAP2K1;PPP3CA;PPP3R1;CANX;VDAC2;VDAC1;CALR;TLN1;PRKACB;SLC25A4;ATF4;JAK1;SLC25A6;MAPK3
Citrate cycle (TCA cycle)	4/30	0.0304809	0.0800124	3.70584	12.9358	ACLY;MDH2;OGDH;ACO2
Rheumatoid arthritis	8/93	0.0327026	0.0850267	2.27154	7.76935	ATP6V1A;ATP6AP1;ATP6V1B2;ATP6V1H;ATP6V1E1;ATP6V0D1;ATP6V0C;ATP6V0A1
Relaxin signaling pathway	10/129	0.0343505	0.0884688	2.02968	6.84232	GNAO1;MAP2K4;MAP2K1;GNG2;GNB2;GNAS;PRKACB;PRKCZ;ATF4;MAPK3
Hepatocellular carcinoma	12/168	0.0377477	0.0963096	1.85904	6.09176	PRKCG;MAP2K1;SMARCD3;APC;GSTA4;CSNK1A1;CTNNB1;PLCG1;SMARCA2;ACTG1;SMARCA4;MAPK3
Vascular smooth muscle contraction	10/133	0.0410066	0.103656	1.96326	6.2707	PRKCG;MAP2K1;PRKCE;GNAS;MYH14;CALM3;PRKACB;CALM2;PPP1R12C;MAPK3
Cocaine addiction	5/49	0.0453042	0.113468	2.73814	8.47277	DLG4;GNAS;PRKACB;ATF4;GRIN1
Cysteine and methionine metabolism	5/50	0.0487505	0.12099	2.67715	8.08777	AHCY;MAT2A;GOT1;MDH2;GOT2
Growth hormone synthesis, secretion and action	9/119	0.0493436	0.121359	1.9746	5.94147	PRKCG;MAP2K4;MAP2K1;GNAS;PLCG1;PRKACB;PTK2;ATF4;MAPK3
AMPK signaling pathway	9/120	0.0515439	0.125235	1.95671	5.80227	PPP2CA;PFKFB3;CAB39;PPP2R2C;SCD5;PRKAG2;PPP2R5C;PFKM;PFKP
Chagas disease	8/102	0.051837	0.125235	2.05308	6.07641	C3;GNAO1;PPP2CA;MAP2K4;PPP2R2C;GNAS;CALR;MAPK3
Tyrosine metabolism	4/36	0.0544006	0.129804	3.01005	8.7634	GOT1;GOT2;MIF;COMT
Ubiquitin mediated proteolysis	10/140	0.0546795	0.129804	1.85686	5.39654	DDB1;UBE3C;UBB;FBXW11;MGRN1;UBC;HUWE1;UBE2O;UBA1;TRIP12
Arginine biosynthesis	3/22	0.0557837	0.131284	3.79997	10.9678	GOT1;GPT2;GOT2
C-type lectin receptor signaling pathway	8/104	0.0568956	0.132757	2.0101	5.76203	PPP3CA;PPP3R1;PAK1;MRAS;CALM3;LSP1;CALM2;MAPK3
Renin secretion	6/69	0.0574946	0.133017	2.29543	6.5559	PPP3CA;PPP3R1;GNAS;CALM3;PRKACB;CALM2
Focal adhesion	13/201	0.0608362	0.139565	1.67047	4.6766	PRKCG;MAP2K1;RASGRF1;PTK2;ACTG1;PAK1;ZYX;FLNA;CTNNB1;PIP5K1C;TLN1;PPP1R12C;MAPK3
Proximal tubule bicarbonate reclamation	3/23	0.0623117	0.141759	3.60979	10.0193	ATP1A2;ATP1A1;ATP1B1
Non-small cell lung cancer	6/72	0.0679361	0.153277	2.19075	5.89133	PRKCG;MAP2K1;KIF5C;KIF5A;PLCG1;MAPK3
Phospholipase D signaling pathway	10/148	0.0736304	0.163424	1.74849	4.56127	MAP2K1;MRAS;GNAS;PTK2B;PIP5K1C;PLCG1;DGKZ;DNM1;DNM2;MAPK3
Retrograde endocannabinoid signaling	10/148	0.0736304	0.163424	1.74849	4.56127	PRKCG;GRIA1;GNAO1;GNG2;GNB2;CACNA1A;NDUFS2;SLC17A7;PRKACB;MAPK3
Nicotine addiction	4/40	0.0746428	0.164335	2.67504	6.94184	GRIA1;CACNA1A;SLC17A7;GRIN1
Neutrophil extracellular trap formation	12/189	0.0776122	0.169505	1.63667	4.18337	PRKCG;C3;HDAC5;MAP2K1;HDAC1;VDAC2;VDAC1;PLCG1;SLC25A4;ACTG1;SLC25A6;MAPK3
Ferroptosis	4/41	0.0802213	0.173813	2.60261	6.56629	TF;PCBP1;VDAC2;ACSL3
Chemokine signaling pathway	12/192	0.0849106	0.182524	1.60914	3.96838	MAP2K1;PAK1;GRK2;GNG2;GNB2;ELMO1;PTK2B;PLCG1;PRKACB;PRKCZ;PTK2;MAPK3
Mineral absorption	5/60	0.0914336	0.194645	2.18925	5.237	TF;ATP1A2;ATP1A1;ATP2B1;ATP1B1
Type I diabetes mellitus	4/43	0.0919752	0.194645	2.46888	5.89134	PTPRN2;PTPRN;CPE;HSPD1
Cushing syndrome	10/155	0.0932192	0.195449	1.66347	3.94707	CAMK2B;MAP2K1;APC;CAMK2A;GNAS;CTNNB1;PRKACB;CAMK2G;ATF4;MAPK3
Prostate cancer	7/97	0.0937868	0.195449	1.87432	4.436	MAP2K1;HSP90AA1;CTNNB1;FGFR2;ATF4;HSP90B1;MAPK3
Autophagy	9/137	0.0988812	0.204504	1.69532	3.9227	PPP2CA;MAP2K1;MRAS;LAMP1;TP53INP2;LAMP2;PRKACB;SQSTM1;MAPK3
Sphingolipid signaling pathway	8/119	0.104576	0.214655	1.7371	3.9221	PRKCG;PPP2CA;MAP2K1;PPP2R2C;PRKCE;PPP2R5C;PRKCZ;MAPK3
Proteasome	4/46	0.111033	0.226209	2.29218	5.03803	PSMD4;PSMD2;PSMC1;PSMD1
GnRH secretion	5/64	0.112544	0.227588	2.0404	4.45708	PRKCG;MAP2K1;GABBR1;HCN2;MAPK3
Pancreatic secretion	7/102	0.114359	0.229558	1.7752	3.84938	PRKCG;GNAS;ATP2A2;ATP1A2;ATP1A1;ATP2B1;ATP1B1
Hepatitis B	10/162	0.115624	0.230403	1.58628	3.42225	PRKCG;DDB1;MAP2K4;MAP2K1;ATP6AP1;YWHAB;PTK2B;ATF4;JAK1;MAPK3
Carbohydrate digestion and absorption	4/47	0.117747	0.232934	2.23875	4.78918	ATP1A2;ATP1A1;ATP1B1;HK1
PI3K-Akt signaling pathway	19/354	0.119879	0.235445	1.36998	2.90611	CSF1R;MAP2K1;HSP90AA1;YWHAB;PPP2R5C;PTK2;HSP90B1;PPP2CA;GNG2;PPP2R2C;CDC37;GNB2;PKN1;FGFR2;YWHAG;ATF4;JAK1;YWHAH;MAPK3
Circadian rhythm	3/31	0.125635	0.243251	2.57734	5.34637	FBXW11;PRKAG2;CSNK1D
Galactose metabolism	3/31	0.125635	0.243251	2.57734	5.34637	PFKM;PFKP;HK1
Ether lipid metabolism	4/49	0.131684	0.253167	2.13903	4.33656	UGT8;ENPP2;PAFAH1B2;PLD3
Cardiac muscle contraction	6/87	0.135198	0.258105	1.78366	3.56912	CACNG7;UQCRC1;ATP2A2;ATP1A2;ATP1A1;ATP1B1
PD-L1 expression and PD-1 checkpoint pathway in cancer	6/89	0.145937	0.276673	1.74049	3.34971	PPP3CA;MAP2K1;PPP3R1;PLCG1;JAK1;MAPK3
Influenza A	10/172	0.15236	0.286858	1.48758	2.79888	MAP2K1;HNRNPUL1;PABPN1;CALCOCO2;VDAC1;SLC25A4;ACTG1;JAK1;SLC25A6;MAPK3
Natural killer cell mediated cytotoxicity	8/131	0.154793	0.289441	1.56664	2.92283	PRKCG;PPP3CA;MAP2K1;PPP3R1;PAK1;PTK2B;PLCG1;MAPK3
Inositol phosphate metabolism	5/73	0.167482	0.311038	1.76952	3.16191	INPP5F;PI4KA;PIP4K2A;PIP5K1C;PLCG1
Leukocyte transendothelial migration	7/114	0.172267	0.317401	1.57513	2.77019	PRKCG;PTK2B;CTNNB1;PLCG1;PTK2;ACTG1;JAM3
Starch and sucrose metabolism	3/36	0.173233	0.317401	2.18627	3.83278	GPI;PYGB;HK1
Hepatitis C	9/157	0.178202	0.324328	1.46469	2.52634	PPP2CA;MAP2K1;PPP2R2C;YWHAB;CTNNB1;YWHAG;JAK1;YWHAH;MAPK3
Alanine, aspartate and glutamate metabolism	3/37	0.1833	0.329217	2.12185	3.6	GOT1;GPT2;GOT2
Thyroid cancer	3/37	0.1833	0.329217	2.12185	3.6	MAP2K1;CTNNB1;MAPK3
Neomycin, kanamycin and gentamicin biosynthesis	1/5	0.184644	0.329463	6.00626	10.1465	HK1
Epstein-Barr virus infection	11/202	0.187108	0.331692	1.38753	2.32559	NCOR2;MAP2K4;USP7;PSMD4;HDAC1;PSMD2;PSMC1;PSMD1;CALR;VIM;JAK1
Leishmaniasis	5/77	0.194736	0.342987	1.67086	2.73371	EEF1A1;C3;EEF1A2;JAK1;MAPK3
Endometrial cancer	4/58	0.201613	0.352822	1.78169	2.85321	MAP2K1;APC;CTNNB1;MAPK3
RNA degradation	5/79	0.208909	0.361289	1.62553	2.54535	DDX6;PABPC1;PFKM;PFKP;HSPD1
Apoptosis	8/142	0.209098	0.361289	1.43721	2.24916	MAP2K1;TUBA1B;TUBA1A;PARP1;SPTAN1;ACTG1;ATF4;MAPK3
Viral myocarditis	4/60	0.218452	0.375078	1.71788	2.61321	EIF4G3;EIF4G2;ACTG1;EIF4G1
Thermogenesis	12/232	0.220251	0.375803	1.3138	1.98776	ATP5F1B;SMARCD3;ATP5PB;UQCRC1;GNAS;PRKAG2;NDUFS2;ACSL3;PRKACB;SMARCA2;SMARCA4;ACTG1
Longevity regulating pathway	6/102	0.224053	0.379915	1.50378	2.24946	HDAC1;EHMT2;PRKAG2;PRKACB;CRYAB;ATF4
Mannose type O-glycan biosynthesis	2/23	0.234157	0.392176	2.28894	3.323	B4GAT1;B3GAT1
Protein export	2/23	0.234157	0.392176	2.28894	3.323	SEC62;SEC63
T cell receptor signaling pathway	6/104	0.237141	0.394753	1.47293	2.1197	PPP3CA;MAP2K1;PPP3R1;PAK1;PLCG1;MAPK3
Osteoclast differentiation	7/127	0.246305	0.407523	1.40353	1.9666	CSF1R;PPP3CA;MAP2K1;PPP3R1;SQSTM1;JAK1;MAPK3
Parathyroid hormone synthesis, secretion and action	6/106	0.250454	0.411892	1.44332	1.99825	PRKCG;MAP2K1;GNAS;PRKACB;ATF4;MAPK3
Th17 cell differentiation	6/107	0.257189	0.420435	1.42896	1.94045	PPP3CA;PPP3R1;HSP90AA1;PLCG1;JAK1;MAPK3
mTOR signaling pathway	8/154	0.275373	0.447481	1.31825	1.70005	PRKCG;ATP6V1A;MAP2K1;CAB39;ATP6V1B2;ATP6V1H;ATP6V1E1;MAPK3
Fc epsilon RI signaling pathway	4/68	0.288889	0.465793	1.50251	1.86569	MAP2K4;MAP2K1;PLCG1;MAPK3
Pyruvate metabolism	3/47	0.290123	0.465793	1.63876	2.02788	PKM;ALDH2;MDH2
Bile secretion	5/90	0.29176	0.465793	1.41435	1.74223	GNAS;ATP1A2;ATP1A1;ATP1B1;PRKACB
Biosynthesis of unsaturated fatty acids	2/27	0.294208	0.46697	1.92231	2.35188	TECR;SCD5
Th1 and Th2 cell differentiation	5/92	0.307457	0.48507	1.3817	1.6296	PPP3CA;PPP3R1;PLCG1;JAK1;MAPK3
Phototransduction	2/28	0.309166	0.48507	1.84827	2.16965	CALM3;CALM2
Sphingolipid metabolism	3/49	0.312209	0.487045	1.56734	1.82452	UGT8;SMPD4;PSAP
Sulfur metabolism	1/10	0.335229	0.519986	2.66875	2.91679	PAPSS1
Glyoxylate and dicarboxylate metabolism	2/30	0.338864	0.520189	1.71608	1.85706	MDH2;ACO2
Dilated cardiomyopathy	5/96	0.339171	0.520189	1.32069	1.42799	CACNG7;GNAS;ATP2A2;PRKACB;ACTG1
PPAR signaling pathway	4/74	0.343556	0.523971	1.3733	1.46724	UBC;SCD5;ACSL3;PLTP
Signaling pathways regulating pluripotency of stem cells	7/143	0.347689	0.527329	1.23737	1.30722	MAP2K1;APC;ID4;CTNNB1;FGFR2;JAK1;MAPK3
MicroRNAs in cancer	14/310	0.359387	0.54206	1.13754	1.16411	PRKCG;HDAC5;MAP2K1;HDAC1;PRKCE;ZEB2;MARCKS;APC;STMN1;FSCN1;TIMP3;PLCG1;VIM;MAPK3
Pertussis	4/76	0.361882	0.542823	1.33501	1.35695	C3;CALM3;CALM2;MAPK3
Arrhythmogenic right ventricular cardiomyopathy	4/77	0.37104	0.553519	1.31665	1.30539	CACNG7;ATP2A2;CTNNB1;ACTG1
Platelet activation	6/124	0.376805	0.556715	1.222	1.19271	GNAS;TLN1;PRKACB;PRKCZ;ACTG1;MAPK3
Pathways in cancer	23/531	0.377261	0.556715	1.08918	1.06175	PRKCG;CAMK2B;CSF1R;MAP2K1;HSP90AA1;HDAC1;CAMK2A;PTK2;HSP90B1;GNG2;APC;GSTA4;GNB2;GNAS;CTNNB1;CALM3;PLCG1;PRKACB;CALM2;CAMK2G;FGFR2;JAK1;MAPK3
B cell receptor signaling pathway	4/81	0.407534	0.598154	1.24799	1.12024	PPP3CA;MAP2K1;PPP3R1;MAPK3
Notch signaling pathway	3/59	0.421852	0.615858	1.28679	1.11063	NCOR2;NCSTN;HDAC1
Colorectal cancer	4/86	0.452502	0.657091	1.17159	0.929026	MAP2K1;APC;CTNNB1;MAPK3
Thiamine metabolism	1/15	0.458032	0.661601	1.71518	1.33924	AK5
Lysine degradation	3/63	0.46421	0.666996	1.20075	0.92148	KMT2E;ALDH2;EHMT2
Glycine, serine and threonine metabolism	2/40	0.479208	0.684941	1.26382	0.92969	GATM;PGAM1
Cortisol synthesis and secretion	3/65	0.484876	0.686513	1.1619	0.841054	GNAS;PRKACB;ATF4
Hypertrophic cardiomyopathy	4/90	0.487657	0.686513	1.11686	0.802068	CACNG7;ATP2A2;PRKAG2;ACTG1
Chemical carcinogenesis	10/239	0.487852	0.686513	1.04864	0.752657	PRKCG;MAP2K1;HSP90AA1;GSTA4;GNAS;CACNA1A;PRKACB;ATF4;HSP90B1;MAPK3
Bladder cancer	2/41	0.492248	0.68669	1.23135	0.872747	MAP2K1;MAPK3
Aminoacyl-tRNA biosynthesis	3/66	0.495064	0.68669	1.14339	0.803884	SARS1;AARS1;NARS1
Nitrogen metabolism	1/17	0.500554	0.68669	1.50063	1.03849	CA3
Primary bile acid biosynthesis	1/17	0.500554	0.68669	1.50063	1.03849	CYP46A1
Selenocompound metabolism	1/17	0.500554	0.68669	1.50063	1.03849	PAPSS1
Acute myeloid leukemia	3/67	0.505151	0.689531	1.12547	0.768582	CSF1R;MAP2K1;MAPK3
Fatty acid degradation	2/43	0.517697	0.701807	1.17116	0.77105	ALDH2;ACSL3
Fatty acid biosynthesis	1/18	0.520549	0.701807	1.41228	0.922037	ACSL3
TGF-beta signaling pathway	4/94	0.521856	0.701807	1.067	0.693938	PPP2CA;ID4;NEO1;MAPK3
Renal cell carcinoma	3/69	0.525005	0.70258	1.09125	0.703146	MAP2K1;PAK1;MAPK3
Gastric cancer	6/149	0.551616	0.73459	1.00705	0.599096	MAP2K1;APC;CSNK1A1;CTNNB1;FGFR2;MAPK3
Cell cycle	5/124	0.556448	0.737428	1.00846	0.591139	YWHAB;HDAC1;RAD21;YWHAG;YWHAH
Nucleotide excision repair	2/47	0.565983	0.745855	1.06683	0.607232	DDB1;RAD23B
AGE-RAGE signaling pathway in diabetic complications	4/100	0.571003	0.745855	1	0.560361	PRKCE;PLCG1;PRKCZ;MAPK3
Progesterone-mediated oocyte maturation	4/100	0.571003	0.745855	1	0.560361	MAP2K1;HSP90AA1;PRKACB;MAPK3
Pantothenate and CoA biosynthesis	1/21	0.575863	0.747189	1.20025	0.662401	ALDH2
Amino sugar and nucleotide sugar metabolism	2/48	0.577498	0.747189	1.04359	0.572983	GPI;HK1
Amoebiasis	4/102	0.586745	0.749291	0.979489	0.522229	PRKCG;GNAS;PRKACB;PTK2
NOD-like receptor signaling pathway	7/181	0.589842	0.749291	0.965213	0.509536	HSP90AA1;VDAC2;MFN2;VDAC1;PKN1;JAK1;MAPK3
Chronic myeloid leukemia	3/76	0.590837	0.749291	0.98625	0.51898	MAP2K1;HDAC1;MAPK3
Pancreatic cancer	3/76	0.590837	0.749291	0.98625	0.51898	MAP2K1;JAK1;MAPK3
Histidine metabolism	1/22	0.592846	0.749291	1.14304	0.597603	ALDH2
Toll-like receptor signaling pathway	4/104	0.602146	0.757538	0.959799	0.486864	MAP2K4;MAP2K1;TOLLIP;MAPK3
FoxO signaling pathway	5/131	0.605455	0.757807	0.952081	0.477731	MAP2K1;USP7;AGAP2;PRKAG2;MAPK3
Antigen processing and presentation	3/78	0.60853	0.757807	0.959849	0.476766	HSP90AA1;CANX;CALR
Ovarian steroidogenesis	2/51	0.610687	0.757807	0.979541	0.483081	GNAS;PRKACB
Insulin resistance	4/108	0.631883	0.780561	0.92269	0.423563	PYGB;PRKCE;PRKAG2;PRKCZ
Transcriptional misregulation in cancer	7/192	0.651588	0.797932	0.907297	0.388634	CSF1R;DDX5;NCOR1;EWSR1;FUS;HDAC1;PTK2
Regulation of lipolysis in adipocytes	2/55	0.65179	0.797932	0.905424	0.387551	GNAS;PRKACB
TNF signaling pathway	4/112	0.660151	0.804559	0.888331	0.368911	MAP2K4;MAP2K1;ATF4;MAPK3
Fatty acid elongation	1/27	0.668101	0.810557	0.922981	0.372253	TECR
Glutathione metabolism	2/57	0.671011	0.810557	0.872408	0.348065	GSTA4;LAP3
Taste transduction	3/86	0.674068	0.810664	0.866971	0.341954	GABBR1;CACNA1A;PRKACB
Breast cancer	5/147	0.704861	0.835383	0.844096	0.295226	MAP2K1;APC;CSNK1A1;CTNNB1;MAPK3
Ascorbate and aldarate metabolism	1/30	0.706408	0.835383	0.82737	0.287563	ALDH2
beta-Alanine metabolism	1/30	0.706408	0.835383	0.82737	0.287563	ALDH2
Glycerolipid metabolism	2/61	0.706862	0.835383	0.813092	0.282077	ALDH2;DGKZ
RNA polymerase	1/31	0.718169	0.845087	0.79975	0.264757	POLR2A
Basal cell carcinoma	2/63	0.723532	0.847744	0.786351	0.254471	APC;CTNNB1
IL-17 signaling pathway	3/94	0.731156	0.853016	0.790423	0.247503	HSP90AA1;HSP90B1;MAPK3
Base excision repair	1/33	0.740299	0.856363	0.749687	0.225432	PARP1
SNARE interactions in vesicular transport	1/33	0.740299	0.856363	0.749687	0.225432	STX7
Purine metabolism	4/129	0.763411	0.879372	0.766834	0.207013	PKM;NME7;AK5;PAPSS1
Adipocytokine signaling pathway	2/69	0.768791	0.881848	0.715707	0.188186	PRKAG2;ACSL3
Prolactin signaling pathway	2/70	0.775674	0.886021	0.705145	0.179123	MAP2K1;MAPK3
African trypanosomiasis	1/37	0.779487	0.886666	0.666249	0.165976	PRKCG
Protein digestion and absorption	3/103	0.785642	0.88996	0.718946	0.173448	ATP1A2;ATP1A1;ATP1B1
Melanoma	2/72	0.788904	0.889962	0.684927	0.162404	MAP2K1;MAPK3
Tryptophan metabolism	1/42	0.820273	0.921541	0.584847	0.115869	ALDH2
Fat digestion and absorption	1/43	0.827477	0.925588	0.570892	0.108112	GOT2
Toxoplasmosis	3/112	0.830656	0.925588	0.659273	0.122321	GNAO1;JAK1;MAPK3
ABC transporters	1/45	0.841031	0.929561	0.544886	0.0943341	ABCA2
Basal transcription factors	1/45	0.841031	0.929561	0.544886	0.0943341	GTF2I
Valine, leucine and isoleucine degradation	1/48	0.859395	0.946028	0.510026	0.0772825	ALDH2
Malaria	1/50	0.870445	0.948511	0.489157	0.0678712	LRP1
Non-alcoholic fatty liver disease	4/155	0.87197	0.948511	0.633931	0.086849	UQCRC1;PRKAG2;NDUFS2;ATF4
ECM-receptor interaction	2/88	0.872074	0.948511	0.557032	0.0762469	SV2A;AGRN
Pyrimidine metabolism	1/56	0.898656	0.973544	0.435658	0.0465524	NME7
Glycerophospholipid metabolism	2/98	0.907489	0.979228	0.498747	0.048415	DGKZ;PLD3
Steroid hormone biosynthesis	1/61	0.917416	0.986042	0.399249	0.0344128	COMT
NF-kappa B signaling pathway	2/104	0.924098	0.989328	0.469261	0.0370422	PARP1;PLCG1
Drug metabolism	2/108	0.933563	0.995558	0.451459	0.0310363	GSTA4;NME7
Retinol metabolism	1/68	0.938	0.996397	0.357406	0.0228757	RETSAT
RIG-I-like receptor signaling pathway	1/70	0.942877	0.997696	0.34701	0.0204108	OTUD5
p53 signaling pathway	1/73	0.949484	0.999803	0.332499	0.0172357	ADGRB1
Metabolism of xenobiotics by cytochrome P450	1/76	0.955327	0.999803	0.319149	0.0145856	GSTA4
Peroxisome	1/82	0.965066	0.999803	0.295416	0.0105047	ACSL3
Complement and coagulation cascades	1/85	0.969108	0.999803	0.28482	0.00893736	C3
Small cell lung cancer	1/92	0.976816	0.999803	0.262815	0.00616489	PTK2
Measles	2/139	0.977003	0.999803	0.348737	0.00811367	RACK1;JAK1
Staphylococcus aureus infection	1/95	0.9795	0.999803	0.254387	0.00526918	C3
Hematopoietic cell lineage	1/99	0.982602	0.999803	0.243953	0.00428166	CSF1R
Viral protein interaction with cytokine and cytokine receptor	1/100	0.983301	0.999803	0.241476	0.0040664	CSF1R
JAK-STAT signaling pathway	2/162	0.989798	0.999803	0.298246	0.00305827	GFAP;JAK1
Systemic lupus erythematosus	1/135	0.996031	0.999803	0.178077	0.000708178	C3
Neuroactive ligand-receptor interaction	5/341	0.998087	0.999803	0.3531	0.00067606	C3;GRIA1;GABBR1;THRA;GRIN1
Olfactory transduction	7/440	0.998932	0.999803	0.382588	0.000408675	CAMK2B;GRK2;CAMK2A;CALM3;PRKACB;CALM2;CAMK2G
Cytokine-cytokine receptor interaction	3/295	0.999507	0.999803	0.243739	0.000120136	CSF1R;GDF1;TNFRSF21
Herpes simplex virus 1 infection	7/498	0.999803	0.999803	0.336352	6.62739e-05	C3;ZFP57;SRSF4;SRSF5;CALR;JAK1;NECTIN1
1The functional enrichment analysis was performed per tissue based on KEGG human pathways (updated in 2021).

## Sheet: Hypothalamus
Supplementary Table 4F. Pathway enrichment analysis of the top 1000 genes most expressed in the goat hypothalamus.
Term	Overlap	P-value	q-value	Odds ratio	Combined score	Gene symbols
Synaptic vesicle cycle	25/78	1.36895e-16	3.70892e-14	11.7961	430.882	ATP6V1A;SNAP25;RAB3A;STXBP1;CLTC;CLTB;CACNA1A;SLC1A3;AP2A1;SLC6A1;AP2A2;ATP6V1H;SLC17A6;ATP6V1E1;AP2M1;ATP6V0A1;NSF;SYT1;SLC6A11;AP2B1;DNM1;DNM2;ATP6V1B2;ATP6V0D1;ATP6V0C
Parkinson disease	43/249	2.66828e-16	3.70892e-14	5.303	190.165	CAMK2B;CAMK2A;PARK7;GNAI2;TUBA1B;UCHL1;TUBA1A;ATP5F1B;PSMD4;UBB;KIF5C;TUBB3;PSMD2;KIF5A;UBC;PSMD1;MFN2;PLCG1;PRKACB;CAMK2G;GPR37;ATP5PB;TUBB;TUBB4B;TUBB4A;TUBB2B;PSMC5;PINK1;TUBB2A;PSMC3;PSMC1;UQCRC1;GNAS;VDAC2;NDUFS2;VDAC1;CALM3;UBA1;MAPT;CALM2;SLC25A4;ATF4;SLC25A6
Pathways of neurodegeneration	60/475	1.54722e-15	1.43375e-13	3.71711	126.762	APP;PARK7;TUBA1B;UCHL1;TUBA1A;PSMD4;TUBB3;KIF5C;PSMD2;KIF5A;PSMD1;NEFL;NEFM;APC2;MAP2K1;GPR37;GPX1;TUBB;ATXN2L;TUBB2B;TUBB2A;UQCRC1;VDAC2;NDUFS2;VDAC1;MAPT;SQSTM1;SLC25A4;ATF4;SLC25A6;GRIA1;CAMK2B;VCP;DCTN2;CAMK2A;PPP3R1;ATP5F1B;UBB;UBC;MFN2;PLCG1;CAMK2G;DNAI1;MAPK3;CSNK1A1;FUS;ATP5PB;TUBB4B;TUBB4A;GRIN1;PSMC5;PINK1;PSMC3;DLG4;PSMC1;MAP3K10;CTNNB1;CALM3;UBA1;CALM2
Huntington disease	40/306	3.11405e-11	2.16426e-09	3.79304	91.7631	GRIA1;DCTN2;HDAC1;CLTC;CLTB;SLC1A3;AP2A1;AP2A2;TUBA1B;TUBA1A;ATP5F1B;PSMD4;POLR2A;KIF5C;TUBB3;PSMD2;KIF5A;PSMD1;DNAI1;AP2M1;GPX1;ATP5PB;TUBB;AP2B1;TUBB4B;TUBB4A;GRIN1;TUBB2B;PSMC5;TUBB2A;PSMC3;DLG4;PSMC1;UQCRC1;VDAC2;MAP3K10;NDUFS2;VDAC1;SLC25A4;SLC25A6
Phagosome	26/152	2.71917e-10	1.51186e-08	5.1474	113.374	ATP6V1A;DYNC1I2;ACTG1;C3;TUBA1B;TUBA1A;LAMP1;TUBB3;LAMP2;ATP6V1H;ATP6V1E1;ATP6V0A1;DYNC1H1;ATP6AP1;TUBB;STX7;TUBB4B;TUBB4A;TUBB2B;TUBB2A;HGS;CANX;ATP6V1B2;CALR;ATP6V0D1;ATP6V0C
Alzheimer disease	41/369	2.63481e-09	1.22079e-07	3.14683	62.164	APP;LRP1;RTN4;NCSTN;PPP3R1;TUBA1B;TUBA1A;ATP5F1B;PSMD4;KIF5C;TUBB3;PSMD2;KIF5A;PSMD1;APOE;APBB1;MAPK3;APC2;MAP2K1;ATP5PB;CSNK1A1;TUBB;TUBB4B;TUBB4A;GRIN1;TUBB2B;PSMC5;TUBB2A;PSMC3;PSMC1;UQCRC1;VDAC2;CTNNB1;NDUFS2;VDAC1;CALM3;MAPT;CALM2;SLC25A4;ATF4;SLC25A6
Dopaminergic synapse	22/132	1.0526e-08	4.06598e-07	4.96723	91.2451	GRIA1;CAMK2B;CAMK2A;PPP2R5B;CACNA1A;PPP2R5C;COMT;GNAI2;GNAO1;PPP2CA;GNG2;CALY;PPP2R2C;KIF5C;GNB2;KIF5A;GNAS;CALM3;PRKACB;CALM2;CAMK2G;ATF4
Endocrine and other factor-regulated calcium reabsorption	14/53	1.17006e-08	4.06598e-07	8.85655	161.753	CLTC;CLTB;AP2A1;ATP1A2;ATP1B2;ATP1A1;AP2B1;ATP1B1;AP2A2;DNM1;DNM2;GNAS;PRKACB;AP2M1
Amyotrophic lateral sclerosis	37/364	1.59418e-07	4.92424e-06	2.83355	44.35	GRIA1;VCP;DCTN2;ACTG1;PPP3R1;TUBA1B;TUBA1A;ATP5F1B;PSMD4;KIF5C;TUBB3;PSMD2;KIF5A;PSMD1;NEFL;NEFM;DNAI1;GPX1;ATP5PB;FUS;TUBB;TUBB4B;TUBB4A;GRIN1;ATXN2L;TUBB2B;PSMC5;PINK1;TUBB2A;PSMC3;PSMC1;HNRNPA2B1;UQCRC1;NDUFS2;VDAC1;SQSTM1;ATF4
Salmonella infection	29/249	2.07796e-07	5.77674e-06	3.2849	50.5438	NCKAP1;DYNC1I2;DCTN2;ACTG1;HSP90B1;TUBA1B;PAK1;TUBA1A;KIF5C;TUBB3;KIF5A;RPS3;FLNA;MAPK3;DYNC1H1;MAP2K4;ACTR2;MAP2K1;HSP90AA1;TUBB;TUBB4B;TUBB4A;DNM2;TUBB2B;TUBB2A;ELMO1;CTNNB1;PLEKHM2;PKN1
Endocytosis	29/252	2.68378e-07	6.78266e-06	3.2402	49.027	SH3GL3;CLTC;AGAP2;CLTB;AP2A1;AGAP3;PRKCZ;AP2A2;GRK2;KIF5C;KIF5A;MVB12B;VPS35;PIP5K1C;AP2M1;PSD;SH3GLB2;ACTR2;IQSEC1;AP2B1;DNM1;EPN1;DNM2;ACAP3;BIN1;HGS;DNAJC6;CHMP4B;FGFR2
Vibrio cholerae infection	12/50	4.09686e-07	9.49107e-06	7.7715	114.302	ATP6V1A;ATP6AP1;ATP6V1B2;GNAS;ATP6V1H;PLCG1;ATP6V1E1;ATP6V0D1;PRKACB;ATP6V0C;ACTG1;ATP6V0A1
Prion disease	30/273	4.56996e-07	9.77268e-06	3.07685	44.9176	PPP3R1;TUBA1B;TUBA1A;ATP5F1B;PSMD4;KIF5C;TUBB3;PSMD2;KIF5A;PSMD1;NCAM1;PRKACB;MAPK3;ATP5PB;TUBB;TUBB4B;TUBB4A;GRIN1;TUBB2B;PSMC5;TUBB2A;PSMC3;PSMC1;UQCRC1;VDAC2;NDUFS2;VDAC1;SLC25A4;ATF4;SLC25A6
Gap junction	15/88	1.7075e-06	3.3906e-05	5.06708	67.2933	MAP2K1;TUBB;CSNK1D;TUBB4B;TUBB4A;GNAI2;GJA1;TUBA1B;TUBB2B;TUBA1A;TUBB2A;TUBB3;GNAS;PRKACB;MAPK3
Long-term potentiation	13/67	1.84616e-06	3.42155e-05	5.92724	78.2538	CAMK2B;GRIA1;MAP2K1;CAMK2A;GRIN1;PPP3R1;RPS6KA2;CALM3;PRKACB;CAMK2G;CALM2;ATF4;MAPK3
Adrenergic signaling in cardiomyocytes	20/150	1.97404e-06	3.4299e-05	3.80704	50.0071	CAMK2B;CAMK2A;PPP2R5B;ATP1A2;ATP1B2;PPP2R5C;ATP1A1;ATP1B1;AGT;GNAI2;PPP2CA;CACNG7;PPP2R2C;GNAS;CALM3;PRKACB;CALM2;CAMK2G;ATF4;MAPK3
Epithelial cell signaling in Helicobacter pylori infection	13/70	3.09599e-06	5.06285e-05	5.6144	71.2209	ATP6V1A;MAP2K4;ATP6AP1;PAK1;PTPRZ1;ATP6V1B2;ATP6V1H;PLCG1;ATP6V1E1;ATP6V0D1;ATP6V0C;ATP6V0A1;JAM3
Circadian entrainment	15/97	5.98432e-06	9.24244e-05	4.50882	54.2247	GRIA1;CAMK2B;CAMK2A;GNAI2;GRIN1;GNAO1;ADCYAP1;GNG2;GNB2;GNAS;CALM3;PRKACB;CALM2;CAMK2G;MAPK3
Gastric acid secretion	13/76	8.006e-06	0.00011714	5.0781	59.5931	CAMK2B;CAMK2A;ATP1A2;ATP1B2;ATP1A1;ATP1B1;ACTG1;GNAI2;GNAS;CALM3;PRKACB;CAMK2G;CALM2
Glutamatergic synapse	16/114	1.06319e-05	0.000147784	4.02602	46.1045	GRIA1;CACNA1A;SLC1A3;GNAI2;GRIN1;GNAO1;PPP3R1;GRK2;GNG2;DLG4;GNB2;GNAS;SLC17A6;PRKACB;SHANK1;MAPK3
Lysosome	17/128	1.20367e-05	0.000159343	3.77897	42.8064	ABCA2;ATP6AP1;SORT1;CLTC;AP1B1;CLTB;AP3D1;LAPTM5;AP3B2;LAPTM4A;LAMP1;LAMP2;PSAP;ATP6V1H;ATP6V0D1;ATP6V0C;ATP6V0A1
Amphetamine addiction	12/69	1.49311e-05	0.000188675	5.17587	57.5146	CAMK2B;GRIA1;PPP3R1;HDAC1;CAMK2A;GNAS;CALM3;PRKACB;CAMK2G;CALM2;ATF4;GRIN1
Ribosome	19/158	1.61336e-05	0.000195007	3.37654	37.2588	RPS9;RPL32;RPL31;RPS5;RPL22;RPS3A;RPL10A;RPL8;RPS28;RPS16;RPL27A;RPS3;RPLP2;RPL27;RPL37;RPL26;RPL15;RPS11;RPS24
Human papillomavirus infection	30/331	2.26949e-05	0.000262882	2.47637	26.4808	ATP6V1A;HDAC1;UBR4;PRKCZ;PPP2CA;ATP6V1H;ATP6V1E1;PRKACB;ATP6V0A1;MAPK3;APC2;MAP2K1;ATP6AP1;CSNK1A1;LAMB2;PPP2R5B;SCRIB;PPP2R5C;DLG2;PKM;COL4A2;PPP2R2C;PSMC1;COL6A2;GNAS;ATP6V1B2;CTNNB1;ATP6V0D1;ATP6V0C;LLGL1
Insulin secretion	13/86	3.17176e-05	0.0003527	4.38018	45.3727	CAMK2B;SNAP25;RAB3A;CAMK2A;ATP1A2;ATP1B2;ATP1A1;ATP1B1;ADCYAP1;GNAS;PRKACB;CAMK2G;ATF4
Vasopressin-regulated water reabsorption	9/44	4.6167e-05	0.000493632	6.30493	62.9437	NSF;DYNC1I2;DYNC1H1;DCTN2;ARHGDIA;ARHGDIG;GNAS;AVP;PRKACB
Oocyte meiosis	16/129	5.06491e-05	0.000521498	3.48885	34.5068	CAMK2B;MAP2K1;YWHAB;CAMK2A;PPP2R5B;PPP2R5C;PPP2CA;PPP3R1;RPS6KA2;CALM3;PRKACB;CALM2;CAMK2G;YWHAG;YWHAH;MAPK3
Neurotrophin signaling pathway	15/119	7.15365e-05	0.000710256	3.55094	33.8948	CAMK2B;MAP2K1;MAGED1;KIDINS220;SORT1;CAMK2A;ARHGDIG;ARHGDIA;RPS6KA2;CALM3;PLCG1;CALM2;CAMK2G;ATF4;MAPK3
Thyroid hormone signaling pathway	15/121	8.67502e-05	0.000831605	3.48358	32.5801	MAP2K1;THRA;HDAC1;ATP1A2;ATP1B2;ATP1A1;ATP1B1;ACTG1;NCOR1;RCAN2;CTNNB1;PLCG1;PRKACB;PFKM;MAPK3
Tuberculosis	19/180	9.82932e-05	0.00091085	2.91179	26.8687	HSPA9;CAMK2B;CD74;ATP6AP1;CAMK2A;LSP1;HSPD1;C3;PPP3R1;LAMP1;LAMP2;ATP6V1H;CALM3;ATP6V0D1;CALM2;ATP6V0C;CAMK2G;ATP6V0A1;MAPK3
Aldosterone synthesis and secretion	13/98	0.000126728	0.00113646	3.75944	33.7352	CAMK2B;CAMK2A;ATP1A2;ATP1B2;ATP1A1;ATP1B1;AGT;GNAS;CALM3;PRKACB;CALM2;CAMK2G;ATF4
Pentose phosphate pathway	7/30	0.000135211	0.00116207	7.44798	66.3516	GPI;G6PD;TALDO1;ALDOC;ALDOA;TKT;PFKM
cAMP signaling pathway	21/216	0.00014102	0.00116207	2.6593	23.579	GRIA1;CAMK2B;GABBR1;MAP2K1;CAMK2A;ATP1A2;ATP1B2;ATP1A1;ATP1B1;GNAI2;GRIN1;ADCYAP1;PAK1;GNAS;CALM3;SOX9;PRKACB;CALM2;CAMK2G;HCN2;MAPK3
Coronavirus disease	22/232	0.000142123	0.00116207	2.58826	22.9289	RPS9;RPL32;RPL31;RPS5;RPL22;RPS3A;RPL8;RPL10A;C3;RPS28;RPS16;RPL27A;RPS3;RPLP2;RPL27;RPL37;RPL26;PLCG1;RPL15;RPS11;RPS24;MAPK3
Cholinergic synapse	14/113	0.000148781	0.00117228	3.47802	30.6519	CAMK2B;ACHE;MAP2K1;CAMK2A;CACNA1A;GNAI2;GNAO1;GNG2;GNB2;KCNQ2;PRKACB;CAMK2G;ATF4;MAPK3
RNA transport	19/186	0.000151806	0.00117228	2.80629	24.6754	EIF4A2;EIF4A1;EIF5B;FUS;RANGAP1;EIF1;EEF1A1;PNN;FXR2;EIF5;DDX39B;EEF1A2;STRAP;ACIN1;PABPC1;EIF4G3;EIF4G2;EIF4G1;EIF3B
Spinocerebellar ataxia	16/143	0.000174048	0.00130772	3.10198	26.8513	GRIA1;CACNA1A;GRIN1;ATXN2L;PSMC5;PSMD4;PSMC3;PSMD2;PSMC1;PSMD1;VDAC2;VDAC1;ATXN10;CIC;SLC25A4;SLC25A6
GABAergic synapse	12/89	0.000195313	0.00142887	3.82748	32.6902	NSF;GNAO1;GABBR1;GNG2;SLC12A5;GAD1;GNB2;CACNA1A;SLC6A11;SLC6A1;PRKACB;GNAI2
Bacterial invasion of epithelial cells	11/77	0.000213163	0.00151947	4.09038	34.5779	ACTR2;SEPTIN2;CLTC;CLTB;ELMO1;CTNNB1;SEPTIN9;DNM1;ACTG1;DNM2;SEPTIN8
Hippo signaling pathway	17/163	0.000259366	0.00180259	2.86778	23.6801	APC2;YWHAB;CSNK1D;SCRIB;PRKCZ;ACTG1;NKD2;PPP2CA;PAK1;DLG2;PPP2R2C;DLG4;TP53BP2;CTNNB1;LLGL1;YWHAG;YWHAH
Glucagon signaling pathway	13/107	0.00030847	0.00209158	3.3979	27.4682	CAMK2B;PYGB;PGAM1;CAMK2A;PPP3R1;PKM;GNAS;CALM3;PRKACB;CALM2;CAMK2G;PFKM;ATF4
Collecting duct acid secretion	6/27	0.000544884	0.00354023	6.9838	52.4828	ATP6V1A;ATP6V1B2;ATP6V1E1;ATP6V0D1;ATP6V0C;ATP6V0A1
Long-term depression	9/60	0.000547589	0.00354023	4.3233	32.4679	GRIA1;PPP2CA;GNAO1;GNAZ;MAP2K1;GNAS;CACNA1A;GNAI2;MAPK3
Melanogenesis	12/101	0.000637218	0.00402606	3.30934	24.3515	GNAO1;CAMK2B;MAP2K1;CAMK2A;GNAS;CTNNB1;CALM3;PRKACB;CALM2;CAMK2G;GNAI2;MAPK3
Thyroid hormone synthesis	10/75	0.000716494	0.00442634	3.7711	27.3071	GPX1;CANX;GNAS;ATP1A2;ATP1B2;ATP1A1;ATP1B1;PRKACB;ATF4;HSP90B1
Spliceosome	15/150	0.00090747	0.00548428	2.7311	19.1309	SF3A3;DDX5;SF3B2;SF3A1;FUS;HNRNPU;PRPF8;HNRNPM;DDX39B;PCBP1;ACIN1;SRSF4;SRSF5;SNRNP200;SF3B1
cGMP-PKG signaling pathway	16/167	0.00098748	0.00584084	2.60567	18.0321	MAP2K1;ATP1A2;ATP1B2;ATP1A1;ATP1B1;GNAI2;PPP3R1;VDAC2;VDAC1;CALM3;CALM2;SLC25A4;GTF2I;ATF4;SLC25A6;MAPK3
GnRH signaling pathway	11/93	0.0010987	0.00636331	3.28951	22.4135	CAMK2B;MAP2K4;MAP2K1;CAMK2A;GNAS;CALM3;PRKACB;CAMK2G;CALM2;ATF4;MAPK3
Oxytocin signaling pathway	15/154	0.00118763	0.00665778	2.65195	17.863	CAMK2B;MAP2K1;CAMK2A;ACTG1;GNAI2;GNAO1;CACNG7;PPP3R1;GNAS;CALM3;PRKACB;CALM2;PPP1R12C;CAMK2G;MAPK3
Viral carcinogenesis	18/203	0.00121247	0.00665778	2.39455	16.0796	STAT5B;HDAC5;USP7;GSN;YWHAB;HDAC1;UBR4;SCRIB;C3;DDB1;PKM;PSMC1;ATP6V0D1;PRKACB;YWHAG;ATF4;YWHAH;MAPK3
Glycolysis / Gluconeogenesis	9/67	0.00123895	0.00665778	3.80014	25.4362	GPI;PKM;ALDH2;PGAM1;PGK1;ALDOC;ALDOA;PFKM;HK1
HIF-1 signaling pathway	12/109	0.00125764	0.00665778	3.03514	20.2702	CAMK2B;MAP2K1;TF;CAMK2A;PGK1;ALDOC;PLCG1;ALDOA;CAMK2G;PFKM;HK1;MAPK3
Protein processing in endoplasmic reticulum	16/171	0.00126929	0.00665778	2.53789	16.9259	VCP;HSP90AA1;AMFR;RRBP1;PDIA6;HSP90B1;DNAJB2;GANAB;HSPH1;OS9;CANX;HYOU1;CALR;SEC62;CRYAB;ATF4
Mitophagy	9/68	0.0013788	0.00709829	3.73553	24.6042	FIS1;PINK1;MRAS;UBB;CALCOCO2;UBC;MFN2;SQSTM1;ATF4
Fc gamma R-mediated phagocytosis	11/97	0.00155495	0.00785954	3.13585	20.2774	ACTR2;MAP2K1;PAK1;MARCKS;GSN;BIN1;INPPL1;PIP5K1C;PLCG1;DNM2;MAPK3
mRNA surveillance pathway	11/98	0.0016904	0.00839165	3.09965	19.7844	PPP2CA;PNN;DDX39B;PABPN1;PPP2R2C;FUS;PPP2R5B;ACIN1;PPP2R5C;PABPC1;SMG5
Rap1 signaling pathway	18/210	0.00177462	0.00850791	2.3064	14.6091	CSF1R;MAP2K1;PRKCZ;RAP1GAP;GNAI2;GRIN1;ACTG1;GNAO1;MRAS;GNAS;CTNNB1;CALM3;EVL;PLCG1;TLN1;CALM2;FGFR2;MAPK3
Proximal tubule bicarbonate reclamation	5/23	0.00177503	0.00850791	6.78223	42.9582	ATP1A2;ATP1A1;ATP1B2;ATP1B1;SLC4A4
Estrogen signaling pathway	13/137	0.00309269	0.0145723	2.57178	14.8616	MAP2K1;HSP90AA1;GABBR1;HSP90B1;GNAI2;GNAO1;GNAS;CALM3;FKBP4;PRKACB;CALM2;ATF4;MAPK3
Relaxin signaling pathway	12/129	0.00514498	0.0238384	2.51368	13.2464	GNAO1;MAP2K4;MAP2K1;GNG2;COL4A2;GNB2;GNAS;PRKACB;PRKCZ;ATF4;GNAI2;MAPK3
Pathogenic Escherichia coli infection	16/197	0.00525024	0.0239273	2.17037	11.3933	NCKAP1;ACTR2;TUBB;TUBB4B;TUBB4A;ACTG1;TUBA1B;TUBB2B;PAK1;TUBA1A;TUBB2A;TUBB3;RPS3;MYH14;TMBIM6;MAPK3
Renin secretion	8/69	0.00574387	0.0257548	3.20717	16.5478	ADCYAP1;PPP3R1;GNAS;CALM3;PRKACB;CALM2;AGT;GNAI2
Cell adhesion molecules	13/148	0.00595764	0.0262893	2.36087	12.0949	CADM3;CNTNAP1;NLGN2;CADM1;NRXN2;L1CAM;MAG;CNTN1;CNTN2;NCAM1;LRRC4B;JAM3;NECTIN1
Central carbon metabolism in cancer	8/70	0.0062661	0.0272184	3.15528	16.0055	G6PD;MAP2K1;PKM;PGAM1;PFKM;FGFR2;HK1;MAPK3
ErbB signaling pathway	9/85	0.00636946	0.0272417	2.89738	14.6498	CAMK2B;MAP2K4;STAT5B;MAP2K1;PAK1;CAMK2A;PLCG1;CAMK2G;MAPK3
Oxidative phosphorylation	12/133	0.00654549	0.0275704	2.43007	12.2208	ATP6V1A;ATP5F1B;ATP6AP1;ATP5PB;UQCRC1;ATP6V1B2;ATP6V1H;NDUFS2;ATP6V1E1;ATP6V0D1;ATP6V0C;ATP6V0A1
MAPK signaling pathway	21/294	0.00680503	0.0282358	1.89171	9.4398	MAP2K4;CSF1R;MAP2K1;CACNA1A;HSPB1;MAPK8IP2;MAPK8IP3;MAPK8IP1;CACNG7;PPP3R1;PAK1;MRAS;RPS6KA2;STMN1;TAOK2;FLNA;MAPT;PRKACB;FGFR2;ATF4;MAPK3
Legionellosis	7/57	0.00698187	0.0285435	3.42125	16.9846	EEF1A1;EEF1G;C3;CLK1;VCP;EEF1A2;HSPD1
Tight junction	14/169	0.00734852	0.0296071	2.21494	10.8826	ACTR2;SCRIB;PRKCZ;ACTG1;PPP2CA;TUBA1B;DLG2;TUBA1A;PPP2R2C;MICALL2;MYH14;PRKACB;LLGL1;JAM3
Proteoglycans in cancer	16/205	0.00762381	0.0302774	2.07762	10.1315	CAMK2B;MAP2K1;DDX5;CAMK2A;ANK3;ACTG1;PAK1;MRAS;TIMP3;FLNA;CTNNB1;PLCG1;PRKACB;PPP1R12C;CAMK2G;MAPK3
Proteasome	6/46	0.00913408	0.0356726	3.66287	17.1999	PSMC5;PSMD4;PSMC3;PSMD2;PSMC1;PSMD1
Shigellosis	18/246	0.00923896	0.0356726	1.93855	9.08081	ACTR2;SEPTIN2;CALCOCO2;SEPTIN9;SEPTIN7;SEPTIN8;ACTG1;HK1;C3;CAPNS1;UBB;UBC;ELMO1;VDAC1;PLCG1;TLN1;SQSTM1;MAPK3
Glioma	8/75	0.00943467	0.0359293	2.91904	13.6126	CAMK2B;MAP2K1;CAMK2A;CALM3;PLCG1;CAMK2G;CALM2;MAPK3
Morphine addiction	9/91	0.00984928	0.0370014	2.68453	12.4035	GNAO1;GABBR1;GNG2;GRK2;GNB2;GNAS;CACNA1A;PRKACB;GNAI2
Necroptosis	13/159	0.0106265	0.0393889	2.18174	9.91469	CAMK2B;STAT5B;PYGB;HSP90AA1;PARP1;CAMK2A;CHMP4B;VDAC2;VDAC1;SQSTM1;SLC25A4;CAMK2G;SLC25A6
Salivary secretion	9/93	0.0112796	0.0412598	2.62034	11.7516	CST3;GNAS;ATP1A2;CALM3;ATP1B2;ATP1A1;ATP1B1;PRKACB;CALM2
Cocaine addiction	6/49	0.012347	0.0445774	3.40678	14.9706	DLG4;GNAS;PRKACB;ATF4;GNAI2;GRIN1
Axon guidance	14/182	0.0135713	0.0477687	2.04215	8.78083	CAMK2B;SEMA4D;CAMK2A;L1CAM;PRKCZ;RGMA;GNAI2;PPP3R1;PAK1;DPYSL2;PLXNB1;PLCG1;CAMK2G;MAPK3
Cholesterol metabolism	6/50	0.0135746	0.0477687	3.32918	14.314	LRP1;SORT1;VDAC2;VDAC1;APOE;PLTP
Serotonergic synapse	10/113	0.0141354	0.0491206	2.3751	10.1157	GNAO1;APP;MAP2K1;GNG2;GNB2;GNAS;CACNA1A;PRKACB;GNAI2;MAPK3
Aldosterone-regulated sodium reabsorption	5/37	0.014595	0.0494949	3.81222	16.1145	ATP1A2;ATP1A1;ATP1B2;ATP1B1;MAPK3
Phosphatidylinositol signaling system	9/97	0.0145992	0.0494949	2.50071	10.57	INPP5F;INPPL1;PI4KA;PIP4K2A;CALM3;PIP5K1C;PLCG1;DGKZ;CALM2
Diabetic cardiomyopathy	15/203	0.0152458	0.0510642	1.95571	8.18163	CAMK2B;G6PD;PARP1;ATP5PB;CAMK2A;PRKCZ;AGT;ATP5F1B;UQCRC1;VDAC2;NDUFS2;VDAC1;SLC25A4;CAMK2G;SLC25A6
Alcoholism	14/186	0.0161363	0.0534034	1.99424	8.2296	HDAC5;MAP2K1;HDAC1;GNAI2;GRIN1;GNAO1;GNG2;GNB2;GNAS;CALM3;PRKACB;CALM2;ATF4;MAPK3
Chagas disease	9/102	0.0196989	0.064427	2.36565	9.29035	C3;GNAO1;PPP2CA;MAP2K4;PPP2R2C;GNAS;CALR;GNAI2;MAPK3
Insulin signaling pathway	11/137	0.020204	0.0650147	2.13587	8.33389	PYGB;MAP2K1;PRKAR1A;INPPL1;FLOT1;CALM3;PRKACB;PRKCZ;CALM2;HK1;MAPK3
Cushing syndrome	12/155	0.0203463	0.0650147	2.05384	7.99942	APC2;CAMK2B;MAP2K1;CAMK2A;GNAS;CTNNB1;PRKACB;CAMK2G;AGT;ATF4;GNAI2;MAPK3
Biosynthesis of unsaturated fatty acids	4/27	0.0206565	0.0652558	4.23977	16.4491	ACOT7;TECR;SCD5;FADS1
Phenylalanine, tyrosine and tryptophan biosynthesis	2/6	0.0210758	0.0657325	12.1705	46.9735	GOT1;GOT2
Cellular senescence	12/156	0.0212803	0.0657325	2.03947	7.85192	MAP2K1;PPP3R1;MRAS;VDAC2;VDAC1;CALM3;SQSTM1;CALM2;SLC25A4;ZFP36L1;SLC25A6;MAPK3
Ferroptosis	5/41	0.022066	0.0674105	3.38793	12.9206	TF;PCBP1;VDAC2;SLC3A2;ACSL3
Hedgehog signaling pathway	6/56	0.0227628	0.0687832	2.92876	11.0784	GRK2;KIF3A;CSNK1A1;CSNK1D;MEGF8;PRKACB
Type I diabetes mellitus	5/43	0.0265862	0.0794726	3.20929	11.6413	PTPRN2;PTPRN;GAD1;CPE;HSPD1
Phenylalanine metabolism	3/17	0.0276962	0.08191	5.21982	18.7207	GOT1;GOT2;MIF
Citrate cycle (TCA cycle)	4/30	0.029402	0.0855816	3.74998	13.225	ACLY;MDH2;OGDH;ACO2
Calcium signaling pathway	16/240	0.0295534	0.0855816	1.74977	6.16191	CAMK2B;CAMK2A;CACNA1A;GRIN1;PPP3R1;GNAS;VDAC2;VDAC1;CALM3;PLCG1;PRKACB;CALM2;SLC25A4;CAMK2G;FGFR2;SLC25A6
Rheumatoid arthritis	8/93	0.0308786	0.0884974	2.29873	7.99428	ATP6V1A;ATP6AP1;ATP6V1B2;ATP6V1H;ATP6V1E1;ATP6V0D1;ATP6V0C;ATP6V0A1
Phospholipase D signaling pathway	11/148	0.0332322	0.094271	1.96324	6.68334	MAP2K1;MRAS;GNAS;PIP5K1C;PLCG1;AVP;DGKZ;DNM1;AGT;DNM2;MAPK3
Type II diabetes mellitus	5/46	0.0344034	0.0966074	2.974	10.0212	PKM;CACNA1A;PRKCZ;HK1;MAPK3
Carbohydrate digestion and absorption	5/47	0.0372931	0.103675	2.90304	9.54793	ATP1A2;ATP1A1;ATP1B2;ATP1B1;HK1
Vascular smooth muscle contraction	10/133	0.0384528	0.10584	1.98682	6.47371	MAP2K1;GNAS;MYH14;CALM3;AVP;PRKACB;CALM2;PPP1R12C;AGT;MAPK3
Fructose and mannose metabolism	4/33	0.0400359	0.108797	3.36152	10.8173	ALDOC;ALDOA;PFKM;HK1
Inflammatory mediator regulation of TRP channels	8/98	0.0403097	0.108797	2.17046	6.96969	CAMK2B;CAMK2A;GNAS;CALM3;PLCG1;PRKACB;CALM2;CAMK2G
Human immunodeficiency virus 1 infection	14/212	0.0426961	0.113957	1.73	5.45582	MAP2K1;AP1B1;GNAI2;DDB1;GNAO1;PPP3R1;PAK1;GNG2;GNB2;CALM3;PLCG1;CALR;CALM2;MAPK3
PI3K-Akt signaling pathway	21/354	0.0430414	0.113957	1.54595	4.86292	CSF1R;MAP2K1;HSP90AA1;YWHAB;LAMB2;PPP2R5B;PPP2R5C;HSP90B1;PPP2CA;GNG2;COL4A2;PPP2R2C;CDC37;GNB2;COL6A2;PKN1;FGFR2;YWHAG;ATF4;YWHAH;MAPK3
Kaposi sarcoma-associated herpesvirus infection	13/193	0.0434805	0.114034	1.76647	5.53868	MAP2K4;MAP2K1;C3;PPP3R1;GNG2;UBB;GNB2;UBC;CTNNB1;CALM3;PLCG1;CALM2;MAPK3
Apelin signaling pathway	10/137	0.0455429	0.1168	1.92384	5.94294	HDAC5;MAP2K1;MRAS;GNG2;GNB2;CALM3;PRKACB;CALM2;GNAI2;MAPK3
Yersinia infection	10/137	0.0455429	0.1168	1.92384	5.94294	MAP2K4;ACTR2;MAP2K1;RPS6KA2;ELMO1;PIP5K1C;PLCG1;PKN1;ACTG1;MAPK3
Growth hormone synthesis, secretion and action	9/119	0.0465313	0.1168	1.99827	6.12995	MAP2K4;STAT5B;MAP2K1;GNAS;PLCG1;PRKACB;ATF4;GNAI2;MAPK3
Arginine and proline metabolism	5/50	0.0468327	0.1168	2.70908	8.29295	GATM;ALDH2;GOT1;GOT2;CKB
Cysteine and methionine metabolism	5/50	0.0468327	0.1168	2.70908	8.29295	AHCY;MAT2A;GOT1;MDH2;GOT2
Lipid and atherosclerosis	14/215	0.0470562	0.1168	1.70391	5.20786	CAMK2B;MAP2K4;HSP90AA1;CAMK2A;MIB2;HSP90B1;HSPD1;PPP3R1;CALM3;PLCG1;CALM2;CAMK2G;ATF4;MAPK3
Fluid shear stress and atherosclerosis	10/139	0.0493992	0.121531	1.89382	5.69626	MAP2K4;HSP90AA1;GSTA4;CTNNB1;CALM3;SQSTM1;PRKCZ;CALM2;ACTG1;HSP90B1
Regulation of actin cytoskeleton	14/218	0.0517181	0.12612	1.67859	4.9719	APC2;NCKAP1;ACTR2;MAP2K1;GSN;ACTG1;PAK1;MRAS;PIP4K2A;MYH14;PIP5K1C;PPP1R12C;FGFR2;MAPK3
Tyrosine metabolism	4/36	0.0525816	0.12711	3.0459	8.97136	GOT1;GOT2;MIF;COMT
Human T-cell leukemia virus 1 infection	14/219	0.0533405	0.127833	1.67031	4.89579	STAT5B;MAP2K4;MAP2K1;PPP3R1;CANX;VDAC2;VDAC1;CALR;TLN1;PRKACB;SLC25A4;ATF4;SLC25A6;MAPK3
Arginine biosynthesis	3/22	0.0542631	0.128933	3.84518	11.2045	GOT1;GPT2;GOT2
Alanine, aspartate and glutamate metabolism	4/37	0.0571861	0.134727	2.95345	8.45113	GOT1;GAD1;GPT2;GOT2
Human cytomegalovirus infection	14/225	0.0638102	0.149069	1.6223	4.46433	MAP2K1;GNAI2;GNAO1;PPP3R1;GNG2;GNB2;GNAS;CTNNB1;CALM3;CALR;PRKACB;CALM2;ATF4;MAPK3
Non-small cell lung cancer	6/72	0.0650572	0.149813	2.21691	6.05768	STAT5B;MAP2K1;KIF5C;KIF5A;PLCG1;MAPK3
Bile secretion	7/90	0.0655787	0.149813	2.05744	5.60551	GNAS;ATP1A2;ATP1B2;ATP1A1;ATP1B1;SLC4A4;PRKACB
Wnt signaling pathway	11/166	0.0657453	0.149813	1.73361	4.71884	APC2;CAMK2B;PPP3R1;DAAM2;CSNK1A1;CTNND2;CAMK2A;CTNNB1;PRKACB;CAMK2G;NKD2
Inositol phosphate metabolism	6/73	0.0686331	0.155122	2.18371	5.85011	INPP5F;INPPL1;PI4KA;PIP4K2A;PIP5K1C;PLCG1
Retrograde endocannabinoid signaling	10/148	0.0694249	0.155646	1.76947	4.72008	GRIA1;GNAO1;GNG2;GNB2;CACNA1A;NDUFS2;SLC17A6;PRKACB;GNAI2;MAPK3
Hepatocellular carcinoma	11/168	0.0703068	0.156362	1.71135	4.54344	APC2;MAP2K1;SMARCD3;GSTA4;CSNK1A1;CTNNB1;PLCG1;SMARCA2;ACTG1;SMARCA4;MAPK3
Nicotine addiction	4/40	0.0722426	0.159392	2.7069	7.113	GRIA1;CACNA1A;SLC17A6;GRIN1
Chemokine signaling pathway	12/192	0.0796514	0.174355	1.6285	4.12026	STAT5B;MAP2K1;PAK1;GRK2;GNG2;GNB2;ELMO1;PLCG1;PRKACB;PRKCZ;GNAI2;MAPK3
VEGF signaling pathway	5/59	0.0833561	0.181039	2.2565	5.60658	MAP2K1;PPP3R1;HSPB1;PLCG1;MAPK3
Mineral absorption	5/60	0.0881352	0.189935	2.21536	5.38085	TF;ATP1A2;ATP1B2;ATP1A1;ATP1B1
Prostate cancer	7/97	0.0896373	0.191686	1.89673	4.57487	MAP2K1;HSP90AA1;CTNNB1;FGFR2;ATF4;HSP90B1;MAPK3
Autophagy	9/137	0.0938485	0.199159	1.71564	4.05934	PPP2CA;MAP2K1;MRAS;LAMP1;TP53INP2;LAMP2;PRKACB;SQSTM1;MAPK3
Sphingolipid signaling pathway	8/119	0.0996646	0.2099	1.7579	4.05361	PPP2CA;MAP2K1;PPP2R2C;PPP2R5B;PPP2R5C;PRKCZ;GNAI2;MAPK3
Focal adhesion	12/201	0.102854	0.214988	1.55022	3.52588	PAK1;MAP2K1;COL4A2;LAMB2;COL6A2;FLNA;CTNNB1;PIP5K1C;TLN1;PPP1R12C;ACTG1;MAPK3
Epstein-Barr virus infection	12/202	0.105657	0.219199	1.54198	3.46568	NCOR2;MAP2K4;PSMC5;USP7;PSMD4;PSMC3;HDAC1;PSMD2;PSMC1;PSMD1;CALR;VIM
Protein digestion and absorption	7/103	0.113715	0.234169	1.77762	3.86466	COL4A2;COL6A2;ATP1A2;SLC3A2;ATP1B2;ATP1A1;ATP1B1
C-type lectin receptor signaling pathway	7/104	0.118029	0.241265	1.7592	3.75912	PPP3R1;PAK1;MRAS;CALM3;LSP1;CALM2;MAPK3
Ether lipid metabolism	4/49	0.127819	0.259369	2.16451	4.4527	UGT8;ENPP2;PAFAH1B2;PLD3
Cardiac muscle contraction	6/87	0.130127	0.26045	1.80495	3.68075	CACNG7;UQCRC1;ATP1A2;ATP1B2;ATP1A1;ATP1B1
Neutrophil extracellular trap formation	11/189	0.130225	0.26045	1.50779	3.07361	C3;HDAC5;MAP2K1;HDAC1;VDAC2;VDAC1;PLCG1;SLC25A4;ACTG1;SLC25A6;MAPK3
Ras signaling pathway	13/232	0.131682	0.261483	1.44892	2.93749	CSF1R;MAP2K1;GRIN1;PAK1;MRAS;GNG2;GNB2;CALM3;PLCG1;PRKACB;CALM2;FGFR2;MAPK3
Pathways in cancer	26/531	0.154823	0.305253	1.2588	2.34825	CAMK2B;CSF1R;HDAC1;EPAS1;CAMK2A;HSP90B1;GNAI2;GNG2;PLCG1;PRKACB;CAMK2G;MAPK3;APC2;STAT5B;MAP2K1;HSP90AA1;LAMB2;AGT;GSTA4;COL4A2;GNB2;GNAS;CTNNB1;CALM3;CALM2;FGFR2
mTOR signaling pathway	9/154	0.157328	0.306734	1.51315	2.79845	ATP6V1A;MAP2K1;CAB39;RPS6KA2;ATP6V1B2;ATP6V1H;SLC3A2;ATP6V1E1;MAPK3
Fatty acid biosynthesis	2/18	0.157781	0.306734	3.04072	5.61483	ACSBG1;ACSL3
PPAR signaling pathway	5/74	0.168631	0.324465	1.76458	3.14102	UBC;SCD5;ACSBG1;ACSL3;PLTP
Starch and sucrose metabolism	3/36	0.169235	0.324465	2.21228	3.93003	GPI;PYGB;HK1
Thyroid cancer	3/37	0.179122	0.341068	2.1471	3.69233	MAP2K1;CTNNB1;MAPK3
Pertussis	5/76	0.181943	0.343238	1.71469	2.92193	C3;CALM3;CALM2;GNAI2;MAPK3
Neomycin, kanamycin and gentamicin biosynthesis	1/5	0.182731	0.343238	6.07753	10.3302	HK1
Choline metabolism in cancer	6/98	0.191869	0.357983	1.58823	2.62208	MAP2K1;SLC44A2;PIP5K1C;PLCG1;DGKZ;MAPK3
Endometrial cancer	4/58	0.196238	0.363694	1.80291	2.9359	APC2;MAP2K1;CTNNB1;MAPK3
AMPK signaling pathway	7/120	0.197617	0.363824	1.50885	2.44649	PPP2CA;CAB39;PPP2R2C;SCD5;PPP2R5B;PPP2R5C;PFKM
Apoptosis	8/142	0.200816	0.366136	1.45441	2.33487	MAP2K1;TUBA1B;TUBA1A;PARP1;SPTAN1;ACTG1;ATF4;MAPK3
RNA degradation	5/79	0.202603	0.366136	1.64492	2.62612	HSPA9;DDX6;PABPC1;PFKM;HSPD1
AGE-RAGE signaling pathway in diabetic complications	6/100	0.20414	0.366136	1.55428	2.46966	STAT5B;COL4A2;PLCG1;PRKCZ;AGT;MAPK3
Progesterone-mediated oocyte maturation	6/100	0.20414	0.366136	1.55428	2.46966	MAP2K1;HSP90AA1;RPS6KA2;PRKACB;GNAI2;MAPK3
Thermogenesis	12/232	0.209496	0.373333	1.32961	2.07824	ATP5F1B;SMARCD3;ATP5PB;RPS6KA2;UQCRC1;GNAS;NDUFS2;ACSL3;PRKACB;SMARCA2;SMARCA4;ACTG1
Viral myocarditis	4/60	0.212756	0.376727	1.73834	2.69027	EIF4G3;EIF4G2;ACTG1;EIF4G1
Pancreatic secretion	6/102	0.216686	0.381258	1.52174	2.3272	GNAS;ATP1A2;ATP1B2;ATP1A1;ATP1B1;SLC4A4
Platelet activation	7/124	0.220215	0.38503	1.45696	2.2046	GNAS;TLN1;PRKACB;PRKCZ;ACTG1;GNAI2;MAPK3
Mannose type O-glycan biosynthesis	2/23	0.230293	0.400133	2.31613	3.40102	B4GAT1;B3GAT1
Chemical carcinogenesis	12/239	0.238583	0.411098	1.28813	1.84594	STAT5B;MAP2K1;HSP90AA1;GSTA4;RPS6KA2;GNAS;CACNA1A;PRKACB;ATF4;GNAI2;HSP90B1;MAPK3
Fatty acid degradation	3/43	0.241197	0.411098	1.82446	2.59464	ALDH2;ACSBG1;ACSL3
Influenza A	9/172	0.241774	0.411098	1.34478	1.90926	MAP2K1;HNRNPUL1;PABPN1;CALCOCO2;VDAC1;SLC25A4;ACTG1;SLC25A6;MAPK3
Parathyroid hormone synthesis, secretion and action	6/106	0.242518	0.411098	1.46056	2.06914	MAP2K1;GNAS;PRKACB;ATF4;GNAI2;MAPK3
GnRH secretion	4/64	0.246846	0.415898	1.62211	2.26932	MAP2K1;GABBR1;HCN2;MAPK3
Cortisol synthesis and secretion	4/65	0.255551	0.427972	1.59543	2.1767	GNAS;PRKACB;AGT;ATF4
ECM-receptor interaction	5/88	0.2686	0.44713	1.46586	1.92693	COL4A2;SV2A;LAMB2;COL6A2;AGRN
Acute myeloid leukemia	4/67	0.27314	0.451981	1.54462	2.00457	CSF1R;STAT5B;MAP2K1;MAPK3
Fc epsilon RI signaling pathway	4/68	0.28201	0.462016	1.52041	1.92455	MAP2K4;MAP2K1;PLCG1;MAPK3
Hepatitis C	8/157	0.282528	0.462016	1.30697	1.65198	PPP2CA;MAP2K1;PPP2R2C;YWHAB;CTNNB1;YWHAG;YWHAH;MAPK3
Pyruvate metabolism	3/47	0.284311	0.462213	1.65825	2.08557	PKM;ALDH2;MDH2
Fatty acid elongation	2/27	0.289651	0.467495	1.94515	2.41019	ACOT7;TECR
Renal cell carcinoma	4/69	0.290923	0.467495	1.49694	1.84827	MAP2K1;PAK1;EPAS1;MAPK3
Amino sugar and nucleotide sugar metabolism	3/48	0.295202	0.471645	1.62132	1.97816	GPI;CMAS;HK1
Phototransduction	2/28	0.304452	0.483528	1.87023	2.22416	CALM3;CALM2
Sphingolipid metabolism	3/49	0.306119	0.483528	1.58599	1.87747	UGT8;SMPD4;PSAP
Adherens junction	4/71	0.308856	0.485096	1.4521	1.70605	CTNNB1;ACTG1;MAPK3;NECTIN1
Hepatitis B	8/162	0.311552	0.486581	1.2642	1.4743	DDB1;MAP2K4;STAT5B;MAP2K1;ATP6AP1;YWHAB;ATF4;MAPK3
Ubiquitin mediated proteolysis	7/140	0.317991	0.493863	1.28061	1.46724	DDB1;UBB;UBC;HUWE1;UBE2O;UBA1;TRIP12
Dilated cardiomyopathy	5/96	0.330585	0.507179	1.33644	1.47929	CACNG7;GNAS;PRKACB;AGT;ACTG1
Sulfur metabolism	1/10	0.332106	0.507179	2.70042	2.97668	PAPSS1
Glyoxylate and dicarboxylate metabolism	2/30	0.333863	0.507179	1.73647	1.90495	MDH2;ACO2
beta-Alanine metabolism	2/30	0.333863	0.507179	1.73647	1.90495	ALDH2;GAD1
Galactose metabolism	2/31	0.348436	0.526441	1.6765	1.76754	PFKM;HK1
Chronic myeloid leukemia	4/76	0.354048	0.532028	1.35091	1.40268	STAT5B;MAP2K1;HDAC1;MAPK3
Taurine and hypotaurine metabolism	1/11	0.358534	0.535874	2.43025	2.49279	GAD1
Arrhythmogenic right ventricular cardiomyopathy	4/77	0.363106	0.536933	1.33234	1.34974	CACNG7;GJA1;CTNNB1;ACTG1
Leishmaniasis	4/77	0.363106	0.536933	1.33234	1.34974	EEF1A1;C3;EEF1A2;MAPK3
Regulation of lipolysis in adipocytes	3/55	0.371619	0.544526	1.40255	1.38837	GNAS;PRKACB;GNAI2
Antigen processing and presentation	4/78	0.372158	0.544526	1.31426	1.29906	CD74;HSP90AA1;CANX;CALR
Amoebiasis	5/102	0.37793	0.547211	1.25338	1.21959	COL4A2;LAMB2;GNAS;HSPB1;PRKACB
Longevity regulating pathway	5/102	0.37793	0.547211	1.25338	1.21959	HDAC1;EHMT2;PRKACB;CRYAB;ATF4
Glutathione metabolism	3/57	0.393253	0.564208	1.35047	1.26039	G6PD;GPX1;GSTA4
T cell receptor signaling pathway	5/104	0.393728	0.564208	1.22793	1.14455	MAP2K1;PPP3R1;PAK1;PLCG1;MAPK3
B cell receptor signaling pathway	4/81	0.39924	0.569172	1.26286	1.15955	MAP2K1;PPP3R1;INPPL1;MAPK3
Notch signaling pathway	3/59	0.414689	0.588182	1.3021	1.14614	NCOR2;NCSTN;HDAC1
Th17 cell differentiation	5/107	0.417353	0.588955	1.19163	1.04127	STAT5B;PPP3R1;HSP90AA1;PLCG1;MAPK3
Colorectal cancer	4/86	0.44386	0.623198	1.18555	0.962955	APC2;MAP2K1;CTNNB1;MAPK3
Lysine degradation	3/63	0.456772	0.638104	1.21504	0.952068	KMT2E;ALDH2;EHMT2
PD-L1 expression and PD-1 checkpoint pathway in cancer	4/89	0.470153	0.651279	1.14352	0.863014	MAP2K1;PPP3R1;PLCG1;MAPK3
Leukocyte transendothelial migration	5/114	0.471747	0.651279	1.11469	0.837482	CTNNB1;PLCG1;ACTG1;GNAI2;JAM3
Glycine, serine and threonine metabolism	2/40	0.473231	0.651279	1.27883	0.956786	GATM;PGAM1
Bladder cancer	2/41	0.486214	0.660493	1.24598	0.898482	MAP2K1;MAPK3
Aminoacyl-tRNA biosynthesis	3/66	0.487476	0.660493	1.157	0.83132	SARS1;AARS1;NARS1
Transcriptional misregulation in cancer	8/192	0.491163	0.660493	1.05642	0.751089	CSF1R;DDX5;NCOR1;LDB1;EWSR1;FUS;HDAC1;BAIAP3
Th1 and Th2 cell differentiation	4/92	0.495974	0.660493	1.10437	0.774417	STAT5B;PPP3R1;PLCG1;MAPK3
Nitrogen metabolism	1/17	0.496558	0.660493	1.51843	1.06299	CA3
Primary bile acid biosynthesis	1/17	0.496558	0.660493	1.51843	1.06299	CYP46A1
Selenocompound metabolism	1/17	0.496558	0.660493	1.51843	1.06299	PAPSS1
Signaling pathways regulating pluripotency of stem cells	6/143	0.500165	0.662123	1.06404	0.737184	APC2;MAP2K1;ID4;CTNNB1;FGFR2;MAPK3
TGF-beta signaling pathway	4/94	0.512887	0.675747	1.07971	0.720924	PPP2CA;ID4;RGMA;MAPK3
Prolactin signaling pathway	3/70	0.527049	0.69113	1.0877	0.696628	STAT5B;MAP2K1;MAPK3
Gastric cancer	6/149	0.540456	0.705384	1.01907	0.627078	APC2;MAP2K1;CSNK1A1;CTNNB1;FGFR2;MAPK3
Glycerophospholipid metabolism	4/98	0.545899	0.706372	1.03355	0.62563	ACHE;MBOAT7;DGKZ;PLD3
Cell cycle	5/124	0.546295	0.706372	1.02048	0.616982	YWHAB;HDAC1;RAD21;YWHAG;YWHAH
Osteoclast differentiation	5/127	0.567676	0.73062	0.995234	0.563506	CSF1R;MAP2K1;PPP3R1;SQSTM1;MAPK3
Pantothenate and CoA biosynthesis	1/21	0.571666	0.732364	1.21449	0.679146	ALDH2
Histidine metabolism	1/22	0.588624	0.750631	1.1566	0.612961	ALDH2
Toll-like receptor signaling pathway	4/104	0.593135	0.752313	0.971233	0.507307	MAP2K4;MAP2K1;TOLLIP;MAPK3
Natural killer cell mediated cytotoxicity	5/131	0.595356	0.752313	0.963438	0.499635	MAP2K1;PPP3R1;PAK1;PLCG1;MAPK3
Ovarian steroidogenesis	2/51	0.604437	0.754105	0.99118	0.499018	GNAS;PRKACB
Protein export	1/23	0.604912	0.754105	1.10397	0.554935	SEC62
Renin-angiotensin system	1/23	0.604912	0.754105	1.10397	0.554935	AGT
Insulin resistance	4/108	0.622956	0.773133	0.933682	0.441893	PYGB;RPS6KA2;PRKCZ;AGT
TNF signaling pathway	4/112	0.651358	0.801228	0.898913	0.385361	MAP2K4;MAP2K1;ATF4;MAPK3
Toxoplasmosis	4/112	0.651358	0.801228	0.898913	0.385361	GNAO1;LAMB2;GNAI2;MAPK3
Taste transduction	3/86	0.666536	0.816286	0.877286	0.355881	GABBR1;CACNA1A;PRKACB
Butanoate metabolism	1/28	0.677183	0.825688	0.899297	0.350558	GAD1
MicroRNAs in cancer	11/310	0.68582	0.832568	0.891905	0.336372	APC2;HDAC5;MAP2K1;MARCKS;HDAC1;STMN1;FSCN1;TIMP3;PLCG1;VIM;MAPK3
Breast cancer	5/147	0.695403	0.837875	0.854164	0.310287	APC2;MAP2K1;CSNK1A1;CTNNB1;MAPK3
Hypertrophic cardiomyopathy	3/90	0.696311	0.837875	0.836776	0.302879	CACNG7;AGT;ACTG1
Glycerolipid metabolism	2/61	0.700886	0.837875	0.822754	0.292414	ALDH2;DGKZ
Ascorbate and aldarate metabolism	1/30	0.702248	0.837875	0.837189	0.29592	ALDH2
Circadian rhythm	1/31	0.714042	0.844696	0.809241	0.272564	CSNK1D
RNA polymerase	1/31	0.714042	0.844696	0.809241	0.272564	POLR2A
Basal cell carcinoma	2/63	0.717652	0.84537	0.795695	0.263988	APC2;CTNNB1
IL-17 signaling pathway	3/94	0.724029	0.847526	0.799827	0.258283	HSP90AA1;HSP90B1;MAPK3
NOD-like receptor signaling pathway	6/181	0.72558	0.847526	0.83133	0.266678	HSP90AA1;VDAC2;MFN2;VDAC1;PKN1;MAPK3
Base excision repair	1/33	0.736248	0.85282	0.758584	0.23227	PARP1
SNARE interactions in vesicular transport	1/33	0.736248	0.85282	0.758584	0.23227	STX7
Adipocytokine signaling pathway	2/69	0.763256	0.876752	0.724212	0.195654	ACSBG1;ACSL3
FoxO signaling pathway	4/131	0.76612	0.876752	0.763669	0.203455	MAP2K1;USP7;AGAP2;MAPK3
Mucin type O-glycan biosynthesis	1/36	0.76637	0.876752	0.693454	0.184522	GALNT16
Melanoma	2/72	0.783566	0.892751	0.693065	0.169039	MAP2K1;MAPK3
Pancreatic cancer	2/76	0.808255	0.917122	0.655465	0.139534	MAP2K1;MAPK3
Tryptophan metabolism	1/42	0.816696	0.922933	0.591788	0.11983	ALDH2
Fat digestion and absorption	1/43	0.823961	0.927373	0.577667	0.111855	GOT2
ABC transporters	1/45	0.837639	0.935196	0.551352	0.0976818	ABCA2
Basal transcription factors	1/45	0.837639	0.935196	0.551352	0.0976818	GTF2I
Nucleotide excision repair	1/47	0.850256	0.941718	0.527325	0.0855415	DDB1
Other types of O-glycan biosynthesis	1/47	0.850256	0.941718	0.527325	0.0855415	GALNT16
Valine, leucine and isoleucine degradation	1/48	0.856192	0.94453	0.516079	0.0801265	ALDH2
Malaria	1/50	0.867369	0.949325	0.494963	0.0704286	LRP1
N-Glycan biosynthesis	1/50	0.867369	0.949325	0.494963	0.0704286	GANAB
Neuroactive ligand-receptor interaction	10/341	0.871201	0.94978	0.730259	0.10069	C3;GRIA1;ADCYAP1;GABBR1;THRA;PMCH;AVP;AGT;NTSR2;GRIN1
Small cell lung cancer	2/92	0.883653	0.959592	0.538488	0.066606	COL4A2;LAMB2
Purine metabolism	3/129	0.88935	0.962021	0.576595	0.067614	PKM;NME7;PAPSS1
Pyrimidine metabolism	1/56	0.895957	0.965411	0.440829	0.0484307	NME7
Arachidonic acid metabolism	1/61	0.915018	0.978365	0.403987	0.0358789	GPX1
Steroid hormone biosynthesis	1/61	0.915018	0.978365	0.403987	0.0358789	COMT
NF-kappa B signaling pathway	2/104	0.921056	0.981048	0.474838	0.039048	PARP1;PLCG1
Drug metabolism	2/108	0.930775	0.987616	0.456824	0.0327715	GSTA4;NME7
Retinol metabolism	1/68	0.935989	0.989373	0.361647	0.0239235	RETSAT
RIG-I-like receptor signaling pathway	1/70	0.940969	0.990477	0.351128	0.0213645	OTUD5
Non-alcoholic fatty liver disease	3/155	0.947564	0.990477	0.477316	0.0257085	UQCRC1;NDUFS2;ATF4
p53 signaling pathway	1/73	0.947722	0.990477	0.336445	0.018065	ADGRB1
Metabolism of xenobiotics by cytochrome P450	1/76	0.953704	0.992995	0.322937	0.0153078	GSTA4
Peroxisome	1/82	0.963694	0.999653	0.298922	0.0110545	ACSL3
Complement and coagulation cascades	1/85	0.96785	0.999914	0.288201	0.00941782	C3
Measles	2/139	0.975695	0.999914	0.352881	0.00868285	STAT5B;RACK1
Staphylococcus aureus infection	1/95	0.978564	0.999914	0.257406	0.00557769	C3
Hematopoietic cell lineage	1/99	0.981774	0.999914	0.246848	0.00454064	CSF1R
Viral protein interaction with cytokine and cytokine receptor	1/100	0.982498	0.999914	0.244342	0.00431434	CSF1R
JAK-STAT signaling pathway	2/162	0.989103	0.999914	0.30179	0.00330676	STAT5B;GFAP
Systemic lupus erythematosus	1/135	0.995771	0.999914	0.180191	0.000763621	C3
Olfactory transduction	7/440	0.99877	0.999914	0.387166	0.000476642	CAMK2B;GRK2;CAMK2A;CALM3;PRKACB;CALM2;CAMK2G
Herpes simplex virus 1 infection	7/498	0.999767	0.999914	0.340377	7.91936e-05	C3;CD74;ZFP57;SRSF4;SRSF5;CALR;NECTIN1
Cytokine-cytokine receptor interaction	2/295	0.999914	0.999914	0.163649	1.40561e-05	CSF1R;GDF1
1The functional enrichment analysis was performed per tissue based on KEGG human pathways (updated in 2021).

## Sheet: Medulla_oblongata
Supplementary Table 4G. Pathway enrichment analysis of the top 1000 genes most expressed in the goat medulla oblongata.
Term	Overlap	P-value	q-value	Odds ratio	Combined score	Gene symbols
Pathways of neurodegeneration	54/475	1.0674e-12	2.37993e-10	3.36949	92.8827	APP;TUBA1B;UCHL1;TUBA1A;PSMD4;TUBB3;KIF5C;PSMD2;CAPN2;PSMD1;NEFL;NEFM;APC2;GPR37;GPX1;TUBB;ATXN2L;TUBB2B;TUBB2A;CAT;UQCRC1;VDAC2;NDUFS2;VDAC1;MAPT;SQSTM1;SLC25A4;ATF4;SLC25A6;GRIA1;VCP;DCTN2;PPP3R1;ATP5F1B;UBB;UBC;MFN2;PLCG1;MAP2K7;CAMK2G;DNAI1;MAPK3;CSNK1A1;FUS;TUBB4B;TUBB4A;PINK1;PSMC3;APC;PSMC1;CTNNB1;CALM3;UBA1;CALM2
Parkinson disease	37/249	1.71218e-12	2.37993e-10	4.52821	122.684	GNAI2;TUBA1B;UCHL1;TUBA1A;ATP5F1B;PSMD4;UBB;KIF5C;TUBB3;PSMD2;UBC;PSMD1;MFN2;PLCG1;PRKACB;CAMK2G;GPR37;TUBB;TUBB4B;TUBB4A;TUBB2B;PINK1;TUBB2A;PSMC3;PSMC1;UQCRC1;GNAS;VDAC2;NDUFS2;VDAC1;CALM3;UBA1;MAPT;CALM2;SLC25A4;ATF4;SLC25A6
Synaptic vesicle cycle	20/78	9.68182e-12	8.97182e-10	8.81471	223.548	ATP6V1A;SNAP25;RAB3A;STXBP1;CLTC;CLTB;CACNA1A;SLC1A3;AP2A1;SLC6A11;AP2B1;SLC6A1;AP2A2;DNM1;DNM2;ATP6V1B2;ATP6V1E1;ATP6V0D1;AP2M1;ATP6V0A1
Endocrine and other factor-regulated calcium reabsorption	14/53	8.32433e-09	5.23071e-07	9.11254	169.53	CLTC;CLTB;AP2A1;ATP1A2;ATP1B2;ATP1A1;AP2B1;ATP1B1;AP2A2;DNM1;DNM2;GNAS;PRKACB;AP2M1
Huntington disease	35/306	9.40776e-09	5.23071e-07	3.3314	61.57	GRIA1;DCTN2;HDAC1;CLTC;CLTB;SLC1A3;AP2A1;AP2A2;TUBA1B;TUBA1A;ATP5F1B;PSMD4;POLR2A;KIF5C;TUBB3;PSMD2;PSMD1;MAP2K7;DNAI1;AP2M1;GPX1;TUBB;AP2B1;TUBB4B;TUBB4A;TUBB2B;TUBB2A;PSMC3;PSMC1;UQCRC1;VDAC2;NDUFS2;VDAC1;SLC25A4;SLC25A6
Alzheimer disease	39/369	1.24776e-08	5.78128e-07	3.05559	55.6097	APP;LRP1;RTN4;NCSTN;PPP3R1;TUBA1B;TUBA1A;ATP5F1B;PSMD4;KIF5C;TUBB3;PSMD2;CAPN2;PSMD1;APOE;APBB1;MAP2K7;MAPK3;APC2;CSNK1A1;TUBB;TUBB4B;TUBB4A;TUBB2B;TUBB2A;PSMC3;APC;PSMC1;UQCRC1;VDAC2;CTNNB1;NDUFS2;VDAC1;CALM3;MAPT;CALM2;SLC25A4;ATF4;SLC25A6
Phagosome	23/152	1.96951e-08	7.82178e-07	4.55904	80.8906	ATP6V1A;DYNC1I2;DYNC1H1;TUBB;STX7;TUBB4B;TUBB4A;ACTG1;C3;TUBA1B;TUBB2B;TUBA1A;TUBB2A;LAMP1;TUBB3;HGS;LAMP2;CANX;ATP6V1B2;CALR;ATP6V1E1;ATP6V0D1;ATP6V0A1
Bacterial invasion of epithelial cells	16/77	3.03648e-08	1.02851e-06	6.66835	115.429	ACTR2;CAV2;SEPTIN2;CAV1;CLTC;CLTB;SEPTIN9;DNM1;PTK2;ACTG1;DNM2;SEPTIN8;ELMO1;CTNNA1;ELMO2;CTNNB1
Salmonella infection	30/249	3.32971e-08	1.02851e-06	3.51925	60.5938	DYNC1I2;AHNAK;DCTN2;ACTG1;HSP90B1;TUBA1B;TUBA1A;KIF5C;TUBB3;RPS3;FLNA;FLNC;MAP2K7;MAPK3;DYNC1H1;ACTR2;JUN;HSP90AA1;TUBB;FOS;TUBB4B;TUBB4A;DNM2;TUBB2B;TUBB2A;ELMO1;CTNNB1;ELMO2;PLEKHM2;PKN1
Endocytosis	28/252	5.15899e-07	1.4342e-05	3.20182	46.3539	SH3GL3;CLTC;CLTB;AP2A1;AP2A2;PLD2;SNX1;KIF5C;MVB12B;VPS35;PIP5K1C;EPS15;AP2M1;SH3GLB2;ACTR2;IQSEC1;CAV2;CAV1;AP2B1;DNM1;EPN1;DNM2;ACAP3;BIN1;HGS;DNAJC6;CHMP4B;FGFR2
Dopaminergic synapse	19/132	7.35715e-07	1.85935e-05	4.28011	60.4455	GRIA1;CACNA1A;FOS;PPP2R5C;COMT;GNAI2;GNAO1;PPP2CA;GNG2;CALY;PPP2R2C;KIF5C;GNB2;GNAS;CALM3;PRKACB;CALM2;CAMK2G;ATF4
Prion disease	29/273	8.29385e-07	1.92141e-05	3.04525	42.6414	NOTCH1;PPP3R1;TUBA1B;TUBA1A;ATP5F1B;PSMD4;KIF5C;TUBB3;PSMD2;PSMD1;NCAM1;PRKACB;MAPK3;CAV2;TUBB;CAV1;TUBB4B;TUBB4A;TUBB2B;TUBB2A;PSMC3;PSMC1;UQCRC1;VDAC2;NDUFS2;VDAC1;SLC25A4;ATF4;SLC25A6
Amyotrophic lateral sclerosis	34/364	1.90068e-06	4.06453e-05	2.64575	34.8533	GRIA1;VCP;DCTN2;ACTG1;PPP3R1;TUBA1B;TUBA1A;ATP5F1B;PSMD4;KIF5C;TUBB3;PSMD2;PSMD1;NEFL;NEFM;DNAI1;GPX1;FUS;TUBB;TUBB4B;TUBB4A;ATXN2L;TUBB2B;PINK1;TUBB2A;PSMC3;PSMC1;HNRNPA2B1;CAT;UQCRC1;NDUFS2;VDAC1;SQSTM1;ATF4
Vibrio cholerae infection	11/50	2.42624e-06	4.81783e-05	7.13155	92.205	ATP6V1A;SLC12A2;TJP1;ATP6V1B2;GNAS;PLCG1;ATP6V1E1;ATP6V0D1;PRKACB;ACTG1;ATP6V0A1
Coronavirus disease	25/232	3.62791e-06	6.72373e-05	3.08384	38.6309	RPL32;RPL31;RPL8;RPL10A;C3;RPS16;RPS3;RPLP2;RPL37;PLCG1;RPL15;RPS11;MAPK3;JUN;RPS9;VWF;RPS5;RPL22;RPS3A;FOS;RPS28;RPL27A;RPL27;RPL26;RPS24
Thyroid hormone signaling pathway	17/121	3.91955e-06	6.81021e-05	4.15188	51.689	NOTCH3;NOTCH1;THRA;HDAC1;ATP1A2;ATP1B2;ATP1A1;ATP1B1;ACTG1;KAT2B;NCOR1;RCAN2;CTNNB1;PLCG1;PRKACB;PFKM;MAPK3
Gap junction	14/88	6.39398e-06	0.00010456	4.79379	57.3345	TUBB;TUBB4B;TUBB4A;GNAI2;TJP1;GJA1;TUBA1B;TUBB2B;TUBA1A;TUBB2A;TUBB3;GNAS;PRKACB;MAPK3
Ribosome	19/158	1.10857e-05	0.000171212	3.47478	39.6468	RPS9;RPL32;RPL31;RPS5;RPL22;RPS3A;RPL10A;RPL8;RPS28;RPS16;RPL27A;RPS3;RPLP2;RPL27;RPL37;RPL26;RPL15;RPS11;RPS24
Human papillomavirus infection	30/331	1.36521e-05	0.000199752	2.54947	28.5582	ATP6V1A;NOTCH3;NOTCH1;ITGB4;HDAC1;UBR4;PPP2CA;SLC9A3R1;ATP6V1E1;PRKACB;ATP6V0A1;MAPK3;APC2;VWF;CSNK1A1;LAMB2;SCRIB;PPP2R5C;PTK2;DLG2;PKM;APC;PPP2R2C;PSMC1;COL6A2;GNAS;ATP6V1B2;CTNNB1;ATP6V0D1;LLGL1
Shigellosis	24/246	2.99722e-05	0.00041564	2.75458	28.6896	ACTR2;JUN;SEPTIN2;FBXW11;CALCOCO2;SEPTIN9;PTK2;SEPTIN7;SEPTIN8;ACTG1;HK1;C3;CAPNS1;UBB;UBC;CAPN2;ELMO1;ELMO2;VDAC1;PLCG1;ARHGEF2;TLN1;SQSTM1;MAPK3
Gastric acid secretion	12/76	3.13973e-05	0.00041564	4.74093	49.1577	CA2;GNAS;ATP1A2;CALM3;ATP1B2;ATP1A1;ATP1B1;PRKACB;CAMK2G;CALM2;ACTG1;GNAI2
Amphetamine addiction	11/69	6.0908e-05	0.000769655	4.7906	46.4983	GRIA1;PPP3R1;JUN;HDAC1;GNAS;CALM3;FOS;PRKACB;CAMK2G;CALM2;ATF4
Adrenergic signaling in cardiomyocytes	17/150	6.78131e-05	0.000819654	3.24166	31.1159	ATP1A2;ATP1B2;PPP2R5C;ATP1A1;ATP1B1;AGT;GNAI2;PPP2CA;PPP2R2C;GNAS;CALM3;PRKACB;CALM2;CAMK2G;RAPGEF3;ATF4;MAPK3
Pathogenic Escherichia coli infection	20/197	7.77571e-05	0.000900686	2.87051	27.1605	ACTR2;JUN;TUBB;FOS;TUBB4B;TUBB4A;ACTG1;TJP1;SLC9A3R1;TUBA1B;TUBB2B;TUBA1A;TUBB2A;TUBB3;RPS3;MYH14;MYH9;TMBIM6;ARHGEF2;MAPK3
Fluid shear stress and atherosclerosis	16/139	9.13672e-05	0.00101173	3.29637	30.6583	JUN;HSP90AA1;CAV2;CAV1;PLAT;FOS;PTK2;ACTG1;HSP90B1;GSTA4;CTNNB1;CALM3;ARHGEF2;MAP2K7;SQSTM1;CALM2
Tight junction	18/169	9.46221e-05	0.00101173	3.02436	28.0226	ACTR2;JUN;SCRIB;ACTG1;PPP2CA;TJP1;SLC9A3R1;TUBA1B;DLG2;TUBA1A;PPP2R2C;MYH14;MYH9;ARHGEF2;MAP2K7;PRKACB;LLGL1;JAM3
Pentose phosphate pathway	7/30	0.00011436	0.00117748	7.66135	69.5356	GPI;G6PD;TALDO1;ALDOC;ALDOA;TKT;PFKM
Proximal tubule bicarbonate reclamation	6/23	0.000183736	0.00182424	8.87573	76.3491	CA2;ATP1A2;ATP1A1;ATP1B2;ATP1B1;SLC4A4
Long-term potentiation	10/67	0.000229524	0.00220026	4.4259	37.0868	GRIA1;PPP3R1;RPS6KA2;CALM3;PRKACB;CAMK2G;CALM2;RAPGEF3;ATF4;MAPK3
Mitophagy	10/68	0.000259956	0.00240893	4.34936	35.904	FIS1;JUN;PINK1;MRAS;UBB;CALCOCO2;UBC;MFN2;SQSTM1;ATF4
cAMP signaling pathway	20/216	0.000271323	0.00243315	2.58966	21.2668	GRIA1;JUN;GABBR1;ATP1A2;FOS;ATP1B2;ATP1A1;ATP1B1;GNAI2;PLD2;GNAS;PDE4B;CALM3;SOX9;PRKACB;CALM2;CAMK2G;RAPGEF3;HCN2;MAPK3
RNA transport	18/186	0.000316052	0.00272824	2.7159	21.8891	EIF4A2;EIF4A1;EIF5B;UPF1;FUS;EIF1;EEF1A1;PNN;FXR2;EIF5;DDX39B;EEF1A2;ACIN1;PABPC1;EIF4G3;EIF4G2;EIF3A;EIF4G1
Epithelial cell signaling in Helicobacter pylori infection	10/70	0.000331012	0.00272824	4.20395	33.6877	ATP6V1A;TJP1;JUN;PTPRZ1;ATP6V1B2;PLCG1;ATP6V1E1;ATP6V0D1;ATP6V0A1;JAM3
Viral carcinogenesis	19/203	0.00033367	0.00272824	2.61878	20.9643	HDAC5;JUN;USP7;GSN;YWHAB;HDAC1;UBR4;SCRIB;C3;DDB1;KAT2B;PKM;PSMC1;ATP6V0D1;PRKACB;YWHAG;ATF4;YWHAH;MAPK3
Circadian entrainment	12/97	0.000345501	0.00274427	3.56573	28.4207	GRIA1;GNAO1;GNG2;GNB2;GNAS;CALM3;FOS;PRKACB;CALM2;CAMK2G;GNAI2;MAPK3
Glutamatergic synapse	13/114	0.000445219	0.00343808	3.25251	25.0994	GRIA1;CACNA1A;SLC1A3;PLD2;GNAI2;GNAO1;PPP3R1;GNG2;GNB2;GNAS;PRKACB;SHANK1;MAPK3
Collecting duct acid secretion	6/27	0.000472418	0.00354952	7.18362	55.0096	ATP6V1A;CA2;ATP6V1B2;ATP6V1E1;ATP6V0D1;ATP6V0A1
Hippo signaling pathway	16/163	0.000570629	0.00414927	2.75472	20.5744	APC2;FBXW11;YWHAB;SCRIB;ACTG1;NKD2;PPP2CA;DLG2;APC;PPP2R2C;TP53BP2;CTNNA1;CTNNB1;LLGL1;YWHAG;YWHAH
Thyroid hormone synthesis	10/75	0.000582091	0.00414927	3.87955	28.8983	GPX1;CANX;GNAS;ATP1A2;ATP1B2;ATP1A1;ATP1B1;PRKACB;ATF4;HSP90B1
Spliceosome	15/150	0.000690917	0.00480187	2.81015	20.4509	DDX5;SF3B2;SF3A1;FUS;HNRNPU;PRPF8;HNRNPM;DDX39B;PUF60;PCBP1;ACIN1;SRSF4;SRSF5;SNRNP200;SF3B1
Estrogen signaling pathway	14/137	0.000831469	0.00563777	2.87669	20.4024	JUN;HSP90AA1;GABBR1;FOS;HSP90B1;GNAI2;GNAO1;GNAS;CALM3;FKBP4;PRKACB;CALM2;ATF4;MAPK3
Glycolysis / Gluconeogenesis	9/67	0.00102665	0.00679542	3.90928	26.9016	GPI;PKM;ALDH2;PGK1;ALDOC;ALDOA;ALDH7A1;PFKM;HK1
Fc gamma R-mediated phagocytosis	11/97	0.00125503	0.00798703	3.22615	21.5526	ACTR2;MARCKSL1;MARCKS;GSN;BIN1;INPPL1;PIP5K1C;PLCG1;PLD2;DNM2;MAPK3
Spinocerebellar ataxia	14/143	0.00126413	0.00798703	2.74203	18.2986	GRIA1;CACNA1A;ATXN2L;PSMD4;PSMC3;PSMD2;PSMC1;PSMD1;VDAC2;VDAC1;ATXN10;CIC;SLC25A4;SLC25A6
Lysosome	13/128	0.00133178	0.00807765	2.85446	18.9001	ABCA2;SORT1;CLTC;CLTB;AP3D1;LAPTM5;LAMP1;SMPD1;LAMP2;PSAP;ATP6V0D1;ARSB;ATP6V0A1
Aldosterone synthesis and secretion	11/98	0.00136565	0.00807765	3.18891	21.0344	GNAS;CALM3;ATP1A2;ATP1B2;ATP1A1;ATP1B1;PRKACB;CALM2;CAMK2G;AGT;ATF4
mRNA surveillance pathway	11/98	0.00136565	0.00807765	3.18891	21.0344	PPP2CA;PNN;UPF1;DDX39B;PABPN1;PPP2R2C;FUS;ACIN1;PPP2R5C;PABPC1;SMG5
Oocyte meiosis	13/129	0.00143014	0.00828288	2.8297	18.5345	FBXW11;YWHAB;PPP2R5C;PPP2CA;PPP3R1;RPS6KA2;CALM3;PRKACB;CALM2;CAMK2G;YWHAG;YWHAH;MAPK3
Insulin secretion	10/86	0.00170339	0.00966413	3.31614	21.1408	SNAP25;RAB3A;GNAS;ATP1A2;ATP1B2;ATP1A1;ATP1B1;PRKACB;CAMK2G;ATF4
Chagas disease	11/102	0.00189103	0.0105141	3.0481	19.1135	C3;GNAO1;PPP2CA;JUN;PPP2R2C;IFNGR1;GNAS;CALR;FOS;GNAI2;MAPK3
Long-term depression	8/60	0.00202733	0.010744	3.872	24.0104	GRIA1;PPP2CA;GNAO1;GNAZ;GNAS;CACNA1A;GNAI2;MAPK3
Focal adhesion	17/201	0.00204478	0.010744	2.3369	14.4712	JUN;VWF;CAV2;ITGB4;LAMB2;CAV1;PTK2;ACTG1;COL6A2;ZYX;CAPN2;FLNA;CTNNB1;PIP5K1C;FLNC;TLN1;MAPK3
cGMP-PKG signaling pathway	15/167	0.00204833	0.010744	2.49364	15.4375	ATP1A2;ATP1B2;ATP1A1;ATP1B1;GNAI2;PPP3R1;VDAC2;VDAC1;CALM3;CALM2;SLC25A4;GTF2I;ATF4;SLC25A6;MAPK3
PPAR signaling pathway	9/74	0.00209114	0.0107655	3.48701	21.515	CYP27A1;HMGCS1;ACSL1;UBC;SCD5;DBI;ACSBG1;ACSL3;PLTP
GABAergic synapse	10/89	0.00220709	0.0111558	3.18971	19.5085	GNAO1;GABBR1;GNG2;GNB2;CACNA1A;SLC6A11;SLC6A1;PRKACB;GNAI2;TRAK2
Yersinia infection	13/137	0.00245537	0.0121892	2.64603	15.9013	ACTR2;JUN;FOS;PTK2;ACTG1;RPS6KA2;ELMO1;ELMO2;PIP5K1C;PLCG1;PKN1;MAP2K7;MAPK3
Protein processing in endoplasmic reticulum	15/171	0.00257783	0.0125726	2.42919	14.4799	VCP;HSP90AA1;PRKCSH;AMFR;RRBP1;HSP90B1;GANAB;OS9;CANX;CAPN2;CALR;SEC62;MAP2K7;CRYAB;ATF4
Glucagon signaling pathway	11/107	0.00276775	0.0132661	2.88859	17.013	PYGB;PPP3R1;PKM;GNAS;CALM3;PYGM;PRKACB;CALM2;CAMK2G;PFKM;ATF4
Cholesterol metabolism	7/50	0.00288092	0.0135745	4.09366	23.9465	CYP27A1;LRP1;SORT1;VDAC2;VDAC1;APOE;PLTP
GnRH signaling pathway	10/93	0.00305796	0.0139363	3.03535	17.5747	JUN;GNAS;CALM3;MAP2K7;PRKACB;CAMK2G;CALM2;ATF4;PLD2;MAPK3
Salivary secretion	10/93	0.00305796	0.0139363	3.03535	17.5747	CST3;SLC12A2;GNAS;ATP1A2;CALM3;ATP1B2;ATP1A1;ATP1B1;PRKACB;CALM2
HIF-1 signaling pathway	11/109	0.00319924	0.014345	2.82934	16.2541	TF;PFKFB3;IFNGR1;PGK1;ALDOC;PLCG1;ALDOA;CAMK2G;PFKM;HK1;MAPK3
Kaposi sarcoma-associated herpesvirus infection	16/193	0.00332943	0.0146918	2.28422	13.0314	JUN;IFNGR1;FOS;C3;PREX1;PPP3R1;GNG2;UBB;GNB2;UBC;CTNNB1;CALM3;PLCG1;MAP2K7;CALM2;MAPK3
Necroptosis	14/159	0.00340906	0.0148081	2.43742	13.8478	PYGB;HSP90AA1;PARP1;IFNGR1;PYGM;SMPD1;CAPN2;CHMP4B;VDAC2;VDAC1;SQSTM1;SLC25A4;CAMK2G;SLC25A6
Legionellosis	7/57	0.00605143	0.0258815	3.51927	17.9745	EEF1A1;EEF1G;C3;CLK1;VCP;EEF1A2;HSPD1
Neurotrophin signaling pathway	11/119	0.00623301	0.0262542	2.56602	13.03	JUN;SORT1;ARHGDIA;RPS6KA2;CALM3;PLCG1;MAP2K7;CALM2;CAMK2G;ATF4;MAPK3
Steroid biosynthesis	4/20	0.006453	0.0264696	6.27089	31.6254	CYP51A1;SC5D;MSMO1;FDFT1
Vasopressin-regulated water reabsorption	6/44	0.00647459	0.0264696	3.96638	19.99	DYNC1I2;DYNC1H1;DCTN2;ARHGDIA;GNAS;PRKACB
Cellular senescence	13/156	0.00738496	0.0295984	2.29218	11.2507	FBXW11;ZFP36L1;PPP3R1;MRAS;CAPN2;VDAC2;VDAC1;CALM3;SQSTM1;CALM2;SLC25A4;SLC25A6;MAPK3
Rap1 signaling pathway	16/210	0.00745284	0.0295984	2.0822	10.201	CSF1R;RAP1GAP;GNAI2;ACTG1;GNAO1;MRAS;GNAS;CTNNB1;CALM3;EVL;PLCG1;TLN1;CALM2;RAPGEF3;FGFR2;MAPK3
Fructose and mannose metabolism	5/33	0.00809786	0.0313965	4.48226	21.5873	PFKFB3;ALDOC;ALDOA;PFKM;HK1
Human immunodeficiency virus 1 infection	16/212	0.00813147	0.0313965	2.06074	9.9163	JUN;FBXW11;FOS;PTK2;GNAI2;DDB1;GNAO1;PPP3R1;GNG2;GNB2;CALM3;PLCG1;CALR;MAP2K7;CALM2;MAPK3
Morphine addiction	9/91	0.00834253	0.0317702	2.76164	13.2183	GNAO1;GABBR1;GNG2;GNB2;PDE4B;GNAS;CACNA1A;PRKACB;GNAI2
Leishmaniasis	8/77	0.00944006	0.035464	2.91544	13.5941	EEF1A1;C3;JUN;MARCKSL1;IFNGR1;EEF1A2;FOS;MAPK3
Tuberculosis	14/180	0.00998754	0.0370205	2.12673	9.7966	CD74;IFNGR1;LSP1;HSPD1;C3;PPP3R1;LAMP1;LAMP2;CALM3;ATP6V0D1;CALM2;CAMK2G;ATP6V0A1;MAPK3
MAPK signaling pathway	20/294	0.0102358	0.0374416	1.84487	8.45292	CSF1R;JUN;CACNA1A;HSPB1;FOS;MAPK8IP2;MAPK8IP3;MAPK8IP1;PPP3R1;MRAS;RPS6KA2;STMN1;FLNA;MAPT;FLNC;MAP2K7;PRKACB;FGFR2;ATF4;MAPK3
Axon guidance	14/182	0.0109394	0.0394957	2.10119	9.48767	SEMA4D;UNC5B;PTK2;RGMA;GNAI2;PPP3R1;DPYSL5;DPYSL2;PLXNB3;PLXNB1;PLCG1;NEO1;CAMK2G;MAPK3
Relaxin signaling pathway	11/129	0.0111679	0.0398034	2.34733	10.5506	GNAO1;JUN;GNG2;GNB2;GNAS;FOS;MAP2K7;PRKACB;ATF4;GNAI2;MAPK3
Cholinergic synapse	10/113	0.0118927	0.041327	2.44341	10.8288	GNAO1;GNG2;GNB2;CACNA1A;FOS;PRKACB;CAMK2G;ATF4;GNAI2;MAPK3
Serotonergic synapse	10/113	0.0118927	0.041327	2.44341	10.8288	GNAO1;APP;GNG2;GNB2;GNAS;CACNA1A;PRKACB;RAPGEF3;GNAI2;MAPK3
Phosphatidylinositol signaling system	9/97	0.0124323	0.042669	2.57254	11.2869	INPP5A;INPP5F;INPPL1;PI4KA;PIP4K2A;CALM3;PIP5K1C;PLCG1;CALM2
Aldosterone-regulated sodium reabsorption	5/37	0.0131153	0.0438655	3.92116	16.9942	ATP1A2;ATP1A1;ATP1B2;ATP1B1;MAPK3
Choline metabolism in cancer	9/98	0.0132377	0.0438655	2.5435	10.9999	JUN;SLC44A1;SLC44A2;PIP5K1C;PLCG1;FOS;GPCPD1;PLD2;MAPK3
Proteoglycans in cancer	15/205	0.0132543	0.0438655	1.99094	8.60768	DDX5;CAV2;CAV1;ANK3;PTK2;ACTG1;MRAS;TIMP3;FLNA;CTNNB1;PLCG1;FLNC;PRKACB;CAMK2G;MAPK3
Pathways in cancer	31/531	0.0145243	0.0475029	1.57139	6.65003	CSF1R;NOTCH3;NOTCH1;HDAC1;EPAS1;HSP90B1;GNAI2;PLD2;GNG2;CTNNA1;PLCG1;PRKACB;CAMK2G;MAPK3;APC2;JUN;HSP90AA1;JUP;IFNGR1;LAMB2;FOS;AGT;PTK2;APC;GSTA4;GNB2;GNAS;CTNNB1;CALM3;CALM2;FGFR2
Melanogenesis	9/101	0.015886	0.0513525	2.46018	10.1908	GNAO1;GNAS;CTNNB1;CALM3;PRKACB;CALM2;CAMK2G;GNAI2;MAPK3
Oxytocin signaling pathway	12/154	0.0161034	0.0514568	2.12806	8.78618	GNAO1;PPP3R1;JUN;GNAS;CALM3;FOS;PRKACB;CALM2;CAMK2G;ACTG1;GNAI2;MAPK3
Renin secretion	7/69	0.0166595	0.0522558	2.83634	11.6142	PPP3R1;GNAS;CALM3;PRKACB;CALM2;AGT;GNAI2
Apelin signaling pathway	11/137	0.0169173	0.0522558	2.19738	8.96402	NOTCH3;HDAC5;MRAS;GNG2;GNB2;PLAT;CALM3;PRKACB;CALM2;GNAI2;MAPK3
Insulin signaling pathway	11/137	0.0169173	0.0522558	2.19738	8.96402	PYGB;INPP5A;PRKAR1A;INPPL1;FLOT1;CALM3;PYGM;PRKACB;CALM2;HK1;MAPK3
Ferroptosis	5/41	0.0198953	0.0607789	3.48475	13.6507	TF;ACSL1;PCBP1;VDAC2;ACSL3
Parathyroid hormone synthesis, secretion and action	9/106	0.0211335	0.06386	2.33276	8.99719	SLC9A3R1;GNAS;PDE4B;FOS;PRKACB;ATF4;PLD2;GNAI2;MAPK3
Inositol phosphate metabolism	7/73	0.0220836	0.0660135	2.66389	10.1572	INPP5A;INPP5F;INPPL1;PI4KA;PIP4K2A;PIP5K1C;PLCG1
Bile secretion	8/90	0.0226022	0.0668448	2.45157	9.29074	CA2;GNAS;ATP1A2;ATP1B2;ATP1A1;ATP1B1;SLC4A4;PRKACB
Fatty acid degradation	5/43	0.0240105	0.0702622	3.301	12.3103	ALDH2;ACSL1;ACSBG1;ACSL3;ALDH7A1
Th1 and Th2 cell differentiation	8/92	0.0254086	0.0731531	2.39295	8.78851	NOTCH3;PPP3R1;JUN;NOTCH1;IFNGR1;FOS;PLCG1;MAPK3
Notch signaling pathway	6/59	0.0255246	0.0731531	2.8416	10.4233	NCOR2;KAT2B;NOTCH3;NCSTN;NOTCH1;HDAC1
Pertussis	7/76	0.0268779	0.0754979	2.54767	9.21351	C3;JUN;CALM3;FOS;CALM2;GNAI2;MAPK3
Citrate cycle (TCA cycle)	4/30	0.0269758	0.0754979	3.857	13.9346	ACLY;MDH2;OGDH;ACO2
Wnt signaling pathway	12/166	0.0271575	0.0754979	1.961	7.07158	APC2;PPP3R1;JUN;APC;FBXW11;DAAM2;CSNK1A1;CTNND2;CTNNB1;PRKACB;CAMK2G;NKD2
Phospholipase D signaling pathway	11/148	0.0280994	0.0773429	2.01978	7.21468	MRAS;GNAS;PIP5K1C;PLCG1;DNM1;RAPGEF3;AGT;PLD2;DNM2;AGPAT4;MAPK3
Fatty acid biosynthesis	3/18	0.0301289	0.0821159	5.01043	17.5479	ACSL1;ACSBG1;ACSL3
Proteasome	5/46	0.031147	0.0840667	3.05898	10.6117	PSMD4;PSMC3;PSMD2;PSMC1;PSMD1
Carbohydrate digestion and absorption	5/47	0.0337909	0.0903256	2.98599	10.1153	ATP1A2;ATP1A1;ATP1B2;ATP1B1;HK1
Lipid and atherosclerosis	14/215	0.0390767	0.101638	1.75318	5.68421	JUN;HSP90AA1;FOS;PTK2;HSP90B1;HSPD1;PPP3R1;CALM3;PLCG1;MAP2K7;CALM2;CAMK2G;ATF4;MAPK3
Cocaine addiction	5/49	0.0394852	0.101638	2.84997	9.21062	JUN;GNAS;PRKACB;ATF4;GNAI2
Ether lipid metabolism	5/49	0.0394852	0.101638	2.84997	9.21062	UGT8;ENPP2;PAFAH1B2;PLD3;PLD2
Sphingolipid metabolism	5/49	0.0394852	0.101638	2.84997	9.21062	UGT8;SMPD1;PSAP;CERS1;CERS2
Sphingolipid signaling pathway	9/119	0.0403935	0.103022	2.05567	6.59682	PPP2CA;PPP2R2C;SMPD1;PPP2R5C;CERS1;PLD2;CERS2;GNAI2;MAPK3
Arginine and proline metabolism	5/50	0.042538	0.107	2.78649	8.79795	GATM;ALDH2;LAP3;CKB;ALDH7A1
Regulation of actin cytoskeleton	14/218	0.0430617	0.107	1.72712	5.43202	APC2;ACTR2;GSN;ITGB4;PTK2;ACTG1;MRAS;APC;PIP4K2A;MYH14;MYH9;PIP5K1C;FGFR2;MAPK3
Pancreatic secretion	8/102	0.0431079	0.107	2.13726	6.71966	SLC12A2;CA2;GNAS;ATP1A2;ATP1B2;ATP1A1;ATP1B1;SLC4A4
Human T-cell leukemia virus 1 infection	14/219	0.0444515	0.109359	1.71861	5.35064	JUN;FOS;KAT2B;PPP3R1;CANX;VDAC2;VDAC1;CALR;TLN1;PRKACB;SLC25A4;ATF4;SLC25A6;MAPK3
Apoptosis	10/142	0.0479691	0.116977	1.90371	5.78194	JUN;TUBA1B;TUBA1A;PARP1;CAPN2;FOS;SPTAN1;ACTG1;ATF4;MAPK3
Starch and sucrose metabolism	4/36	0.0484719	0.117175	3.13283	9.48237	GPI;PYGB;PYGM;HK1
Central carbon metabolism in cancer	6/70	0.0523999	0.125579	2.35185	6.93525	G6PD;PKM;PFKM;FGFR2;HK1;MAPK3
Human cytomegalovirus infection	14/225	0.0534561	0.127015	1.66921	4.88895	PTK2;GNAI2;GNAO1;PPP3R1;GNG2;GNB2;GNAS;CTNNB1;CALM3;CALR;PRKACB;CALM2;ATF4;MAPK3
Adherens junction	6/71	0.055461	0.130662	2.31555	6.69673	TJP1;CTNNA1;CTNNB1;ACTG1;MAPK3;NECTIN1
Alcoholism	12/186	0.0563972	0.131751	1.73378	4.98521	GNAO1;HDAC5;GNG2;HDAC1;GNB2;GNAS;CALM3;PRKACB;CALM2;ATF4;GNAI2;MAPK3
PI3K-Akt signaling pathway	20/354	0.0569668	0.131973	1.50866	4.32275	CSF1R;HSP90AA1;VWF;ITGB4;YWHAB;LAMB2;PPP2R5C;PTK2;HSP90B1;PPP2CA;GNG2;PPP2R2C;GNB2;COL6A2;PKN1;FGFR2;YWHAG;ATF4;YWHAH;MAPK3
Cell adhesion molecules	10/148	0.0602214	0.13836	1.82037	5.11473	MAG;CADM3;CNTN1;CNTN2;NRXN2;NCAM1;NEO1;LRRC4B;JAM3;NECTIN1
Rheumatoid arthritis	7/93	0.0673448	0.153458	2.04224	5.50983	ATP6V1A;JUN;ATP6V1B2;FOS;ATP6V1E1;ATP6V0D1;ATP6V0A1
Endometrial cancer	5/58	0.071957	0.162634	2.3649	6.22369	APC2;APC;CTNNA1;CTNNB1;MAPK3
Leukocyte transendothelial migration	8/114	0.0731935	0.164095	1.89412	4.95246	CTNNA1;CTNNB1;PLCG1;PTK2;RAPGEF3;ACTG1;GNAI2;JAM3
Arrhythmogenic right ventricular cardiomyopathy	6/77	0.0760492	0.168248	2.1192	5.45986	GJA1;JUP;ITGB4;CTNNA1;CTNNB1;ACTG1
VEGF signaling pathway	5/59	0.0762563	0.168248	2.32099	5.97342	PPP3R1;HSPB1;PLCG1;PTK2;MAPK3
Cushing syndrome	10/155	0.0768844	0.168298	1.73185	4.44298	APC2;APC;GNAS;CTNNB1;PRKACB;CAMK2G;AGT;ATF4;GNAI2;MAPK3
Prostate cancer	7/97	0.080374	0.172555	1.95107	4.91877	HSP90AA1;CTNNB1;PLAT;FGFR2;ATF4;HSP90B1;MAPK3
Mineral absorption	5/60	0.0806913	0.172555	2.27867	5.73569	TF;ATP1A2;ATP1B2;ATP1A1;ATP1B1
Viral myocarditis	5/60	0.0806913	0.172555	2.27867	5.73569	CAV1;EIF4G3;EIF4G2;ACTG1;EIF4G1
Growth hormone synthesis, secretion and action	8/119	0.0887307	0.188299	1.80833	4.38004	GNAS;PLCG1;FOS;PRKACB;PTK2;ATF4;GNAI2;MAPK3
Epstein-Barr virus infection	12/202	0.0912385	0.191596	1.58645	3.79839	NCOR2;JUN;USP7;PSMD4;PSMC3;HDAC1;PSMD2;PSMC1;PSMD1;CALR;VIM;MAP2K7
Ubiquitin mediated proteolysis	9/140	0.091663	0.191596	1.72424	4.1203	DDB1;CUL7;UBB;FBXW11;UBC;HUWE1;UBE2O;UBA1;TRIP12
Type II diabetes mellitus	4/46	0.100018	0.2075	2.38568	5.4928	PKM;CACNA1A;HK1;MAPK3
Pyruvate metabolism	4/47	0.106179	0.217546	2.33007	5.2255	PKM;ALDH2;MDH2;ALDH7A1
C-type lectin receptor signaling pathway	7/104	0.106425	0.217546	1.80961	4.05409	PPP3R1;JUN;MRAS;CALM3;LSP1;CALM2;MAPK3
Glyoxylate and dicarboxylate metabolism	3/30	0.107211	0.217552	2.78183	6.21172	MDH2;CAT;ACO2
ErbB signaling pathway	6/85	0.109342	0.220269	1.9038	4.21364	JUN;PLCG1;MAP2K7;CAMK2G;PTK2;MAPK3
Colorectal cancer	6/86	0.113957	0.226092	1.87991	4.08304	APC2;JUN;APC;CTNNB1;FOS;MAPK3
Neutrophil extracellular trap formation	11/189	0.114013	0.226092	1.55121	3.36837	C3;HDAC5;VWF;HDAC1;VDAC2;VDAC1;PLCG1;SLC25A4;ACTG1;SLC25A6;MAPK3
Breast cancer	9/147	0.114673	0.226092	1.63618	3.54342	APC2;NOTCH3;JUN;NOTCH1;APC;CSNK1A1;CTNNB1;FOS;MAPK3
Osteoclast differentiation	8/127	0.117249	0.229396	1.68605	3.61398	CSF1R;PPP3R1;JUN;IFNGR1;FOS;MAP2K7;SQSTM1;MAPK3
Retrograde endocannabinoid signaling	9/148	0.118198	0.229396	1.62432	3.46856	GRIA1;GNAO1;GNG2;GNB2;CACNA1A;NDUFS2;PRKACB;GNAI2;MAPK3
Th17 cell differentiation	7/107	0.118824	0.229396	1.75505	3.73844	PPP3R1;JUN;HSP90AA1;IFNGR1;PLCG1;FOS;MAPK3
ECM-receptor interaction	6/88	0.123475	0.236732	1.83387	3.83592	VWF;ITGB4;SV2A;LAMB2;COL6A2;AGRN
PD-L1 expression and PD-1 checkpoint pathway in cancer	6/89	0.128376	0.244442	1.81168	3.71899	PPP3R1;JUN;IFNGR1;FOS;PLCG1;MAPK3
Calcium signaling pathway	13/240	0.13678	0.258653	1.43762	2.85997	CACNA1A;PPP3R1;GNAS;VDAC2;VDAC1;CALM3;PLCG1;PRKACB;CALM2;SLC25A4;CAMK2G;FGFR2;SLC25A6
Nitrogen metabolism	2/17	0.1377	0.258653	3.33594	6.61409	CA3;CA2
Oxidative phosphorylation	8/133	0.141485	0.262218	1.60462	3.13794	ATP6V1A;ATP5F1B;UQCRC1;ATP6V1B2;NDUFS2;ATP6V1E1;ATP6V0D1;ATP6V0A1
Vascular smooth muscle contraction	8/133	0.141485	0.262218	1.60462	3.13794	GNAS;MYH14;MYH9;CALM3;PRKACB;CALM2;AGT;MAPK3
Autophagy	8/137	0.158917	0.292576	1.55454	2.85937	PPP2CA;MRAS;LAMP1;TP53INP2;LAMP2;PRKACB;SQSTM1;MAPK3
Diabetic cardiomyopathy	11/203	0.161067	0.294584	1.43705	2.62395	G6PD;ATP5F1B;PARP1;UQCRC1;VDAC2;NDUFS2;VDAC1;SLC25A4;CAMK2G;AGT;SLC25A6
Glioma	5/75	0.162272	0.294848	1.78898	3.25323	CALM3;PLCG1;CAMK2G;CALM2;MAPK3
Hedgehog signaling pathway	4/56	0.16856	0.304285	1.92589	3.42897	FBXW11;CSNK1A1;MEGF8;PRKACB
Glutathione metabolism	4/57	0.176165	0.31442	1.88945	3.28072	G6PD;GPX1;GSTA4;LAP3
Inflammatory mediator regulation of TRP channels	6/98	0.176437	0.31442	1.63368	2.83409	GNAS;CALM3;PLCG1;PRKACB;CALM2;CAMK2G
Neomycin, kanamycin and gentamicin biosynthesis	1/5	0.178253	0.315633	6.25033	10.779	HK1
AMPK signaling pathway	7/120	0.1804	0.317413	1.55208	2.65806	PPP2CA;PFKFB3;CAB39;PPP2R2C;SCD5;PPP2R5C;PFKM
Longevity regulating pathway	6/102	0.199846	0.346007	1.56528	2.52043	HDAC1;EHMT2;CAT;PRKACB;CRYAB;ATF4
Hepatocellular carcinoma	9/168	0.200259	0.346007	1.41852	2.28118	APC2;APC;GSTA4;CSNK1A1;CTNNB1;PLCG1;SMARCA2;ACTG1;MAPK3
B cell receptor signaling pathway	5/81	0.201627	0.346007	1.64723	2.63777	PPP3R1;JUN;INPPL1;FOS;MAPK3
Platelet activation	7/124	0.20163	0.346007	1.49871	2.39991	VWF;GNAS;TLN1;PRKACB;ACTG1;GNAI2;MAPK3
Protein digestion and absorption	6/103	0.20587	0.350884	1.54906	2.44831	COL6A2;COL11A2;ATP1A2;ATP1B2;ATP1A1;ATP1B1
Histidine metabolism	2/22	0.206996	0.350884	2.5013	3.93969	ALDH2;ALDH7A1
T cell receptor signaling pathway	6/104	0.211958	0.355409	1.53318	2.37852	PPP3R1;JUN;PLCG1;FOS;MAP2K7;MAPK3
Chemical carcinogenesis	12/239	0.212222	0.355409	1.32528	2.05435	JUN;HSP90AA1;GSTA4;RPS6KA2;GNAS;CACNA1A;FOS;PRKACB;ATF4;GNAI2;HSP90B1;MAPK3
Gastric cancer	8/149	0.216671	0.36028	1.42134	2.17377	APC2;JUP;APC;CSNK1A1;CTNNA1;CTNNB1;FGFR2;MAPK3
Tryptophan metabolism	3/42	0.218915	0.36028	1.92468	2.92373	ALDH2;CAT;ALDH7A1
Influenza A	9/172	0.219019	0.36028	1.38342	2.10085	HNRNPUL1;PABPN1;CALCOCO2;IFNGR1;VDAC1;SLC25A4;ACTG1;SLC25A6;MAPK3
Mannose type O-glycan biosynthesis	2/23	0.221301	0.361892	2.38207	3.59271	B4GAT1;B3GAT1
Lysine degradation	4/63	0.223989	0.364146	1.69677	2.53864	KMT2E;ALDH2;EHMT2;ALDH7A1
Cortisol synthesis and secretion	4/65	0.240626	0.38892	1.64097	2.33758	GNAS;PRKACB;AGT;ATF4
Cardiac muscle contraction	5/87	0.243795	0.391763	1.52622	2.15416	UQCRC1;ATP1A2;ATP1B2;ATP1A1;ATP1B1
Biosynthesis of unsaturated fatty acids	2/27	0.279011	0.445776	2.00052	2.55368	TECR;SCD5
Valine, leucine and isoleucine degradation	3/48	0.281352	0.446535	1.66754	2.11468	ALDH2;HMGCS1;ALDH7A1
Ras signaling pathway	11/232	0.282698	0.446535	1.24657	1.57489	CSF1R;MRAS;GNG2;GNB2;CALM3;PLCG1;PRKACB;CALM2;FGFR2;PLD2;MAPK3
Phototransduction	2/28	0.293441	0.45898	1.92348	2.35834	CALM3;CALM2
IL-17 signaling pathway	5/94	0.29553	0.45898	1.40567	1.71349	HSP90AA1;JUN;FOS;HSP90B1;MAPK3
TGF-beta signaling pathway	5/94	0.29553	0.45898	1.40567	1.71349	PPP2CA;ID4;NEO1;RGMA;MAPK3
Cysteine and methionine metabolism	3/50	0.302555	0.467279	1.59641	1.9085	AHCY;MAT2A;MDH2
MicroRNAs in cancer	14/310	0.308465	0.473775	1.18456	1.39321	APC2;NOTCH3;HDAC5;NOTCH1;HDAC1;ZEB2;MARCKS;APC;STMN1;FSCN1;TIMP3;PLCG1;VIM;MAPK3
Dilated cardiomyopathy	5/96	0.310655	0.474517	1.37463	1.60704	ITGB4;GNAS;PRKACB;AGT;ACTG1
Chemokine signaling pathway	9/192	0.321163	0.48024	1.23093	1.3981	PREX1;GNG2;GNB2;ELMO1;PLCG1;PRKACB;PTK2;GNAI2;MAPK3
Transcriptional misregulation in cancer	9/192	0.321163	0.48024	1.23093	1.3981	CSF1R;DDX5;NCOR1;JUP;EWSR1;FUS;HDAC1;PLAT;PTK2
Ascorbate and aldarate metabolism	2/30	0.32216	0.48024	1.7859	2.0229	ALDH2;ALDH7A1
beta-Alanine metabolism	2/30	0.32216	0.48024	1.7859	2.0229	ALDH2;ALDH7A1
Sulfur metabolism	1/10	0.324766	0.48024	2.7772	3.12338	PAPSS1
Synthesis and degradation of ketone bodies	1/10	0.324766	0.48024	2.7772	3.12338	HMGCS1
Galactose metabolism	2/31	0.336414	0.494831	1.72423	1.8784	PFKM;HK1
Progesterone-mediated oocyte maturation	5/100	0.341185	0.499208	1.31648	1.41565	HSP90AA1;RPS6KA2;PRKACB;GNAI2;MAPK3
Antigen processing and presentation	4/78	0.353408	0.513563	1.35177	1.40603	CD74;HSP90AA1;CANX;CALR
Regulation of lipolysis in adipocytes	3/55	0.355716	0.513563	1.44253	1.49103	GNAS;PRKACB;GNAI2
Amoebiasis	5/102	0.356538	0.513563	1.2892	1.32957	LAMB2;GNAS;HSPB1;PRKACB;PTK2
RNA degradation	4/79	0.362221	0.519059	1.33368	1.35435	DDX6;PABPC1;PFKM;HSPD1
Toll-like receptor signaling pathway	5/104	0.371915	0.530218	1.26302	1.24924	JUN;TOLLIP;FOS;MAP2K7;MAPK3
NOD-like receptor signaling pathway	8/181	0.39643	0.562283	1.15649	1.07005	JUN;HSP90AA1;ERBIN;VDAC2;MFN2;VDAC1;PKN1;MAPK3
Hepatitis C	7/157	0.400968	0.565832	1.16697	1.06647	PPP2CA;PPP2R2C;YWHAB;CTNNB1;YWHAG;YWHAH;MAPK3
Thermogenesis	10/232	0.403352	0.566322	1.1266	1.02289	ATP5F1B;ACSL1;RPS6KA2;UQCRC1;GNAS;NDUFS2;ACSL3;PRKACB;SMARCA2;ACTG1
Glycerolipid metabolism	3/61	0.418696	0.583199	1.2929	1.12561	ALDH2;ALDH7A1;AGPAT4
Thyroid cancer	2/37	0.419568	0.583199	1.4282	1.24044	CTNNB1;MAPK3
Hepatitis B	7/162	0.432568	0.593251	1.12903	0.946147	DDB1;JUN;YWHAB;FOS;MAP2K7;ATF4;MAPK3
TNF signaling pathway	5/112	0.433201	0.593251	1.1681	0.977179	JUN;FOS;MAP2K7;ATF4;MAPK3
Toxoplasmosis	5/112	0.433201	0.593251	1.1681	0.977179	GNAO1;IFNGR1;LAMB2;GNAI2;MAPK3
Basal cell carcinoma	3/63	0.439264	0.598605	1.24967	1.02805	APC2;APC;CTNNB1
GnRH secretion	3/64	0.449444	0.60949	1.22912	0.982983	GABBR1;HCN2;MAPK3
Glycine, serine and threonine metabolism	2/40	0.459137	0.616619	1.31524	1.02379	GATM;ALDH7A1
Nicotine addiction	2/40	0.459137	0.616619	1.31524	1.02379	GRIA1;CACNA1A
Signaling pathways regulating pluripotency of stem cells	6/143	0.474011	0.633534	1.09449	0.817064	APC2;APC;ID4;CTNNB1;FGFR2;MAPK3
Acute myeloid leukemia	3/67	0.479511	0.637819	1.17132	0.860909	CSF1R;JUP;MAPK3
Primary bile acid biosynthesis	1/17	0.487115	0.641711	1.56161	1.12319	CYP27A1
Selenocompound metabolism	1/17	0.487115	0.641711	1.56161	1.12319	PAPSS1
Fc epsilon RI signaling pathway	3/68	0.489362	0.641711	1.15324	0.824169	PLCG1;MAP2K7;MAPK3
Type I diabetes mellitus	2/43	0.497091	0.645375	1.21881	0.851929	CPE;HSPD1
Adipocytokine signaling pathway	3/69	0.499121	0.645375	1.13571	0.789214	ACSL1;ACSBG1;ACSL3
Renal cell carcinoma	3/69	0.499121	0.645375	1.13571	0.789214	JUN;EPAS1;MAPK3
Cell cycle	5/124	0.522204	0.670008	1.04965	0.681955	YWHAB;HDAC1;RAD21;YWHAG;YWHAH
Glycerophospholipid metabolism	4/98	0.524478	0.670008	1.06305	0.686042	GPCPD1;PLD3;PLD2;AGPAT4
Glycosaminoglycan degradation	1/19	0.52588	0.670008	1.38795	0.892011	ARSB
Non-small cell lung cancer	3/72	0.527812	0.670008	1.08616	0.694074	KIF5C;PLCG1;MAPK3
AGE-RAGE signaling pathway in diabetic complications	4/100	0.54049	0.681147	1.0408	0.64038	JUN;PLCG1;AGT;MAPK3
One carbon pool by folate	1/20	0.544151	0.681147	1.31483	0.800113	ALDH1L1
Nucleotide excision repair	2/47	0.544967	0.681147	1.11024	0.673951	DDB1;XPC
mTOR signaling pathway	6/154	0.546388	0.681147	1.01256	0.612017	ATP6V1A;CAB39;RPS6KA2;ATP6V1B2;ATP6V1E1;MAPK3
Amino sugar and nucleotide sugar metabolism	2/48	0.556429	0.68883	1.08605	0.636661	GPI;HK1
Purine metabolism	5/129	0.557506	0.68883	1.00706	0.588408	PKM;NME7;PDE4B;ENPP4;PAPSS1
Pantothenate and CoA biosynthesis	1/21	0.561719	0.690964	1.24902	0.72038	ALDH2
Arginine biosynthesis	1/22	0.57861	0.705498	1.18949	0.650799	GPT2
Terpenoid backbone biosynthesis	1/22	0.57861	0.705498	1.18949	0.650799	HMGCS1
Ovarian steroidogenesis	2/51	0.589569	0.715721	1.0194	0.538613	GNAS;PRKACB
Protein export	1/23	0.594851	0.715882	1.13536	0.589755	SEC62
Renin-angiotensin system	1/23	0.594851	0.715882	1.13536	0.589755	AGT
Insulin resistance	4/108	0.601617	0.720903	0.960333	0.487978	PYGB;RPS6KA2;PYGM;AGT
Peroxisome	3/82	0.616365	0.735406	0.948179	0.458838	ACSL1;CAT;ACSL3
Complement and coagulation cascades	3/85	0.640636	0.761098	0.913346	0.406707	C3;VWF;PLAT
Taste transduction	3/86	0.648482	0.767141	0.902295	0.390803	GABBR1;CACNA1A;PRKACB
Fatty acid elongation	1/27	0.653801	0.770155	0.960488	0.408162	TECR
Butanoate metabolism	1/28	0.667147	0.782561	0.924866	0.374335	HMGCS1
Hypertrophic cardiomyopathy	3/90	0.67864	0.792697	0.86063	0.333635	ITGB4;AGT;ACTG1
Circadian rhythm	1/31	0.704182	0.815678	0.83225	0.291885	FBXW11
RNA polymerase	1/31	0.704182	0.815678	0.83225	0.291885	POLR2A
Non-alcoholic fatty liver disease	5/155	0.716823	0.82555	0.831373	0.276786	JUN;UQCRC1;NDUFS2;FOS;ATF4
Inflammatory bowel disease	2/65	0.719735	0.82555	0.792287	0.260561	JUN;IFNGR1
Base excision repair	1/33	0.726556	0.82555	0.780153	0.249212	PARP1
SNARE interactions in vesicular transport	1/33	0.726556	0.82555	0.780153	0.249212	STX7
Aminoacyl-tRNA biosynthesis	2/66	0.727553	0.82555	0.779867	0.248051	AARS1;NARS1
Natural killer cell mediated cytotoxicity	4/131	0.747469	0.8447	0.785469	0.228621	PPP3R1;IFNGR1;PLCG1;MAPK3
Tyrosine metabolism	1/36	0.756988	0.848567	0.713171	0.198552	COMT
Prolactin signaling pathway	2/70	0.756995	0.848567	0.733839	0.2043	FOS;MAPK3
Alanine, aspartate and glutamate metabolism	1/37	0.766361	0.855616	0.693325	0.184495	GPT2
Chronic myeloid leukemia	2/76	0.795984	0.881608	0.674127	0.15382	HDAC1;MAPK3
Pancreatic cancer	2/76	0.795984	0.881608	0.674127	0.15382	PLD2;MAPK3
Bladder cancer	1/41	0.800378	0.882956	0.623862	0.138916	MAPK3
ABC transporters	1/45	0.829447	0.90782	0.567029	0.106032	ABCA2
Basal transcription factors	1/45	0.829447	0.90782	0.567029	0.106032	GTF2I
Malaria	1/50	0.859912	0.933811	0.509036	0.0768265	LRP1
N-Glycan biosynthesis	1/50	0.859912	0.933811	0.509036	0.0768265	GANAB
Small cell lung cancer	2/92	0.874133	0.94556	0.553819	0.0745012	LAMB2;PTK2
FoxO signaling pathway	3/131	0.884614	0.953189	0.583707	0.0715644	USP7;CAT;MAPK3
Pyrimidine metabolism	1/56	0.889382	0.954627	0.453363	0.0531468	NME7
Measles	3/139	0.907178	0.964672	0.549141	0.0534957	JUN;RACK1;FOS
Arachidonic acid metabolism	1/61	0.909151	0.964672	0.415475	0.0395714	GPX1
Steroid hormone biosynthesis	1/61	0.909151	0.964672	0.415475	0.0395714	COMT
NF-kappa B signaling pathway	2/104	0.913512	0.965613	0.488358	0.0441764	PARP1;PLCG1
Drug metabolism	2/108	0.923838	0.972829	0.469831	0.0372194	GSTA4;NME7
Retinol metabolism	1/68	0.931043	0.976717	0.371931	0.0265743	RETSAT
RIG-I-like receptor signaling pathway	1/70	0.936268	0.978506	0.361113	0.0237805	OTUD5
Melanoma	1/72	0.941098	0.978574	0.350904	0.0213028	MAPK3
p53 signaling pathway	1/73	0.943373	0.978574	0.346012	0.0201701	ADGRB1
Metabolism of xenobiotics by cytochrome P450	1/76	0.949687	0.981461	0.33212	0.0171448	GSTA4
Staphylococcus aureus infection	1/95	0.976214	0.999966	0.264726	0.00637292	C3
Hematopoietic cell lineage	1/99	0.979686	0.999966	0.253868	0.00521013	CSF1R
Viral protein interaction with cytokine and cytokine receptor	1/100	0.980472	0.999966	0.251291	0.00495573	CSF1R
JAK-STAT signaling pathway	2/162	0.987296	0.999966	0.310384	0.00396829	IFNGR1;GFAP
Systemic lupus erythematosus	1/135	0.995097	0.999966	0.185315	0.000910858	C3
Cytokine-cytokine receptor interaction	4/295	0.996848	0.999966	0.339856	0.00107277	CSF1R;IFNGR1;GDF1;TNFRSF21
Neuroactive ligand-receptor interaction	5/341	0.997175	0.999966	0.36753	0.00103964	C3;GRIA1;GABBR1;THRA;AGT
Herpes simplex virus 1 infection	8/498	0.99896	0.999966	0.401521	0.000417992	C3;CD74;ZFP57;IFNGR1;SRSF4;SRSF5;CALR;NECTIN1
Olfactory transduction	4/440	0.999966	0.999966	0.225094	7.56875e-06	CALM3;PRKACB;CALM2;CAMK2G
1The functional enrichment analysis was performed per tissue based on KEGG human pathways (updated in 2021).

## Sheet: Neurohypophysis
Supplementary Table 4H. Pathway enrichment analysis of the top 1000 genes most expressed in the goat neurohypophysis.
Term	Overlap	P-value	q-value	Odds ratio	Combined score	Gene symbols
Protein processing in endoplasmic reticulum	34/171	4.59489e-16	1.24521e-13	6.82232	240.94	VCP;RPN2;PRKCSH;RRBP1;HSP90B1;HERPUD1;SEC61A1;ERLEC1;GANAB;HSPH1;OS9;CAPN2;MAN1C1;SEC62;UBXN4;MARCHF6;SEC63;SEC31A;MBTPS1;HSP90AA1;PDIA6;DDOST;PDIA4;NPLOC4;DNAJC10;CANX;ERP29;STT3A;HYOU1;STUB1;CALR;P4HB;SEC24D;ATF4
RNA transport	24/186	8.16859e-08	1.10684e-05	4.00965	65.4391	EIF4A2;UPF2;EIF4A1;EIF5B;UPF1;FUS;SRRM1;EIF1;EEF1A1;PNN;FXR2;EIF5;DDX39B;EEF1A2;TPR;ACIN1;EIF3H;EIF3E;PABPC1;EIF4G3;EIF4G2;EIF3A;EIF4G1;EIF3B
Ribosome	20/158	1.32056e-06	9.53642e-05	3.90529	52.8677	RPS9;RPL32;RPL31;RPS5;RPL22;RPS3A;RPL10A;RPL8;RPS28;RPS16;RPL27A;RPS3;RPLP2;RPL27;RPL37;RPL26;RPL15;RPS11;RPS21;RPS24
Coronavirus disease	25/232	1.40759e-06	9.53642e-05	3.26567	44.0004	RPL32;RPL31;RPL8;RPL10A;C3;RPS16;C7;RPS3;RPLP2;RPL37;RPL15;RPS11;MAPK3;RPS9;RPS5;RPL22;RPS3A;FOS;RPS28;IRF3;RPL27A;RPL27;RPL26;RPS21;RPS24
Synaptic vesicle cycle	13/78	4.53332e-06	0.000228369	5.35704	65.9134	NAPA;SNAP25;RAB3A;STXBP1;CLTC;CLTB;AP2A1;AP2A2;DNM2;ATP6V1B2;ATP6V0D1;AP2M1;ATP6V0A1
Parkinson disease	25/249	5.05613e-06	0.000228369	3.01513	36.7693	GNAI2;TUBA1B;UCHL1;TUBA1A;ATP5F1B;UBB;PSMD2;UBC;PSMD1;MFN2;DRD2;ATP5PB;TUBB;TUBB4B;PSMC5;PSMC1;GNAS;VDAC2;NDUFS2;VDAC1;UBA1;MAPT;CALM2;ATF4;SLC25A6
Phagosome	18/152	1.13565e-05	0.000439658	3.61026	41.1055	DYNC1I2;DYNC1H1;ATP6AP1;TUBB;TUBB4B;ACTG1;C3;SEC61A1;TUBA1B;TUBA1A;LAMP1;HGS;LAMP2;CANX;ATP6V1B2;CALR;ATP6V0D1;ATP6V0A1
Pathways of neurodegeneration	35/475	7.09413e-05	0.00215643	2.15517	20.5897	APP;VCP;DCTN2;GABARAP;TUBA1B;UCHL1;TUBA1A;ATP5F1B;UBB;PSMD2;UBC;CAPN2;PSMD1;MFN2;NEFM;MAPK3;CSNK1A1;FUS;GPX3;ATP5PB;TUBB;TUBB4B;ATXN2L;PSMC5;PSMC1;VDAC2;CTNNB1;NDUFS2;VDAC1;UBA1;MAPT;SQSTM1;CALM2;ATF4;SLC25A6
Vibrio cholerae infection	9/50	7.16157e-05	0.00215643	5.85437	55.8752	SEC61A1;ARF1;ATP6AP1;ATP6V1B2;GNAS;ATP6V0D1;ACTG1;PDIA4;ATP6V0A1
Bacterial invasion of epithelial cells	11/77	0.000105756	0.00263562	4.45155	40.7512	CTTN;SEPTIN2;CLTC;CLTB;CTNNA1;ELMO2;CTNNB1;SEPTIN9;BCAR1;ACTG1;DNM2
Endocrine and other factor-regulated calcium reabsorption	9/53	0.000114896	0.00263562	5.45436	49.4791	CLTC;CLTB;GNAS;AP2A1;ATP1A1;ATP1B1;AP2A2;AP2M1;DNM2
Spliceosome	16/150	0.000122058	0.00263562	3.20013	28.8365	DDX5;SF3B2;SF3A1;FUS;HNRNPU;PRPF8;HNRNPM;DDX39B;U2AF2;PCBP1;SRSF2;ACIN1;SRSF4;SRSF5;SNRNP200;SF3B1
Salmonella infection	22/249	0.000126432	0.00263562	2.60675	23.3977	NCKAP1;DYNC1I2;DYNC1H1;ARF1;HSP90AA1;AHNAK;DCTN2;TUBB;FOS;TUBB4B;ACTG1;HSP90B1;DNM2;TUBA1B;TUBA1A;RPS3;FLNA;CTNNB1;ELMO2;FLNB;PKN1;MAPK3
Lysosome	14/128	0.000244993	0.00474236	3.2856	27.3174	ABCA2;ATP6AP1;CLTC;AP1B1;CLTB;AP3D1;AP3B2;GNPTG;LAPTM4A;LAMP1;LAMP2;PSAP;ATP6V0D1;ATP6V0A1
Dopaminergic synapse	14/132	0.000337503	0.00609756	3.17356	25.3693	FOS;PPP2R5C;COMT;GNAI2;GNAO1;PPP2CA;GNG2;CALY;GNB2;GNAS;GNB3;DRD2;CALM2;ATF4
Pentose phosphate pathway	6/30	0.000649565	0.011002	6.64572	48.7743	GPI;G6PD;TALDO1;ALDOA;TKT;PFKM
Shigellosis	20/246	0.000734772	0.0117131	2.37368	17.1283	ARF1;SEPTIN2;CALCOCO2;SEPTIN9;GABARAP;SEPTIN7;ACTG1;C3;CAPNS1;CTTN;UBB;IRF3;UBC;CAPN2;ELMO2;VDAC1;TLN1;SQSTM1;BCAR1;MAPK3
Circadian entrainment	11/97	0.000815199	0.0120054	3.41275	24.2717	GNAO1;PER1;GNG2;GNB2;GNAS;GNB3;FOS;CALM2;CACNA1H;GNAI2;MAPK3
mRNA surveillance pathway	11/98	0.000888639	0.0120054	3.37335	23.7005	UPF2;PPP2CA;PNN;UPF1;DDX39B;PABPN1;FUS;ACIN1;PPP2R5C;PABPC1;SRRM1
Huntington disease	23/306	0.000906292	0.0120054	2.18262	15.2918	DCTN2;ATP5PB;GPX3;TUBB;CLTC;CLTB;AP2A1;TUBB4B;AP2A2;TUBA1B;PSMC5;TUBA1A;ATP5F1B;POLR2A;PSMD2;PSMC1;PSMD1;VDAC2;EP300;NDUFS2;VDAC1;AP2M1;SLC25A6
Pathogenic Escherichia coli infection	17/197	0.000930308	0.0120054	2.52867	17.6501	NCKAP1;ARF1;TUBB;FOS;TUBB4B;BAIAP2;ACTG1;TUBA1B;TUBA1A;CTTN;RPS3;MYH14;MYH9;TMBIM6;EZR;SEC24D;MAPK3
Legionellosis	8/57	0.00103017	0.0126898	4.34643	29.8949	EEF1A1;EEF1G;C3;CLK1;ARF1;VCP;EEF1A2;HSPD1
Alzheimer disease	26/369	0.0011227	0.0132284	2.03793	13.8416	APP;LRP1;RTN4;NCSTN;TUBA1B;TUBA1A;ATP5F1B;PSMD2;CAPN2;PSMD1;APBB1;MAPK3;ATP5PB;CSNK1A1;TUBB;TUBB4B;PSMC5;PSMC1;VDAC2;CTNNB1;NDUFS2;VDAC1;MAPT;CALM2;ATF4;SLC25A6
Endocytosis	19/252	0.00235711	0.0266157	2.18337	13.2101	PSD;SH3GLB2;ARF1;CLTC;GBF1;CLTB;AP2A1;ARFGAP3;AP2A2;ARFGAP1;EPN1;DNM2;ACAP3;HGS;CHMP4B;VPS35;PIP5K1C;GIT1;AP2M1
Mitophagy	8/68	0.00324653	0.0340167	3.54755	20.3281	UBB;CALCOCO2;UBC;MFN2;TBC1D17;SQSTM1;GABARAP;ATF4
Viral carcinogenesis	16/203	0.00326359	0.0340167	2.28679	13.0917	HDAC5;USP7;YWHAB;UBR4;SCRIB;SND1;C3;DDB1;PKM;IRF3;PSMC1;EP300;ATP6V0D1;ATF4;YWHAH;MAPK3
Amyotrophic lateral sclerosis	24/364	0.00401778	0.0403266	1.89268	10.442	VCP;DCTN2;ATP5PB;FUS;GPX3;TUBB;TUBB4B;GABARAP;ACTG1;ATXN2L;TUBA1B;PSMC5;TUBA1A;ATP5F1B;PSMD2;PSMC1;HNRNPA2B1;TPR;PSMD1;NDUFS2;VDAC1;NEFM;SQSTM1;ATF4
Adherens junction	8/71	0.00424844	0.0411188	3.37809	18.4485	AFDN;CTNND1;CTNNA1;EP300;CTNNB1;BAIAP2;ACTG1;MAPK3
Estrogen signaling pathway	12/137	0.00443764	0.041469	2.55978	13.8679	GNAO1;POMC;HSP90AA1;GABBR1;GNAS;FOS;FKBP4;CALM2;ATF4;HSP90B1;GNAI2;MAPK3
Gap junction	9/88	0.00478759	0.0432479	3.03234	16.1979	TUBA1B;TUBA1A;TUBB;GNAS;CSNK1D;DRD2;TUBB4B;GNAI2;MAPK3
Thyroid hormone synthesis	8/75	0.00593558	0.0518885	3.17576	16.2814	GPX3;CANX;GNAS;ATP1A1;ATP1B1;PDIA4;ATF4;HSP90B1
Relaxin signaling pathway	11/129	0.00767537	0.0650008	2.48311	12.0921	COL1A1;GNAO1;COL1A2;GNG2;GNB2;GNAS;GNB3;FOS;ATF4;GNAI2;MAPK3
Protein export	4/23	0.00896327	0.0736074	5.58243	26.319	SEC61A1;SRPRA;SEC62;SEC63
Prion disease	18/273	0.01171	0.0933354	1.88516	8.38391	EGR1;ATP5PB;TUBB;TUBB4B;TUBA1B;PSMC5;TUBA1A;ATP5F1B;C7;PSMD2;PSMC1;PSMD1;VDAC2;NDUFS2;VDAC1;ATF4;SLC25A6;MAPK3
Ubiquitin mediated proteolysis	11/140	0.0137018	0.106091	2.27007	9.73911	DDB1;CUL7;FZR1;HERC1;UBB;MGRN1;UBC;HUWE1;UBA1;STUB1;TRIP12
Collecting duct acid secretion	4/27	0.0158388	0.116026	4.61061	19.1123	ATP6V1B2;ATP6V0D1;SLC12A7;ATP6V0A1
Spinocerebellar ataxia	11/143	0.0158413	0.116026	2.21813	9.19444	ATXN2L;AFG3L2;PSMC5;PSMD2;PSMC1;PSMD1;VDAC2;VDAC1;ATXN10;CIC;SLC25A6
Notch signaling pathway	6/59	0.0202554	0.143083	3.00485	11.7169	NCOR2;NCSTN;CTBP1;EP300;DTX3;RFNG
Gastric acid secretion	7/76	0.0208155	0.143083	2.69423	10.4322	GNAS;ATP1A1;ATP1B1;EZR;CALM2;ACTG1;GNAI2
Vasopressin-regulated water reabsorption	5/44	0.0214343	0.143083	3.40071	13.0681	DYNC1I2;DYNC1H1;DCTN2;ARHGDIA;GNAS
Long-term depression	6/60	0.0218349	0.143083	2.94905	11.2779	PPP2CA;GNAO1;GNAZ;GNAS;GNAI2;MAPK3
Rap1 signaling pathway	14/210	0.022331	0.143083	1.90283	7.23415	CTNND1;RAP1GAP;GNAI2;ACTG1;GNAO1;AFDN;GNAS;CTNNB1;EVL;TLN1;DRD2;CALM2;BCAR1;MAPK3
Citrate cycle (TCA cycle)	4/30	0.0227032	0.143083	4.07798	15.4362	MDH2;OGDH;OGDHL;ACO2
Kaposi sarcoma-associated herpesvirus infection	13/193	0.0251178	0.151545	1.9229	7.08432	FOS;GABARAP;C3;GNG2;UBB;IRF3;GNB2;UBC;CTNNB1;EP300;GNB3;CALM2;MAPK3
RNA degradation	7/79	0.0251643	0.151545	2.58157	9.50618	DDX6;CNOT1;CNOT3;SKIV2L;PABPC1;PFKM;HSPD1
Melanogenesis	8/101	0.0314483	0.185272	2.28481	7.9041	GNAO1;POMC;GNAS;EP300;CTNNB1;CALM2;GNAI2;MAPK3
Chagas disease	8/102	0.0330798	0.187498	2.26039	7.70528	C3;GNAO1;PPP2CA;GNAS;CALR;FOS;GNAI2;MAPK3
Thyroid hormone signaling pathway	9/121	0.03321	0.187498	2.1352	7.27016	NCOR1;THRA;EP300;CTNNB1;ATP1A1;ATP1B1;PFKM;ACTG1;MAPK3
N-Glycan biosynthesis	5/50	0.0350492	0.188585	2.94636	9.87326	GANAB;RPN2;MAN1C1;STT3A;DDOST
Human papillomavirus infection	19/331	0.0354045	0.188585	1.62376	5.42485	ATP6AP1;CSNK1A1;UBR4;SCRIB;RFNG;PPP2R5C;COL1A1;PPP2CA;COL1A2;PKM;IRF3;PSMC1;GNAS;ATP6V1B2;CTNNB1;EP300;ATP6V0D1;ATP6V0A1;MAPK3
Apoptosis	10/142	0.0354902	0.188585	2.01368	6.72266	TUBA1B;TUBA1A;PARP1;LMNA;CAPN2;FOS;SPTAN1;ACTG1;ATF4;MAPK3
Alcoholism	12/186	0.0405459	0.211306	1.83421	5.87924	GNAO1;HDAC5;GNG2;GNB2;GNAS;GNB3;DRD2;MACROH2A1;CALM2;ATF4;GNAI2;MAPK3
GABAergic synapse	7/89	0.0440295	0.225132	2.26556	7.07511	GNAO1;GABBR1;GNG2;GNB2;GNB3;GABARAP;GNAI2
Tight junction	11/169	0.0460001	0.230853	1.8506	5.69821	PPP2CA;AFDN;TUBA1B;TUBA1A;CTTN;MICALL2;MYH14;MYH9;SCRIB;EZR;ACTG1
Morphine addiction	7/91	0.0486618	0.23977	2.21139	6.68472	GNAO1;GABBR1;GNG2;GNB2;GNAS;GNB3;GNAI2
Various types of N-glycan biosynthesis	4/39	0.0528257	0.255639	3.02794	8.90444	RPN2;MAN1C1;STT3A;DDOST
Cholinergic synapse	8/113	0.0549051	0.256539	2.02242	5.86938	GNAO1;GNG2;GNB2;GNB3;FOS;ATF4;GNAI2;MAPK3
Serotonergic synapse	8/113	0.0549051	0.256539	2.02242	5.86938	GNAO1;APP;GNG2;GNB2;GNAS;GNB3;GNAI2;MAPK3
Leukocyte transendothelial migration	8/114	0.0572559	0.261998	2.00324	5.72972	AFDN;CTNND1;CTNNA1;CTNNB1;EZR;BCAR1;ACTG1;GNAI2
Human T-cell leukemia virus 1 infection	13/219	0.0588971	0.261998	1.67792	4.7518	EGR1;FOS;ETS2;CANX;VDAC2;EP300;VDAC1;CALR;MSX1;TLN1;ATF4;SLC25A6;MAPK3
Pertussis	6/76	0.0589737	0.261998	2.27309	6.43434	C3;IRF3;FOS;CALM2;GNAI2;MAPK3
Apelin signaling pathway	9/137	0.0638312	0.271987	1.86674	5.13637	EGR1;HDAC5;GNG2;GNB2;GNB3;CALM2;GABARAP;GNAI2;MAPK3
Yersinia infection	9/137	0.0638312	0.271987	1.86674	5.13637	IRF3;ELMO2;PIP5K1C;FOS;PKN1;BAIAP2;BCAR1;ACTG1;MAPK3
Focal adhesion	12/201	0.0653842	0.271987	1.68731	4.60211	COL1A1;COL1A2;CAPN2;FLNA;CTNNB1;FLNB;PIP5K1C;TLN1;PPP1R12C;BCAR1;ACTG1;MAPK3
Tuberculosis	11/180	0.0662539	0.271987	1.72915	4.69337	C3;CD74;LAMP1;ATP6AP1;LAMP2;EP300;ATP6V0D1;CALM2;ATP6V0A1;HSPD1;MAPK3
Necroptosis	10/159	0.0666001	0.271987	1.78235	4.82846	PYGB;HSP90AA1;PARP1;CAPN2;CHMP4B;VDAC2;VDAC1;SQSTM1;MACROH2A1;SLC25A6
Aldosterone synthesis and secretion	7/98	0.067244	0.271987	2.04054	5.50828	POMC;GNAS;ATP1A1;ATP1B1;CALM2;CACNA1H;ATF4
Human cytomegalovirus infection	13/225	0.0697062	0.274341	1.62992	4.34123	GNAI2;GNAO1;GNG2;IRF3;GNB2;GNAS;CTNNB1;GNB3;CALR;CALM2;BCAR1;ATF4;MAPK3
Growth hormone synthesis, secretion and action	8/119	0.0699571	0.274341	1.91251	5.08702	GHRHR;GNAS;EP300;FOS;BCAR1;ATF4;GNAI2;MAPK3
Type I diabetes mellitus	4/43	0.070863	0.274341	2.71682	7.19144	PTPRN2;PTPRN;CPE;HSPD1
Proteoglycans in cancer	12/205	0.073395	0.280142	1.652	4.31485	COL1A1;DDX5;COL1A2;CTTN;TIMP3;FLNA;CTNNB1;FLNB;EZR;PPP1R12C;ACTG1;MAPK3
Hippo signaling pathway	10/163	0.0758591	0.285525	1.73538	4.47534	PPP2CA;YWHAB;DLG5;TP53BP2;CTNNA1;CTNNB1;CSNK1D;SCRIB;ACTG1;YWHAH
cGMP-PKG signaling pathway	10/167	0.0858822	0.31566	1.69082	4.15058	VDAC2;VDAC1;ATP1A1;ATP1B1;CALM2;GTF2I;ATF4;SLC25A6;GNAI2;MAPK3
Proteasome	4/46	0.0861949	0.31566	2.52237	6.18268	PSMC5;PSMD2;PSMC1;PSMD1
Human immunodeficiency virus 1 infection	12/212	0.0888732	0.321129	1.59359	3.85736	DDB1;GNAO1;GNG2;IRF3;GNB2;AP1B1;GNB3;CALR;FOS;CALM2;GNAI2;MAPK3
Insulin secretion	6/86	0.094301	0.334623	1.98791	4.69399	SNAP25;RAB3A;GNAS;ATP1A1;ATP1B1;ATF4
Glucagon signaling pathway	7/107	0.0966189	0.334623	1.85602	4.33748	PYGB;PKM;GNAS;EP300;CALM2;PFKM;ATF4
Glycolysis / Gluconeogenesis	5/67	0.0975545	0.334623	2.1366	4.97259	GPI;PKM;ALDH2;ALDOA;PFKM
cAMP signaling pathway	12/216	0.0985586	0.334623	1.56202	3.61936	POMC;AFDN;GABBR1;GNAS;EP300;FOS;ATP1A1;ATP1B1;DRD2;CALM2;GNAI2;MAPK3
Adrenergic signaling in cardiomyocytes	9/150	0.0987818	0.334623	1.69348	3.92014	PPP2CA;GNAS;PPP2R5C;ATP1A1;ATP1B1;CALM2;ATF4;GNAI2;MAPK3
Cocaine addiction	4/49	0.10299	0.344573	2.35384	5.35056	GNAS;DRD2;ATF4;GNAI2
Epithelial cell signaling in Helicobacter pylori infection	5/70	0.112191	0.370776	2.03767	4.45751	ATP6AP1;ATP6V1B2;ATP6V0D1;GIT1;ATP6V0A1
Fructose and mannose metabolism	3/33	0.118061	0.385478	2.64649	5.65436	GMPPA;ALDOA;PFKM
Glutamatergic synapse	7/114	0.123641	0.39889	1.73396	3.62462	GNAO1;GNG2;GNB2;GNAS;GNB3;GNAI2;MAPK3
Fluid shear stress and atherosclerosis	8/139	0.136544	0.435336	1.61883	3.22326	HSP90AA1;GSTA4;CTNNB1;FOS;SQSTM1;CALM2;ACTG1;HSP90B1
Prostate cancer	6/97	0.143608	0.451478	1.74662	3.3896	HSP90AA1;EP300;CTNNB1;ATF4;HSP90B1;MAPK3
Hedgehog signaling pathway	4/56	0.147316	0.451478	2.03624	3.89975	MGRN1;CSNK1A1;CSNK1D;MEGF8
Arrhythmogenic right ventricular cardiomyopathy	5/77	0.150086	0.451478	1.83889	3.48754	JUP;LMNA;CTNNA1;CTNNB1;ACTG1
Leishmaniasis	5/77	0.150086	0.451478	1.83889	3.48754	EEF1A1;C3;EEF1A2;FOS;MAPK3
Aldosterone-regulated sodium reabsorption	3/37	0.151603	0.451478	2.33465	4.4043	ATP1A1;ATP1B1;MAPK3
Thyroid cancer	3/37	0.151603	0.451478	2.33465	4.4043	TPR;CTNNB1;MAPK3
Platelet activation	7/124	0.168103	0.495172	1.58493	2.82622	COL1A1;COL1A2;GNAS;TLN1;ACTG1;GNAI2;MAPK3
Regulation of actin cytoskeleton	11/218	0.17498	0.505759	1.40891	2.45586	NCKAP1;MYH14;MYH9;PIP5K1C;EZR;BAIAP2;PPP1R12C;GIT1;BCAR1;ACTG1;MAPK3
Viral myocarditis	4/60	0.175429	0.505759	1.8904	3.29027	EIF4G3;EIF4G2;ACTG1;EIF4G1
Influenza A	9/172	0.178261	0.508513	1.46323	2.52335	HNRNPUL1;IRF3;PABPN1;CALCOCO2;EP300;VDAC1;ACTG1;SLC25A6;MAPK3
Ferroptosis	3/41	0.187728	0.52994	2.08847	3.49351	ACSL1;PCBP1;VDAC2
Parathyroid hormone synthesis, secretion and action	6/106	0.191055	0.532713	1.58867	2.62956	EGR1;GNAS;FOS;ATF4;GNAI2;MAPK3
Oocyte meiosis	7/129	0.192642	0.532713	1.51958	2.50263	PPP2CA;YWHAB;PPP2R5C;SMC3;CALM2;YWHAH;MAPK3
Lysine degradation	4/63	0.197612	0.540075	1.794	2.90887	KMT2E;HADHA;ALDH2;EHMT2
Phenylalanine, tyrosine and tryptophan biosynthesis	1/6	0.199985	0.540075	5.28532	8.5068	GOT2
Oxytocin signaling pathway	8/154	0.201682	0.540075	1.45137	2.32374	GNAO1;GNAS;FOS;CALM2;PPP1R12C;ACTG1;GNAI2;MAPK3
Proximal tubule bicarbonate reclamation	2/23	0.204287	0.540075	2.51818	3.99946	ATP1A1;ATP1B1
Fatty acid degradation	3/43	0.206551	0.540075	1.98384	3.12893	HADHA;ALDH2;ACSL1
Diabetic cardiomyopathy	10/203	0.209028	0.540075	1.37284	2.14889	COL1A1;G6PD;COL1A2;ATP5F1B;PARP1;ATP5PB;VDAC2;NDUFS2;VDAC1;SLC25A6
Cellular senescence	8/156	0.211196	0.540075	1.43161	2.22611	CAPN2;VDAC2;VDAC1;SQSTM1;CALM2;ZFP36L1;SLC25A6;MAPK3
Cortisol synthesis and secretion	4/65	0.212849	0.540075	1.735	2.68434	POMC;GNAS;CACNA1H;ATF4
Oxidative phosphorylation	7/133	0.21324	0.540075	1.47103	2.27324	ATP5F1B;ATP6AP1;ATP5PB;ATP6V1B2;NDUFS2;ATP6V0D1;ATP6V0A1
NOD-like receptor signaling pathway	9/181	0.217241	0.545113	1.38601	2.11609	HSP90AA1;IRF3;VDAC2;MFN2;VDAC1;TP53BP1;PKN1;GABARAP;MAPK3
Long-term potentiation	4/67	0.228399	0.567855	1.67974	2.48041	EP300;CALM2;ATF4;MAPK3
Hepatitis B	8/162	0.240722	0.589612	1.3754	1.95873	DDB1;ATP6AP1;IRF3;YWHAB;EP300;FOS;ATF4;MAPK3
Amphetamine addiction	4/69	0.244222	0.589612	1.62789	2.29479	GNAS;FOS;CALM2;ATF4
Pyruvate metabolism	3/47	0.245323	0.589612	1.80311	2.5337	PKM;ALDH2;MDH2
Central carbon metabolism in cancer	4/70	0.252224	0.589612	1.60314	2.20822	G6PD;PKM;PFKM;MAPK3
GnRH signaling pathway	5/93	0.25238	0.589612	1.50329	2.06976	EGR1;GNAS;CALM2;ATF4;MAPK3
Rheumatoid arthritis	5/93	0.25238	0.589612	1.50329	2.06976	ATP6AP1;ATP6V1B2;FOS;ATP6V0D1;ATP6V0A1
Salivary secretion	5/93	0.25238	0.589612	1.50329	2.06976	CST3;GNAS;ATP1A1;ATP1B1;CALM2
Fatty acid elongation	2/27	0.25875	0.599328	2.11484	2.85903	HADHA;TECR
Neurotrophin signaling pathway	6/119	0.268157	0.615853	1.40495	1.84917	MAGED1;KIDINS220;ARHGDIA;CALM2;ATF4;MAPK3
Arginine and proline metabolism	3/50	0.275093	0.617633	1.68776	2.1783	ALDH2;GOT2;CKB
Cholesterol metabolism	3/50	0.275093	0.617633	1.68776	2.1783	LRP1;VDAC2;VDAC1
MAPK signaling pathway	13/294	0.278665	0.617633	1.22524	1.56554	HSPB1;FOS;MAPK8IP2;MAPK8IP3;CACNA1H;MAPK8IP1;STMN1;TAOK2;FLNA;FLNB;MAPT;ATF4;MAPK3
Fc gamma R-mediated phagocytosis	5/97	0.280328	0.617633	1.43763	1.82837	MARCKS;INPPL1;PIP5K1C;DNM2;MAPK3
Phosphatidylinositol signaling system	5/97	0.280328	0.617633	1.43763	1.82837	INPPL1;PI4KA;PIP5K1C;DGKZ;CALM2
Retrograde endocannabinoid signaling	7/148	0.2965	0.644742	1.31351	1.59684	GNAO1;GNG2;GNB2;GNB3;NDUFS2;GNAI2;MAPK3
Glyoxylate and dicarboxylate metabolism	2/30	0.29977	0.644742	1.88795	2.27449	MDH2;ACO2
beta-Alanine metabolism	2/30	0.29977	0.644742	1.88795	2.27449	HADHA;ALDH2
Circadian rhythm	2/31	0.313376	0.668701	1.82275	2.11503	PER1;CSNK1D
Antigen processing and presentation	4/78	0.317782	0.669279	1.42923	1.63845	CD74;HSP90AA1;CANX;CALR
Epstein-Barr virus infection	9/202	0.318586	0.669279	1.23384	1.41135	NCOR2;PSMC5;USP7;IRF3;PSMD2;PSMC1;PSMD1;CALR;VIM
Protein digestion and absorption	5/103	0.323252	0.673857	1.34919	1.52367	COL1A1;COL1A2;COL5A2;ATP1A1;ATP1B1
Cushing syndrome	7/155	0.337586	0.698364	1.25093	1.35843	POMC;GNAS;CTNNB1;CACNA1H;ATF4;GNAI2;MAPK3
Glutathione metabolism	3/57	0.345496	0.709313	1.46844	1.56062	G6PD;GSTA4;GPX3
Hepatitis C	7/157	0.349474	0.712085	1.23412	1.29746	PPP2CA;IRF3;YWHAB;CTNNB1;EIF3E;YWHAH;MAPK3
Endometrial cancer	3/58	0.355551	0.718487	1.44167	1.49081	CTNNA1;CTNNB1;MAPK3
Vascular smooth muscle contraction	6/133	0.357918	0.718487	1.24916	1.28345	GNAS;MYH14;MYH9;CALM2;PPP1R12C;MAPK3
Starch and sucrose metabolism	2/36	0.380265	0.741431	1.5543	1.50283	GPI;PYGB
Tyrosine metabolism	2/36	0.380265	0.741431	1.5543	1.50283	GOT2;COMT
Autophagy	6/137	0.384084	0.741431	1.21077	1.15857	PPP2CA;LAMP1;LAMP2;SQSTM1;GABARAP;MAPK3
Insulin signaling pathway	6/137	0.384084	0.741431	1.21077	1.15857	PYGB;PRKAR1A;INPPL1;FLOT1;CALM2;MAPK3
Lipid and atherosclerosis	9/215	0.385613	0.741431	1.15519	1.10081	HSP90AA1;IRF3;MIB2;FOS;CALM2;ATF4;HSP90B1;HSPD1;MAPK3
Neutrophil extracellular trap formation	8/189	0.385763	0.741431	1.16858	1.11311	C3;HDAC5;VDAC2;VDAC1;MACROH2A1;ACTG1;SLC25A6;MAPK3
Transcriptional misregulation in cancer	8/192	0.40246	0.768075	1.14934	1.04609	DDX5;NCOR1;JUP;LDB1;EWSR1;FUS;SIX1;BAIAP3
GnRH secretion	3/64	0.415249	0.78118	1.29946	1.14206	GABBR1;CACNA1H;MAPK3
Hepatocellular carcinoma	7/168	0.415332	0.78118	1.14914	1.00972	GSTA4;CSNK1A1;CTNNB1;ARID1A;SMARCA2;ACTG1;MAPK3
PI3K-Akt signaling pathway	14/354	0.417975	0.78118	1.08865	0.949663	HSP90AA1;YWHAB;PPP2R5C;HSP90B1;COL1A1;PPP2CA;COL1A2;GNG2;GNB2;GNB3;PKN1;ATF4;YWHAH;MAPK3
Aminoacyl-tRNA biosynthesis	3/66	0.434779	0.807021	1.25807	1.04787	AARS1;NARS1;EPRS1
IL-17 signaling pathway	4/94	0.450351	0.830238	1.17417	0.936666	HSP90AA1;FOS;HSP90B1;MAPK3
Phospholipase D signaling pathway	6/148	0.455735	0.830478	1.11633	0.877263	ARF1;GNAS;PIP5K1C;DGKZ;DNM2;MAPK3
Tryptophan metabolism	2/42	0.45661	0.830478	1.32074	1.03536	HADHA;ALDH2
Renal cell carcinoma	3/69	0.463599	0.832022	1.2007	0.923021	EPAS1;EP300;MAPK3
Renin secretion	3/69	0.463599	0.832022	1.2007	0.923021	GNAS;CALM2;GNAI2
Phenylalanine metabolism	1/17	0.468666	0.835582	1.65072	1.25102	GOT2
Cell cycle	5/124	0.474964	0.841275	1.10988	0.826326	FZR1;YWHAB;EP300;SMC3;YWHAH
Choline metabolism in cancer	4/98	0.482461	0.842237	1.12397	0.81921	PIP5K1C;FOS;DGKZ;MAPK3
Fatty acid biosynthesis	1/18	0.488076	0.842237	1.55354	1.11433	ACSL1
Other glycan degradation	1/18	0.488076	0.842237	1.55354	1.11433	MAN2C1
ABC transporters	2/45	0.492704	0.842237	1.22841	0.869522	ABCA2;ABCC5
Basal transcription factors	2/45	0.492704	0.842237	1.22841	0.869522	TAF6;GTF2I
AGE-RAGE signaling pathway in diabetic complications	4/100	0.498237	0.842237	1.10044	0.766652	COL1A1;EGR1;COL1A2;MAPK3
Progesterone-mediated oocyte maturation	4/100	0.498237	0.842237	1.10044	0.766652	HSP90AA1;FZR1;GNAI2;MAPK3
Inositol phosphate metabolism	3/73	0.500982	0.842237	1.13185	0.78232	INPPL1;PI4KA;PIP5K1C
Type II diabetes mellitus	2/46	0.504395	0.842237	1.20042	0.821566	PKM;MAPK3
Amoebiasis	4/102	0.513802	0.842237	1.07787	0.717769	COL1A1;COL1A2;GNAS;HSPB1
Carbohydrate digestion and absorption	2/47	0.515909	0.842237	1.17369	0.776775	ATP1A1;ATP1B1
Nucleotide excision repair	2/47	0.515909	0.842237	1.17369	0.776775	DDB1;XPC
Other types of O-glycan biosynthesis	2/47	0.515909	0.842237	1.17369	0.776775	POFUT2;RFNG
Amino sugar and nucleotide sugar metabolism	2/48	0.527244	0.848505	1.14811	0.734897	GPI;GMPPA
Valine, leucine and isoleucine degradation	2/48	0.527244	0.848505	1.14811	0.734897	HADHA;ALDH2
Toll-like receptor signaling pathway	4/104	0.529142	0.848505	1.0562	0.672269	IRF3;TOLLIP;FOS;MAPK3
Ether lipid metabolism	2/49	0.538399	0.853252	1.12363	0.6957	PAFAH1B2;PLD3
Sphingolipid metabolism	2/49	0.538399	0.853252	1.12363	0.6957	SMPD4;PSAP
Pantothenate and CoA biosynthesis	1/21	0.54216	0.854217	1.3203	0.808281	ALDH2
Cysteine and methionine metabolism	2/50	0.54937	0.860573	1.10016	0.658978	MDH2;GOT2
Arginine biosynthesis	1/22	0.558889	0.865479	1.25736	0.731542	GOT2
Histidine metabolism	1/22	0.558889	0.865479	1.25736	0.731542	ALDH2
HIF-1 signaling pathway	4/109	0.566411	0.872144	1.00564	0.571642	EP300;ALDOA;PFKM;MAPK3
B cell receptor signaling pathway	3/81	0.571471	0.874963	1.01534	0.568127	INPPL1;FOS;MAPK3
Regulation of lipolysis in adipocytes	2/55	0.601437	0.915671	0.996112	0.506456	GNAS;GNAI2
Colorectal cancer	3/86	0.612259	0.925443	0.953929	0.467997	CTNNB1;FOS;MAPK3
Thermogenesis	8/232	0.614917	0.925443	0.942125	0.458125	ATP5F1B;ACSL1;ATP5PB;GNAS;NDUFS2;ARID1A;SMARCA2;ACTG1
Glycosylphosphatidylinositol (GPI)-anchor biosynthesis	1/26	0.619917	0.925443	1.05597	0.504931	PIGQ
Biosynthesis of unsaturated fatty acids	1/27	0.633808	0.925443	1.0153	0.462986	TECR
Sphingolipid signaling pathway	4/119	0.635755	0.925443	0.917715	0.415671	PPP2CA;PPP2R5C;GNAI2;MAPK3
Gastric cancer	5/149	0.637906	0.925443	0.915996	0.411799	JUP;CSNK1A1;CTNNA1;CTNNB1;MAPK3
VEGF signaling pathway	2/59	0.639726	0.925443	0.926017	0.413665	HSPB1;MAPK3
Bile secretion	3/90	0.642957	0.925443	0.90988	0.401873	GNAS;ATP1A1;ATP1B1
Butanoate metabolism	1/28	0.647192	0.925443	0.977646	0.425385	HADHA
Phototransduction	1/28	0.647192	0.925443	0.977646	0.425385	CALM2
Chemical carcinogenesis	8/239	0.648008	0.925443	0.91324	0.396211	HSP90AA1;GSTA4;GNAS;FOS;ATF4;GNAI2;HSP90B1;MAPK3
Mineral absorption	2/60	0.648834	0.925443	0.910004	0.393647	ATP1A1;ATP1B1
Glycerolipid metabolism	2/61	0.657759	0.93186	0.894533	0.374736	ALDH2;DGKZ
Pathways in cancer	18/531	0.660211	0.93186	0.924354	0.383788	HSP90AA1;JUP;CTBP1;EPAS1;FOS;HSP90B1;GNAI2;GNG2;GSTA4;GNB2;TPR;CTNNA1;GNAS;CTNNB1;EP300;GNB3;CALM2;MAPK3
TGF-beta signaling pathway	3/94	0.671901	0.939438	0.869704	0.345832	PPP2CA;EP300;MAPK3
Ascorbate and aldarate metabolism	1/30	0.672513	0.939438	0.910127	0.361079	ALDH2
Galactose metabolism	1/31	0.684484	0.94329	0.879744	0.333502	PFKM
RNA polymerase	1/31	0.684484	0.94329	0.879744	0.333502	POLR2A
Dilated cardiomyopathy	3/96	0.685713	0.94329	0.850912	0.321046	LMNA;GNAS;ACTG1
Inflammatory mediator regulation of TRP channels	3/98	0.699085	0.946632	0.832911	0.298168	ASIC4;GNAS;CALM2
Chemokine signaling pathway	6/192	0.706299	0.946632	0.850294	0.295661	GNG2;GNB2;GNB3;BCAR1;GNAI2;MAPK3
Base excision repair	1/33	0.707131	0.946632	0.824674	0.285782	PARP1
Acute myeloid leukemia	2/67	0.707525	0.946632	0.811708	0.280837	JUP;MAPK3
FoxO signaling pathway	4/131	0.708897	0.946632	0.830481	0.285722	USP7;EP300;GABARAP;MAPK3
Retinol metabolism	2/68	0.715206	0.946632	0.799367	0.267936	RETSAT;ALDH1A1
Propanoate metabolism	1/34	0.717838	0.946632	0.799643	0.26509	HADHA
Adipocytokine signaling pathway	2/69	0.722716	0.946632	0.787395	0.255698	POMC;ACSL1
Pancreatic secretion	3/102	0.724524	0.946632	0.799091	0.2575	GNAS;ATP1A1;ATP1B1
Nicotinate and nicotinamide metabolism	1/35	0.728155	0.946632	0.776083	0.246206	NAPRT
Prolactin signaling pathway	2/70	0.730059	0.946632	0.775776	0.244082	FOS;MAPK3
RIG-I-like receptor signaling pathway	2/70	0.730059	0.946632	0.775776	0.244082	OTUD5;IRF3
Ras signaling pathway	7/232	0.746871	0.959214	0.819517	0.239186	AFDN;GNG2;GNB2;GNB3;CALM2;ETS2;MAPK3
Alanine, aspartate and glutamate metabolism	1/37	0.747671	0.959214	0.732891	0.213119	GOT2
Measles	4/139	0.75136	0.959214	0.780941	0.223248	IRF3;RACK1;EIF3H;FOS
Th17 cell differentiation	3/107	0.753921	0.959214	0.760475	0.21481	HSP90AA1;FOS;MAPK3
PPAR signaling pathway	2/74	0.757796	0.959639	0.732524	0.203159	ACSL1;UBC
Glioma	2/75	0.764334	0.963416	0.722452	0.194159	CALM2;MAPK3
Chronic myeloid leukemia	2/76	0.770718	0.966966	0.712652	0.185598	CTBP1;MAPK3
TNF signaling pathway	3/112	0.780741	0.968431	0.725402	0.179545	FOS;ATF4;MAPK3
Toxoplasmosis	3/112	0.780741	0.968431	0.725402	0.179545	GNAO1;GNAI2;MAPK3
Bladder cancer	1/41	0.782606	0.968431	0.659465	0.161652	MAPK3
Breast cancer	4/147	0.788903	0.971785	0.736943	0.174738	CSNK1A1;CTNNB1;FOS;MAPK3
Fat digestion and absorption	1/43	0.798218	0.974401	0.627997	0.141534	GOT2
Porphyrin and chlorophyll metabolism	1/43	0.798218	0.974401	0.627997	0.141534	EPRS1
MicroRNAs in cancer	9/310	0.801872	0.974472	0.786657	0.173699	HDAC5;MARCKS;STMN1;CCNG1;TIMP3;EP300;VIM;EZR;MAPK3
Peroxisome	2/82	0.805934	0.975037	0.658997	0.142181	PRDX5;ACSL1
Glycosphingolipid biosynthesis	1/45	0.81271	0.978864	0.599389	0.124302	B3GNT4
AMPK signaling pathway	3/120	0.818602	0.980384	0.675519	0.13521	PPP2CA;PPP2R5C;PFKM
Complement and coagulation cascades	2/85	0.821672	0.980384	0.635079	0.124738	C3;C7
Taste transduction	2/86	0.826658	0.980384	0.627486	0.119451	GABBR1;GNB3
Cardiac muscle contraction	2/87	0.831519	0.980384	0.620071	0.114404	ATP1A1;ATP1B1
ECM-receptor interaction	2/88	0.836256	0.980384	0.612829	0.109587	COL1A1;COL1A2
PD-L1 expression and PD-1 checkpoint pathway in cancer	2/89	0.840872	0.980384	0.605753	0.104987	FOS;MAPK3
Malaria	1/50	0.844554	0.980384	0.538087	0.090908	LRP1
Hypertrophic cardiomyopathy	2/90	0.84537	0.980384	0.598839	0.100593	LMNA;ACTG1
Osteoclast differentiation	3/127	0.847029	0.980384	0.637152	0.105781	FOS;SQSTM1;MAPK3
Ovarian steroidogenesis	1/51	0.850242	0.980384	0.527298	0.0855459	GNAS
Th1 and Th2 cell differentiation	2/92	0.854021	0.980384	0.58547	0.0923868	FOS;MAPK3
Wnt signaling pathway	4/166	0.859959	0.980384	0.649866	0.0980459	CTBP1;CSNK1A1;EP300;CTNNB1
Glycosaminoglycan biosynthesis	1/53	0.861002	0.980384	0.506964	0.0758717	CHPF
Systemic lupus erythematosus	3/135	0.874703	0.982821	0.598287	0.0800931	C3;C7;MACROH2A1
Calcium signaling pathway	6/240	0.875119	0.982821	0.674175	0.089932	GNAS;VDAC2;VDAC1;CALM2;CACNA1H;SLC25A6
Glycerophospholipid metabolism	2/98	0.877389	0.982821	0.548707	0.0717738	DGKZ;PLD3
Longevity regulating pathway	2/102	0.890996	0.982821	0.526648	0.0607831	EHMT2;ATF4
Arachidonic acid metabolism	1/61	0.896854	0.982821	0.439186	0.0478108	GPX3
Steroid hormone biosynthesis	1/61	0.896854	0.982821	0.439186	0.0478108	COMT
C-type lectin receptor signaling pathway	2/104	0.897262	0.982821	0.516268	0.0559674	CALM2;MAPK3
T cell receptor signaling pathway	2/104	0.897262	0.982821	0.516268	0.0559674	FOS;MAPK3
Axon guidance	4/182	0.902916	0.982821	0.590956	0.0603521	PLXNB1;L1CAM;GNAI2;MAPK3
Basal cell carcinoma	1/63	0.904269	0.982821	0.424975	0.0427647	CTNNB1
Cytosolic DNA-sensing pathway	1/63	0.904269	0.982821	0.424975	0.0427647	IRF3
Insulin resistance	2/108	0.908799	0.982821	0.496683	0.0474985	PYGB;NR1H2
Cell adhesion molecules	3/148	0.910288	0.982821	0.544277	0.051159	CADM1;CNTN1;L1CAM
Fc epsilon RI signaling pathway	1/68	0.920559	0.98848	0.393158	0.0325435	MAPK3
Non-alcoholic fatty liver disease	3/155	0.925397	0.98848	0.519022	0.0402409	NDUFS2;FOS;ATF4
Melanoma	1/72	0.931573	0.98848	0.370931	0.0262917	MAPK3
Non-small cell lung cancer	1/72	0.931573	0.98848	0.370931	0.0262917	MAPK3
p53 signaling pathway	1/73	0.93408	0.98848	0.36576	0.0249424	CCNG1
Metabolism of xenobiotics by cytochrome P450	1/76	0.941062	0.98848	0.351075	0.0213263	GSTA4
Pancreatic cancer	1/76	0.941062	0.98848	0.351075	0.0213263	MAPK3
Purine metabolism	2/129	0.951876	0.995979	0.4141	0.0204234	PKM;AMPD2
ErbB signaling pathway	1/85	0.957882	0.998408	0.313312	0.0134821	MAPK3
Signaling pathways regulating pluripotency of stem cells	2/143	0.968919	0.999996	0.372711	0.0117681	CTNNB1;MAPK3
Staphylococcus aureus infection	1/95	0.971009	0.999996	0.279835	0.00823252	C3
mTOR signaling pathway	2/154	0.978067	0.999996	0.345539	0.00766308	ATP6V1B2;MAPK3
NF-kappa B signaling pathway	1/104	0.979289	0.999996	0.255264	0.00534228	PARP1
Drug metabolism	1/108	0.982165	0.999996	0.24567	0.004421	GSTA4
JAK-STAT signaling pathway	2/162	0.983021	0.999996	0.328125	0.00561901	CNTFR;EP300
Neuroactive ligand-receptor interaction	6/341	0.986549	0.999996	0.468418	0.00634364	C3;POMC;GHRHR;GABBR1;THRA;DRD2
Natural killer cell mediated cytotoxicity	1/131	0.992455	0.999996	0.201963	0.00152964	MAPK3
Herpes simplex virus 1 infection	7/498	0.99929	0.999996	0.370297	0.000262907	C3;CD74;IRF3;SRSF2;SRSF4;SRSF5;CALR
Cytokine-cytokine receptor interaction	1/295	0.999981	0.999996	0.088538	1.70438e-06	CNTFR
Olfactory transduction	1/440	0.999996	0.999996	0.0588412	2.33452e-07	CALM2
1The functional enrichment analysis was performed per tissue based on KEGG human pathways (updated in 2021).

## Sheet: Olfactory_bulb
Supplementary Table 4I. Pathway enrichment analysis of the top 1000 genes most expressed in the goat olfactory bulb.
Term	Overlap	P-value	q-value	Odds ratio	Combined score	Gene symbols
Pathways of neurodegeneration	65/475	3.21833e-18	8.65732e-16	4.0415	162.782	APP;PPP3CA;TUBA1B;UCHL1;TUBA1A;TUBB3;KIF5C;PSMD2;KIF5A;PSMD1;NEFL;NEFM;PRKCG;APC2;MAP2K1;TUBB;WNT5A;ATXN2L;TUBB2B;TUBB2A;UQCRC1;VDAC2;NDUFS2;VDAC1;MAPT;PLCB1;SLC25A5;SQSTM1;SLC25A4;ATF4;SLC25A6;GRIA1;CAMK2B;VCP;DCTN2;CAMK2A;PPP3R1;KLC2;ATP5F1B;UBB;UBC;MFN2;PLCG1;CYC1;NDUFV1;CAMK2G;SPTBN2;MAPK3;SNCA;CSNK1A1;FUS;ATP5PB;TUBB4B;TUBB4A;GRIN1;PINK1;APC;DLG4;PSMC1;MAP3K10;CTNNB1;CALM3;UBA1;CALM2;CDK5R1
Synaptic vesicle cycle	25/78	1.88805e-16	2.53943e-14	11.6225	420.801	ATP6V1A;SNAP25;RAB3A;STXBP1;CLTC;CLTB;SLC1A3;AP2A1;SLC6A1;AP2A2;SLC17A7;ATP6V1E1;AP2M1;ATP6V0A1;NSF;SLC32A1;SYT1;SLC6A11;AP2B1;DNM1;DNM2;STX1B;ATP6V1B2;ATP6V0D1;ATP6V0C
Parkinson disease	42/249	2.28745e-15	2.05108e-13	5.07006	170.919	CAMK2B;CAMK2A;TUBA1B;UCHL1;TUBA1A;ATP5F1B;KLC2;UBB;KIF5C;TUBB3;PSMD2;KIF5A;UBC;PSMD1;MFN2;PLCG1;CYC1;PRKACB;NDUFV1;CAMK2G;SNCA;ATP5PB;TUBB;TUBB4B;TUBB4A;TUBB2B;PINK1;TUBB2A;PSMC1;UQCRC1;GNAS;VDAC2;NDUFS2;VDAC1;CALM3;UBA1;MAPT;SLC25A5;CALM2;SLC25A4;ATF4;SLC25A6
Alzheimer disease	47/369	2.38576e-12	1.60442e-10	3.64926	97.6597	APP;LRP1;RTN4;PPP3CA;PPP3R1;TUBA1B;TUBA1A;ATP5F1B;KLC2;KIF5C;TUBB3;PSMD2;KIF5A;PSMD1;APOE;APBB1;CYC1;NDUFV1;MAPK3;SNCA;APC2;MAP2K1;ATP5PB;CSNK1A1;TUBB;WNT5A;TUBB4B;TUBB4A;GRIN1;TUBB2B;TUBB2A;APC;PSMC1;UQCRC1;VDAC2;CTNNB1;NDUFS2;VDAC1;CALM3;MAPT;PLCB1;SLC25A5;CALM2;SLC25A4;ATF4;CDK5R1;SLC25A6
Endocrine and other factor-regulated calcium reabsorption	17/53	1.2623e-11	6.79116e-10	11.527	289.277	PRKCG;CLTC;CLTB;AP2A1;ATP1A2;ATP1B2;ATP1A1;AP2B1;ATP2B1;ATP1B1;AP2A2;DNM1;DNM2;GNAS;PLCB1;PRKACB;AP2M1
Huntington disease	40/306	4.73071e-11	2.12094e-09	3.73611	88.8237	GRIA1;DCTN2;HDAC1;CLTC;CLTB;SLC1A3;AP2A1;AP2A2;TUBA1B;TUBA1A;ATP5F1B;KLC2;POLR2A;KIF5C;TUBB3;PSMD2;KIF5A;PSMD1;CYC1;NDUFV1;AP2M1;ATP5PB;TUBB;AP2B1;TUBB4B;TUBB4A;GRIN1;TUBB2B;TUBB2A;DLG4;PSMC1;UQCRC1;VDAC2;MAP3K10;NDUFS2;VDAC1;PLCB1;SLC25A5;SLC25A4;SLC25A6
Phagosome	26/152	3.65511e-10	1.40461e-08	5.07151	110.203	ATP6V1A;DYNC1I2;ACTG1;C3;TUBA1B;TUBA1A;LAMP1;TUBB3;LAMP2;ATP6V1E1;DYNC1I1;ATP6V0A1;DYNC1H1;ATP6AP1;TUBB;STX7;TUBB4B;TUBB4A;TUBB2B;TUBB2A;HGS;CANX;ATP6V1B2;CALR;ATP6V0D1;ATP6V0C
Dopaminergic synapse	23/132	2.60483e-09	8.75874e-08	5.17067	102.203	PRKCG;GRIA1;CAMK2B;CAMK2A;PPP2R5B;PPP2R5C;COMT;GNAO1;PPP2CA;PPP3CA;GNG2;CALY;PPP2R2C;KIF5C;GNB2;KIF5A;GNAS;CALM3;PLCB1;PRKACB;CALM2;CAMK2G;ATF4
Prion disease	34/273	4.7994e-09	1.43449e-07	3.51184	67.2686	PPP3CA;PPP3R1;TUBA1B;TUBA1A;ATP5F1B;KLC2;KIF5C;TUBB3;PSMD2;KIF5A;PSMD1;FYN;NCAM1;CYC1;PRKACB;NDUFV1;MAPK3;EGR1;ATP5PB;TUBB;TUBB4B;TUBB4A;GRIN1;TUBB2B;TUBB2A;PSMC1;UQCRC1;VDAC2;NDUFS2;VDAC1;SLC25A5;SLC25A4;ATF4;SLC25A6
Endocytosis	32/252	8.46199e-09	2.27627e-07	3.58498	66.6365	ARF3;CLTC;AGAP2;CLTB;AP2A1;AGAP3;PRKCZ;AP2A2;GRK2;KIF5C;KIF5A;MVB12B;PIP5K1C;GIT1;AP2M1;SH3GL2;PSD;SH3GLB2;IQSEC2;IQSEC1;IQSEC3;AP2B1;DNM1;EPN1;DNM2;ACAP3;RAB31;BIN1;HGS;DNAJC6;CHMP4B;FGFR2
Glutamatergic synapse	20/114	2.50652e-08	6.12958e-07	5.1978	90.9708	PRKCG;GRIA1;GRIK5;SLC1A3;ADCY2;GRIN1;GNAO1;PPP3CA;PPP3R1;GRK2;GNG2;DLG4;GNB2;GNAS;SLC17A7;PLCB1;PRKACB;SHANK3;SHANK1;MAPK3
Adrenergic signaling in cardiomyocytes	23/150	3.22259e-08	7.22398e-07	4.43364	76.4824	CAMK2B;CAMK2A;PPP2R5B;ADCY2;ATP1A2;ATP1B2;PPP2R5C;ATP1A1;ATP2B1;ATP1B1;PPP2CA;CACNG7;CACNB3;CACNG8;PPP2R2C;GNAS;CALM3;PLCB1;PRKACB;CALM2;CAMK2G;ATF4;MAPK3
Long-term potentiation	15/67	4.83051e-08	9.7558e-07	7.01764	118.217	PRKCG;CAMK2B;GRIA1;MAP2K1;CAMK2A;GRIN1;PPP3CA;PPP3R1;CALM3;PLCB1;PRKACB;CAMK2G;CALM2;ATF4;MAPK3
Circadian entrainment	18/97	5.07737e-08	9.7558e-07	5.55641	93.3249	PRKCG;GRIA1;CAMK2B;CAMK2A;ADCY2;CACNA1G;GRIN1;GNAO1;PER1;GNG2;GNB2;GNAS;CALM3;PLCB1;PRKACB;CALM2;CAMK2G;MAPK3
Aldosterone synthesis and secretion	18/98	5.99001e-08	1.07421e-06	5.48667	91.2466	PRKCG;CAMK2B;PRKCE;CAMK2A;ADCY2;ATP1A2;ATP1B2;ATP1A1;ATP2B1;ATP1B1;CACNA1G;GNAS;CALM3;PLCB1;PRKACB;CALM2;CAMK2G;ATF4
Salmonella infection	30/249	8.14445e-08	1.36929e-06	3.3677	54.9721	NCKAP1;DYNC1I2;DCTN2;ACTG1;HSP90B1;TUBA1B;PAK1;TUBA1A;KLC2;KIF5C;TUBB3;KIF5A;RPS3;FLNA;DYNC1I1;MAPK3;DYNC1H1;MAP2K4;MAP2K1;HSP90AA1;TUBB;TUBB4B;TUBB4A;DNM2;TUBB2B;TUBB2A;ELMO1;CTNNB1;ELMO2;PLEKHM2
Gastric acid secretion	15/76	2.83545e-07	4.48668e-06	5.97944	90.1454	PRKCG;CAMK2B;CAMK2A;ADCY2;ATP1A2;ATP1B2;ATP1A1;ATP1B1;ACTG1;GNAS;CALM3;PLCB1;PRKACB;CAMK2G;CALM2
Gap junction	16/88	3.74054e-07	5.59002e-06	5.40741	80.0235	PRKCG;MAP2K1;TUBB;ADCY2;TUBB4B;TUBB4A;TUBA1B;TUBB2B;TUBA1A;TUBB2A;TUBB3;GNAS;GRB2;PLCB1;PRKACB;MAPK3
Amphetamine addiction	14/69	4.93676e-07	6.98942e-06	6.18371	89.796	PRKCG;CAMK2B;GRIA1;HDAC1;CAMK2A;GRIN1;PPP3CA;PPP3R1;GNAS;CALM3;PRKACB;CAMK2G;CALM2;ATF4
Amyotrophic lateral sclerosis	36/364	6.3358e-07	8.52165e-06	2.70378	38.5881	GRIA1;VCP;DCTN2;ACTG1;PPP3CA;PPP3R1;TUBA1B;TUBA1A;ATP5F1B;KLC2;KIF5C;TUBB3;PSMD2;KIF5A;PSMD1;NEFL;NEFM;CYC1;NDUFV1;ATP5PB;FUS;TUBB;TUBB4B;TUBB4A;GRIN1;ATXN2L;TUBB2B;PINK1;TUBB2A;PSMC1;HNRNPA2B1;UQCRC1;NDUFS2;VDAC1;SQSTM1;ATF4
GnRH signaling pathway	16/93	8.16066e-07	1.04534e-05	5.05496	70.8643	CAMK2B;MAP2K4;EGR1;MAP2K1;CAMK2A;ADCY2;GNAS;PTK2B;CALM3;GRB2;PLCB1;PRKACB;CAMK2G;CALM2;ATF4;MAPK3
Oxytocin signaling pathway	21/154	9.44656e-07	1.15506e-05	3.85437	53.4695	PRKCG;CAMK2B;KCNJ4;MAP2K1;CAMK2A;ADCY2;ACTG1;GNAO1;PPP3CA;CACNG7;CACNB3;PPP3R1;CACNG8;GNAS;CALM3;PLCB1;PRKACB;CALM2;PPP1R12C;CAMK2G;MAPK3
Glucagon signaling pathway	17/107	1.1912e-06	1.39318e-05	4.59782	62.7168	CAMK2B;PYGB;PGAM1;CAMK2A;ADCY2;PPP3CA;PPP3R1;PKM;GNAS;CALM3;PLCB1;PRKACB;CALM2;CAMK2G;PFKM;PFKP;ATF4
Insulin secretion	15/86	1.49747e-06	1.67841e-05	5.13458	68.8636	PRKCG;CAMK2B;SNAP25;RAB3A;CAMK2A;ADCY2;ATP1A2;ATP1B2;ATP1A1;ATP1B1;GNAS;PLCB1;PRKACB;CAMK2G;ATF4
Thyroid hormone signaling pathway	18/121	1.56565e-06	1.68464e-05	4.25637	56.8957	PRKCG;MAP2K1;THRA;HDAC1;ATP1A2;ATP1B2;ATP1A1;ATP1B1;ACTG1;NCOR1;RCAN2;CTNNB1;PLCG1;PLCB1;PRKACB;PFKM;PFKP;MAPK3
GABAergic synapse	15/89	2.34594e-06	2.42715e-05	4.92565	63.8503	NSF;PRKCG;GABRA1;GABBR1;SLC12A5;SLC32A1;GAD1;GAD2;SLC6A11;ADCY2;SLC6A1;GNAO1;GNG2;GNB2;PRKACB
cGMP-PKG signaling pathway	21/167	3.56305e-06	3.44979e-05	3.50878	44.0173	MAP2K1;PRKCE;ADCY2;ATP1A2;ATP1B2;ATP1A1;ATP2B1;ATP1B1;PPP3CA;PPP3R1;VDAC2;VDAC1;CALM3;PLCB1;SLC25A5;CALM2;SLC25A4;GTF2I;ATF4;SLC25A6;MAPK3
Vibrio cholerae infection	11/50	3.59086e-06	3.44979e-05	6.83163	85.649	ATP6V1A;ATP6AP1;ATP6V1B2;GNAS;PLCG1;ATP6V1E1;ATP6V0D1;PRKACB;ATP6V0C;ACTG1;ATP6V0A1
Oocyte meiosis	18/129	4.00313e-06	3.71325e-05	3.94795	49.0668	CAMK2B;MAP2K1;FBXW11;YWHAB;CAMK2A;PPP2R5B;ADCY2;PPP2R5C;PPP2CA;PPP3CA;PPP3R1;CALM3;PRKACB;CALM2;CAMK2G;YWHAG;YWHAH;MAPK3
Human papillomavirus infection	32/331	4.27291e-06	3.83137e-05	2.6268	32.4757	ATP6V1A;HDAC1;UBR4;PRKCZ;PPP2CA;ATP6V1E1;PRKACB;ATP6V0A1;MAPK3;APC2;MAP2K1;ATP6AP1;CSNK1A1;LAMB2;WNT5A;PPP2R5B;SCRIB;PPP2R5C;PTK2;DLG2;PKM;COL4A2;APC;PPP2R2C;PSMC1;COL6A2;GNAS;ATP6V1B2;CTNNB1;GRB2;ATP6V0D1;ATP6V0C
Bacterial invasion of epithelial cells	13/77	1.07631e-05	9.33963e-05	4.92597	56.3501	SEPTIN2;CLTC;CLTB;SEPTIN9;DNM1;PTK2;ACTG1;DNM2;SEPTIN8;ELMO1;ELMO2;CTNNB1;WASF1
Cholinergic synapse	16/113	1.12574e-05	9.46323e-05	4.0085	45.6748	PRKCG;CAMK2B;KCNJ4;MAP2K1;CAMK2A;ADCY2;GNAO1;GNG2;GNB2;KCNQ2;FYN;PLCB1;PRKACB;CAMK2G;ATF4;MAPK3
Melanogenesis	15/101	1.17021e-05	9.53895e-05	4.23569	48.0994	PRKCG;CAMK2B;MAP2K1;WNT5A;CAMK2A;ADCY2;GNAO1;GNAS;CTNNB1;CALM3;PLCB1;PRKACB;CALM2;CAMK2G;MAPK3
Epithelial cell signaling in Helicobacter pylori infection	12/70	1.99263e-05	0.000157652	5.01266	54.2543	ATP6V1A;MAP2K4;PAK1;ATP6AP1;PTPRZ1;ATP6V1B2;PLCG1;ATP6V1E1;ATP6V0D1;ATP6V0C;GIT1;ATP6V0A1
Thyroid hormone synthesis	12/75	4.07315e-05	0.000313051	4.61362	46.6368	PRKCG;CANX;GNAS;ADCY2;ATP1A2;ATP1B2;ATP1A1;ATP1B1;PLCB1;PRKACB;ATF4;HSP90B1
cAMP signaling pathway	22/216	6.04956e-05	0.000452036	2.76294	26.8363	GRIA1;CAMK2B;GABBR1;MAP2K1;CAMK2A;ADCY2;ATP1A2;ATP1B2;ATP1A1;ATP2B1;ATP1B1;GRIN1;TIAM1;PAK1;GNAS;PDE4A;CALM3;PRKACB;CALM2;CAMK2G;HCN2;MAPK3
Proteoglycans in cancer	21/205	8.12582e-05	0.000590769	2.77859	26.1684	PRKCG;CAMK2B;MAP2K1;DDX5;WNT5A;CAMK2A;ANK3;PTK2;ACTG1;TIAM1;PAK1;MRAS;TIMP3;FLNA;CTNNB1;GRB2;PLCG1;PRKACB;PPP1R12C;CAMK2G;MAPK3
Salivary secretion	13/93	8.43283e-05	0.000596956	3.93748	36.9367	PRKCG;ADCY2;ATP1A2;ATP1B2;ATP1A1;ATP2B1;ATP1B1;CST3;GNAS;CALM3;PLCB1;PRKACB;CALM2
Hippo signaling pathway	18/163	9.89739e-05	0.000682666	3.01684	27.8172	APC2;FBXW11;YWHAB;WNT5A;SCRIB;PRKCZ;ACTG1;NKD2;PPP2CA;PAK1;DLG2;APC;PPP2R2C;DLG4;TP53BP2;CTNNB1;YWHAG;YWHAH
Calcium signaling pathway	23/240	0.000105907	0.000712227	2.58256	23.638	PRKCG;CAMK2B;CAMK2A;ADCY2;ATP2B1;GRIN1;CACNA1G;PPP3CA;PPP3R1;GNAS;VDAC2;PTK2B;VDAC1;CALM3;PLCG1;PLCB1;SLC25A5;PRKACB;CALM2;SLC25A4;CAMK2G;FGFR2;SLC25A6
HIF-1 signaling pathway	14/109	0.000116328	0.000763222	3.57256	32.3642	PRKCG;CAMK2B;MAP2K1;CAMK2A;HK1;TF;PGK1;ALDOC;PLCG1;ALDOA;CAMK2G;PFKM;PFKP;MAPK3
Pathogenic Escherichia coli infection	20/197	0.000134643	0.000862355	2.74842	24.4964	NCKAP1;TUBB;TUBB4B;BAIAP2;TUBB4A;ACTG1;TUBA1B;TUBB2B;PAK1;TUBA1A;TUBB2A;TUBB3;RPS3;MYH14;TMBIM6;FYN;ARHGEF2;WASF1;MYH10;MAPK3
Spinocerebellar ataxia	16/143	0.000203455	0.00127278	3.0568	25.983	PRKCG;GRIA1;GRIN1;ATXN2L;PSMD2;PSMC1;PSMD1;VDAC2;VDAC1;ATXN10;CIC;PLCB1;SLC25A5;SLC25A4;SPTBN2;SLC25A6
Ribosome	17/158	0.000209789	0.00128258	2.92695	24.7895	RPS9;RPL32;RPL31;RPS5;RPL22;RPS3A;RPL10A;RPL8;RPS28;RPS16;RPL27A;RPS3;RPL37;RPL26;RPL15;RPS11;RPS24
Morphine addiction	12/91	0.000274023	0.00163805	3.67614	30.1528	PRKCG;GNAO1;GABRA1;GABBR1;GNG2;GRK2;SLC32A1;GNB2;GNAS;PDE4A;ADCY2;PRKACB
Rap1 signaling pathway	20/210	0.000316657	0.00185176	2.55862	20.6166	PRKCG;MAP2K1;ADCY2;PRKCZ;RAP1GAP;GRIN1;ACTG1;GNAO1;TIAM1;SIPA1L1;MRAS;GNAS;CTNNB1;CALM3;EVL;PLCG1;PLCB1;CALM2;FGFR2;MAPK3
Wnt signaling pathway	17/166	0.000377275	0.0021593	2.76863	21.8238	PRKCG;APC2;CAMK2B;TLE3;FBXW11;CSNK1A1;CTNND2;WNT5A;CAMK2A;NKD2;PPP3CA;PPP3R1;APC;CTNNB1;PLCB1;PRKACB;CAMK2G
Shigellosis	22/246	0.00039367	0.00220619	2.38913	18.7307	SEPTIN2;FBXW11;CALCOCO2;PRKCE;SEPTIN9;PTK2;SEPTIN7;SEPTIN8;ACTG1;HK1;C3;UBB;UBC;ELMO1;ELMO2;VDAC1;PLCG1;ARHGEF2;PLCB1;WASF1;SQSTM1;MAPK3
Estrogen signaling pathway	15/137	0.000402304	0.00220857	2.98019	23.3	MAP2K1;HSP90AA1;GABBR1;ADCY2;HSP90B1;GNAO1;GNAS;CALM3;GRB2;FKBP4;PLCB1;PRKACB;CALM2;ATF4;MAPK3
Coronavirus disease	21/232	0.000450565	0.00242404	2.41959	18.643	PRKCG;RPS9;RPL32;RPL31;RPS5;RPL22;RPS3A;RPL8;RPL10A;C3;RPS28;RPS16;RPL27A;RPS3;RPL37;RPL26;PLCG1;RPL15;RPS11;RPS24;MAPK3
Fc gamma R-mediated phagocytosis	12/97	0.000497509	0.00262412	3.41558	25.9785	PRKCG;MAP2K1;PAK1;MARCKS;GSN;BIN1;PRKCE;PIP5K1C;PLCG1;WASF1;DNM2;MAPK3
Inflammatory mediator regulation of TRP channels	12/98	0.000546657	0.00277454	3.37568	25.3571	PRKCG;CAMK2B;PRKCE;CAMK2A;GNAS;CALM3;ADCY2;PLCG1;PLCB1;PRKACB;CALM2;CAMK2G
mRNA surveillance pathway	12/98	0.000546657	0.00277454	3.37568	25.3571	PPP2CA;PNN;UPF1;DDX39B;PABPN1;PPP2R2C;FUS;PPP2R5B;ACIN1;PPP2R5C;PABPC1;SMG5
ErbB signaling pathway	11/85	0.000573714	0.00285794	3.59388	26.8225	PRKCG;CAMK2B;MAP2K4;MAP2K1;PAK1;CAMK2A;GRB2;PLCG1;CAMK2G;PTK2;MAPK3
Collecting duct acid secretion	6/27	0.000586169	0.0028669	6.88335	51.2252	ATP6V1A;ATP6V1B2;ATP6V1E1;ATP6V0D1;ATP6V0C;ATP6V0A1
Long-term depression	9/60	0.00060475	0.00290496	4.26089	31.5761	PRKCG;GRIA1;PPP2CA;GNAO1;GNAZ;MAP2K1;GNAS;PLCB1;MAPK3
Lysosome	14/128	0.000626922	0.00295863	2.97417	21.9336	ABCA2;ATP6AP1;SORT1;CLTC;CLTB;AP3D1;LAPTM5;AP3B2;LAMP1;LAMP2;PSAP;ATP6V0D1;ATP6V0C;ATP6V0A1
Relaxin signaling pathway	14/129	0.000677886	0.00314399	2.94816	21.5113	MAP2K4;MAP2K1;ADCY2;PRKCZ;GNAO1;GNG2;COL4A2;GNB2;GNAS;GRB2;PLCB1;PRKACB;ATF4;MAPK3
Human cytomegalovirus infection	20/225	0.000766138	0.00349307	2.36953	16.9994	PRKCG;MAP2K1;ADCY2;PTK2;GNAO1;PPP3CA;PPP3R1;GNG2;GNB2;GNAS;CTNNB1;PTK2B;CALM3;GRB2;CALR;PLCB1;PRKACB;CALM2;ATF4;MAPK3
Glioma	10/75	0.000796568	0.00357128	3.71659	26.5186	PRKCG;CAMK2B;MAP2K1;CAMK2A;CALM3;GRB2;PLCG1;CAMK2G;CALM2;MAPK3
MAPK signaling pathway	24/294	0.000818954	0.00361145	2.16258	15.3705	PRKCG;MAP2K4;MAP2K1;RASGRF1;MAPK8IP2;MAPK8IP3;MAPK8IP1;CACNA1G;PPP3CA;CACNG7;PPP3R1;PAK1;CACNB3;CACNG8;MRAS;STMN1;TAOK2;FLNA;GRB2;MAPT;PRKACB;FGFR2;ATF4;MAPK3
Pentose phosphate pathway	6/30	0.00106135	0.00459366	6.02198	41.2398	GPI;ALDOC;ALDOA;TKT;PFKM;PFKP
Axon guidance	17/182	0.00107584	0.00459366	2.49806	17.0734	SEMA6B;CAMK2B;WNT5A;CAMK2A;L1CAM;PRKCZ;PTK2;RGMA;PPP3CA;PPP3R1;PAK1;DPYSL2;FYN;PLCG1;CAMK2G;NGEF;MAPK3
Regulation of actin cytoskeleton	19/218	0.00129455	0.00544117	2.3167	15.4051	APC2;NCKAP1;MAP2K1;GSN;BAIAP2;PTK2;ACTG1;TIAM1;PAK1;MRAS;APC;MYH14;PIP5K1C;WASF1;MYH10;PPP1R12C;GIT1;FGFR2;MAPK3
Glycolysis / Gluconeogenesis	9/67	0.00136361	0.00564325	3.74527	24.7099	GPI;PKM;PGAM1;PGK1;ALDOC;ALDOA;PFKM;PFKP;HK1
Diabetic cardiomyopathy	18/203	0.00141379	0.00567625	2.35958	15.4824	PRKCG;CAMK2B;PARP1;ATP5PB;CAMK2A;PRKCZ;ATP5F1B;UQCRC1;VDAC2;NDUFS2;VDAC1;CYC1;PLCB1;SLC25A5;NDUFV1;SLC25A4;CAMK2G;SLC25A6
Viral carcinogenesis	18/203	0.00141379	0.00567625	2.35958	15.4824	HDAC5;USP7;GSN;YWHAB;HDAC1;UBR4;SCRIB;C3;DDB1;PKM;PSMC1;GRB2;ATP6V0D1;PRKACB;YWHAG;ATF4;YWHAH;MAPK3
Cushing syndrome	15/155	0.00145274	0.00574687	2.59457	16.9537	APC2;CAMK2B;MAP2K1;WNT5A;CAMK2A;ADCY2;CACNA1G;APC;GNAS;CTNNB1;PLCB1;PRKACB;CAMK2G;ATF4;MAPK3
Cellular senescence	15/156	0.00154928	0.00603996	2.57604	16.6669	MAP2K1;FBXW11;ZFP36L1;PPP3CA;PPP3R1;MRAS;VDAC2;VDAC1;CALM3;SLC25A5;SQSTM1;CALM2;SLC25A4;SLC25A6;MAPK3
Vasopressin-regulated water reabsorption	7/44	0.00170376	0.00654731	4.55982	29.0685	NSF;DYNC1I2;DYNC1H1;DCTN2;GNAS;PRKACB;DYNC1I1
Proximal tubule bicarbonate reclamation	5/23	0.00188639	0.00714702	6.68479	41.9343	ATP1A2;ATP1A1;ATP1B2;ATP1B1;SLC4A4
Tuberculosis	16/180	0.00247621	0.00925138	2.36256	14.1778	CAMK2B;ATP6AP1;CAMK2A;HSPD1;C3;PPP3CA;PPP3R1;LAMP1;LAMP2;CALM3;ATP6V0D1;CALM2;ATP6V0C;CAMK2G;ATP6V0A1;MAPK3
Phospholipase D signaling pathway	14/148	0.00254938	0.00926733	2.52762	15.0947	MAP2K1;ADCY2;DGKZ;DNM1;DNM2;MRAS;GNAS;PTK2B;GRB2;FYN;PIP5K1C;PLCG1;PLCB1;MAPK3
Retrograde endocannabinoid signaling	14/148	0.00254938	0.00926733	2.52762	15.0947	PRKCG;GRIA1;GABRA1;SLC32A1;ADCY2;GNAO1;GNG2;GNB2;NDUFS2;SLC17A7;PLCB1;PRKACB;NDUFV1;MAPK3
Oxidative phosphorylation	13/133	0.00268602	0.00950711	2.6195	15.5066	ATP6V1A;ATP6AP1;ATP5PB;ATP5F1B;UQCRC1;ATP6V1B2;NDUFS2;CYC1;ATP6V1E1;ATP6V0D1;NDUFV1;ATP6V0C;ATP6V0A1
Vascular smooth muscle contraction	13/133	0.00268602	0.00950711	2.6195	15.5066	PRKCG;MAP2K1;PRKCE;ADCY2;GNAS;MYH14;CALM3;PLCB1;PRKACB;MYH10;CALM2;PPP1R12C;MAPK3
Spliceosome	14/150	0.0028848	0.0100781	2.49018	14.5633	DDX5;SF3B2;SF3A1;FUS;HNRNPU;PRPF8;HNRNPM;DDX39B;PCBP1;ACIN1;SRSF4;SRSF5;SNRNP200;SF3B1
Growth hormone synthesis, secretion and action	12/119	0.0029804	0.0101484	2.71019	15.7616	PRKCG;MAP2K4;MAP2K1;GNAS;GRB2;ADCY2;PLCG1;PLCB1;PRKACB;PTK2;ATF4;MAPK3
Neurotrophin signaling pathway	12/119	0.0029804	0.0101484	2.71019	15.7616	CAMK2B;MAP2K1;KIDINS220;SORT1;CAMK2A;CALM3;GRB2;PLCG1;CALM2;CAMK2G;ATF4;MAPK3
Hepatocellular carcinoma	15/168	0.00319068	0.0107287	2.3725	13.636	PRKCG;APC2;MAP2K1;SMARCD3;CSNK1A1;WNT5A;SMARCA2;ACTG1;SMARCA4;APC;GSTA4;CTNNB1;GRB2;PLCG1;MAPK3
Aldosterone-regulated sodium reabsorption	6/37	0.00327549	0.0108779	4.66048	26.6639	PRKCG;ATP1A2;ATP1A1;ATP1B2;ATP1B1;MAPK3
Tight junction	15/169	0.00337552	0.0110733	2.35697	13.414	PRKCE;SCRIB;PRKCZ;ACTG1;PPP2CA;TIAM1;TUBA1B;DLG2;TUBA1A;PPP2R2C;MYH14;ARHGEF2;SYNPO;PRKACB;MYH10
RNA transport	16/186	0.00343319	0.0111269	2.27846	12.9286	EIF4A2;EIF4A1;UPF1;EIF1AX;FUS;EIF1;EEF1A1;PNN;EIF5;DDX39B;EEF1A2;ACIN1;PABPC1;EIF4G3;EIF4G2;EIF4G1
Apelin signaling pathway	13/137	0.00347705	0.0111348	2.53447	14.3491	EGR1;HDAC5;MAP2K1;PRKCE;ADCY2;MRAS;GNG2;GNB2;CALM3;PLCB1;PRKACB;CALM2;MAPK3
Chemokine signaling pathway	16/192	0.00467604	0.0147983	2.20009	11.8042	MAP2K1;ADCY2;PRKCZ;PTK2;TIAM1;PAK1;GRK2;GNG2;GNB2;ELMO1;PTK2B;GRB2;PLCG1;PLCB1;PRKACB;MAPK3
Human immunodeficiency virus 1 infection	17/212	0.0053209	0.0166433	2.11041	11.0503	PRKCG;MAP2K1;FBXW11;PTK2;DDB1;GNAO1;PPP3CA;PPP3R1;PAK1;GNG2;GNB2;PTK2B;CALM3;PLCG1;CALR;CALM2;MAPK3
Mitophagy	8/68	0.00570185	0.0176299	3.21377	16.6054	PINK1;MRAS;UBB;CALCOCO2;UBC;MFN2;SQSTM1;ATF4
Central carbon metabolism in cancer	8/70	0.00679198	0.0206062	3.10977	15.524	MAP2K1;PKM;PGAM1;PFKM;FGFR2;PFKP;HK1;MAPK3
Hedgehog signaling pathway	7/56	0.00681766	0.0206062	3.44097	17.1644	GRK2;FBXW11;MGRN1;KIF3A;CSNK1A1;MEGF8;PRKACB
Type I diabetes mellitus	6/43	0.00701295	0.0209609	3.9035	19.3614	PTPRN2;PTPRN;GAD1;GAD2;CPE;HSPD1
Focal adhesion	16/201	0.00720697	0.0213041	2.09207	10.3196	PRKCG;MAP2K1;LAMB2;RASGRF1;PTK2;ACTG1;PAK1;COL4A2;COL6A2;FLNA;CTNNB1;GRB2;FYN;PIP5K1C;PPP1R12C;MAPK3
Legionellosis	7/57	0.00750999	0.0219586	3.37197	16.4941	EEF1A1;EEF1G;C3;CLK1;VCP;EEF1A2;HSPD1
Pancreatic secretion	10/102	0.00781061	0.022592	2.62215	12.7234	PRKCG;GNAS;ADCY2;ATP1A2;ATP1B2;ATP1A1;ATP2B1;ATP1B1;PLCB1;SLC4A4
Cardiac muscle contraction	9/87	0.00807022	0.0229648	2.78204	13.4082	CACNG7;CACNB3;CACNG8;UQCRC1;ATP1A2;ATP1B2;ATP1A1;CYC1;ATP1B1
Alcoholism	15/186	0.00811025	0.0229648	2.12076	10.2106	HDAC5;MAP2K1;HDAC1;GRIN1;GNAO1;GNG2;GNB2;PKIA;GNAS;CALM3;GRB2;PRKACB;CALM2;ATF4;MAPK3
Sphingolipid signaling pathway	11/119	0.00834875	0.0233939	2.45809	11.7636	PRKCG;PPP2CA;MAP2K1;PPP2R2C;PRKCE;PPP2R5B;FYN;PPP2R5C;PLCB1;PRKCZ;MAPK3
VEGF signaling pathway	7/59	0.00904857	0.0250935	3.24194	15.2538	PRKCG;PPP3CA;MAP2K1;PPP3R1;PLCG1;PTK2;MAPK3
Fructose and mannose metabolism	5/33	0.00956605	0.0262578	4.29512	19.9703	ALDOC;ALDOA;PFKM;PFKP;HK1
Type II diabetes mellitus	6/46	0.00974008	0.0264655	3.61018	16.7205	PKM;PRKCE;PRKCZ;CACNA1G;HK1;MAPK3
Parathyroid hormone synthesis, secretion and action	10/106	0.010137	0.0271226	2.51236	11.5357	PRKCG;EGR1;MAP2K1;GNAS;PDE4A;ADCY2;PLCB1;PRKACB;ATF4;MAPK3
Fluid shear stress and atherosclerosis	12/139	0.0101836	0.0271226	2.28099	10.4629	MAP2K4;HSP90AA1;GSTA4;CTNNB1;CALM3;ARHGEF2;SQSTM1;PRKCZ;CALM2;PTK2;ACTG1;HSP90B1
Carbohydrate digestion and absorption	6/47	0.0107966	0.0284734	3.52194	15.9492	ATP1A2;ATP1A1;ATP1B2;ATP1B1;PLCB1;HK1
Necroptosis	13/159	0.01182	0.0308696	2.15008	9.54197	CAMK2B;PYGB;HSP90AA1;PARP1;CAMK2A;CHMP4B;VDAC2;VDAC1;SLC25A5;SQSTM1;SLC25A4;CAMK2G;SLC25A6
Ras signaling pathway	17/232	0.0125336	0.0324186	1.91208	8.37365	PRKCG;MAP2K1;RASGRF1;GRIN1;TIAM1;PAK1;SYNGAP1;MRAS;GNG2;GNB2;CALM3;GRB2;PLCG1;PRKACB;CALM2;FGFR2;MAPK3
Cocaine addiction	6/49	0.0131483	0.0335477	3.35778	14.5441	DLG4;GNAS;PRKACB;ATF4;GRIN1;CDK5R1
Lipid and atherosclerosis	16/215	0.0132196	0.0335477	1.94346	8.40751	CAMK2B;MAP2K4;HSP90AA1;CAMK2A;PTK2;HSP90B1;HSPD1;PPP3CA;PPP3R1;CALM3;PLCG1;PLCB1;CALM2;CAMK2G;ATF4;MAPK3
GnRH secretion	7/64	0.0138889	0.034917	2.95679	12.6452	PRKCG;MAP2K1;GABBR1;PLCB1;HCN2;CACNA1G;MAPK3
Cholesterol metabolism	6/50	0.014449	0.0359888	3.28129	13.9033	LRP1;SORT1;VDAC2;VDAC1;APOE;PLTP
Alanine, aspartate and glutamate metabolism	5/37	0.0154136	0.0375894	3.75745	15.678	GOT1;GAD1;GPT2;GOT2;GAD2
Serotonergic synapse	10/113	0.0154303	0.0375894	2.34076	9.7643	PRKCG;GNAO1;APP;MAP2K1;GNG2;GNB2;GNAS;PLCB1;PRKACB;MAPK3
Human T-cell leukemia virus 1 infection	16/219	0.0155109	0.0375894	1.90476	7.93564	EGR1;MAP2K4;MAP2K1;ADCY2;PPP3CA;PPP3R1;CANX;VDAC2;VDAC1;CALR;SLC25A5;PRKACB;SLC25A4;ATF4;SLC25A6;MAPK3
Phosphatidylinositol signaling system	9/97	0.0158405	0.0380454	2.46461	10.2163	PRKCG;INPP5F;PI4KA;CALM3;PIP5K1C;PLCG1;PLCB1;DGKZ;CALM2
Choline metabolism in cancer	9/98	0.0168438	0.0400971	2.43679	9.95128	PRKCG;MAP2K1;SLC44A2;GRB2;PIP5K1C;PLCG1;WASF1;DGKZ;MAPK3
Neutrophil extracellular trap formation	14/189	0.0203288	0.0475939	1.93127	7.52368	PRKCG;HDAC5;MAP2K1;HDAC1;ACTG1;C3;VDAC2;VDAC1;PLCG1;PLCB1;SLC25A5;SLC25A4;SLC25A6;MAPK3
Renin secretion	7/69	0.0203468	0.0475939	2.71763	10.5847	PPP3CA;PPP3R1;GNAS;CALM3;PLCB1;PRKACB;CALM2
Nicotine addiction	5/40	0.0211008	0.0489321	3.43484	13.2532	GRIA1;GABRA1;SLC32A1;SLC17A7;GRIN1
Chagas disease	9/102	0.0213243	0.0490276	2.33149	8.97136	C3;GNAO1;PPP2CA;MAP2K4;PPP2R2C;GNAS;CALR;PLCB1;MAPK3
Phenylalanine, tyrosine and tryptophan biosynthesis	2/6	0.0216342	0.0493186	11.9962	45.9874	GOT1;GOT2
Insulin signaling pathway	11/137	0.022104	0.0495497	2.10495	8.02407	PYGB;MAP2K1;PRKAR1A;FLOT1;CALM3;GRB2;PRKACB;PRKCZ;CALM2;HK1;MAPK3
Yersinia infection	11/137	0.022104	0.0495497	2.10495	8.02407	MAP2K4;MAP2K1;ELMO1;ELMO2;PTK2B;PIP5K1C;PLCG1;BAIAP2;PTK2;ACTG1;MAPK3
Adherens junction	7/71	0.0234345	0.0520983	2.63243	9.88094	CTNNB1;FYN;WASF1;BAIAP2;ACTG1;MAPK3;NECTIN1
Kaposi sarcoma-associated herpesvirus infection	14/193	0.0238459	0.0525782	1.88772	7.05278	MAP2K4;MAP2K1;C3;PPP3CA;PPP3R1;GNG2;UBB;GNB2;UBC;CTNNB1;CALM3;PLCG1;CALM2;MAPK3
Non-small cell lung cancer	7/72	0.0250932	0.0548786	2.59179	9.55118	PRKCG;MAP2K1;KIF5C;KIF5A;GRB2;PLCG1;MAPK3
Bile secretion	8/90	0.0279374	0.0606061	2.34884	8.40364	GNAS;ADCY2;ATP1A2;ATP1B2;ATP1A1;ATP1B1;SLC4A4;PRKACB
Endometrial cancer	6/58	0.0281858	0.0606558	2.77532	9.90494	APC2;MAP2K1;APC;CTNNB1;GRB2;MAPK3
Citrate cycle (TCA cycle)	4/30	0.0307239	0.065593	3.69616	12.8727	ACLY;MDH2;OGDH;ACO2
Mineral absorption	6/60	0.0326249	0.0691031	2.67225	9.14626	TF;ATP1A2;ATP1B2;ATP1A1;ATP2B1;ATP1B1
Cell adhesion molecules	11/148	0.0361725	0.0760188	1.93482	6.42256	MAG;CADM3;CNTNAP1;NLGN2;CNTN1;CNTN2;NRXN2;NCAM1;L1CAM;LRRC4B;NECTIN1
Natural killer cell mediated cytotoxicity	10/131	0.0381173	0.079485	1.99067	6.50369	PRKCG;PPP3CA;MAP2K1;PPP3R1;PAK1;PTK2B;GRB2;FYN;PLCG1;MAPK3
Prostate cancer	8/97	0.0409898	0.0848174	2.1633	6.91052	MAP2K1;HSP90AA1;CTNNB1;GRB2;FGFR2;ATF4;HSP90B1;MAPK3
Cortisol synthesis and secretion	6/65	0.0456278	0.0936938	2.44515	7.54876	GNAS;ADCY2;PLCB1;PRKACB;ATF4;CACNA1G
Thermogenesis	15/232	0.0475084	0.0968164	1.66715	5.07957	SMARCD3;ATP5PB;ADCY2;ACSL3;SMARCA2;SMARCA4;ACTG1;ATP5F1B;UQCRC1;GNAS;NDUFS2;GRB2;CYC1;PRKACB;NDUFV1
Fc epsilon RI signaling pathway	6/68	0.0547788	0.110793	2.32647	6.75712	MAP2K4;MAP2K1;FYN;GRB2;PLCG1;MAPK3
Ubiquitin mediated proteolysis	10/140	0.0554252	0.111264	1.85198	5.35727	DDB1;UBB;FBXW11;MGRN1;UBC;HUWE1;UBE2O;UBE2QL1;UBA1;TRIP12
Arginine biosynthesis	3/22	0.0561244	0.111833	3.79007	10.9161	GOT1;GPT2;GOT2
T cell receptor signaling pathway	8/104	0.0575668	0.113864	2.00483	5.7234	PPP3CA;MAP2K1;PPP3R1;PAK1;GRB2;FYN;PLCG1;MAPK3
Pathways in cancer	29/531	0.0579902	0.113864	1.39722	3.97855	CAMK2B;HDAC1;EPAS1;CAMK2A;ADCY2;HSP90B1;GNG2;PLCG1;PRKACB;CAMK2G;MAPK3;PRKCG;APC2;MAP2K1;HSP90AA1;LAMB2;WNT5A;PTK2;APC;GSTA4;COL4A2;GNB2;GNAS;CTNNB1;CALM3;GRB2;PLCB1;CALM2;FGFR2
Taurine and hypotaurine metabolism	2/11	0.0694932	0.135461	5.33028	14.2133	GAD1;GAD2
Inositol phosphate metabolism	6/73	0.0723253	0.139968	2.15229	5.65317	INPP5F;PI4KA;PIP5K1C;PLCG1;PLCH2;PLCB1
PI3K-Akt signaling pathway	20/354	0.0786347	0.151091	1.44448	3.67322	MAP2K1;HSP90AA1;YWHAB;LAMB2;PPP2R5B;PPP2R5C;PTK2;HSP90B1;PPP2CA;GNG2;COL4A2;PPP2R2C;GNB2;COL6A2;GRB2;FGFR2;YWHAG;ATF4;YWHAH;MAPK3
Rheumatoid arthritis	7/93	0.0797612	0.152169	1.95676	4.94811	ATP6V1A;ATP6AP1;ATP6V1B2;ATP6V1E1;ATP6V0D1;ATP6V0C;ATP6V0A1
Ferroptosis	4/41	0.0807946	0.153055	2.59581	6.53066	TF;PCBP1;VDAC2;ACSL3
Protein processing in endoplasmic reticulum	11/171	0.0835105	0.157093	1.65469	4.10825	VCP;HSP90AA1;HSPH1;OS9;WFS1;AMFR;CANX;CALR;SEC62;ATF4;HSP90B1
Dilated cardiomyopathy	7/96	0.0908458	0.169705	1.89051	4.53456	CACNG7;CACNB3;CACNG8;GNAS;ADCY2;PRKACB;ACTG1
Viral myocarditis	5/60	0.0921753	0.171001	2.18353	5.20567	FYN;EIF4G3;EIF4G2;ACTG1;EIF4G1
Autophagy	9/137	0.100021	0.184285	1.69087	3.89302	PPP2CA;MAP2K1;MRAS;LAMP1;TP53INP2;LAMP2;PRKACB;SQSTM1;MAPK3
AGE-RAGE signaling pathway in diabetic complications	7/100	0.106897	0.195615	1.80882	4.04431	EGR1;COL4A2;PRKCE;PLCG1;PLCB1;PRKCZ;MAPK3
AMPK signaling pathway	8/120	0.109505	0.199033	1.71698	3.7976	PPP2CA;CAB39;PPP2R2C;SCD5;PPP2R5B;PPP2R5C;PFKM;PFKP
Amoebiasis	7/102	0.115457	0.208442	1.77055	3.82237	PRKCG;COL4A2;LAMB2;GNAS;PLCB1;PRKACB;PTK2
Hepatitis B	10/162	0.116996	0.209813	1.5821	3.39459	PRKCG;DDB1;MAP2K4;MAP2K1;ATP6AP1;YWHAB;PTK2B;GRB2;ATF4;MAPK3
C-type lectin receptor signaling pathway	7/104	0.124363	0.220657	1.73387	3.61433	PPP3CA;PPP3R1;PAK1;MRAS;CALM3;CALM2;MAPK3
Platelet activation	8/124	0.125524	0.220657	1.65743	3.43959	GNAS;ADCY2;FYN;PLCB1;PRKACB;PRKCZ;ACTG1;MAPK3
Circadian rhythm	3/31	0.126324	0.220657	2.57062	5.31838	PER1;FBXW11;CRY2
Galactose metabolism	3/31	0.126324	0.220657	2.57062	5.31838	PFKM;PFKP;HK1
Colorectal cancer	6/86	0.131079	0.227485	1.80132	3.6602	APC2;MAP2K1;APC;CTNNB1;GRB2;MAPK3
Cysteine and methionine metabolism	4/50	0.139799	0.241063	2.08696	4.1062	MAT2A;GOT1;MDH2;GOT2
Renal cell carcinoma	5/69	0.142939	0.244909	1.87559	3.64865	MAP2K1;PAK1;EPAS1;GRB2;MAPK3
Gastric cancer	9/149	0.14511	0.247054	1.54496	2.98219	APC2;MAP2K1;APC;CSNK1A1;WNT5A;CTNNB1;GRB2;FGFR2;MAPK3
Phenylalanine metabolism	2/17	0.147076	0.248826	3.19717	6.12835	GOT1;GOT2
Influenza A	10/172	0.154051	0.258998	1.48366	2.77515	MAP2K1;HNRNPUL1;PABPN1;CALCOCO2;VDAC1;SLC25A5;SLC25A4;ACTG1;SLC25A6;MAPK3
Fatty acid biosynthesis	2/18	0.16128	0.269468	2.99719	5.46871	ACSBG1;ACSL3
mTOR signaling pathway	9/154	0.166485	0.276448	1.4913	2.67367	PRKCG;ATP6V1A;MAP2K1;CAB39;WNT5A;ATP6V1B2;GRB2;ATP6V1E1;MAPK3
Starch and sucrose metabolism	3/36	0.174126	0.285609	2.18057	3.81158	GPI;PYGB;HK1
Tyrosine metabolism	3/36	0.174126	0.285609	2.18057	3.81158	GOT1;GOT2;COMT
PPAR signaling pathway	5/74	0.175386	0.285932	1.73922	3.02758	UBC;SCD5;ACSBG1;ACSL3;PLTP
Hepatitis C	9/157	0.179983	0.291659	1.46084	2.50518	PPP2CA;MAP2K1;PPP2R2C;YWHAB;CTNNB1;GRB2;YWHAG;YWHAH;MAPK3
Thyroid cancer	3/37	0.184232	0.29633	2.11632	3.57988	MAP2K1;CTNNB1;MAPK3
Neomycin, kanamycin and gentamicin biosynthesis	1/5	0.185069	0.29633	5.99064	10.1064	HK1
Arrhythmogenic right ventricular cardiomyopathy	5/77	0.196078	0.3121	1.66649	2.71512	CACNG7;CACNB3;CACNG8;CTNNB1;ACTG1
RNA degradation	5/79	0.210319	0.331855	1.62128	2.52779	DDX6;PABPC1;PFKM;PFKP;HSPD1
Apoptosis	8/142	0.210956	0.331855	1.43344	2.23058	MAP2K1;TUBA1B;TUBA1A;PARP1;SPTAN1;ACTG1;ATF4;MAPK3
Signaling pathways regulating pluripotency of stem cells	8/143	0.216262	0.338223	1.42274	2.1786	APC2;MAP2K1;APC;WNT5A;CTNNB1;GRB2;FGFR2;MAPK3
B cell receptor signaling pathway	5/81	0.224881	0.34967	1.57845	2.35534	PPP3CA;MAP2K1;PPP3R1;GRB2;MAPK3
Protein digestion and absorption	6/103	0.232248	0.35905	1.4843	2.16701	COL4A2;COL6A2;ATP1A2;ATP1B2;ATP1A1;ATP1B1
Mannose type O-glycan biosynthesis	2/23	0.235016	0.361253	2.28298	3.30598	B4GAT1;B3GAT1
Breast cancer	8/147	0.237968	0.363713	1.38151	1.98332	APC2;MAP2K1;APC;CSNK1A1;WNT5A;CTNNB1;GRB2;MAPK3
Transcriptional misregulation in cancer	10/192	0.242837	0.369057	1.31924	1.8672	CDK9;DDX5;NCOR1;LDB1;EWSR1;FUS;HDAC1;PBX3;MLLT1;PTK2
Basal cell carcinoma	4/63	0.245743	0.371376	1.62601	2.28206	APC2;APC;WNT5A;CTNNB1
Osteoclast differentiation	7/127	0.248223	0.373028	1.39985	1.95059	PPP3CA;MAP2K1;PPP3R1;GRB2;FYN;SQSTM1;MAPK3
Purine metabolism	7/129	0.260477	0.389269	1.37676	1.85207	PKM;NME7;PDE4A;AMPD2;ADCY2;AK5;PAPSS1
MicroRNAs in cancer	15/310	0.263918	0.392232	1.22131	1.62692	PRKCG;APC2;HDAC5;MAP2K1;HDAC1;PRKCE;MARCKS;APC;STMN1;FSCN1;TIMP3;GRB2;PLCG1;VIM;MAPK3
ECM-receptor interaction	5/88	0.277909	0.410755	1.4448	1.85001	COL4A2;SV2A;LAMB2;COL6A2;AGRN
Proteasome	3/46	0.280382	0.412146	1.67258	2.12686	PSMD2;PSMC1;PSMD1
PD-L1 expression and PD-1 checkpoint pathway in cancer	5/89	0.285692	0.41767	1.42753	1.78846	PPP3CA;MAP2K1;PPP3R1;PLCG1;MAPK3
Biosynthesis of unsaturated fatty acids	2/27	0.295221	0.429267	1.9173	2.33917	TECR;SCD5
Leukocyte transendothelial migration	6/114	0.307525	0.443868	1.33236	1.57111	PRKCG;PTK2B;CTNNB1;PLCG1;PTK2;ACTG1
Butanoate metabolism	2/28	0.310212	0.443868	1.84346	2.15777	GAD1;GAD2
Phototransduction	2/28	0.310212	0.443868	1.84346	2.15777	CALM3;CALM2
Ether lipid metabolism	3/49	0.313563	0.446288	1.56326	1.813	ENPP2;PAFAH1B2;PLD3
Arginine and proline metabolism	3/50	0.324654	0.459642	1.52992	1.72115	GOT1;GOT2;CKB
Ovarian steroidogenesis	3/51	0.335745	0.47064	1.49797	1.63489	GNAS;ADCY2;PRKACB
Sulfur metabolism	1/10	0.335921	0.47064	2.66181	2.90371	PAPSS1
Glyoxylate and dicarboxylate metabolism	2/30	0.339974	0.471407	1.71161	1.84663	MDH2;ACO2
beta-Alanine metabolism	2/30	0.339974	0.471407	1.71161	1.84663	GAD1;GAD2
Chemical carcinogenesis	11/239	0.36362	0.49652	1.15704	1.17052	PRKCG;MAP2K1;HSP90AA1;GSTA4;GNAS;GRB2;ADCY2;PRKACB;ATF4;HSP90B1;MAPK3
Chronic myeloid leukemia	4/76	0.363623	0.49652	1.33152	1.34702	MAP2K1;HDAC1;GRB2;MAPK3
Pertussis	4/76	0.363623	0.49652	1.33152	1.34702	C3;CALM3;CALM2;MAPK3
Leishmaniasis	4/77	0.372803	0.504359	1.31321	1.29575	EEF1A1;C3;EEF1A2;MAPK3
Progesterone-mediated oocyte maturation	5/100	0.373113	0.504359	1.26151	1.24369	MAP2K1;HSP90AA1;ADCY2;PRKACB;MAPK3
Regulation of lipolysis in adipocytes	3/55	0.379926	0.511001	1.38245	1.3379	GNAS;ADCY2;PRKACB
SNARE interactions in vesicular transport	2/33	0.383807	0.513652	1.54573	1.48021	STX1B;STX7
Longevity regulating pathway	5/102	0.389141	0.518212	1.23537	1.16596	HDAC1;EHMT2;ADCY2;PRKACB;ATF4
Epstein-Barr virus infection	9/202	0.421747	0.558359	1.11758	0.964865	NCOR2;MAP2K4;USP7;HDAC1;PSMD2;PSMC1;PSMD1;CALR;VIM
Notch signaling pathway	3/59	0.42344	0.558359	1.28343	1.10291	NCOR2;TLE3;HDAC1
Th17 cell differentiation	5/107	0.429032	0.560682	1.1745	0.993892	PPP3CA;PPP3R1;HSP90AA1;PLCG1;MAPK3
FoxO signaling pathway	6/131	0.42937	0.560682	1.15013	0.972363	MAP2K1;USP7;FOXG1;AGAP2;GRB2;MAPK3
African trypanosomiasis	2/37	0.440169	0.572007	1.36879	1.12322	PRKCG;PLCB1
Taste transduction	4/86	0.454418	0.587684	1.16853	0.921666	GABRA1;GABBR1;PLCB1;PRKACB
Thiamine metabolism	1/15	0.458878	0.590613	1.71072	1.3326	AK5
Hypertrophic cardiomyopathy	4/90	0.489614	0.627172	1.11395	0.795513	CACNG7;CACNB3;CACNG8;ACTG1
Bladder cancer	2/41	0.493583	0.627381	1.22814	0.867148	MAP2K1;MAPK3
Aminoacyl-tRNA biosynthesis	3/66	0.496743	0.627381	1.14041	0.797927	SARS1;AARS1;NARS1
Nitrogen metabolism	1/17	0.501438	0.627381	1.49672	1.03315	CA3
Primary bile acid biosynthesis	1/17	0.501438	0.627381	1.49672	1.03315	CYP46A1
Selenocompound metabolism	1/17	0.501438	0.627381	1.49672	1.03315	PAPSS1
Acute myeloid leukemia	3/67	0.506838	0.628319	1.12254	0.762834	MAP2K1;GRB2;MAPK3
Th1 and Th2 cell differentiation	4/92	0.506859	0.628319	1.08852	0.739671	PPP3CA;PPP3R1;PLCG1;MAPK3
Fatty acid degradation	2/43	0.519052	0.640481	1.16811	0.76599	ACSBG1;ACSL3
Other glycan degradation	1/18	0.521447	0.640499	1.40861	0.91721	ENGASE
Prolactin signaling pathway	3/70	0.536471	0.655958	1.07211	0.667646	MAP2K1;GRB2;MAPK3
Cell cycle	5/124	0.558689	0.680033	1.00582	0.585551	YWHAB;HDAC1;RAD21;YWHAG;YWHAH
Pyruvate metabolism	2/47	0.56736	0.687477	1.06406	0.603065	PKM;MDH2
Amino sugar and nucleotide sugar metabolism	2/48	0.578877	0.698287	1.04087	0.569007	GPI;HK1
Sphingolipid metabolism	2/49	0.590167	0.708727	1.01867	0.537196	SMPD4;PSAP
Toll-like receptor signaling pathway	4/104	0.604132	0.722273	0.957293	0.48244	MAP2K4;MAP2K1;TOLLIP;MAPK3
Protein export	1/23	0.610086	0.723147	1.08819	0.537733	SEC62
Antigen processing and presentation	3/78	0.610239	0.723147	0.957347	0.472838	HSP90AA1;CANX;CALR
TNF signaling pathway	4/112	0.662085	0.781145	0.886011	0.365356	MAP2K4;MAP2K1;ATF4;MAPK3
Fatty acid elongation	1/27	0.669033	0.785895	0.92058	0.370001	TECR
RNA polymerase	1/31	0.719079	0.837578	0.79767	0.263059	POLR2A
Small cell lung cancer	3/92	0.719259	0.837578	0.806162	0.265658	COL4A2;LAMB2;PTK2
Lysine degradation	2/63	0.724825	0.840422	0.784303	0.252408	KMT2E;EHMT2
IL-17 signaling pathway	3/94	0.732721	0.842316	0.788362	0.245173	HSP90AA1;HSP90B1;MAPK3
TGF-beta signaling pathway	3/94	0.732721	0.842316	0.788362	0.245173	PPP2CA;RGMA;MAPK3
NOD-like receptor signaling pathway	6/181	0.737702	0.844434	0.819368	0.249264	HSP90AA1;VDAC2;MFN2;VDAC1;PLCB1;MAPK3
Base excision repair	1/33	0.741191	0.844832	0.747737	0.223945	PARP1
Non-alcoholic fatty liver disease	5/155	0.749443	0.850633	0.796654	0.229775	UQCRC1;NDUFS2;CYC1;NDUFV1;ATF4
Glycerophospholipid metabolism	3/98	0.758112	0.856858	0.75501	0.20908	MBOAT7;DGKZ;PLD3
Adipocytokine signaling pathway	2/69	0.770005	0.866659	0.713843	0.186568	ACSBG1;ACSL3
Melanoma	2/72	0.790074	0.885542	0.683143	0.160968	MAP2K1;MAPK3
Glycine, serine and threonine metabolism	1/40	0.805762	0.899378	0.613304	0.132453	PGAM1
Insulin resistance	3/108	0.813095	0.901561	0.682746	0.141266	PYGB;PRKCE;PRKCZ
Pancreatic cancer	2/76	0.814421	0.901561	0.646081	0.132626	MAP2K1;MAPK3
Fat digestion and absorption	1/43	0.828249	0.91311	0.569407	0.1073	GOT2
Toxoplasmosis	3/112	0.831929	0.913424	0.657554	0.120996	GNAO1;LAMB2;MAPK3
ABC transporters	1/45	0.841776	0.916752	0.543468	0.093608	ABCA2
Basal transcription factors	1/45	0.841776	0.916752	0.543468	0.093608	GTF2I
Nucleotide excision repair	1/47	0.854238	0.926573	0.519785	0.0818895	DDB1
Malaria	1/50	0.871118	0.941088	0.487885	0.0673171	LRP1
Pyrimidine metabolism	1/56	0.899246	0.967589	0.434525	0.0461459	NME7
Glutathione metabolism	1/57	0.903298	0.968076	0.426743	0.0434012	GSTA4
Glycerolipid metabolism	1/61	0.91794	0.975992	0.398211	0.034096	DGKZ
Steroid hormone biosynthesis	1/61	0.91794	0.975992	0.398211	0.034096	COMT
NF-kappa B signaling pathway	2/104	0.924759	0.979371	0.468039	0.0366111	PARP1;PLCG1
Drug metabolism	2/108	0.934168	0.985456	0.450283	0.0306636	GSTA4;NME7
Retinol metabolism	1/68	0.938439	0.986094	0.356476	0.0226497	RETSAT
RIG-I-like receptor signaling pathway	1/70	0.943293	0.987338	0.346107	0.0202051	OTUD5
p53 signaling pathway	1/73	0.949867	0.990365	0.331634	0.017057	ADGRB1
Metabolism of xenobiotics by cytochrome P450	1/76	0.95568	0.992579	0.318319	0.0144301	GSTA4
Peroxisome	1/82	0.965364	0.99878	0.294647	0.0103865	ACSL3
Complement and coagulation cascades	1/85	0.969381	0.999094	0.284079	0.00883412	C3
Staphylococcus aureus infection	1/95	0.979702	0.999991	0.253725	0.00520306	C3
Neuroactive ligand-receptor interaction	7/341	0.984877	0.999991	0.4973	0.00757793	C3;GRIA1;GABRA1;GABBR1;THRA;GRIK5;GRIN1
JAK-STAT signaling pathway	2/162	0.989947	0.999991	0.297469	0.00300565	GRB2;GFAP
Systemic lupus erythematosus	1/135	0.996087	0.999991	0.177614	0.000696425	C3
Measles	1/139	0.996681	0.999991	0.172429	0.000573245	RACK1
Olfactory transduction	7/440	0.998966	0.999991	0.381585	0.000394911	CAMK2B;GRK2;CAMK2A;CALM3;PRKACB;CALM2;CAMK2G
Herpes simplex virus 1 infection	5/498	0.999985	0.999991	0.238025	3.6648e-06	C3;SRSF4;SRSF5;CALR;NECTIN1
Cytokine-cytokine receptor interaction	1/295	0.999991	0.999991	0.0802738	6.99892e-07	GDF1
1The functional enrichment analysis was performed per tissue based on KEGG human pathways (updated in 2021).

## Sheet: Pineal_gland
Supplementary Table 4J. Pathway enrichment analysis of the top 1000 genes most expressed in the goat pineal gland.
Term	Overlap	P-value	q-value	Odds ratio	Combined score	Gene symbols
Parkinson disease	48/249	1.6902883221505996E-18	4.732807302021679E-16	5.527278035251615	226.18524078615528	CAMK2B;ND6;ATP8;ATP6;ITPR1;PARK7;KLC1;PSMA7;TUBA1B;UCHL1;ATP5F1B;UBB;KIF5C;PSMD2;UBC;COX3;PSMD1;COX2;MFN2;COX1;DRD2;CAMK2G;HSPA5;TUBB;ND4L;TUBB4B;SDHA;PSMC5;PINK1;UQCRC1;GNAS;VDAC2;NDUFS2;VDAC1;ND1;UBA1;MAPT;CYTB;ND3;SLC25A5;UBA52;CALM2;ND2;SLC25A4;ND5;ATF4;ND4;SLC25A6
Pathways of neurodegeneration	67/475	1.0222308375485336E-17	1.431123172567947E-15	3.84868953839358	150.56827527222876	RYR1;APP;PARK7;TUBA1B;UCHL1;KIF5C;PSMD2;PSMD1;NEFL;GABARAPL2;GPX3;TUBB;SDHA;ATXN2L;UQCRC1;VDAC2;NDUFS2;ND1;ULK1;VDAC1;MAPT;ND3;SLC25A5;UBA52;ND2;SQSTM1;SLC25A4;OPTN;ND5;ATF4;ND4;SLC25A6;CAMK2B;ND6;VCP;DCTN2;ATP8;DCTN1;ATP6;ITPR1;PSEN2;AMBRA1;KLC1;CACNA1F;PSMA7;PPP3R1;ATP5F1B;UBB;UBC;COX3;COX2;MFN2;COX1;CAMK2G;SPTBN2;MAPK3;HSPA5;FUS;ND4L;TUBB4B;PSMC5;PINK1;DLG4;CTNNB1;UBA1;CYTB;CALM2
Synaptic vesicle cycle	24/78	1.1795155079277227E-14	1.1008811407325412E-12	10.07125890736342	322.99622599819475	NSF;ATP6V1A;NAPA;SNAP25;RAB3A;STXBP1;CLTC;CLTB;AP2A1;SLC6A11;AP2A2;DNM1;CPLX3;ATP6V1B2;ATP6V1H;SLC17A6;SLC17A7;STX3;ATP6V1E1;ATP6V0D1;ATP6V0C;AP2M1;VAMP2;ATP6V0A1
Huntington disease	44/306	2.4354974943319384E-12	1.7048482460323569E-10	3.855649040693895	103.10341003454762	ND6;DCTN2;ATP8;DCTN1;CLTC;ATP6;CLTB;ITPR1;AP2A1;AMBRA1;KLC1;AP2A2;PSMA7;TUBA1B;ATP5F1B;POLR2A;KIF5C;PSMD2;COX3;PSMD1;COX2;COX1;AP2M1;GPX3;TUBB;ND4L;TUBB4B;SDHA;PSMC5;DLG4;UQCRC1;VDAC2;NDUFS2;ULK1;VDAC1;ND1;CYTB;ND3;SLC25A5;ND2;SLC25A4;ND5;ND4;SLC25A6
Alzheimer disease	48/369	9.861691569374503E-12	5.522547278849722E-10	3.4390695336242945	87.15414989021576	APP;ND6;LRP1;ATP8;ATP6;ITPR1;PSEN2;AMBRA1;CACNA1F;KLC1;PSMA7;RTN4;NCSTN;PPP3R1;TUBA1B;ATP5F1B;KIF5C;PSMD2;COX3;PSMD1;COX2;COX1;APOE;APBB1;MAPK3;TUBB;ND4L;TUBB4B;SDHA;PSMC5;UQCRC1;VDAC2;CTNNB1;NDUFS2;ULK1;VDAC1;ND1;MAPT;CYTB;ND3;SLC25A5;CALM2;ND2;SLC25A4;ND5;ATF4;ND4;SLC25A6
Prion disease	40/273	1.3455481993976599E-11	6.279224930522412E-10	3.92833761132299	98.33271131744276	RYR1;ND6;ATP8;ATP6;ITPR1;CACNA1F;KLC1;PSMA7;PPP3R1;TUBA1B;ATP5F1B;KIF5C;PSMD2;COX3;PSMD1;COX2;COX1;NCAM1;MAPK3;HSPA8;HSPA5;TUBB;ND4L;TUBB4B;SDHA;PSMC5;UQCRC1;VDAC2;NDUFS2;VDAC1;ND1;CYTB;ND3;SLC25A5;ND2;SLC25A4;ND5;ATF4;ND4;SLC25A6
Amyotrophic lateral sclerosis	46/364	7.240741472001993E-11	2.896296588800797E-9	3.319282098481362	77.50096312019278	ND6;VCP;DCTN2;ATP8;DCTN1;ATP6;AMBRA1;KLC1;ACTB;PSMA7;ACTG1;PPP3R1;TUBA1B;ATP5F1B;KIF5C;PSMD2;COX3;PSMD1;COX2;NEFL;COX1;GABARAPL2;HSPA5;FUS;GPX3;TUBB;ND4L;TUBB4B;SDHA;ATXN2L;PSMC5;PINK1;UQCRC1;NDUFS2;ULK1;VDAC1;MATR3;ND1;CYTB;ND3;ND2;SQSTM1;OPTN;ND5;ATF4;ND4
Oxidative phosphorylation	26/133	8.908292772663117E-11	3.117902470432091E-9	5.504027592345349	127.37119808360089	ATP6V1A;ND6;ATP8;ATP6;ATP5F1B;COX3;ATP6V1H;COX2;COX1;ATP6V1E1;ATP6V0A1;ATP6AP1;ND4L;SDHA;PPA1;UQCRC1;ATP6V1B2;NDUFS2;ND1;CYTB;ATP6V0D1;ND3;ND2;ATP6V0C;ND5;ND4
Diabetic cardiomyopathy	32/203	2.2603112901151975E-10	7.032079569247281E-9	4.254953931591569	94.50400919193247	CAMK2B;ND6;ATP8;ATP6;SLC2A1;PPP1CC;ATP5F1B;COX3;COX2;COX1;CTSD;CAMK2G;G6PD;TGFB1;PARP1;ND4L;SDHA;COL1A1;COL1A2;UQCRC1;VDAC2;NDUFS2;VDAC1;ND1;CYTB;ND3;SLC25A5;ND2;SLC25A4;ND5;ND4;SLC25A6
Mitophagy	16/68	2.360259711504712E-8	6.608727192213194E-7	6.907511312217195	121.30908565993852	GABARAPL2;CALCOCO2;AMBRA1;RHOT2;PINK1;RHOT1;UBB;UBC;NBR1;TAX1BP1;MFN2;ULK1;SQSTM1;UBA52;OPTN;ATF4
Thyroid hormone signaling pathway	20/121	2.430386699321089E-7	6.186438870999136E-6	4.4549774126348805	67.84950767456895	THRA;STAT1;SLC2A1;ATP1A3;ATP1A2;ATP1B2;ATP1A1;ACTB;ACTG1;KAT2B;PFKL;NCOR1;RCAN2;CTNNB1;ITGAV;SLC16A2;RXRG;PFKM;PFKP;MAPK3
Lysosome	20/128	6.189825617775071E-7	1.4442926441475164E-5	4.164696611505122	59.53512409073664	ATP6AP1;SORT1;CLTC;AP1B1;CLTB;AP3D1;AP3B2;AP3M2;LAPTM4A;LAMP1;PSAP;PPT1;ATP6V1H;MAN2B1;CTSF;ATP6V0D1;CTSD;ATP6V0C;ATP6V0A1;CTSB
Dopaminergic synapse	20/132	1.0227305338906933E-6	2.1373819526116257E-5	4.015113137453563	55.38059408019982	CAMK2B;DDC;ITPR1;PPP2R5B;PPP2R5C;GNAO1;GNGT1;PPP2CA;PPP1CC;PPP2R2C;KIF5C;PPP2R2B;GNB2;GNAS;GNB3;GNB5;DRD2;CALM2;CAMK2G;ATF4
Vibrio cholerae infection	12/50	1.068690976305813E-6	2.1373819526116257E-5	7.061259706643658	97.0857966806243	ATP6V1A;ARF1;ATP6AP1;ATP6V1B2;GNAS;ATP6V1H;ATP6V1E1;ATP6V0D1;ATP6V0C;ACTB;ACTG1;ATP6V0A1
GABAergic synapse	16/89	1.2099261909616414E-6	2.258528889795064E-5	4.9150040290088635	66.96669004020536	NSF;GABARAPL2;GABRA1;GABBR1;SLC12A5;SLC6A11;ADCY2;CACNA1F;GLS;GNGT1;GNAO1;GABRR2;GNB2;GNB3;GNB5;SLC38A3
Retrograde endocannabinoid signaling	21/148	1.6594566665548115E-6	2.9040491664709203E-5	3.719396170153287	49.501519201037624	ND6;GABRA1;ITPR1;ADCY2;ND4L;CACNA1F;GNAO1;GNGT1;GABRR2;GNB2;GNB3;NDUFS2;SLC17A6;ND1;SLC17A7;GNB5;ND3;ND2;ND5;ND4;MAPK3
Phagosome	21/152	2.570772512322162E-6	4.23421354970709E-5	3.6050679795835405	46.40192632325364	ATP6V1A;DYNC1I2;DYNC1H1;ATP6AP1;TUBB;TUBB4B;ACTB;ACTG1;C3;TUBA1B;LAMP1;HGS;CANX;ATP6V1B2;ATP6V1H;ITGAV;CALR;ATP6V1E1;ATP6V0D1;ATP6V0C;ATP6V0A1
Thermogenesis	27/232	3.0787366456407064E-6	4.7891458932188767E-5	2.9714991714875434	37.71126991077717	ND6;ATP8;ATP6;ADCY2;ACTB;ACTG1;SLC25A29;ATP5F1B;COX3;COX2;COX1;SMARCC2;ACSL6;ND4L;ACSL3;SDHA;ARID1A;SMARCA4;UQCRC1;GNAS;NDUFS2;ND1;CYTB;ND3;ND2;ND5;ND4
Insulin secretion	15/86	3.8424962391918424E-6	5.662626036703768E-5	4.732543321030767	59.01192050710294	CAMK2B;SNAP25;RAB3A;SLC2A1;ATP1A3;ADCY2;ATP1A2;ATP1B2;ATP1A1;CACNA1F;KCNMA1;GNAS;CAMK2G;VAMP2;ATF4
Glutamatergic synapse	17/114	8.11311037122129E-6	1.1358354519709807E-4	3.929777907301495	46.064971537670566	ITPR1;ADCY2;GLS;GNAO1;GNGT1;PPP3R1;DLG4;GRM6;GNB2;GNAS;GNB3;SLC17A6;SLC17A7;GNB5;SLC38A3;SHANK1;MAPK3
Endocrine and other factor-regulated calcium reabsorption	11/53	1.3531229342745409E-5	1.8041639123660545E-4	5.84828738512949	65.56228573088924	CLTC;CLTB;GNAS;ATP1A3;AP2A1;ATP1A2;ATP1B2;ATP1A1;AP2A2;AP2M1;DNM1
Circadian entrainment	15/97	1.7527418638327655E-5	2.1986642841399353E-4	4.095325442091084	44.850956345551566	RYR1;CAMK2B;ITPR1;ADCY2;CACNA1H;GNAO1;GNGT1;PER1;GNB2;GNAS;GNB3;GNB5;CALM2;CAMK2G;MAPK3
Thyroid hormone synthesis	13/75	1.8060456619720896E-5	2.1986642841399353E-4	4.688121620088492	51.20265979583686	HSPA5;GPX3;ITPR1;ATP1A3;ADCY2;ATP1A2;ATP1B2;ATP1A1;HSP90B1;TTR;CANX;GNAS;ATF4
Gastric acid secretion	13/76	2.0934634445910636E-5	2.442374018689574E-4	4.613465081225925	49.70596005945002	CAMK2B;ITPR1;ATP1A3;ADCY2;ATP1A2;ATP1B2;ATP1A1;ACTB;ACTG1;GNAS;EZR;CAMK2G;CALM2
Adrenergic signaling in cardiomyocytes	19/150	2.6794528284999423E-5	3.0009871679199354E-4	3.2540263345259874	34.25615327746241	CAMK2B;PPP2R5B;ATP1A3;ADCY2;ATP1A2;ATP1B2;CACNA2D4;PPP2R5C;ATP1A1;CACNA1F;PPP2CA;PPP1CC;PPP2R2C;PPP2R2B;GNAS;CALM2;CAMK2G;ATF4;MAPK3
Pentose phosphate pathway	8/30	2.9925114462701828E-5	3.2227046344448124E-4	8.100021190930281	84.37640184243477	GPI;G6PD;PFKL;ALDOC;ALDOA;TKT;PFKM;PFKP
Endocytosis	26/252	3.951349009374473E-5	4.0976952689809345E-4	2.589591234723978	26.255524798224968	ARF3;ARF1;CLTC;CLTB;AP2A1;AGAP3;AP2A2;KIF5C;VPS35;PIP5K1C;AP2M1;SH3GL2;CYTH1;PSD;SH3GLB2;HSPA8;IQSEC1;IQSEC3;GBF1;DNM1;EPN1;BIN1;HGS;DNAJC6;CHMP4B;AMPH
Protein processing in endoplasmic reticulum	20/171	5.304083836297483E-5	5.304083836297483E-4	2.971991295226465	29.257614968853304	PDIA3;HSPA8;VCP;HSP90AA1;HSP90AB1;HSPA5;AMFR;RPN1;PDIA6;HSP90B1;DNAJA1;GANAB;HSPH1;OS9;CANX;CALR;P4HB;SEC62;SEC63;ATF4
Glucagon signaling pathway	15/107	5.7146543176085766E-5	5.517597272173798E-4	3.648265467736167	35.64315835360613	CAMK2B;PRMT1;ITPR1;SLC2A1;PYGM;ADCY2;PPP3R1;PFKL;PKM;GNAS;CALM2;CAMK2G;PFKM;PFKP;ATF4
mRNA surveillance pathway	14/98	8.122941874344127E-5	7.581412416054518E-4	3.726525821596244	35.09728875381872	UPF1;FUS;PPP2R5B;PPP2R5C;SMG5;PPP2CA;PNN;PPP1CC;DDX39B;PABPN1;PPP2R2C;PPP2R2B;ACIN1;PABPC1
Spliceosome	18/150	8.852548885575442E-5	7.995850606326206E-4	3.055638936535163	28.51589491165543	HSPA8;DDX5;SF3B2;SF3A1;FUS;HNRNPU;PRPF8;HNRNPM;HNRNPK;DDX39B;U2AF2;PCBP1;ACIN1;SRSF4;SRSF5;HNRNPC;SNRNP200;SF3B1
cGMP-PKG signaling pathway	19/167	1.1727335285633099E-4	0.0010261418374928962	2.877676377676378	26.04585752446388	ITPR1;ATP1A3;ADCY2;ATP1A2;ATP1B2;ATP1A1;CACNA1F;PPP1CC;PPP3R1;KCNMA1;VDAC2;VDAC1;SLC25A5;CALM2;SLC25A4;GTF2I;ATF4;SLC25A6;MAPK3
Glycolysis / Gluconeogenesis	11/67	1.3133190042710792E-4	0.0011143312763512187	4.382999164578112	39.174294755296	GPI;PFKL;PKM;ALDH2;PGK1;ALDOC;ENO2;ALDOA;PFKM;PFKP;HK1
Spinocerebellar ataxia	17/143	1.5448190120743958E-4	0.001272203892296561	3.020696617869763	26.50792263445557	RYR1;ITPR1;AMBRA1;PSMA7;ATXN2L;PSMC5;PSMD2;PSMD1;VDAC2;ULK1;VDAC1;ATXN10;CIC;SLC25A5;SLC25A4;SPTBN2;SLC25A6
Ribosome	18/158	1.7263448745118972E-4	0.0013810758996095178	2.8798180592991915	24.951705490021798	RPS9;RPL32;RPL21;RPS7;RPS5;RPL22;RPLP0;RPSA;RPL8;RPS14;RPS28;RPS16;RPL18A;RPS18;RPS3;RPL26;RPS10;UBA52
Shigellosis	24/246	1.835799173536511E-4	0.0014278438016395085	2.428195416318932	20.88942635651762	GABARAPL2;ARF1;SEPTIN2;CALCOCO2;ITPR1;ACTN4;SEPTIN9;ACTB;PTK2;SEPTIN7;ACTG1;HK1;C3;UBB;UBC;ELMO1;ELMO2;VDAC1;TLN2;ARHGEF2;UBA52;SQSTM1;CYTH1;MAPK3
Salmonella infection	24/249	2.2043750340743144E-4	0.0016681757014616434	2.395439429928741	20.169351675598737	NCKAP1;DYNC1I2;DYNC1H1;ARF1;HSP90AA1;HSP90AB1;DCTN2;DCTN1;TUBB;TUBB4B;KLC1;ACTB;ACTG1;HSP90B1;TUBA1B;KIF5C;RPS3;ELMO1;CTNNB1;ELMO2;PLEKHM2;PKN1;CYTH1;MAPK3
Aldosterone synthesis and secretion	13/98	3.069007606013591E-4	0.0022613740254836985	3.4154472105372045	27.62750507281613	CAMK2B;ITPR1;ATP1A3;ADCY2;ATP1A2;ATP1B2;ATP1A1;CACNA1F;CACNA1H;GNAS;CALM2;CAMK2G;ATF4
Ferroptosis	8/41	3.203468134720205E-4	0.002299925840311942	5.396906124178852	43.42408067361298	GPX4;FTH1;PCBP1;PCBP2;ACSL6;VDAC2;SLC3A2;ACSL3
Proximal tubule bicarbonate reclamation	6/23	3.469144501466133E-4	0.002428401151026293	7.845554035567716	62.50107547087767	ATP1A3;ATP1A2;ATP1A1;ATP1B2;SLC38A3;GLS
Bacterial invasion of epithelial cells	11/77	4.610702475031846E-4	0.003148772421972968	3.7169590643274852	28.553531396013813	SEPTIN2;CLTC;CLTB;ELMO1;ELMO2;CTNNB1;SEPTIN9;ACTB;DNM1;PTK2;ACTG1
Necroptosis	17/159	5.46010234532725E-4	0.0036400682302181672	2.6780802601237577	20.120076443811453	CAMK2B;STAT5B;HSP90AA1;HSP90AB1;PARP1;STAT1;PYGM;MACROH2A1;FTH1;CHMP4B;VDAC2;VDAC1;SLC25A5;SQSTM1;SLC25A4;CAMK2G;SLC25A6
Collecting duct acid secretion	6/27	8.773509786897344E-4	0.005712983117049434	6.349833887043189	44.69396265284262	ATP6V1A;ATP6V1B2;ATP6V1E1;ATP6V0D1;ATP6V0C;ATP6V0A1
Oxytocin signaling pathway	16/154	0.001069864295368716	0.006696143975619546	2.591099744245524	17.72370127154626	RYR1;CAMK2B;ITPR1;MYL6B;ADCY2;CACNA2D4;CACNA1F;ACTB;ACTG1;GNAO1;PPP1CC;PPP3R1;GNAS;CALM2;CAMK2G;MAPK3
Phototransduction	6/28	0.0010761659960817128	0.006696143975619546	6.060887949260042	41.42223293612049	GNGT1;RCVRN;SAG;GUCA1A;PDE6B;CALM2
Coronavirus disease	21/232	0.00119531092089777	0.007213472685163751	2.2287949746207127	14.998339105711974	RPS9;RPL32;RPL21;RPS7;STAT1;RPS5;RPL22;RPLP0;RPSA;RPL8;C3;RPS14;RPS28;RPS16;RPL18A;RPS18;RPS3;RPL26;RPS10;UBA52;MAPK3
Cholinergic synapse	13/113	0.0012108329150096297	0.007213472685163751	2.90084407971864	19.483364926871594	CAMK2B;ITPR1;ADCY2;CACNA1F;GNAO1;GNGT1;SLC5A7;GNB2;GNB3;GNB5;CAMK2G;ATF4;MAPK3
Cardiac muscle contraction	11/87	0.0013067861852946404	0.007622919414218735	3.226192674669129	21.422514430051784	UQCRC1;COX3;ATP1A3;COX2;ATP1A2;COX1;ATP1B2;CACNA2D4;ATP1A1;CYTB;CACNA1F
Morphine addiction	11/91	0.0018892254176361885	0.010795573815063934	3.0642397660818714	19.21765046714371	GNGT1;GNAO1;GABRR2;GABRA1;GABBR1;GNB2;GNAS;PDE4A;GNB3;ADCY2;GNB5
Salivary secretion	11/93	0.0022511825127609518	0.01260662207146133	2.9891884181999715	18.222988276561956	CST3;KCNMA1;ITPR1;GNAS;ATP1A3;ADCY2;ATP1A2;ATP1B2;ATP1A1;CALM2;VAMP2
Estrogen signaling pathway	14/137	0.0024991003735710996	0.013620081938276258	2.539734341005382	15.217642352538272	HSPA8;HSP90AA1;GABBR1;HSP90AB1;ITPR1;ADCY2;HSP90B1;GNAO1;GNAS;FKBP4;CALM2;CTSD;ATF4;MAPK3
Human papillomavirus infection	26/331	0.0026129579537840816	0.013620081938276258	1.9108274785323967	11.364211493164975	ATP6V1A;UBR4;CHD4;PPP2CA;ATP6V1H;ITGAV;ATP6V1E1;ATP6V0A1;MAPK3;ATP6AP1;STAT1;LAMB2;PPP2R5B;PPP2R5C;PTK2;COL1A1;COL1A2;PKM;PPP2R2C;PPP2R2B;COL6A2;GNAS;ATP6V1B2;CTNNB1;ATP6V0D1;ATP6V0C
Vasopressin-regulated water reabsorption	7/44	0.0026308101133200056	0.013620081938276258	4.205990623918447	24.9855335822932	NSF;DYNC1I2;DYNC1H1;DCTN2;DCTN1;GNAS;VAMP2
Fructose and mannose metabolism	6/33	0.00263198048520941	0.013620081938276258	4.937209302325582	29.32711548278828	PFKL;ALDOC;ALDOA;PFKM;PFKP;HK1
HIF-1 signaling pathway	12/109	0.0026753732378756935	0.013620081938276258	2.7577198870083777	16.33581258065148	CAMK2B;PFKL;PGK1;SLC2A1;ALDOC;ENO2;ALDOA;CAMK2G;PFKM;PFKP;HK1;MAPK3
Legionellosis	8/57	0.003013520548503222	0.014942506900803313	3.631606488749346	21.080191045400984	EEF1A1;C3;CLK1;HSPA8;ARF1;VCP;EEF1A2;HSPD1
RNA transport	17/186	0.00304186747623496	0.014942506900803313	2.247022253817579	13.022131330480633	EIF4A1;UPF1;FUS;PHAX;EIF1;EEF1A1;PNN;FXR2;DDX39B;EEF1A2;STRAP;ACIN1;PABPC1;EIF4G3;EIF4G2;EIF3A;EIF4G1
Central carbon metabolism in cancer	9/70	0.003126384001544891	0.015092888283320163	3.2836046444899285	18.93943169018215	G6PD;PFKL;PKM;SLC2A1;PFKM;PFKP;GLS;HK1;MAPK3
Serotonergic synapse	12/113	0.0036078700597530784	0.017122095198828166	2.647946761889304	14.89374116309666	GNAO1;GNGT1;APP;TPH1;DDC;GNB2;ITPR1;GNAS;GNB3;GNB5;CACNA1F;MAPK3
Oocyte meiosis	13/129	0.003953706123984778	0.01845062857859563	2.498625540688038	13.825149678402305	CAMK2B;YWHAB;ITPR1;PPP2R5B;ADCY2;PPP2R5C;PPP2CA;PPP1CC;PPP3R1;CALM2;CAMK2G;YWHAH;MAPK3
Aldosterone-regulated sodium reabsorption	6/37	0.0047712031910243195	0.02190060481125917	4.299249812453113	22.98016421767235	ATP1A3;ATP1A2;ATP1A1;ATP1B2;SGK1;MAPK3
Tuberculosis	16/180	0.005195672701220614	0.023464328328093097	2.177331420373027	11.452609056623713	CAMK2B;TGFB1;ATP6AP1;STAT1;HSPD1;C3;PPP3R1;LAMP1;ATP6V1H;ATP6V0D1;CALM2;CTSD;ATP6V0C;CAMK2G;ATP6V0A1;MAPK3
GnRH signaling pathway	10/93	0.006925093519616633	0.03077819342051837	2.6814266411440153	13.333672096993743	CAMK2B;ITPR1;GNAS;PTK2B;ADCY2;CACNA1F;CAMK2G;CALM2;ATF4;MAPK3
Viral carcinogenesis	17/203	0.007292388409206209	0.03181680533060797	2.039819142064668	10.037795295097519	STAT5B;HDAC5;USP7;GSN;YWHAB;UBR4;CHD4;ACTN4;C3;DDB1;KAT2B;HNRNPK;PKM;ATP6V0D1;ATF4;YWHAH;MAPK3
Fluid shear stress and atherosclerosis	13/139	0.007386044094605422	0.03181680533060797	2.2991123764863506	11.2844182819713	HSP90AA1;HSP90AB1;SDC4;ACTB;PTK2;ACTG1;HSP90B1;THBD;CTNNB1;ITGAV;ARHGEF2;SQSTM1;CALM2
Cellular senescence	14/156	0.007935418029671576	0.033482135872115217	2.1977120941612114	10.629057066386498	TGFB1;ITPR1;ZFP36L1;PPP1CC;PPP3R1;RBBP4;VDAC2;VDAC1;SLC25A5;SQSTM1;CALM2;SLC25A4;SLC25A6;MAPK3
Proteoglycans in cancer	17/205	0.008011796797970427	0.033482135872115217	2.0179059218605118	9.740109471300082	CAMK2B;DDX5;TGFB1;SDC4;ITPR1;ACTB;PTK2;ACTG1;COL1A1;PPP1CC;COL1A2;TIMP3;CTNNB1;ITGAV;EZR;CAMK2G;MAPK3
Long-term potentiation	8/67	0.008156099021063788	0.03358393714555677	3.0144996246691163	14.49669639605072	CAMK2B;PPP1CC;PPP3R1;ITPR1;CAMK2G;CALM2;ATF4;MAPK3
Citrate cycle (TCA cycle)	5/30	0.008708667709769137	0.03533952114109215	4.438792102206737	21.055128299555648	ACLY;MDH2;OGDH;ACO2;SDHA
Human cytomegalovirus infection	18/225	0.00926439558162261	0.03705758232649044	1.9408326497128794	9.086156830195156	PDIA3;ITPR1;ADCY2;PTK2;GNGT1;GNAO1;PPP3R1;GNB2;GNAS;CTNNB1;GNB3;PTK2B;ITGAV;CALR;GNB5;CALM2;ATF4;MAPK3
Amphetamine addiction	8/69	0.009698877041664737	0.03824909255867784	2.9153578661775383	13.514856144257555	CAMK2B;PPP1CC;DDC;PPP3R1;GNAS;CAMK2G;CALM2;ATF4
Circadian rhythm	5/31	0.010021273546509717	0.03897161934753779	4.267845975163048	19.6450874649132	PER1;CRY2;BHLHE41;CSNK1D;NR1D1
Relaxin signaling pathway	12/129	0.010238933973163158	0.039272623458708	2.2839128085029725	10.46387847145437	COL1A1;GNAO1;GNGT1;TGFB1;COL1A2;GNB2;GNAS;GNB3;ADCY2;GNB5;ATF4;MAPK3
Epithelial cell signaling in Helicobacter pylori infection	8/70	0.010546942194473614	0.039907348843954214	2.8681855778629974	13.055749289169864	ATP6V1A;ATP6AP1;ATP6V1B2;ATP6V1H;ATP6V1E1;ATP6V0D1;ATP6V0C;ATP6V0A1
Hippo signaling pathway	14/163	0.011446144366107178	0.04273227230013346	2.0936919053470713	9.35901709009396	TGFB1;YWHAB;CSNK1D;ACTB;ACTG1;PPP2CA;PPP1CC;PPP2R2C;DLG4;PPP2R2B;DLG5;TP53BP2;CTNNB1;YWHAH
PI3K-Akt signaling pathway	25/354	0.011623995754085693	0.04282524751505255	1.699109830893169	7.568996898749037	HSP90AB1;YWHAB;HSP90B1;GNGT1;PPP2CA;ITGAV;YWHAH;MAPK3;HSP90AA1;LAMB2;PPP2R5B;PPP2R5C;PTK2;COL1A1;COL1A2;PPP2R2C;PPP2R2B;CDC37;GNB2;COL6A2;GNB3;PKN1;GNB5;SGK1;ATF4
cAMP signaling pathway	17/216	0.013048887703500068	0.04745050074000024	1.905256553675326	8.267007988106718	CAMK2B;GABBR1;ATP1A3;ADCY2;ATP1A2;ATP1B2;ATP1A1;CACNA1F;PPP1CC;GNAS;PDE4A;CNGB3;DRD2;CALM2;CAMK2G;HCN2;MAPK3
Arginine biosynthesis	4/22	0.013693269302343844	0.049069241885087496	4.928074245939675	21.145631609785365	GOT1;GPT2;GOT2;GLS
Gap junction	9/88	0.013844536103292544	0.049069241885087496	2.533048757071326	10.841105779843666	TUBA1B;TUBB;ITPR1;GNAS;CSNK1D;ADCY2;DRD2;TUBB4B;MAPK3
Ubiquitin mediated proteolysis	12/140	0.018629008512049672	0.06520152979217385	2.08643149882904	8.310330343729271	DDB1;PIAS3;UBB;UBE2Q2;UBC;HUWE1;UBE2O;UBA1;TRIP12;SAE1;UBA52;PIAS1
Rheumatoid arthritis	9/93	0.019294249742252374	0.06631236014356534	2.3816469411568595	9.402618678830887	ATP6V1A;TGFB1;ATP6AP1;ATP6V1B2;ATP6V1H;ATP6V1E1;ATP6V0D1;ATP6V0C;ATP6V0A1
Antigen processing and presentation	8/78	0.01942004832775842	0.06631236014356534	2.5393273393273392	10.008630034061722	PDIA3;HSPA8;HSP90AA1;HSP90AB1;HSPA5;CANX;CALR;CTSB
Cholesterol metabolism	6/50	0.020334940848254074	0.06778313616084691	3.0269556025369977	11.791247194454543	LRP1;SORT1;VDAC2;VDAC1;APOE;PLTP
Cysteine and methionine metabolism	6/50	0.020334940848254074	0.06778313616084691	3.0269556025369977	11.791247194454543	AHCY;MAT2A;GOT1;MDH2;GOT2;ENOPH1
Kaposi sarcoma-associated herpesvirus infection	15/193	0.0209452400939039	0.06899608501521284	1.8771042659660149	7.256592004136887	GABARAPL2;STAT1;ITPR1;C3;GNGT1;PPP3R1;UBB;GNB2;UBC;CTNNB1;GNB3;GNB5;UBA52;CALM2;MAPK3
Phenylalanine, tyrosine and tryptophan biosynthesis	2/6	0.025009093806758455	0.0814249565801438	11.070601851851851	40.8340894916441	GOT1;GOT2
Fatty acid elongation	4/27	0.02771920127921582	0.08921122250782103	3.8557449813376374	13.825274564951243	ELOVL4;TECR;PPT1;HACD3
Human T-cell leukemia virus 1 infection	16/219	0.02912714687766561	0.09241953663216558	1.7554100260793972	6.207278460446122	STAT5B;TGFB1;SLC2A1;ADCY2;KAT2B;PPP3R1;CANX;VDAC2;VDAC1;TLN2;CALR;SLC25A5;SLC25A4;ATF4;SLC25A6;MAPK3
Renin secretion	7/69	0.0293762098580812	0.09241953663216558	2.506740771339517	8.842703845337498	PPP3R1;KCNMA1;ITPR1;GNAS;CACNA1F;CALM2;CTSB
Alcoholism	14/186	0.03184166048404776	0.0990629437281486	1.811524183862867	6.244287211896364	HDAC5;DDC;MACROH2A1;GNAO1;GNGT1;PPP1CC;GNB2;GNAS;GNB3;GNB5;DRD2;CALM2;ATF4;MAPK3
Calcium signaling pathway	17/240	0.0324195481017667	0.0996843196347096	1.6980515193289916	5.82260796484588	RYR1;CAMK2B;TNNC2;ITPR1;ADCY2;CACNA1F;CACNA1H;PPP3R1;GNAS;VDAC2;PTK2B;VDAC1;SLC25A5;CALM2;SLC25A4;CAMK2G;SLC25A6
Chagas disease	9/102	0.032753419308547436	0.0996843196347096	2.150148680694094	7.35081632117649	C3;GNAO1;PPP2CA;TGFB1;PPP2R2C;PPP2R2B;GNAS;CALR;MAPK3
Adherens junction	7/71	0.03365800830820967	0.10133593899245921	2.4281504656577417	8.235082655117592	CTNNB1;ACTN4;BAIAP2;ACTB;ACTG1;MAPK3;NECTIN1
Tryptophan metabolism	5/42	0.0340583361869957	0.10145036311019995	2.9973004363248266	10.129917700648823	DDC;TPH1;AANAT;ALDH2;ASMT
Protein digestion and absorption	9/103	0.03456942294467996	0.10188882552116199	2.1271630378112665	7.157447808549959	COL1A1;COL1A2;COL5A3;COL6A2;ATP1A3;ATP1A2;SLC3A2;ATP1B2;ATP1A1
Phenylalanine metabolism	3/17	0.03495093262637987	0.10194022016027461	4.747558351266346	15.922409272582929	DDC;GOT1;GOT2
Apelin signaling pathway	11/137	0.035854773685948006	0.10349831579448909	1.9408521303258146	6.459696540465261	RYR1;GNGT1;GABARAPL2;HDAC5;GNB2;ITPR1;GNB3;ADCY2;GNB5;CALM2;MAPK3
ECM-receptor interaction	8/88	0.03671928410854606	0.10421475554013367	2.220745920745921	7.33835098501424	COL1A1;COL1A2;SDC4;SV2B;SV2A;LAMB2;COL6A2;ITGAV
Fatty acid degradation	5/43	0.03721693905705304	0.10421475554013367	2.9182712879760375	9.604005333235744	ALDH2;ECI1;ACSL6;ACSBG1;ACSL3
Cushing syndrome	12/155	0.03721955555004774	0.10421475554013367	1.8661011120027513	6.141191279761669	CAMK2B;KMT2D;ITPR1;GNAS;CTNNB1;ADCY2;AIPL1;CACNA1F;CAMK2G;CACNA1H;ATF4;MAPK3
Fatty acid biosynthesis	3/18	0.04062730597731902	0.11180018841609939	4.4308227114716106	14.19332031088757	ACSL6;ACSBG1;ACSL3
PPAR signaling pathway	7/74	0.04082668270716277	0.11180018841609939	2.319062429412889	7.417334318330564	UBC;ACSL6;ACSBG1;ACSL3;PLTP;RXRG;SLC27A4
Bile secretion	8/90	0.04112649788163656	0.11180018841609939	2.16635397123202	6.913057893900423	EPHX1;SLC2A1;GNAS;ATP1A3;ADCY2;ATP1A2;ATP1B2;ATP1A1
Notch signaling pathway	6/59	0.04173826863142891	0.11237226170000092	2.5117595436594997	7.978194417045787	NCOR2;TLE3;KAT2B;NCSTN;PSEN2;DTX3
Human immunodeficiency virus 1 infection	15/212	0.04294071651215042	0.11351179807319234	1.6943637524083341	5.333746620597087	PDIA3;AP1B1;ITPR1;PTK2;GNGT1;DDB1;GNAO1;PPP3R1;GNB2;GNB3;PTK2B;CALR;GNB5;CALM2;MAPK3
Platelet activation	10/124	0.04297232355627996	0.11351179807319234	1.9490900147565176	6.13417416238407	COL1A1;PPP1CC;COL1A2;ITPR1;GNAS;ADCY2;TLN2;ACTB;ACTG1;MAPK3
Galactose metabolism	4/31	0.04342860350269286	0.11364494374536449	3.2838360402165505	10.300201586542107	PFKL;PFKM;PFKP;HK1
Apoptosis	11/142	0.04463101670797856	0.11495322854910553	1.8662827552341414	5.802881904374347	TUBA1B;PARP1;ITPR1;CTSF;CTSD;SPTAN1;ACTB;ACTG1;ATF4;CTSB;MAPK3
Long-term depression	6/60	0.044749649685187506	0.11495322854910553	2.4651162790697674	7.6583068890912385	RYR1;PPP2CA;GNAO1;ITPR1;GNAS;MAPK3
Lipid and atherosclerosis	15/215	0.04752385571093676	0.12064051478404704	1.668683901292597	5.083684666831326	CAMK2B;HSPA8;HSP90AA1;HSP90AB1;HSPA5;ITPR1;PTK2;HSP90B1;HSPD1;PPP3R1;CALM2;RXRG;CAMK2G;ATF4;MAPK3
Pathogenic Escherichia coli infection	14/197	0.04782534693224722	0.12064051478404704	1.7016470407142308	5.1733464984864215	NCKAP1;ARF1;TUBB;TUBB4B;BAIAP2;ACTB;ACTG1;TUBA1B;RPS3;TMBIM6;ARHGEF2;EZR;CYTH1;MAPK3
Carbohydrate digestion and absorption	5/47	0.051600355731765704	0.12900088932941425	2.6397876223660197	7.82492898552288	ATP1A3;ATP1A2;ATP1A1;ATP1B2;HK1
Focal adhesion	14/201	0.05482300393606937	0.13470612561837988	1.6648966885089502	4.834269599835851	LAMB2;ACTN4;ACTB;PTK2;ACTG1;COL1A1;PPP1CC;COL1A2;COL6A2;CTNNB1;ITGAV;TLN2;PIP5K1C;MAPK3
RNA degradation	7/79	0.054844636858911805	0.13470612561837988	2.1574505238649593	6.263620121969382	DDX6;PFKL;PABPC1;ENO2;PFKM;PFKP;HSPD1
Dilated cardiomyopathy	8/96	0.05640177590194574	0.13732606306560702	2.0180122907395637	5.802299189107584	TGFB1;GNAS;ITGAV;ADCY2;CACNA2D4;CACNA1F;ACTB;ACTG1
GnRH secretion	6/64	0.05812398215611657	0.14029926727338482	2.294627105052125	6.5286200942629735	GABBR1;ITPR1;CACNA1F;CACNA1H;HCN2;MAPK3
Cocaine addiction	5/49	0.05985179701693235	0.1432350697841116	2.519533312216239	7.094713093069752	DDC;DLG4;GNAS;DRD2;ATF4
Cortisol synthesis and secretion	6/65	0.06180281459484172	0.14665074649623458	2.2556168703192747	6.279200616272076	ITPR1;GNAS;ADCY2;CACNA1F;CACNA1H;ATF4
Arginine and proline metabolism	5/50	0.06424256250022062	0.1511589705887544	2.4634146341463414	6.762293204549724	ALDH2;GOT1;GOT2;CKB;CNDP2
Melanogenesis	8/101	0.07156552110708052	0.1669862159165212	1.9090157154673284	5.034345273329167	GNAO1;CAMK2B;GNAS;CTNNB1;ADCY2;CALM2;CAMK2G;MAPK3
Growth hormone synthesis, secretion and action	9/119	0.07343122825248617	0.16732311671571137	1.81622997772356	4.742913826353716	STAT5B;STAT1;ITPR1;GNAS;ADCY2;CACNA1F;PTK2;ATF4;MAPK3
Autophagy	10/137	0.07412635765473377	0.16732311671571137	1.748381043491059	4.549259686544303	PPP2CA;GABARAPL2;LAMP1;ITPR1;ULK1;AMBRA1;SQSTM1;CTSD;CTSB;MAPK3
Yersinia infection	10/137	0.07412635765473377	0.16732311671571137	1.748381043491059	4.549259686544303	ELMO1;ELMO2;PTK2B;PIP5K1C;PKN1;BAIAP2;ACTB;PTK2;ACTG1;MAPK3
Alanine, aspartate and glutamate metabolism	4/37	0.07460655102188218	0.16732311671571137	2.6859312381354146	6.971406942149446	GOT1;GPT2;GOT2;GLS
Pancreatic secretion	8/102	0.07486868062872966	0.16732311671571137	1.8886078460546545	4.89530860100998	KCNMA1;ITPR1;GNAS;ATP1A3;ADCY2;ATP1A2;ATP1B2;ATP1A1
Protein export	3/23	0.07529540252207012	0.16732311671571137	3.3222479721900346	8.592450200914943	HSPA5;SEC62;SEC63
AMPK signaling pathway	9/120	0.07650276199576755	0.16866750676232217	1.7997729351288279	4.626187527705524	PPP2CA;PFKL;PPP2R2C;PPP2R2B;PPP2R5B;ULK1;PPP2R5C;PFKM;PFKP
Th17 cell differentiation	8/107	0.09273976954173346	0.20286824587254196	1.792752701843611	4.263090423231102	STAT5B;PPP3R1;HSP90AA1;TGFB1;HSP90AB1;STAT1;RXRG;MAPK3
Nicotine addiction	4/40	0.09347841950643104	0.20289889505271852	2.4617169373549883	5.834329888693621	GABRR2;GABRA1;SLC17A6;SLC17A7
Purine metabolism	9/129	0.10762839164678763	0.23181499739308103	1.6640023337222871	3.7091790185100577	PKM;GUK1;IMPDH1;PDE4A;PDE6C;AMPD2;ADCY2;PDE6B;NME1
Phospholipase D signaling pathway	10/148	0.10932276052223919	0.23283593504794117	1.608086143843966	3.5594193468528452	ARF1;GRM6;GNAS;PTK2B;ADCY2;PIP5K1C;DNM1;AGPAT3;CYTH1;MAPK3
Biosynthesis of unsaturated fatty acids	3/27	0.10976551223688656	0.23283593504794117	2.767960602549247	6.115556777523213	ELOVL4;TECR;HACD3
Arrhythmogenic right ventricular cardiomyopathy	6/77	0.11630137389563296	0.24024706266488743	1.8732066819521782	4.030336061493102	CTNNB1;ITGAV;CACNA2D4;CACNA1F;ACTB;ACTG1
Leishmaniasis	6/77	0.11630137389563296	0.24024706266488743	1.8732066819521782	4.030336061493102	EEF1A1;C3;TGFB1;STAT1;EEF1A2;MAPK3
Tight junction	11/169	0.11686624075166402	0.24024706266488743	1.545162484269746	3.3170393042991178	PPP2CA;TUBA1B;MPP4;PPP2R2C;PPP2R2B;MYL6B;ACTN4;ARHGEF2;EZR;ACTB;ACTG1
Mineral absorption	5/60	0.1175494556610342	0.24024706266488743	2.014465209587161	4.312760780709535	FTH1;ATP1A3;ATP1A2;ATP1B2;ATP1A1
Viral myocarditis	5/60	0.1175494556610342	0.24024706266488743	2.014465209587161	4.312760780709535	EIF4G3;ACTB;EIF4G2;ACTG1;EIF4G1
Vascular smooth muscle contraction	9/133	0.12344562060014785	0.2504693751307348	1.6099860729476418	3.368017672884926	PPP1CC;KCNMA1;ITPR1;GNAS;MYL6B;ADCY2;CACNA1F;CALM2;MAPK3
Phosphatidylinositol signaling system	7/97	0.12743759996016998	0.2551367477896818	1.7243306169965076	3.5523425548348984	ITPR1;PI4KA;PIP4K2C;PIP5K1C;PI4KB;CALM2;IP6K2
Influenza A	11/172	0.1275683738948409	0.2551367477896818	1.516130906977589	3.121869384020938	HNRNPUL1;PABPN1;CALCOCO2;STAT1;VDAC1;SLC25A5;SLC25A4;ACTB;ACTG1;SLC25A6;MAPK3
Inflammatory mediator regulation of TRP channels	7/98	0.1324560451844626	0.26303328121737257	1.7052923793319603	3.447256087410958	CAMK2B;PPP1CC;ITPR1;GNAS;ADCY2;CALM2;CAMK2G
Proteasome	4/46	0.1370984954565057	0.27033506146353237	2.1093801789857474	4.1914558375262825	PSMC5;PSMD2;PSMD1;PSMA7
AGE-RAGE signaling pathway in diabetic complications	7/100	0.1427810304550184	0.2773204770098924	1.6684441774005783	3.2475316198830164	COL1A1;STAT5B;THBD;TGFB1;COL1A2;STAT1;MAPK3
Hepatitis C	10/157	0.14410287073823194	0.2773204770098924	1.5089166507724585	2.92311536573504	PPP2CA;PPP2R2C;CD81;YWHAB;STAT1;PPP2R2B;CTNNB1;PIAS1;YWHAH;MAPK3
Neurotrophin signaling pathway	8/119	0.14460282015515818	0.2773204770098924	1.597933597933598	3.0900272111908254	CAMK2B;MAGED1;SORT1;PSEN2;CALM2;CAMK2G;ATF4;MAPK3
Sphingolipid signaling pathway	8/119	0.14460282015515818	0.2773204770098924	1.597933597933598	3.0900272111908254	PPP2CA;CERS4;PPP2R2C;PPP2R2B;PPP2R5B;PPP2R5C;CTSD;MAPK3
Regulation of actin cytoskeleton	13/218	0.15255966371332289	0.2903659630000748	1.4072398707574414	2.645891732314516	NCKAP1;GSN;ACTN4;BAIAP2;ACTB;PTK2;ACTG1;PPP1CC;ITGAV;PIP4K2C;PIP5K1C;EZR;MAPK3
Amoebiasis	7/102	0.1534791518714681	0.2903659630000748	1.6331474787084124	3.060829554376634	COL1A1;TGFB1;COL1A2;LAMB2;GNAS;ACTN4;PTK2
NOD-like receptor signaling pathway	11/181	0.16274415824033017	0.30582794837109023	1.4351840385276917	2.605685541804225	GABARAPL2;HSP90AA1;HSP90AB1;STAT1;ITPR1;VDAC2;MFN2;VDAC1;PKN1;CTSB;MAPK3
Parathyroid hormone synthesis, secretion and action	7/106	0.1759363931622828	0.32841460056959454	1.5668324690443434	2.7225794147208937	ITPR1;GNAS;PDE4A;ADCY2;RXRG;ATF4;MAPK3
Adipocytokine signaling pathway	5/69	0.17854802955812443	0.3310824389157274	1.7303644018583042	2.981240745688352	SLC2A1;ACSL6;ACSBG1;ACSL3;RXRG
Cell adhesion molecules	9/148	0.19279778742148412	0.35515381893431286	1.4351132862671356	2.3623591721525035	CADM3;SDC4;CADM1;CNTN2;ITGAV;NCAM1;L1CAM;PVR;NECTIN1
Hypertrophic cardiomyopathy	6/90	0.19481150324195254	0.3563955578455092	1.5822259136212624	2.588083061733678	TGFB1;ITGAV;CACNA2D4;CACNA1F;ACTB;ACTG1
Neutrophil extracellular trap formation	11/189	0.19761325935447374	0.3563955578455092	1.3701031605230305	2.2215447186234796	C3;HDAC5;VDAC2;VDAC1;SLC25A5;MACROH2A1;SLC25A4;ACTB;ACTG1;SLC25A6;MAPK3
D-Glutamine and D-glutamate metabolism	1/5	0.1985632393710694	0.3563955578455092	5.528901734104046	8.938285958700385	GLS
Neomycin, kanamycin and gentamicin biosynthesis	1/5	0.1985632393710694	0.3563955578455092	5.528901734104046	8.938285958700385	HK1
Starch and sucrose metabolism	3/36	0.2033607904416758	0.36038621090929884	2.012114189402718	3.204842330160434	GPI;PYGM;HK1
Tyrosine metabolism	3/36	0.2033607904416758	0.36038621090929884	2.012114189402718	3.204842330160434	DDC;GOT1;GOT2
Inositol phosphate metabolism	5/73	0.20882752981049907	0.3677465933769795	1.6282366605178658	2.5502201073386237	PI4KA;PIP4K2C;PIP5K1C;PI4KB;PLCH2
Chemokine signaling pathway	11/192	0.21148156120143954	0.3700927321025192	1.3471810280766372	2.0930039742443522	GNGT1;STAT5B;STAT1;GNB2;ELMO1;GNB3;PTK2B;ADCY2;GNB5;PTK2;MAPK3
Thyroid cancer	3/37	0.2147214604181611	0.3734286268141932	1.9528321177833823	3.004263534839006	CTNNB1;RXRG;MAPK3
mTOR signaling pathway	9/154	0.224433851751046	0.3858612462344069	1.3752947330302177	2.054929993040453	ATP6V1A;ATP6V1B2;ATP6V1H;ULK1;SLC3A2;ATP6V1E1;SGK1;LPIN2;MAPK3
Leukocyte transendothelial migration	7/114	0.22462636834360114	0.3858612462344069	1.449076844407211	2.163930857420027	PTK2B;CTNNB1;ACTN4;EZR;ACTB;PTK2;ACTG1
Non-alcoholic fatty liver disease	9/155	0.22988991035263745	0.39249496889474683	1.365802976295136	2.007941713072696	TGFB1;UQCRC1;COX3;COX2;NDUFS2;COX1;CYTB;SDHA;ATF4
Fc gamma R-mediated phagocytosis	6/97	0.24357969470827426	0.4108573163754024	1.4599795553283925	2.0619453342116896	MARCKS;GSN;BIN1;AMPH;PIP5K1C;MAPK3
Prostate cancer	6/97	0.24357969470827426	0.4108573163754024	1.4599795553283925	2.0619453342116896	HSP90AA1;HSP90AB1;CTNNB1;ATF4;HSP90B1;MAPK3
Histidine metabolism	2/22	0.24633803046160044	0.41302184748052767	2.2122685185185187	3.0995000881193127	ALDH2;CNDP2
Hepatitis B	9/162	0.2693535917344037	0.44892265289067285	1.3028347861898553	1.708967858584207	DDB1;STAT5B;TGFB1;ATP6AP1;YWHAB;STAT1;PTK2B;ATF4;MAPK3
Glycerolipid metabolism	4/61	0.27107594069024576	0.44911990173531846	1.5530589815606302	2.02729528455372	ALDH2;AGK;LPIN2;AGPAT3
Type I diabetes mellitus	3/43	0.2850710477325761	0.4695287845007135	1.659385863267671	2.0825572016149123	PTPRN;CPE;HSPD1
Lysine degradation	4/63	0.2905684100280327	0.47578453104005347	1.5002556136694325	1.8541902767606766	KMT2E;KMT2D;ALDH2;EHMT2
Rap1 signaling pathway	11/210	0.3020288972896983	0.49167494907625303	1.224161744394487	1.46560632332799	GNAO1;GNAS;CTNNB1;ADCY2;EVL;TLN2;DRD2;CALM2;ACTB;ACTG1;MAPK3
ErbB signaling pathway	5/85	0.3074530859335823	0.4972406824836063	1.383130081300813	1.6313089422907556	CAMK2B;STAT5B;CAMK2G;PTK2;MAPK3
Basal transcription factors	3/45	0.30899956697195535	0.4972406824836063	1.5802019533189868	1.8558135145721977	ERCC2;TAF6;GTF2I
Transcriptional misregulation in cancer	10/192	0.32051456707504505	0.5106701465699717	1.2164937865872445	1.384160147899563	DDX5;NCOR1;LDB1;EWSR1;FUS;TSPAN7;MLLT1;BMI1;RXRG;PTK2
Type II diabetes mellitus	3/46	0.32099266355826794	0.5106701465699717	1.5433722277614594	1.7537909842659394	PKM;HK1;MAPK3
Insulin resistance	6/108	0.32599740291515295	0.5157021063064566	1.3017783857729137	1.459118955320803	PPP1CC;OGA;SLC2A1;PYGM;OGT;SLC27A4
Nucleotide excision repair	3/47	0.3329886288402317	0.5208760674595804	1.5082165806383652	1.6585057435508335	DDB1;LIG1;ERCC2
Pyruvate metabolism	3/47	0.3329886288402317	0.5208760674595804	1.5082165806383652	1.6585057435508335	PKM;ALDH2;MDH2
Chemical carcinogenesis	12/239	0.34126634585153515	0.5308587602134991	1.1703618112226475	1.2582466597908772	STAT5B;HSP90AA1;HSP90AB1;EPHX1;GNAS;ADCY2;AIPL1;CACNA1F;RXRG;ATF4;HSP90B1;MAPK3
Amino sugar and nucleotide sugar metabolism	3/48	0.34497584327134334	0.5336642879335698	1.4746234067207415	1.5694135027326521	GPI;AMDHD2;HK1
Toxoplasmosis	6/112	0.3569514526173395	0.5491560809497531	1.2523913997367266	1.2901578804707978	GNAO1;HSPA8;TGFB1;LAMB2;STAT1;MAPK3
Malaria	3/50	0.3688801285549213	0.5644067540731036	1.4117255491728509	1.4078906568341638	TGFB1;LRP1;CD81
Glyoxylate and dicarboxylate metabolism	2/30	0.37521463771702446	0.5678924246527938	1.5795304232804233	1.5483458323298043	MDH2;ACO2
beta-Alanine metabolism	2/30	0.37521463771702446	0.5678924246527938	1.5795304232804233	1.5483458323298043	ALDH2;CNDP2
Non-small cell lung cancer	4/72	0.379678092073292	0.5715584181748482	1.301078203903371	1.2600051314540777	STAT5B;KIF5C;RXRG;MAPK3
Insulin signaling pathway	7/137	0.38245707545316965	0.5726630006785428	1.1912599623891824	1.1449662339354385	PPP1CC;PRKAR1A;FLOT1;PYGM;CALM2;HK1;MAPK3
Glioma	4/75	0.4093185536984299	0.6096233778487253	1.2459069965033822	1.112920835029851	CAMK2B;CAMK2G;CALM2;MAPK3
Choline metabolism in cancer	5/98	0.41972420346963024	0.6178360079978473	1.1889775579783448	1.0322197150979484	SLC5A7;SLC44A2;PIP5K1C;GPCPD1;MAPK3
Base excision repair	2/33	0.4214524197413887	0.6178360079978473	1.4264486260454003	1.2325206403039874	LIG1;PARP1
SNARE interactions in vesicular transport	2/33	0.4214524197413887	0.6178360079978473	1.4264486260454003	1.2325206403039874	STX3;VAMP2
Hepatocellular carcinoma	8/168	0.4431332927567286	0.6462360519368958	1.1057109557109557	0.8999211936618278	SMARCC2;TGFB1;CTNNB1;ARID1A;ACTB;ACTG1;SMARCA4;MAPK3
Glutathione metabolism	3/57	0.45080295596391345	0.6540146511393563	1.2282734646581692	0.9785961020482783	G6PD;GPX4;GPX3
Longevity regulating pathway	5/102	0.4539373888745517	0.6551673653859509	1.1397080833842212	0.9001368859022796	HSPA8;EHMT2;ULK1;ADCY2;ATF4
C-type lectin receptor signaling pathway	5/104	0.4708422014116291	0.6760811097192623	1.1165663604687994	0.8410338142462452	PPP3R1;STAT1;ITPR1;CALM2;MAPK3
VEGF signaling pathway	3/59	0.47344400533873415	0.6763485790553345	1.184282403575567	0.8855135695244285	PPP3R1;PTK2;MAPK3
FoxO signaling pathway	6/131	0.5032197510233709	0.7152361943479384	1.060967441860465	0.7285963926632788	GABARAPL2;USP7;TGFB1;PRMT1;SGK1;MAPK3
Epstein-Barr virus infection	9/202	0.5132487801854796	0.7258063558178499	1.0306406853646592	0.6874317714041605	NCOR2;PDIA3;PSMC5;USP7;STAT1;PSMD2;PSMD1;CALR;VIM
Nitrogen metabolism	1/17	0.5289629596507738	0.7442694909659129	1.3813583815028903	0.8796999468353226	CA3
Axon guidance	8/182	0.5335700045066528	0.7469980063093139	1.0159954987541195	0.6382128118694114	CAMK2B;PPP3R1;DPYSL2;SLIT3;L1CAM;CAMK2G;PTK2;MAPK3
Aminoacyl-tRNA biosynthesis	3/66	0.5489857855156799	0.7615115138436452	1.0523092203277602	0.6310516654193244	AARS1;NARS1;EPRS1
Other glycan degradation	1/18	0.5493761635586298	0.7615115138436452	1.3000340020401224	0.7786838266164386	MAN2B1
Fat digestion and absorption	2/43	0.5611067963342102	0.7739404087368418	1.0779697380307136	0.6228983709366586	GOT2;SLC27A4
Small cell lung cancer	4/92	0.5680311940727837	0.7758474845872168	1.004323982282219	0.568024495953876	LAMB2;ITGAV;RXRG;PTK2
Th1 and Th2 cell differentiation	4/92	0.5680311940727837	0.7758474845872168	1.004323982282219	0.568024495953876	STAT5B;PPP3R1;STAT1;MAPK3
Renal cell carcinoma	3/69	0.5793466086450607	0.7850625195044043	1.0043189718740124	0.5482118768533052	TGFB1;SLC2A1;MAPK3
IL-17 signaling pathway	4/94	0.5851496792940105	0.7850625195044043	0.9819025522041763	0.5261894045268258	HSP90AA1;HSP90AB1;HSP90B1;MAPK3
TGF-beta signaling pathway	4/94	0.5851496792940105	0.7850625195044043	0.9819025522041763	0.5261894045268258	PPP2CA;TGFB1;ID4;MAPK3
ABC transporters	2/45	0.5859930949157874	0.7850625195044043	1.0277239448751077	0.5492642596270919	ABCC5;ABCA4
Prolactin signaling pathway	3/70	0.5891758800345817	0.7855678400461088	0.9892772522094049	0.5233578710678958	STAT5B;STAT1;MAPK3
Pantothenate and CoA biosynthesis	1/21	0.6054649645913094	0.803460616519273	1.1048554913294797	0.5543707220034539	ALDH2
Other types of O-glycan biosynthesis	2/47	0.6098185485737035	0.8054207245313065	0.9819444444444444	0.48566366109135606	GALNT16;OGT
Pathways in cancer	22/531	0.6156530745241042	0.8088239032665956	0.9538031080363877	0.4626628615139663	CAMK2B;STAT5B;HSP90AA1;HSP90AB1;TGFB1;STAT1;LAMB2;SLC2A1;ADCY2;PTK2;HSP90B1;GNGT1;GNB2;GNAS;CTNNB1;GNB3;ITGAV;GNB5;CALM2;RXRG;CAMK2G;MAPK3
Glycerophospholipid metabolism	4/98	0.6181725546394695	0.8088239032665956	0.93992200227082	0.45209087117424357	GPCPD1;LPIN2;PLD3;AGPAT3
Ether lipid metabolism	2/49	0.632584078889726	0.8098285654929159	0.9400610717100079	0.4304935753035573	PAFAH1B2;PLD3
Sphingolipid metabolism	2/49	0.632584078889726	0.8098285654929159	0.9400610717100079	0.4304935753035573	CERS4;PSAP
Progesterone-mediated oocyte maturation	4/100	0.6340529126332639	0.8098285654929159	0.9202436194895591	0.41928403865698705	HSP90AA1;HSP90AB1;ADCY2;MAPK3
Mannose type O-glycan biosynthesis	1/23	0.6389270572104482	0.8098285654929159	1.0043089858118759	0.44989525734492497	B4GAT1
Mismatch repair	1/23	0.6389270572104482	0.8098285654929159	1.0043089858118759	0.44989525734492497	LIG1
N-Glycan biosynthesis	2/50	0.6435717341587364	0.8098285654929159	0.9204282407407407	0.4056527755343885	GANAB;RPN1
Chronic myeloid leukemia	3/76	0.6449706075175723	0.8098285654929159	0.9076810743027667	0.39806401889762655	STAT5B;TGFB1;MAPK3
Pancreatic cancer	3/76	0.6449706075175723	0.8098285654929159	0.9076810743027667	0.39806401889762655	TGFB1;STAT1;MAPK3
Pertussis	3/76	0.6449706075175723	0.8098285654929159	0.9076810743027667	0.39806401889762655	C3;CALM2;MAPK3
Osteoclast differentiation	5/127	0.6482581967402724	0.8103227459253405	0.9049713447954152	0.3922744991961246	PPP3R1;TGFB1;STAT1;SQSTM1;MAPK3
Ovarian steroidogenesis	2/51	0.6542980591520844	0.8142375847225939	0.9015967498110355	0.3824503840151419	GNAS;ADCY2
Folate biosynthesis	1/26	0.6838802397659266	0.8435527186540064	0.8836531791907515	0.33576387648199146	TPH1
Maturity onset diabetes of the young	1/26	0.6838802397659266	0.8435527186540064	0.8836531791907515	0.33576387648199146	NEUROD1
B cell receptor signaling pathway	3/81	0.6872045052373157	0.8439353573089842	0.8492735537926731	0.31858234260366775	PPP3R1;CD81;MAPK3
Regulation of lipolysis in adipocytes	2/55	0.6946346814323742	0.8463109221618323	0.8333770090845563	0.30365692229925145	GNAS;ADCY2
Peroxisome	3/82	0.6951839717757908	0.8463109221618323	0.8384792525338457	0.3048532476390096	ACSL6;CROT;ACSL3
Hedgehog signaling pathway	2/56	0.7040902762102194	0.8534427590426902	0.8179012345679012	0.28695958307071784	CSNK1D;MEGF8
Endometrial cancer	2/58	0.722269469718914	0.8681919331966562	0.7886078042328042	0.2565790559267292	CTNNB1;MAPK3
Colorectal cancer	3/86	0.7255604013143484	0.8681919331966562	0.7979030839464463	0.255976050663677	TGFB1;CTNNB1;MAPK3
Taste transduction	3/86	0.7255604013143484	0.8681919331966562	0.7979030839464463	0.255976050663677	GABRA1;GABBR1;GNB3
Wnt signaling pathway	6/166	0.7295760945156634	0.8682234563934043	0.8273546511627907	0.2608579766562725	CAMK2B;TLE3;PPP3R1;CTNND2;CTNNB1;CAMK2G
MAPK signaling pathway	11/294	0.7317883418172979	0.8682234563934043	0.8569875808484698	0.2676063334004441	HSPA8;PPP3R1;TGFB1;CACNA2D4;MAPT;MAPK8IP2;CACNA1F;CACNA1H;MAPK8IP1;ATF4;MAPK3
Ascorbate and aldarate metabolism	1/30	0.735243367140369	0.8686419527396765	0.76161052421766	0.23423615206134474	ALDH2
RNA polymerase	1/31	0.7467244887063771	0.8687698930053845	0.7361849710982659	0.21500943584918003	POLR2A
PD-L1 expression and PD-1 checkpoint pathway in cancer	3/89	0.7467502647445489	0.8687698930053845	0.7699479910533833	0.22484365197992295	PPP3R1;STAT1;MAPK3
Signaling pathways regulating pluripotency of stem cells	5/143	0.7468577428729389	0.8687698930053845	0.7993738322476392	0.23332167373692536	ID4;CTNNB1;BMI1;NEUROG1;MAPK3
Arachidonic acid metabolism	2/61	0.747762657908206	0.8687698930053845	0.7483913998744507	0.2175346689740157	GPX3;PTGDS
Inflammatory bowel disease	2/65	0.778604120517063	0.9008642716726347	0.7007275132275133	0.17535884816624364	TGFB1;STAT1
Cell cycle	4/124	0.7901831586869783	0.9063372242732143	0.7352668213457076	0.1731483616520901	TGFB1;YWHAB;RAD21;YWHAH
Acute myeloid leukemia	2/67	0.7927498418496906	0.9063372242732143	0.6790954415954416	0.15771826275355935	STAT5B;MAPK3
DNA replication	1/36	0.7970868124618241	0.9063372242732143	0.6308505367464905	0.1430716543706121	LIG1
Mucin type O-glycan biosynthesis	1/36	0.7970868124618241	0.9063372242732143	0.6308505367464905	0.1430716543706121	GALNT16
Retinol metabolism	2/68	0.7995189085552997	0.9063372242732143	0.6687710437710438	0.14963424173306628	RETSAT;RDH12
Various types of N-glycan biosynthesis	1/39	0.8223649021833441	0.9284765024650661	0.5809552783693337	0.11361804105461856	RPN1
Toll-like receptor signaling pathway	3/104	0.8336735156074592	0.934200521809371	0.655083005403669	0.11916839079013133	STAT1;TOLLIP;MAPK3
JAK-STAT signaling pathway	5/162	0.835441112124072	0.934200521809371	0.7019315416084098	0.12620407326594	PIAS3;STAT5B;STAT1;PIAS1;GFAP
Bladder cancer	1/41	0.8374440391934005	0.934200521809371	0.551849710982659	0.0978986002893227	MAPK3
Porphyrin and chlorophyll metabolism	1/43	0.851244471224683	0.9458271902496479	0.5255161023947151	0.0846374774697696	EPRS1
Intestinal immune network for IgA production	1/48	0.88083969415194	0.9710043872541071	0.4694871479522814	0.059568354949343705	TGFB1
Valine, leucine and isoleucine degradation	1/48	0.88083969415194	0.9710043872541071	0.4694871479522814	0.059568354949343705	ALDH2
Complement and coagulation cascades	2/85	0.8879463059509081	0.9745317558739909	0.5313197233377956	0.06314416337325574	C3;THBD
Gastric cancer	4/149	0.8910004625133631	0.9745317558739909	0.6076966157292584	0.07013446842986526	TGFB1;CTNNB1;RXRG;MAPK3
Glycosaminoglycan biosynthesis	1/53	0.9045522242552635	0.9855043688384193	0.4242329924410849	0.04255703341521717	CHPF
Pyrimidine metabolism	1/56	0.9164522580772383	0.9889866342331235	0.4010299527062533	0.03498798038878655	NME1
MicroRNAs in cancer	9/310	0.9242282471856657	0.9889866342331235	0.6570746287171892	0.0517749950830477	HDAC5;MARCKS;HNRNPK;TIMP3;VIM;EZR;BMI1;GLS;MAPK3
Natural killer cell mediated cytotoxicity	3/131	0.9267678913522674	0.9889866342331235	0.5161681633835458	0.03925568911986622	PPP3R1;PTK2B;MAPK3
Steroid hormone biosynthesis	1/61	0.9330839522985666	0.9889866342331235	0.36751445086705203	0.025454088043138198	DHRS11
Systemic lupus erythematosus	3/135	0.9355140785730339	0.9889866342331235	0.5004213631096598	0.03335762974477484	C3;ACTN4;MACROH2A1
Basal cell carcinoma	1/63	0.9387703480328531	0.9889866342331235	0.35562185344023867	0.022469753604085475	CTNNB1
Ras signaling pathway	6/232	0.9397138547778102	0.9889866342331235	0.5837003498662277	0.03629440596133514	GNGT1;GNB2;GNB3;GNB5;CALM2;MAPK3
T cell receptor signaling pathway	2/104	0.9432772802538569	0.9889866342331235	0.43191721132897604	0.02522180512536961	PPP3R1;MAPK3
Measles	3/139	0.9432872969100349	0.9889866342331235	0.4856008452048258	0.028351504306793306	HSPA8;STAT5B;STAT1
Fc epsilon RI signaling pathway	1/68	0.9509630020471603	0.9889866342331235	0.32899663532050727	0.016541990782266664	MAPK3
Drug metabolism	2/108	0.9510111289964885	0.9889866342331235	0.41553109713487074	0.02087192509853745	IMPDH1;NME1
RIG-I-like receptor signaling pathway	1/70	0.9551314463373263	0.9889866342331235	0.3194269917064589	0.014663713810214498	OTUD5
TNF signaling pathway	2/112	0.957731979129178	0.9889866342331235	0.4003367003367003	0.017289465749681224	ATF4;MAPK3
Melanoma	1/72	0.9589459037590119	0.9889866342331235	0.3103964829439062	0.013012011365776902	MAPK3
p53 signaling pathway	1/73	0.9607298732550343	0.9889866342331235	0.3060693641618497	0.012261750484329254	ADGRB1
Metabolism of xenobiotics by cytochrome P450	1/76	0.9656304282756245	0.9903901828467943	0.2937803468208092	0.010274702462923073	EPHX1
Staphylococcus aureus infection	1/95	0.9852307113311372	0.9999952392511472	0.23416553929405978	0.0034842522172040236	C3
Breast cancer	2/147	0.9887726641302176	0.9999952392511472	0.3031449553001277	0.0034227606293839026	CTNNB1;MAPK3
NF-kappa B signaling pathway	1/104	0.9901031265740422	0.9999952392511472	0.2136034569841181	0.002124536941267621	PARP1
Neuroactive ligand-receptor interaction	7/341	0.9925506177012172	0.9999952392511472	0.45868681728510385	0.0034297240400591998	C3;GABRR2;GABRA1;GABBR1;THRA;GRM6;DRD2
Herpes simplex virus 1 infection	9/498	0.9994352217146707	0.9999952392511472	0.40041949731908283	2.262121229704497E-4	C3;ZNF331;PDIA3;PPP1CC;STAT1;SRSF4;SRSF5;CALR;NECTIN1
Cytokine-cytokine receptor interaction	2/295	0.9999682828444197	0.9999952392511472	0.14885128302363798	4.7212141741197135E-6	TGFB1;GDF1
Olfactory transduction	3/440	0.9999952392511472	0.9999952392511472	0.1487308123702374	7.080717298456338E-7	CAMK2B;CALM2;CAMK2G
1The functional enrichment analysis was performed per tissue based on KEGG human pathways (updated in 2021).

[truncated: 2 more sheets: Pons, Rostral_colliculus]
