# Supplementary material for: A protein-coding gene expression atlas from the brain of pregnant and non-pregnant goats
Source: Front Genet. 2023 Jul 14;14:1114749. doi: 10.3389/fgene.2023.1114749 (PMC10382233; doi:10.3389/fgene.2023.1114749)
Supplement: Supplementary file 6 [file Table1.xlsx]

## Sheet: Atlas
Supplementary Table 1. Read counts per gene per sample obtained from 12 brain regions from three 1-month pregnant and four non-pregnant goats.
Gene	Gene symbol	Chromosome/Scaffold	Strand	Start	End	Adenohypophysis							Pons							Cerebellar Hemisphere							Cerebellar Trunk							Frontal Neocortex							Hippocampus							Hypothalamus
						Pregnant	Pregnant	Non-Pregnant	Pregnant	Non-Pregnant	Non-Pregnant	Non-Pregnant	Pregnant	Pregnant	Non-Pregnant	Pregnant	Non-Pregnant	Non-Pregnant	Non-Pregnant	Pregnant	Pregnant	Non-Pregnant	Pregnant	Non-Pregnant	Non-Pregnant	Non-Pregnant	Pregnant	Pregnant	Non-Pregnant	Pregnant	Non-Pregnant	Non-Pregnant	Non-Pregnant	Pregnant	Pregnant	Non-Pregnant	Pregnant	Non-Pregnant	Non-Pregnant	Non-Pregnant	Pregnant	Pregnant	Non-Pregnant	Pregnant	Non-Pregnant	Non-Pregnant	Non-Pregnant	Pregnant	Pregnant
						27	44	54	57	64	73	74	27	44	54	57	64	73	74	27	44	54	57	64	73	74	27	44	54	57	64	73	74	27	44	54	57	64	73	74	27	44	54	57	64	73	74	27	44
ENSCHIG00000010079	ATP5PO	1	+	72274	79576	1553	1858	2101	2366	2134	2139	1820	1943	1722	3533	3230	3125	2349	3055	2522	2680	2281	2421	2915	2244	2797	2059	3030	2137	3688	2313	2616	2554	2987	2434	2907	3323	2973	2416	2755	2296	1959	2255	3285	2857	2501	2155	2054	2153
ENSCHIG00000022576	ITSN1	1	-	93837	263510	1127	723	428	883	630	686	633	598	417	601	714	691	402	800	684	634	556	761	1041	686	811	638	658	383	1042	625	851	824	901	447	543	559	600	505	485	577	230	395	705	484	575	433	789	445
ENSCHIG00000017812	CRYZL1	1	+	342921	372158	806	874	922	1201	964	939	766	468	409	703	788	649	536	714	622	765	618	814	900	653	843	576	811	571	1193	739	858	730	653	446	580	712	687	573	522	772	606	539	750	703	787	440	542	564
ENSCHIG00000020590	DONSON	1	+	369751	379721	275	362	313	432	318	323	344	164	122	290	365	243	204	290	463	381	393	553	607	449	537	415	440	330	814	491	513	563	331	140	240	343	326	231	264	361	304	165	337	311	220	167	282	226
ENSCHIG00000022392	SON	1	-	381515	411475	12718	11115	9772	14724	11281	9927	9337	5633	4704	6517	7718	7155	4923	6897	10152	8801	7234	10570	12282	8524	9911	8357	8294	6208	15038	9395	8839	9177	8684	4507	5511	7817	7633	5196	5545	12882	7235	5469	8559	8513	6552	5035	6878	4961
ENSCHIG00000019159	GART	1	+	412048	439201	991	790	564	767	489	577	583	423	359	484	484	590	358	702	425	361	412	544	680	497	596	401	522	274	897	484	598	659	576	146	303	314	328	286	248	1266	590	303	604	506	450	379	592	350
ENSCHIG00000010877	DNAJC28	1	+	455034	456176	110	109	89	164	94	103	94	73	73	228	189	228	112	185	137	163	90	187	135	120	163	108	181	105	254	136	156	156	118	74	129	148	138	133	112	132	130	105	149	105	124	78	97	71
ENSCHIG00000012751	TMEM50B	1	+	494115	512971	399	350	320	405	375	396	286	284	238	1182	847	752	548	741	871	851	855	767	819	687	775	758	908	694	1288	853	776	896	1210	806	1205	1360	1210	1031	1091	437	211	898	1013	879	997	626	660	538
ENSCHIG00000017662	IFNGR2	1	-	530733	566527	1264	838	701	982	1063	916	910	1401	1111	1880	2515	2594	1721	2059	2454	1870	1376	2210	2743	1962	2039	1985	1876	1256	3261	2403	2035	2075	4220	2159	3229	4734	4113	3164	3698	2512	1529	2719	3795	3774	3843	2342	2227	1340
ENSCHIG00000018032	IFNAR1	1	-	627462	652881	224	168	101	165	74	122	131	296	186	390	244	500	128	559	221	239	319	404	630	411	444	339	406	212	814	423	701	543	408	84	152	78	221	199	59	873	292	172	277	271	273	145	316	209
ENSCHIG00000019891	IL10RB	1	-	725885	755408	194	156	165	217	147	168	133	165	176	245	260	180	186	193	113	62	122	89	115	80	114	85	72	106	147	98	100	139	131	93	110	155	84	101	137	354	344	157	161	168	117	106	188	116
ENSCHIG00000019897	IFNAR2	1	-	757607	781474	429	273	305	340	333	314	314	197	208	225	269	157	207	236	417	291	339	376	403	277	481	321	320	311	608	363	347	466	308	156	234	292	274	167	252	471	338	276	380	274	275	237	332	191
ENSCHIG00000020025	OLIG1	1	-	945030	945833	16	7	0	4	6	3	7	2775	2494	1594	2287	1952	1499	2126	656	443	379	615	743	561	702	535	335	333	996	749	527	646	1542	539	800	1213	1054	824	1081	7855	4204	1551	2085	2805	1292	1327	2817	1227
ENSCHIG00000007434	OLIG2	1	-	992450	993439	2	0	0	0	0	0	3	1371	1365	1013	1353	1207	900	1121	350	267	269	352	363	296	357	271	197	225	537	404	337	399	806	313	503	796	726	550	700	3232	1987	845	1302	1383	709	628	1174	663
ENSCHIG00000021245	PAXBP1	1	+	1240615	1271861	1932	2345	2134	2469	1714	1822	1923	749	956	1126	1152	710	769	1009	1893	2082	1729	2318	2098	1781	2482	1480	1933	1549	3271	1703	1981	2023	825	548	786	900	784	726	790	2226	2052	1015	1233	1019	914	785	760	803
ENSCHIG00000005095	SYNJ1	1	+	1283190	1374417	1393	1332	857	1358	1084	1044	1082	998	683	2841	2657	3282	1501	3595	2171	1863	1712	2623	3467	2341	2731	1964	2110	1350	4279	2430	2729	3189	3593	1870	2099	2482	2895	2442	2100	2696	1016	1889	3653	3740	2682	2265	1907	1352
ENSCHIG00000026948	CFAP298	1	+	1384913	1399921	1365	1393	1369	1578	1444	1479	1251	806	742	1038	1144	890	815	782	715	767	692	724	730	616	628	564	733	498	998	633	691	598	1179	867	888	1290	1205	841	932	1925	1295	1264	1716	1410	1433	889	955	1199
ENSCHIG00000017088	EVA1C	1	-	1439331	1545024	188	132	141	128	127	125	120	512	457	868	792	618	590	610	223	171	181	177	210	108	204	156	182	169	260	195	134	223	283	105	235	289	307	200	247	1719	1256	406	353	577	160	250	372	275
ENSCHIG00000015645	URB1	1	+	1567038	1643349	436	307	200	323	282	293	331	438	251	381	490	382	274	584	459	259	240	402	482	349	411	314	279	207	694	372	448	589	605	240	314	499	528	335	440	1242	457	364	672	517	554	456	443	275
ENSCHIG00000014504	HUNK	1	-	1980109	2113712	260	415	213	280	384	252	304	167	111	351	387	419	251	369	409	361	353	541	578	338	450	419	557	247	740	597	589	552	491	337	390	585	560	446	432	460	114	813	846	813	1129	572	390	221
ENSCHIG00000008385	SCAF4	1	+	2237214	2295447	1569	1313	1049	1398	1140	1286	1391	877	747	1040	1193	1072	801	1219	1467	1167	1114	1570	1720	1328	1706	1164	1194	851	2174	1329	1427	1490	1506	684	869	1325	1190	919	1001	2575	1449	996	1500	1237	1077	913	1136	819
ENSCHIG00000014496	SOD1	1	-	2298761	2307035	2966	2758	2837	3426	3575	3044	2597	3029	3132	6497	5890	6208	4271	5000	3213	3066	2914	2978	3536	2732	2870	2854	3340	2778	4374	3314	2975	2969	6323	4761	5043	5989	6163	4491	4480	4551	3273	4460	5610	5689	4952	4058	4176	4275
ENSCHIG00000017920	TIAM1	1	+	2580048	2888631	31	32	30	13	15	30	19	426	399	476	435	426	309	486	17607	18302	16564	21960	24122	18879	21687	13720	15332	14330	31665	20072	20373	22799	2717	1848	3060	3778	3333	3055	2966	913	165	2928	5039	1789	5260	3479	632	999
ENSCHIG00000026887	-	1	+	4099746	4127324	6	3	8	16	34	13	5	0	0	0	0	0	0	0	0	0	0	0	0	0	0	0	0	0	0	0	0	0	0	0	0	0	0	0	0	0	0	0	0	0	0	0	0	0
ENSCHIG00000016810	GRIK1	1	+	4753116	4927379	2	21	0	3	0	0	0	412	451	1308	1194	1032	889	1559	762	665	623	824	694	730	719	896	965	688	1190	785	828	971	1991	1335	1622	2459	2321	1869	1889	540	175	780	1584	1358	1156	927	657	729
ENSCHIG00000019566	BACH1	1	-	5172048	5187871	110	137	43	124	52	46	84	67	26	46	59	104	18	223	92	88	111	196	243	160	212	118	122	58	284	147	233	255	140	23	40	37	42	46	25	368	69	40	70	50	49	60	81	31
ENSCHIG00000012652	MAP3K7CL	1	-	5371238	5417214	17	14	4	11	6	22	9	22	43	43	24	16	38	23	14	21	30	5	14	23	13	15	12	6	27	13	32	6	21	7	41	95	61	17	93	57	81	20	48	22	23	10	27	17
ENSCHIG00000016193	-	1	-	5444782	5448011	62	49	58	67	78	63	58	23	51	72	45	61	116	42	52	59	62	51	36	95	45	78	78	41	118	49	41	56	58	43	84	65	100	59	106	54	86	64	108	49	53	52	63	73
ENSCHIG00000017860	CCT8	1	+	5483368	5496694	5203	5929	5514	6627	5900	6056	4986	2541	2350	6152	5403	5342	3803	5138	5885	6741	5338	5697	6140	5314	6337	4587	6361	4947	8755	5670	5745	6014	5578	4662	5074	6209	5576	4319	4866	4562	3709	4652	6983	5938	5440	4446	4039	4831
ENSCHIG00000025641	USP16	1	-	5498086	5524396	2619	2486	2698	3174	2541	2724	2377	902	984	1935	1576	1596	1274	1502	1927	2014	1873	1897	2211	1756	2177	1537	1973	1512	2884	1867	2075	1890	1591	1157	1704	1877	1864	1609	1504	2072	1529	1438	1790	1717	1693	1054	1515	1612
ENSCHIG00000018379	RWDD2B	1	+	5536543	5539752	494	572	531	665	470	537	516	262	222	507	475	467	334	538	434	514	433	504	539	449	524	431	542	373	721	526	450	557	506	323	506	572	544	445	472	498	338	319	404	426	395	298	319	318
ENSCHIG00000017704	LTN1	1	+	5551885	5606928	365	406	231	324	170	175	190	125	102	249	209	283	152	292	297	314	313	384	430	277	390	297	344	213	544	277	357	416	241	104	212	236	252	220	164	464	314	183	337	254	189	161	163	114
ENSCHIG00000016325	N6AMT1	1	-	5624441	5651137	212	250	181	222	283	273	199	113	89	119	148	145	175	133	185	153	83	139	182	180	128	138	181	61	177	154	187	133	170	81	64	141	193	148	134	274	265	102	197	222	219	136	138	166
ENSCHIG00000024574	-	1	+	6014203	6017081	139	137	174	183	133	158	135	141	154	201	174	149	149	165	153	165	132	147	154	144	164	115	143	113	211	132	160	134	185	116	144	155	170	154	147	318	299	133	189	173	154	123	149	125
ENSCHIG00000018986	ADAMTS5	1	+	7819511	7869412	10	7	0	11	7	4	6	9	5	15	25	9	15	12	103	49	38	99	96	93	62	47	19	18	81	47	57	39	3	2	3	11	0	0	4	24	13	9	12	12	5	8	17	8
ENSCHIG00000006622	ADAMTS1	1	+	7974915	7985541	201	285	224	126	66	184	134	325	264	404	462	181	470	241	55	66	147	139	168	210	39	116	65	71	174	100	180	42	576	284	743	1003	894	936	987	303	259	135	352	152	69	63	336	193
ENSCHIG00000025461	-	1	+	8276968	8389930	49	72	52	68	77	54	38	101	129	122	134	85	109	99	0	34	64	35	55	35	27	42	33	29	25	31	46	35	115	67	78	130	81	74	107	90	70	68	99	48	67	87	127	64
ENSCHIG00000026432	APP	1	+	8642502	8954580	15869	15799	10275	15544	14494	12458	15361	29757	25903	50139	55467	50188	36111	48782	22810	21982	21673	23979	29363	20755	26215	20466	23666	15515	35547	26599	24281	27740	60281	32069	46984	68319	60522	46276	53083	69706	46882	38192	52161	56763	45516	32258	37111	28301
ENSCHIG00000012998	GABPA	1	-	9065599	9094506	382	429	293	380	257	218	202	138	90	224	186	217	86	256	219	217	232	263	362	234	258	195	229	125	406	251	284	296	191	62	130	154	152	93	134	365	214	200	246	226	122	113	202	129
ENSCHIG00000022046	ATP5PF	1	+	9106620	9110320	1257	1325	1348	1402	1570	1562	1235	1825	1750	2747	2501	2463	1852	2104	1615	1535	1279	1310	1643	1378	1344	1503	1856	1242	2048	1492	1599	1336	2513	1936	1932	2498	2363	2103	1876	1488	1293	1352	2160	1730	1737	1214	1630	1681
ENSCHIG00000015291	-	1	-	9126535	9142151	60	153	56	88	101	88	85	470	450	479	757	413	418	603	241	223	287	233	241	185	288	185	332	178	368	250	252	225	510	257	448	662	404	258	449	415	207	302	470	383	326	249	526	323
ENSCHIG00000018095	MRPL39	1	+	9238241	9253093	583	651	653	753	622	697	520	410	419	822	769	687	494	721	839	866	800	793	1014	763	934	672	814	676	1179	785	751	844	753	545	693	907	772	592	743	824	614	608	1135	859	868	776	504	566
ENSCHIG00000021256	-	1	-	13775274	13778494	27	20	22	19	7	29	16	12	12	10	17	17	13	18	23	30	11	20	18	18	20	13	31	13	31	28	15	23	16	15	24	19	8	20	38	29	17	22	5	7	20	16	17	13
ENSCHIG00000016827	NCAM2	1	-	13852693	14110035	44	38	11	19	7	14	8	195	235	534	548	502	320	486	240	318	300	317	307	279	372	261	439	300	476	298	390	387	993	600	642	796	964	853	604	446	199	399	1259	544	863	773	497	533
ENSCHIG00000012944	TMPRSS15	1	+	17151773	17305235	0	0	0	0	0	0	0	0	0	0	0	0	0	0	0	0	0	0	0	0	0	0	0	0	0	0	0	0	0	0	0	0	0	0	0	0	0	0	0	0	0	0	0	0
ENSCHIG00000024133	CHODL	1	-	17305494	17332216	429	510	354	558	478	657	280	39	83	35	30	20	29	30	2	3	18	3	3	11	10	8	9	9	8	9	19	6	70	84	61	113	58	49	83	30	47	32	39	26	35	31	442	1003
ENSCHIG00000010676	C1H21orf91	1	+	17836940	17868003	137	242	174	157	91	170	148	364	766	935	524	453	612	838	146	151	177	134	103	117	170	64	159	166	123	109	125	161	185	105	212	121	179	168	169	1501	2026	592	350	485	422	360	221	248
ENSCHIG00000008206	BTG3	1	+	18030922	18053387	525	561	598	630	471	652	542	145	165	267	276	182	207	229	130	131	137	136	115	147	154	71	125	89	179	87	134	112	373	211	268	451	254	191	298	367	283	269	410	243	429	293	486	607
ENSCHIG00000022557	CXADR	1	-	18049486	18115033	133	82	51	101	28	57	15	4	0	2	0	2	2	13	9	13	46	23	54	28	56	17	10	13	64	9	60	64	53	0	29	24	5	15	0	16	0	15	21	12	8	5	27	4
ENSCHIG00000015678	USP25	1	-	19770598	19933958	613	526	385	540	297	393	378	759	854	1567	1391	1526	780	1554	698	769	630	788	992	692	971	574	854	538	1293	742	863	956	1595	880	1420	1467	1712	1292	1230	1723	1464	1098	1270	1523	1098	767	838	427
ENSCHIG00000008944	NRIP1	1	+	20797081	20800551	152	137	51	137	52	62	79	48	17	59	48	56	24	94	113	110	167	191	201	164	167	136	146	98	220	106	216	212	63	12	33	27	53	43	23	183	54	52	53	67	68	35	78	30
ENSCHIG00000026072	SAMSN1	1	+	21223903	21283322	37	28	10	6	7	10	7	34	34	22	18	4	15	3	0	2	10	0	0	3	2	9	12	4	0	4	6	2	16	0	11	29	0	3	6	154	131	14	4	18	24	8	217	6
ENSCHIG00000021844	HSPA13	1	+	21393750	21405063	1676	1629	1232	1611	771	808	951	224	183	701	528	768	343	739	483	626	556	687	792	600	768	551	684	358	1064	638	719	782	661	289	564	388	569	494	357	769	328	505	713	695	673	407	673	586
ENSCHIG00000014010	LOC102181811	1	-	21415915	21513982	16	18	5	7	5	0	0	620	676	308	55	52	65	123	63	47	40	3	18	0	23	41	48	23	3	7	11	8	242	62	66	20	46	41	26	2275	1546	346	36	139	33	42	389	213
ENSCHIG00000019134	RBM11	1	-	21551928	21568673	288	408	443	408	245	457	355	98	126	458	244	242	255	283	240	309	301	187	222	311	232	185	278	275	322	187	292	251	279	227	280	247	213	226	222	197	208	391	422	375	473	335	212	240
ENSCHIG00000023285	LIPI	1	+	21568830	21647958	12	12	10	11	7	11	9	8	9	19	18	9	11	21	30	16	20	7	13	11	14	15	22	14	13	8	14	22	21	21	13	19	8	15	8	13	24	14	30	5	13	9	11	21
ENSCHIG00000025408	-	1	+	23085971	23088395	15	33	15	42	23	27	10	0	0	5	3	7	3	15	2	0	3	2	7	4	4	0	0	0	9	0	12	11	13	7	5	11	5	0	11	4	0	3	8	5	6	5	2	0
ENSCHIG00000012230	ROBO2	1	+	23335134	23681567	2016	4539	4695	3709	2934	3810	3607	160	174	1916	1463	1317	943	1790	332	377	482	329	338	367	327	258	514	201	742	307	601	381	2698	2844	2648	2748	2128	2310	2506	262	74	628	1505	1168	1158	1310	420	476
ENSCHIG00000020246	LOC102183454	1	-	24462892	24463527	134	124	73	98	126	118	169	27	26	56	71	59	44	51	34	52	49	55	60	48	42	47	58	32	77	59	73	44	47	39	52	56	59	53	56	32	18	32	70	37	23	32	50	119
ENSCHIG00000024065	-	1	+	24561209	24562988	191	181	181	172	141	158	187	72	63	98	93	99	79	107	175	155	156	191	197	200	191	134	163	113	242	194	165	183	145	74	134	129	111	125	125	192	84	107	155	114	118	107	100	71
ENSCHIG00000017301	ROBO1	1	-	24802917	24944673	2484	1926	1780	1927	2456	1723	1661	771	353	1216	1242	978	829	1353	319	238	413	317	276	319	357	270	315	237	430	258	379	336	1083	662	723	1187	864	632	878	431	209	645	1585	799	896	1186	840	1251
ENSCHIG00000001025	-	1	-	25166252	25167939	25	26	22	47	21	42	30	5	0	0	10	4	3	0	0	0	4	0	0	0	0	0	0	0	5	2	5	5	7	0	3	4	6	0	0	4	0	0	20	7	5	3	10	7
ENSCHIG00000025102	GBE1	1	-	27821806	28135555	2578	3062	3721	3165	2270	3704	3203	597	780	3005	1893	1809	1457	2722	741	808	1123	778	749	759	1000	695	1041	965	1229	818	1177	1095	2188	1790	2778	2663	2513	2528	2881	1680	1078	1978	1979	1652	2841	2136	1471	1148
ENSCHIG00000024207	CADM2	1	+	32497981	32890493	22	9	4	0	3	13	0	149	174	431	389	498	199	447	310	382	354	454	523	366	399	312	436	246	764	394	444	518	860	363	658	667	720	579	537	332	63	625	691	725	870	579	387	243
ENSCHIG00000021391	VGLL3	1	-	33843315	33934283	24	12	10	24	12	10	13	5	0	0	7	0	3	3	3	0	3	0	0	0	0	0	0	0	0	3	0	0	3	0	0	18	6	0	4	5	0	5	23	6	0	5	14	5
ENSCHIG00000014003	CHMP2B	1	+	34212174	34229823	564	682	717	794	568	698	543	595	696	1351	1060	971	1020	1014	437	416	386	375	424	382	413	359	464	362	587	411	387	499	557	306	456	512	542	435	508	1671	1478	571	644	710	505	399	606	425
ENSCHIG00000026743	POU1F1	1	-	34233100	34252816	8227	11934	12943	12646	8617	13285	9932	2	14	0	2	0	0	2	0	0	0	0	0	0	0	3	4	0	0	3	0	0	0	0	0	0	2	0	0	0	2	0	6	0	0	0	0	0
ENSCHIG00000003029	HTR1F	1	+	34811253	34812353	9	9	40	8	0	22	10	3	2	2	2	3	0	0	3	4	9	2	2	0	1	13	6	15	0	5	2	15	24	28	24	8	13	6	11	5	0	14	34	29	39	21	8	2
ENSCHIG00000013576	CGGBP1	1	-	34861253	34861756	566	555	441	570	324	342	418	119	92	238	144	202	90	272	216	218	273	307	414	298	339	214	292	159	463	250	315	359	217	77	190	107	135	135	83	455	199	147	225	190	183	123	204	80
ENSCHIG00000014626	ZNF654	1	+	34864963	34950860	127	208	146	218	75	98	130	69	70	91	79	80	51	76	94	115	114	143	174	89	151	95	120	55	212	80	156	159	62	25	44	53	60	47	48	151	81	55	81	72	63	64	84	56
ENSCHIG00000011989	C1H3orf38	1	+	34960443	34966659	374	353	345	476	346	393	365	151	121	205	213	167	146	193	220	183	183	204	225	182	217	190	191	154	269	187	176	201	266	140	186	253	213	144	213	297	202	184	289	221	189	136	236	211
ENSCHIG00000025993	LOC102190548	1	+	34994565	34995916	24	19	21	24	24	26	15	26	17	22	18	17	14	30	19	12	12	13	23	13	21	17	32	13	29	25	20	16	40	16	26	18	23	23	28	21	25	22	32	28	21	15	12	14
ENSCHIG00000015544	EPHA3	1	+	35895723	36304923	194	727	436	241	182	452	188	32	37	678	447	200	334	610	10	18	157	13	6	19	15	21	17	14	10	4	8	14	#N/A	88	145	241	70	65	163	21	23	111	112	64	82	72	78	40
ENSCHIG00000010494	PROS1	1	-	36960573	37029405	742	1180	613	616	567	564	589	352	376	1393	1960	834	1022	1177	341	325	1112	326	359	458	364	636	458	254	408	348	350	476	708	273	799	1623	742	469	1421	449	310	575	1240	490	796	969	1092	242
ENSCHIG00000015560	ARL13B	1	+	37039558	37119326	570	560	591	583	402	450	460	276	197	385	417	317	250	366	574	544	638	532	710	429	694	398	481	516	762	502	492	580	361	218	354	350	318	246	289	568	364	338	451	316	364	309	263	198
ENSCHIG00000002872	STX19	1	-	37082761	37083645	42	30	17	48	42	25	42	25	22	17	10	14	21	19	11	26	9	10	18	12	15	3	17	11	21	13	11	23	12	4	10	6	6	7	3	64	74	17	23	23	10	18	13	11
ENSCHIG00000012629	NSUN3	1	+	37129036	37187997	140	144	185	160	155	167	125	45	56	106	62	61	67	93	92	107	101	104	112	103	107	75	120	71	153	106	82	105	110	81	130	122	96	106	96	91	63	103	122	105	129	74	97	90
ENSCHIG00000007885	-	1	+	37867171	37868969	33	39	44	34	40	58	39	10	20	14	12	7	14	16	6	15	7	5	9	10	12	6	9	8	9	7	15	14	11	6	7	8	7	7	12	21	29	14	12	12	11	10	9	10
ENSCHIG00000007969	-	1	+	39977362	39982839	16	5	7	5	0	5	0	3	0	5	7	5	5	5	10	4	7	19	18	13	10	3	10	2	8	9	10	21	15	8	9	18	15	10	11	9	0	12	55	36	43	34	14	6
ENSCHIG00000022528	EPHA6	1	+	40045937	40754451	29	6	8	0	0	12	7	0	0	0	11	17	0	11	28	48	35	41	70	35	26	41	44	0	95	70	61	63	41	26	27	44	57	39	18	14	0	105	181	118	161	132	39	7
ENSCHIG00000017327	-	1	+	40197027	40198581	0	0	5	7	4	3	0	5	0	0	0	0	0	8	0	0	2	0	5	0	0	0	0	0	8	0	0	0	14	0	0	0	2	0	0	20	0	0	5	3	2	13	8	0
ENSCHIG00000017792	ARL6	1	+	40775479	40803682	231	197	299	313	169	239	214	42	41	175	156	155	109	139	118	134	105	125	175	150	149	128	152	51	187	147	162	185	171	117	179	227	188	182	214	169	91	138	233	169	234	128	101	113
ENSCHIG00000004089	-	1	+	40961750	40976411	0	0	0	0	0	0	0	17	0	0	55	5	1	20	6	0	8	0	0	0	5	75	46	37	7	12	24	7	52	11	23	134	41	39	111	0	0	2	3	2	4	2	5	6
ENSCHIG00000016450	CLIC6	1	-	41052575	41113716	668	327	113	490	623	429	286	57	95	48	20	19	41	32	22	26	11	0	15	29	15	9	13	20	5	9	33	13	28	0	16	0	7	7	3	394	60	141	37	15	13	21	42	31
ENSCHIG00000021307	RCAN1	1	+	41174429	41296456	648	598	506	699	541	623	635	483	403	568	810	740	582	679	638	582	497	619	779	531	656	438	632	378	909	674	619	622	846	426	633	758	769	604	569	1041	701	476	801	751	667	398	599	542
ENSCHIG00000011448	KCNE1	1	+	41344227	41344616	0	0	0	0	0	0	0	6	1	11	15	12	5	13	9	9	1	4	5	2	6	6	9	5	5	8	2	8	6	7	7	9	3	3	8	4	9	5	4	5	6	4	5	6
ENSCHIG00000002425	-	1	-	41412948	41413151	193	181	267	275	199	209	179	129	119	153	170	158	126	120	141	163	114	123	152	147	119	132	147	114	197	146	131	107	177	119	141	161	168	125	109	216	156	191	216	193	207	99	115	114
ENSCHIG00000020464	MRPS6	1	-	41697847	41763164	493	541	522	622	658	577	506	669	592	882	990	1075	814	856	613	567	448	496	680	469	562	459	611	345	759	588	595	606	1200	696	730	1155	1113	784	918	1460	1075	706	1322	1241	961	808	878	808
ENSCHIG00000016280	CRYBG3	1	+	41903839	42027040	788	661	591	1166	529	526	543	681	591	751	710	789	594	933	314	393	338	333	595	375	566	408	622	297	547	476	524	567	449	70	215	200	279	120	172	2774	1431	455	420	798	237	262	548	232
ENSCHIG00000018223	RIOX2	1	-	42028641	42054824	589	469	472	638	558	539	440	383	295	513	560	541	354	458	601	542	423	466	492	395	467	461	507	357	652	491	431	464	847	520	507	793	724	580	605	1061	650	711	871	911	903	598	461	364
ENSCHIG00000009260	GABRR3	1	-	42073049	42119762	0	0	0	0	0	0	0	3	0	0	0	0	0	0	0	0	0	0	0	0	0	0	0	0	0	0	0	0	0	0	0	0	0	0	0	0	0	0	0	0	0	0	0	0
ENSCHIG00000017145	CLDND1	1	-	42584139	42595072	675	2043	2220	886	1748	2098	1903	824	2105	3450	3198	2433	2370	2936	1731	1832	1734	1815	910	1587	2098	1306	1848	1520	973	851	1612	1885	1898	1223	786	809	959	689	1894	4484	1870	973	2221	1010	742	1548	969	1931
ENSCHIG00000019184	CPOX	1	-	42656233	42669485	711	629	550	736	499	491	538	279	310	580	474	558	282	444	481	563	524	460	774	420	533	378	528	442	744	612	456	547	574	372	644	561	621	365	435	575	398	752	625	776	601	315	379	359
ENSCHIG00000013422	ST3GAL6	1	+	42823244	42884827	207	185	121	199	168	175	116	120	85	150	132	135	68	124	127	98	151	140	159	157	181	110	162	133	247	157	224	154	288	163	271	413	278	202	271	187	108	95	221	141	115	97	193	124
ENSCHIG00000026066	DCBLD2	1	-	42887433	42968605	448	1164	350	558	682	960	680	325	440	600	565	366	504	386	983	623	1020	985	424	1055	1197	589	761	764	1000	728	803	888	713	528	914	441	626	266	855	424	575	572	309	556	649	311	388	409
ENSCHIG00000016493	COL8A1	1	+	43807788	43870832	1093	1155	613	788	757	597	903	100	119	233	703	137	217	428	95	45	542	52	110	90	49	116	46	29	80	49	105	60	307	63	419	603	222	55	550	146	131	85	824	91	127	99	967	89
ENSCHIG00000005420	FILIP1L	1	-	43892242	44200833	420	454	323	335	253	216	302	394	404	458	477	411	362	541	362	310	284	311	415	480	572	255	213	162	492	158	704	209	336	105	274	522	376	208	509	722	617	267	1050	392	285	455	420	194
ENSCHIG00000013003	CMSS1	1	+	44200385	44282796	190	168	174	184	161	148	123	122	140	139	158	163	110	173	174	194	236	165	213	164	215	130	192	135	236	226	126	226	295	236	284	347	381	295	305	293	163	436	357	401	437	221	171	239
ENSCHIG00000020245	TBC1D23	1	+	44355714	44409905	1019	944	851	1138	598	726	776	379	435	946	734	867	558	911	731	816	768	960	1044	808	978	589	813	554	1423	821	948	1025	737	334	633	649	660	649	561	1669	1150	693	947	848	775	542	601	395
ENSCHIG00000025370	NIT2	1	+	44417162	44436708	246	256	256	331	294	314	282	191	203	249	268	285	212	277	193	202	115	179	195	151	173	160	256	103	282	187	195	172	402	233	255	396	298	222	277	303	284	226	353	291	220	239	227	246
ENSCHIG00000018620	TOMM70	1	-	44449945	44486747	1789	1846	1883	2192	1667	1919	1734	802	812	2345	2059	2200	1442	2243	2181	2315	2051	2316	2806	2465	2600	1993	2229	1672	3679	2318	2566	2802	3004	1810	2448	2830	2720	2485	2347	2083	1335	2043	3246	2476	2797	1822	1535	1513
ENSCHIG00000016494	LNP1	1	+	44512970	44528143	289	275	322	352	285	308	340	58	20	158	158	205	113	182	181	116	119	164	188	163	186	144	171	121	266	196	207	239	264	119	205	282	257	225	198	65	6	132	312	179	259	168	207	183
ENSCHIG00000022648	LOC102180889	1	+	44694102	44805917	426	664	897	696	677	625	812	0	11	12	11	4	4	16	0	0	6	0	0	3	3	8	4	0	2	0	6	0	7	3	4	22	9	3	25	5	5	2	7	5	0	0	18	14
ENSCHIG00000009847	TFG	1	+	44911253	44939650	2941	3075	2826	3549	3044	3102	3080	1451	1320	2566	2607	2110	1936	2173	2162	1927	1622	1882	2223	1753	1906	1661	1816	1419	2860	2065	1876	1935	2172	1386	1854	2509	2422	1696	1990	3727	2848	1840	2503	2575	1980	1491	1944	1581
ENSCHIG00000026704	ABI3BP	1	-	44941517	45232698	508	644	74	118	130	64	186	96	51	354	907	314	318	433	37	14	344	35	18	36	3	25	17	7	23	13	25	33	1049	622	960	1620	1035	802	913	660	337	164	319	263	103	112	234	246
ENSCHIG00000010277	IMPG2	1	-	45488451	45559633	31	40	24	24	19	11	28	24	11	4	4	14	3	11	26	7	14	9	24	15	28	22	23	15	23	20	23	33	28	8	15	11	6	15	18	41	7	9	24	13	8	13	26	10
ENSCHIG00000007729	SENP7	1	-	45562538	45708401	1230	1458	896	1333	719	787	724	210	240	364	361	365	213	435	574	529	553	687	765	665	717	354	520	375	982	527	715	579	337	129	253	263	275	259	181	808	506	229	424	282	307	184	292	302
ENSCHIG00000002669	-	1	+	45712560	45715124	72	64	53	58	50	64	43	30	19	31	18	16	22	13	22	29	20	26	23	10	19	19	25	14	27	10	21	12	21	18	14	10	13	5	11	55	54	20	16	24	10	5	31	44
ENSCHIG00000021446	-	1	+	45728081	45730881	365	521	582	509	468	597	478	212	342	635	567	445	487	559	455	523	511	439	443	458	506	348	603	464	667	452	555	498	548	571	614	663	572	594	575	461	452	554	742	558	628	404	351	559
ENSCHIG00000008043	PCNP	1	+	45741144	45754120	635	678	597	789	534	622	520	411	459	650	556	541	453	597	592	590	558	570	676	550	678	457	600	398	903	581	604	613	674	400	570	643	641	512	526	1105	821	461	622	576	469	403	576	432
ENSCHIG00000025095	ZBTB11	1	-	45767913	45794388	968	858	659	990	533	661	589	328	233	651	517	699	362	734	819	784	771	972	1100	885	1018	773	790	545	1470	796	1042	1116	778	362	597	631	717	687	512	972	537	422	692	621	551	402	506	381
ENSCHIG00000011680	RPL24	1	-	45797490	45802486	5282	5624	6991	8254	7303	6566	5960	2576	2811	3033	2901	2461	2119	2681	3758	3729	3350	3598	4447	3253	4019	2582	3527	2694	5031	3078	3205	3010	3267	1962	2224	2929	2375	1891	2160	4301	4158	2775	3828	3148	3059	2513	2374	2180
ENSCHIG00000026482	CEP97	1	+	45816279	45834769	88	125	90	77	62	66	67	115	99	182	121	135	89	217	120	102	115	131	142	117	162	101	130	85	195	90	153	171	124	60	87	84	120	84	84	426	242	102	95	144	97	91	81	71
ENSCHIG00000019375	NXPE3	1	+	45862455	45911976	341	393	141	652	512	301	221	358	340	837	752	829	527	874	422	375	361	441	487	400	420	332	439	262	590	431	425	484	544	309	503	550	672	507	432	1160	808	497	878	835	649	500	562	312
ENSCHIG00000026427	NFKBIZ	1	+	45938828	45949946	571	468	318	379	317	301	345	167	210	179	161	176	146	233	289	300	334	288	311	293	407	206	263	214	436	259	343	352	278	156	244	301	242	185	250	352	227	182	271	181	234	206	235	189
ENSCHIG00000024020	ALCAM	1	+	49835206	50068912	1385	2565	823	712	612	587	381	1307	1770	3419	3337	2395	2567	3404	350	242	1834	259	273	506	335	231	272	271	350	212	351	289	3830	3875	4257	4518	3078	3614	5041	3384	2396	3867	2846	2998	3655	1713	1948	3978
ENSCHIG00000024426	CBLB	1	-	50156345	50377532	722	1124	956	928	842	765	853	352	417	572	502	328	472	531	385	314	369	353	285	283	323	229	399	308	414	258	387	349	403	253	301	262	283	267	303	989	812	363	553	324	312	296	408	502
ENSCHIG00000026846	-	1	+	50907535	50908078	4	0	0	7	7	0	0	0	12	0	0	0	9	11	0	0	0	3	0	0	0	0	3	0	0	0	0	0	17	0	0	11	9	0	0	19	24	10	9	10	23	0	0	0
ENSCHIG00000011526	-	1	-	51775694	51779300	37	33	33	33	48	32	26	33	37	93	70	81	52	67	69	64	54	58	56	39	66	63	73	54	77	56	62	43	74	58	86	84	87	76	81	63	35	74	72	89	77	54	41	65
ENSCHIG00000022744	BBX	1	+	52032449	52318204	1684	1745	1847	2040	2152	1472	1701	868	773	641	705	663	581	704	797	511	548	420	595	401	659	585	600	592	589	590	444	610	851	510	526	514	668	427	533	1672	1074	646	861	925	538	458	846	641
ENSCHIG00000022687	CD47	1	-	52606873	52664642	571	421	263	428	233	292	297	252	264	797	585	720	448	1040	407	503	548	640	804	605	749	388	614	366	1018	504	872	753	651	300	561	442	588	538	465	1034	692	341	433	432	398	322	416	255
ENSCHIG00000018255	IFT57	1	-	52762156	52836991	1879	2238	2064	2504	2123	2341	1629	565	515	1016	940	897	726	930	975	900	945	767	941	753	889	736	911	710	1076	861	869	870	1107	736	1192	1450	1394	1121	1349	1607	1264	1013	1033	1048	845	628	842	988
ENSCHIG00000008374	HHLA2	1	+	52925157	52987470	2	9	13	5	0	10	7	3	0	0	0	7	0	7	0	0	0	0	0	0	0	0	0	0	0	0	0	0	6	7	19	8	9	0	12	80	28	12	0	12	0	0	3	7
ENSCHIG00000021834	MYH15	1	-	52987697	53141505	10	8	14	12	9	16	10	31	19	170	365	181	170	397	0	0	0	6	0	2	0	0	0	0	10	4	0	8	1316	385	252	446	416	594	448	118	146	44	135	32	45	46	58	15
ENSCHIG00000015414	CIP2A	1	-	53175239	53200573	32	30	59	76	25	25	26	21	32	64	21	55	20	65	45	71	83	73	101	67	60	53	72	60	89	54	66	61	87	74	63	43	28	45	23	65	57	16	74	49	37	34	34	29
ENSCHIG00000026879	DZIP3	1	+	53215977	53319058	928	1280	686	1417	592	1325	707	669	848	1068	1389	971	749	1199	1879	2353	1568	1873	1764	1854	2266	1324	2575	1545	2775	1098	2171	1653	1421	1454	1164	1328	1212	889	894	1646	1746	818	1232	1237	1498	864	1302	1960
ENSCHIG00000003509	LOC102175896	1	+	53455984	53481583	4	26	7	0	0	6	0	3	0	0	6	6	3	0	0	11	0	2	3	4	0	0	9	0	4	0	0	0	3	8	4	4	3	0	2	10	6	0	5	3	0	0	0	11
ENSCHIG00000022382	MORC1	1	-	53577004	53739450	6	8	12	21	4	22	20	0	13	0	9	0	0	3	0	0	0	0	0	0	2	0	0	0	0	0	2	0	0	5	0	0	0	6	2	0	6	0	0	0	0	6	0	0
ENSCHIG00000012599	-	1	-	54186145	54186825	97252	116695	116713	124733	111949	112742	114714	774732	971779	547952	648582	482659	529056	531842	362193	348302	318167	346514	310444	294928	331239	337444	473779	356668	483856	324474	378584	306441	733663	546360	533434	632284	520445	469848	394934	335140	290384	390682	633592	402463	498867	348402	518093	433398
ENSCHIG00000019162	NECTIN3	1	+	55700549	55765905	576	456	263	498	233	171	308	577	597	802	595	546	545	529	121	128	111	108	103	97	175	49	102	140	179	112	138	117	416	236	417	425	523	449	433	1715	1236	412	674	818	337	518	377	228
ENSCHIG00000025191	CD96	1	+	56082530	56182680	0	7	0	3	0	0	8	3	4	0	5	0	4	2	0	0	0	0	0	0	0	0	0	0	0	0	0	0	0	0	0	4	0	0	0	9	12	0	8	3	0	5	3	0
ENSCHIG00000011559	PLCXD2	1	+	56201171	56253248	21	15	3	33	33	20	27	15	5	11	13	8	3	17	3	0	0	0	4	2	3	0	6	6	0	11	8	4	25	2	11	20	13	9	9	9	0	8	16	15	9	20	10	0
ENSCHIG00000016975	PHLDB2	1	+	56375629	56502222	558	752	460	476	718	513	633	289	339	475	631	408	390	558	3037	2939	2917	2597	3257	2980	4053	1804	2459	2389	3869	1977	2761	2409	642	407	431	683	369	280	801	307	223	230	626	166	218	205	387	204
ENSCHIG00000025232	-	1	-	56404471	56404961	14	18	19	12	15	19	10	19	24	30	31	33	23	30	27	34	30	21	35	26	37	18	39	17	22	22	30	31	45	32	30	46	43	43	46	21	14	34	42	42	38	31	26	32
ENSCHIG00000015169	-	1	+	56506466	56520455	937	1068	1203	1354	1103	1111	1098	414	423	955	702	668	576	706	701	791	743	611	782	562	783	597	799	626	934	727	628	741	631	497	638	760	724	498	696	904	913	592	750	743	606	471	474	618
ENSCHIG00000001419	-	1	+	56530051	56543588	1915	1446	1283	1583	2468	1871	1487	1020	797	4027	3930	4509	2697	3509	6767	6491	5169	6153	7547	5522	6216	5316	6312	4718	9586	6279	6102	5780	5969	4497	4634	5827	5847	4246	4471	1206	200	5492	6703	7207	6824	4394	3187	4074
ENSCHIG00000009163	C1H3orf52	1	+	56630943	56667553	33	21	27	6	17	22	15	4	0	7	10	11	12	6	48	50	74	43	63	37	44	68	50	42	104	94	62	23	0	0	0	0	0	0	0	40	36	8	3	18	0	0	0	0
ENSCHIG00000026553	CD200	1	+	56872054	56886213	247	202	70	163	179	188	83	364	275	499	527	496	426	453	857	747	625	805	864	667	795	648	639	522	1091	610	726	637	726	377	524	669	618	486	567	1234	815	521	989	877	733	553	666	713
ENSCHIG00000018011	-	1	+	56911287	56918784	336	545	633	664	445	566	514	354	440	499	326	305	341	388	343	480	573	402	428	398	463	288	429	388	610	373	419	390	370	327	410	344	311	266	324	355	495	341	399	318	311	345	255	441
ENSCHIG00000012911	-	1	-	57055483	57059860	349	384	369	367	370	365	369	432	606	829	652	587	617	599	559	526	532	530	548	469	548	442	566	486	719	492	510	516	550	349	537	611	570	470	451	1058	1206	573	528	644	423	376	376	393
ENSCHIG00000021896	-	1	-	57068714	57089299	211	193	175	244	209	222	173	256	307	449	449	400	343	365	282	269	260	287	336	242	282	217	295	204	469	309	267	280	355	202	280	376	348	305	277	735	604	299	341	414	267	210	278	197
ENSCHIG00000019339	SLC35A5	1	+	57087581	57109006	846	788	543	783	534	628	582	977	884	1906	1898	1726	1265	1860	1494	1561	1383	1571	1821	1469	1735	1311	1497	1051	2359	1507	1681	1745	1525	866	1467	1766	1655	1375	1436	3229	2177	1395	1937	1881	1490	1095	1369	1065
ENSCHIG00000001557	CCDC80	1	-	57122536	57156090	600	576	283	341	541	299	438	1648	1313	1081	1892	1189	1061	1162	1021	1025	1010	1156	1261	929	1049	1102	1479	776	1873	1257	1123	1148	2463	1322	1500	2634	2111	1385	2033	2201	1191	1284	2775	1609	2023	1284	1908	1196
ENSCHIG00000021536	-	1	-	57309875	57363574	8	5	2	2	6	2	0	26	19	31	17	10	26	17	1	3	6	0	3	5	0	3	3	0	6	6	0	5	17	16	20	28	18	12	21	28	22	19	21	27	27	9	28	13
ENSCHIG00000015902	LOC102183007	1	-	57399561	57440503	24	27	27	14	9	12	14	5	13	13	11	0	13	9	3	5	3	3	3	3	3	3	8	3	3	2	4	7	22	7	18	32	10	21	32	31	37	20	22	30	47	7	2	10
ENSCHIG00000024798	GTPBP8	1	+	57472747	57486483	186	223	168	252	170	196	206	83	96	199	157	158	152	222	201	256	162	197	196	182	288	188	267	116	305	163	192	280	291	180	201	320	221	228	243	260	172	192	303	212	266	167	155	166
ENSCHIG00000014382	NEPRO	1	-	57490387	57506426	233	183	199	265	268	244	192	94	85	147	140	133	110	84	102	98	96	129	117	140	110	78	106	84	157	164	104	65	166	92	170	217	238	118	134	176	120	176	192	284	250	93	138	112
ENSCHIG00000026286	BOC	1	+	57710011	57781627	974	995	574	674	788	568	698	281	117	227	565	316	207	313	698	608	811	896	1060	710	1008	933	943	590	1534	1051	864	1181	565	131	366	638	326	137	463	473	223	282	631	374	268	292	312	110
ENSCHIG00000015360	-	1	-	57785983	57836122	22	21	27	18	30	32	22	7	0	9	5	8	4	7	15	25	13	16	25	21	14	3	10	15	27	18	11	23	14	3	6	6	8	6	11	80	73	18	36	23	0	6	3	28
ENSCHIG00000026724	-	1	-	57791327	57817636	4	13	14	2	16	0	0	11	5	0	5	6	9	4	17	0	0	11	6	13	6	12	17	17	10	3	24	15	0	0	0	5	0	0	0	48	27	15	14	0	7	11	11	7
ENSCHIG00000012026	-	1	-	57835721	57885192	3	2	0	3	7	0	3	5	0	0	6	0	0	0	0	6	0	5	0	4	5	0	7	0	13	6	0	4	0	3	8	0	0	0	0	15	8	4	3	1	2	0	0	6
ENSCHIG00000016358	SPICE1	1	-	57911640	57974590	1031	1273	1122	1183	895	1302	1317	477	433	589	542	398	449	646	610	899	723	624	625	668	1047	559	754	527	932	529	792	887	476	306	357	468	435	357	527	1025	894	520	610	537	445	510	480	497
ENSCHIG00000016563	SIDT1	1	+	57991473	58094603	38	28	5	16	15	11	20	139	62	197	417	234	139	266	379	369	367	492	636	452	501	413	378	255	812	500	575	592	511	130	213	339	313	207	258	413	57	216	594	426	367	410	252	115
ENSCHIG00000015625	USF3	1	-	58114281	58138037	66	87	22	85	68	76	56	31	26	34	44	36	29	44	50	75	23	162	105	89	144	92	81	34	49	37	109	152	97	20	22	52	47	45	38	75	19	16	94	78	55	39	64	13
ENSCHIG00000011705	NAA50	1	-	58175148	58203131	614	470	379	532	315	390	338	278	219	467	461	421	289	485	490	532	498	566	693	559	635	424	545	373	874	510	645	692	491	241	397	452	364	370	320	742	354	338	541	482	485	308	383	256
ENSCHIG00000020509	ATP6V1A	1	+	58233959	58266762	3528	4191	3860	4146	2915	3750	3153	2171	1754	11998	8495	10016	5914	11287	8813	9873	9133	9656	10422	9486	10740	7136	10476	7564	14970	9257	11008	11971	9635	7781	9101	8480	9315	8686	7883	4241	1605	7710	12678	9118	11726	8443	5327	7197
ENSCHIG00000017003	GRAMD1C	1	+	58290936	58387076	591	778	790	831	650	687	606	137	161	184	201	151	135	192	290	278	249	268	303	241	298	195	218	188	398	233	305	264	197	129	165	194	193	124	172	294	204	157	238	189	217	181	253	403
ENSCHIG00000013698	ZDHHC23	1	+	58387270	58399272	12	13	8	11	4	2	0	0	0	0	3	0	0	3	4	3	6	13	21	5	12	5	17	3	24	2	4	23	17	12	9	6	8	0	3	18	0	22	22	25	24	10	0	0
ENSCHIG00000022110	CCDC191	1	-	58406590	58502538	289	310	254	335	178	280	215	119	106	234	215	273	161	242	200	189	169	157	261	151	204	200	190	103	240	225	193	235	212	151	176	222	139	115	140	216	130	169	293	202	251	143	246	164
ENSCHIG00000016908	QTRT2	1	+	58509823	58530543	486	600	630	599	387	625	396	90	125	176	163	144	125	186	132	160	114	131	152	147	168	144	164	113	228	108	171	163	271	195	258	308	218	245	233	256	159	286	379	293	385	322	188	252
ENSCHIG00000017978	ZBTB20	1	-	58743174	58794207	326	246	176	292	273	270	326	144	71	70	134	105	75	137	135	94	79	120	167	118	152	100	104	72	124	105	105	125	131	34	47	57	62	40	59	277	111	108	234	157	156	172	135	79
ENSCHIG00000018491	GAP43	1	+	60044390	60150287	629	297	49	136	326	142	113	1729	2149	1815	2652	2913	1680	1717	4438	3575	3357	4129	4919	3255	4075	3227	3179	2656	6662	3844	3549	3381	17440	13966	10271	15159	11928	8569	9915	789	1005	1768	6684	5649	4127	3513	7160	12663
ENSCHIG00000009965	LSAMP	1	-	60229508	60549875	366	209	225	298	325	295	227	948	1039	1448	1548	1582	1011	1555	1235	1271	1423	1596	1737	1252	1504	1496	1766	1213	2324	1822	1444	2029	2262	1175	1723	1870	2219	1662	1460	1449	486	1433	2233	1892	1809	1414	1465	1161
ENSCHIG00000009136	-	1	-	60933394	60933552	29	26	14	42	48	38	24	83	59	76	116	124	59	105	134	109	101	129	174	114	132	168	152	107	198	212	103	179	159	54	96	161	195	100	113	121	32	72	143	120	121	77	107	77
ENSCHIG00000007634	IGSF11	1	-	63471832	63609854	25	72	78	57	36	34	61	1186	880	1256	1916	1694	1326	1654	433	387	250	457	546	395	520	428	438	273	592	520	416	579	1103	409	632	853	828	629	682	4145	2209	814	1206	1546	825	727	1093	512
ENSCHIG00000025927	UPK1B	1	+	63692187	63720974	0	18	22	21	0	8	0	0	0	7	0	0	0	0	0	0	0	0	0	0	0	0	0	0	0	2	0	5	11	0	0	14	0	0	0	0	0	0	0	0	3	0	0	0
ENSCHIG00000019995	B4GALT4	1	-	63731286	63758526	508	523	481	568	484	467	442	208	135	369	462	345	303	322	264	318	281	292	337	286	359	313	343	212	404	288	349	312	358	183	288	443	337	234	374	470	256	278	473	416	390	269	365	293
ENSCHIG00000026776	ARHGAP31	1	+	63790493	63907228	164	177	85	110	89	82	114	542	419	404	704	427	306	609	566	562	571	848	995	720	805	793	844	440	1508	811	969	1133	504	210	324	441	351	261	307	671	308	239	459	367	276	246	504	252
ENSCHIG00000018567	TMEM39A	1	-	63917868	63945544	956	980	1042	1154	946	1016	915	112	106	173	174	86	101	116	288	278	239	318	369	295	305	240	230	189	456	253	278	301	181	72	156	177	169	126	115	346	238	138	171	170	131	91	155	131
ENSCHIG00000013075	POGLUT1	1	+	63950866	63977430	141	138	111	208	128	92	121	31	39	83	90	97	34	103	46	74	55	81	126	67	77	37	64	32	118	68	50	63	59	19	35	10	39	14	32	127	50	20	86	23	23	29	63	53
ENSCHIG00000017385	TIMMDC1	1	+	63984243	64004285	353	304	288	385	291	318	288	257	207	449	477	378	295	374	326	324	299	312	352	307	328	289	336	279	492	303	321	322	330	191	286	308	344	306	300	535	366	244	349	362	264	261	337	278
ENSCHIG00000024177	ADPRH	1	+	64039416	64055786	304	331	294	306	321	317	275	207	197	378	330	299	252	333	173	224	288	243	242	257	256	177	211	209	349	196	299	217	370	218	337	320	328	271	320	672	454	417	443	402	330	311	278	336
ENSCHIG00000012809	PLA1A	1	+	64058996	64086178	0	4	0	0	0	0	0	504	371	337	389	350	380	417	161	100	170	172	188	174	148	176	166	94	150	184	189	151	468	125	271	406	379	217	440	323	264	221	276	330	286	269	445	140
ENSCHIG00000014963	POPDC2	1	-	64106558	64124322	0	2	0	0	0	0	2	2	2	3	7	0	2	0	0	3	7	5	16	16	5	7	5	0	13	6	0	7	7	0	0	0	0	2	5	0	0	0	9	0	3	3	0	0
ENSCHIG00000026140	LOC102170266	1	-	64139391	64141358	1110	1238	1186	1657	1306	1243	1161	653	662	747	955	797	656	828	740	738	586	707	791	614	745	627	883	592	1116	687	602	683	901	705	696	991	811	633	736	765	684	693	986	764	821	536	734	910
ENSCHIG00000019072	CFAP91	1	+	64159123	64243414	530	564	569	766	427	484	461	102	69	215	335	180	172	224	95	116	82	112	60	93	79	74	100	43	171	45	102	72	328	281	330	464	229	270	243	248	133	354	586	330	373	227	248	373
ENSCHIG00000014577	GSK3B	1	-	64339422	64551026	349	341	259	388	240	317	298	179	118	283	316	267	196	375	229	237	208	337	402	255	266	278	305	155	488	207	379	444	431	258	317	323	310	278	281	231	157	225	400	274	308	244	294	210
ENSCHIG00000021430	GPR156	1	-	64631027	64739049	56	46	12	55	40	43	29	175	144	127	139	179	99	217	98	51	45	59	109	64	97	91	71	32	138	94	82	94	149	45	97	168	185	105	97	673	353	124	131	225	98	80	143	40
ENSCHIG00000025792	LRRC58	1	-	64773874	64791707	30	28	19	30	13	7	17	15	16	15	21	14	11	37	3	6	6	22	30	17	19	14	14	8	21	7	18	24	26	4	13	13	5	3	6	38	15	14	15	8	11	6	27	2
ENSCHIG00000019503	FSTL1	1	-	64830526	64887717	2872	2498	1678	1969	2320	1946	2156	950	881	5374	4278	4709	2535	4918	1349	1389	1318	1516	1303	1201	1261	1600	1790	891	1872	1582	1209	1573	1464	688	1338	2016	1583	1109	1660	1221	525	2173	2566	2678	2365	1158	1727	604
ENSCHIG00000014038	NDUFB4	1	+	65009317	65015232	1014	1010	1232	1398	1260	1191	1095	891	774	1866	1774	1806	1299	1600	1325	1300	1170	1195	1448	1062	1248	1209	1598	1080	1776	1303	1241	1227	1697	1277	1565	1865	1924	1441	1342	1109	695	1306	1571	1654	1542	1055	1259	967
ENSCHIG00000026560	HGD	1	-	65028692	65071550	3	0	0	10	0	6	0	3	0	14	10	3	5	9	0	0	0	0	0	5	0	0	9	0	0	0	4	0	0	0	8	9	10	5	0	4	20	6	13	10	0	0	5	6
ENSCHIG00000017365	RABL3	1	-	65080467	65117038	597	691	732	929	695	711	568	449	467	699	576	676	538	512	336	384	293	303	413	335	413	319	434	314	467	382	406	398	430	286	378	524	466	330	406	887	847	517	603	657	412	297	491	470
ENSCHIG00000010996	GTF2E1	1	+	65121870	65158330	290	258	266	272	236	229	245	180	164	412	359	320	244	324	317	354	303	297	391	321	358	263	358	228	488	389	301	357	351	194	265	362	361	218	254	453	344	307	355	417	355	155	281	163
ENSCHIG00000021826	STXBP5L	1	+	65300592	65612478	82	152	52	169	31	57	56	7	19	48	58	57	43	91	110	120	58	148	136	129	162	135	134	35	126	82	165	186	83	37	63	68	93	56	44	10	0	61	95	144	121	67	21	7
ENSCHIG00000013841	POLQ	1	-	65626667	65728102	141	117	57	84	60	57	43	7	3	34	17	13	6	34	89	46	55	63	156	111	133	77	53	54	93	70	108	78	21	3	11	16	8	10	17	68	27	31	30	22	41	23	24	14
ENSCHIG00000015913	FBXO40	1	+	65766763	65784067	3	3	0	8	2	0	0	0	0	17	17	13	4	27	0	2	0	0	0	0	0	0	0	0	3	3	0	4	0	0	3	0	3	4	5	3	0	0	5	3	3	2	7	0
ENSCHIG00000026512	HCLS1	1	-	65789209	65818623	156	98	104	85	117	96	87	294	235	241	240	217	195	251	71	58	55	61	69	58	72	53	66	62	69	49	82	93	247	51	105	163	132	64	111	681	437	172	246	243	161	170	357	185
ENSCHIG00000027245	GOLGB1	1	-	65827431	65894751	3024	2554	2181	3070	2008	2276	2580	868	555	1128	1150	1083	809	1422	1387	1259	1152	1536	1798	1465	1955	996	1160	891	2095	1309	1617	1715	1117	469	778	691	746	644	702	2474	1488	820	1139	1046	908	754	1103	764
ENSCHIG00000020033	IQCB1	1	-	65924862	65964666	734	669	721	819	651	705	552	222	146	390	313	246	279	288	286	248	254	228	265	276	292	198	215	199	321	223	304	233	376	210	359	295	317	233	253	394	250	369	418	398	421	285	345	358
ENSCHIG00000026173	EAF2	1	+	65965464	66015840	52	22	42	34	35	23	30	11	8	17	19	6	16	12	0	0	0	0	0	6	0	5	0	0	5	0	0	3	24	15	19	15	18	9	14	32	13	29	39	25	34	24	7	27
ENSCHIG00000016787	LOC102184282	1	+	66024746	66065545	17	20	0	21	23	0	0	313	205	475	656	585	501	543	201	143	99	177	253	170	319	208	153	76	304	223	213	255	1265	505	737	763	873	647	638	947	304	687	1237	869	1059	631	413	238
ENSCHIG00000015326	LOC102184002	1	+	66101086	66131501	193	179	222	220	211	184	139	47	39	88	130	66	56	78	31	23	31	12	42	26	33	37	31	23	56	36	16	43	156	69	148	136	114	86	93	268	82	138	265	119	148	137	41	47
ENSCHIG00000011737	ILDR1	1	-	66140952	66162064	208	131	146	223	163	142	182	3	0	10	11	5	8	15	6	4	15	6	13	6	7	6	4	3	7	7	6	5	0	0	0	0	0	0	0	0	0	0	0	0	0	0	4	0
ENSCHIG00000016051	CD86	1	+	66200321	66262282	25	13	15	12	15	9	7	29	25	43	60	31	30	53	5	5	16	9	8	5	9	0	11	7	8	0	9	3	35	6	22	21	14	12	6	142	81	25	43	43	23	22	70	32
ENSCHIG00000026972	CASR	1	+	66311281	66402791	1291	585	632	513	277	314	518	39	12	6	23	19	6	18	72	34	9	74	155	74	65	61	45	0	117	90	81	96	16	9	17	25	14	6	24	10	7	19	57	63	29	39	26	6
ENSCHIG00000010750	MIX23	1	-	66461673	66481765	91	101	95	129	88	94	117	103	111	195	147	126	94	114	155	120	129	107	136	95	131	68	138	125	175	121	88	108	172	108	127	131	139	133	112	167	145	128	143	150	165	113	105	86
ENSCHIG00000024927	FAM162A	1	+	66483057	66522126	816	817	979	1041	1007	950	831	684	679	1133	1076	953	773	957	615	622	594	567	672	523	601	569	675	551	921	588	629	585	926	735	715	984	859	691	744	797	550	757	1051	964	894	692	746	761
ENSCHIG00000015357	-	1	-	66525538	66527490	226	243	218	286	209	226	173	72	99	107	115	95	98	105	85	90	99	74	87	80	91	77	100	74	113	87	100	94	75	44	87	72	78	51	72	246	202	98	90	101	76	67	84	88
ENSCHIG00000026483	KPNA1	1	-	66537148	66576993	352	299	201	292	177	217	140	384	345	800	680	953	500	1033	494	498	558	674	885	632	712	554	561	366	1044	587	729	789	780	348	546	482	641	566	361	1157	559	541	727	788	637	442	526	310
ENSCHIG00000016137	PARP9	1	-	66617231	66641532	373	265	216	289	244	227	223	185	233	227	270	186	179	195	59	65	99	44	85	45	58	98	87	52	63	67	86	66	185	102	136	160	123	86	126	382	395	165	182	196	91	96	262	162
ENSCHIG00000023709	DTX3L	1	+	66646777	66655897	699	563	500	640	414	504	458	293	309	317	301	214	236	312	125	125	155	112	106	113	97	112	152	105	142	102	162	144	291	112	199	221	171	139	201	578	526	206	276	251	174	168	335	243
ENSCHIG00000018391	PARP14	1	+	66670165	66713982	805	463	444	436	411	373	423	337	279	293	316	218	269	321	87	80	142	81	103	78	81	93	108	96	88	94	86	88	318	84	182	266	179	71	179	521	501	275	304	304	188	188	351	241
ENSCHIG00000022369	HSPBAP1	1	-	66718159	66772555	352	313	397	376	305	327	262	135	131	245	190	209	157	233	225	213	254	211	281	215	226	154	233	209	290	243	194	224	215	128	168	197	200	168	191	360	244	260	240	303	216	152	232	197
ENSCHIG00000021335	SLC49A4	1	+	66774101	66870023	620	512	523	680	588	569	486	332	306	547	592	488	412	436	931	910	755	886	1069	890	973	915	1006	641	1431	1156	958	1068	644	283	391	602	599	394	486	772	482	407	787	725	562	446	562	437
ENSCHIG00000021175	SEMA5B	1	-	66901570	66939740	145	18	11	58	69	56	24	150	116	84	176	137	116	148	168	79	158	110	190	129	124	150	95	50	155	195	121	135	1098	686	717	825	973	745	774	620	125	1168	1274	2371	1362	1306	209	256
ENSCHIG00000027169	PDIA5	1	+	67147566	67242403	853	710	731	931	958	826	793	100	54	95	94	77	90	103	85	26	100	92	104	33	71	64	75	60	168	90	64	83	177	94	106	234	166	108	129	184	111	68	261	155	57	132	209	230
ENSCHIG00000014542	SEC22A	1	+	67316517	67406066	753	852	893	879	624	925	709	78	129	230	204	122	164	174	216	256	291	261	217	260	259	143	265	187	342	216	245	260	199	116	182	206	174	198	168	348	311	183	194	206	244	163	197	292
ENSCHIG00000022874	ADCY5	1	-	67431945	67586986	1354	1056	873	1392	1083	1176	1283	1168	789	1233	1835	1369	1036	1630	530	359	676	639	613	450	506	928	777	534	1296	987	665	943	4003	1868	2027	3361	2509	2002	2627	2958	1270	2340	3462	2958	3806	2248	1982	1352
ENSCHIG00000023596	HACD2	1	-	67630418	67719118	257	241	250	335	232	217	250	198	193	341	356	270	250	285	261	278	356	316	328	276	325	218	268	238	432	322	316	417	280	139	238	350	329	284	240	596	382	483	371	439	428	232	252	156
ENSCHIG00000015809	MYLK	1	-	67746651	67891026	292	503	99	172	169	133	229	740	502	631	712	573	511	713	115	112	463	157	251	219	207	417	209	127	254	207	325	261	697	218	373	681	503	238	826	500	268	285	2284	527	489	678	959	272
ENSCHIG00000025135	CCDC14	1	-	68070141	68115761	698	747	624	923	631	632	561	236	262	240	276	184	212	241	171	226	182	199	180	186	235	156	277	192	361	180	257	189	269	200	178	278	158	138	178	537	597	240	363	245	212	159	236	299
ENSCHIG00000014975	ROPN1	1	-	68129508	68141664	27	0	2	4	0	3	0	14	0	0	0	0	4	0	0	0	2	0	0	0	0	0	0	0	1	0	1	0	26	14	8	19	11	0	12	204	138	87	52	109	34	27	7	41
ENSCHIG00000008445	LOC102173333	1	+	68273170	68903344	375	340	360	480	382	367	368	164	93	114	166	179	75	113	268	309	322	401	510	352	394	231	332	210	573	300	402	381	4404	2612	3130	3715	4008	3478	3014	850	82	3023	2817	3256	4137	1979	374	359
ENSCHIG00000025149	UMPS	1	+	68911232	68956274	401	407	383	532	475	494	436	116	115	181	183	231	159	199	186	191	163	158	227	145	218	157	201	125	250	219	234	186	256	178	214	247	281	214	282	197	101	189	248	228	248	194	190	203
ENSCHIG00000016526	ITGB5	1	-	68973505	69087800	1038	990	743	1230	1262	770	1209	2841	2069	2170	2325	1725	1867	2225	1769	1872	1296	1552	1884	1653	2019	1708	2456	1160	2629	1703	2851	1832	2572	1133	1624	2891	2244	1754	2333	7489	5001	2003	2361	2530	1613	1385	2238	1179
ENSCHIG00000002626	MUC13	1	-	69106935	69131381	0	2	6	4	0	2	12	0	0	6	4	4	0	0	17	0	0	8	2	0	7	0	0	0	6	10	0	4	4	5	10	6	6	0	5	9	0	4	12	16	5	7	0	0
ENSCHIG00000021179	-	1	-	69146429	69147777	13	16	23	17	21	13	23	19	21	58	45	41	48	55	28	26	15	19	29	26	35	19	18	12	25	16	25	21	29	18	32	30	20	23	34	48	55	27	34	37	37	37	24	38
ENSCHIG00000015139	-	1	-	69189178	69197019	17	19	0	4	7	3	7	12	20	13	9	8	8	54	9	7	12	13	20	4	17	23	12	9	42	9	30	37	11	9	8	16	12	15	7	32	0	9	21	9	14	4	15	5
ENSCHIG00000004756	-	1	-	69221790	69268196	36	41	3	60	27	17	33	42	11	19	47	20	18	89	29	22	15	66	40	36	37	24	17	5	41	16	58	70	55	12	15	27	33	21	49	68	13	13	52	29	27	39	56	10
ENSCHIG00000022664	SLC12A8	1	-	69288982	69432597	201	207	241	307	194	207	220	0	0	3	0	0	3	0	32	17	24	47	63	28	48	31	14	13	73	40	46	53	37	50	51	78	39	48	91	5	0	7	9	5	0	4	0	4
ENSCHIG00000017965	ZNF148	1	-	69448100	69586822	475	443	373	541	366	304	379	267	225	378	380	372	261	475	452	429	370	479	620	410	541	333	458	280	742	436	473	517	562	321	420	552	540	416	395	657	360	395	571	487	423	332	379	261
ENSCHIG00000013494	SNX4	1	-	69657512	69708679	1183	1188	1257	1505	1041	1325	1129	538	479	1090	865	954	816	915	1053	1069	927	1000	1380	1146	1215	888	918	774	1458	1162	1150	1201	1290	731	1062	1202	1183	1076	1057	1369	1010	923	1207	1162	1081	815	903	772
ENSCHIG00000025905	OSBPL11	1	-	69727047	69825289	307	388	279	283	233	291	238	207	264	519	415	364	314	465	439	488	512	503	510	464	602	380	545	413	744	420	597	553	652	505	684	614	590	537	515	595	429	466	667	465	583	403	378	410
ENSCHIG00000017400	LMLN	1	-	69885369	69933388	133	122	94	141	88	88	58	7	8	24	16	32	5	62	17	31	39	65	97	51	30	51	24	44	116	19	55	38	40	2	32	20	15	26	23	44	10	10	20	11	12	18	22	9
ENSCHIG00000010981	IQCG	1	+	69941363	69989310	1255	1129	1264	1597	1205	1388	1173	136	87	222	181	189	174	207	165	80	145	87	187	134	150	113	115	119	159	163	162	176	237	149	178	233	256	157	192	420	268	260	279	289	291	192	279	290
ENSCHIG00000025525	LRCH3	1	-	69993229	70100929	449	360	197	363	141	158	214	144	58	170	153	198	63	289	148	154	140	236	362	194	239	184	185	93	410	195	292	313	182	41	93	114	131	124	94	517	219	123	244	167	168	166	235	154
ENSCHIG00000021253	FYTTD1	1	-	70109780	70138865	931	907	822	1128	598	761	662	361	323	604	521	594	432	605	481	553	411	520	640	534	526	412	496	327	799	489	505	563	625	282	444	558	498	466	400	1000	731	464	666	613	549	406	623	323
ENSCHIG00000016903	RUBCN	1	+	70150469	70199801	385	261	151	319	110	187	242	408	204	356	496	661	217	1004	746	538	492	1223	1607	966	1235	860	595	338	1833	957	1156	1450	754	179	229	291	433	394	217	1088	253	244	547	431	443	358	627	307
ENSCHIG00000019529	MUC20	1	+	70226044	70238175	64	11	0	9	8	9	11	0	0	0	0	0	0	0	0	0	0	0	0	0	0	0	0	0	0	0	0	0	0	0	3	0	0	0	0	0	0	0	0	0	2	0	0	0
ENSCHIG00000012496	TNK2	1	-	70344385	70394147	3459	2234	1698	2296	2310	2648	2502	8040	7900	5877	11113	9401	6849	7714	6865	4647	4539	6417	7955	5263	5495	6318	5032	4130	9066	7189	5348	6589	11709	5303	6067	10066	8248	5475	7555	12089	7078	7936	9629	9797	8607	6371	6691	6433
ENSCHIG00000027016	TFRC	1	-	70404588	70471952	960	203	85	910	572	942	879	302	194	182	177	1296	71	425	123	138	216	267	1321	1378	242	829	208	131	485	176	1716	297	239	70	98	105	156	119	96	365	86	60	214	115	110	121	1020	92
ENSCHIG00000019026	PCYT1A	1	-	70576961	70608574	185	164	97	209	66	71	73	67	69	163	155	254	59	382	81	82	112	200	228	167	186	117	122	79	279	133	183	233	171	30	75	15	85	83	28	347	88	53	138	110	73	98	151	57
ENSCHIG00000026495	-	1	-	70637884	70655080	489	510	610	695	681	683	560	225	142	420	388	362	383	499	323	361	332	319	405	265	369	340	429	258	462	418	361	412	460	387	499	603	616	531	511	257	133	367	528	364	400	337	488	369
ENSCHIG00000016343	TM4SF19	1	-	70662011	70669982	44	30	51	45	40	41	29	5	13	17	7	21	16	12	0	7	0	0	13	0	8	5	10	6	15	6	7	2	10	3	9	7	7	0	5	42	6	13	18	21	11	5	6	11
ENSCHIG00000006623	UBXN7	1	-	70682471	70732296	304	329	211	421	220	263	263	107	100	204	192	185	114	200	106	155	114	152	195	109	165	93	138	56	208	96	168	115	178	55	121	130	102	103	98	443	290	157	219	193	140	136	183	126
ENSCHIG00000023259	RNF168	1	-	70766899	70782040	195	186	103	210	105	135	121	63	94	63	51	67	66	125	75	61	59	96	94	86	94	83	107	64	111	49	123	122	95	37	75	52	59	47	41	146	127	59	95	68	69	54	76	45
ENSCHIG00000016839	SMCO1	1	-	70784507	70790814	13	6	0	7	3	13	4	3	0	0	0	0	0	2	3	0	0	2	3	3	2	3	0	0	0	0	0	3	0	0	0	0	0	0	0	0	0	3	0	0	0	0	0	3
ENSCHIG00000009644	WDR53	1	-	70820724	70832305	395	384	328	449	373	382	371	149	144	211	229	255	212	186	305	329	290	298	330	338	340	235	322	217	433	304	307	250	#N/A	161	211	281	235	190	206	315	252	232	270	238	271	203	187	202
ENSCHIG00000026762	FBXO45	1	+	70833588	70844106	147	98	55	105	28	61	69	62	30	104	77	90	40	135	304	317	354	536	560	428	532	312	337	248	844	380	417	585	118	57	101	101	116	126	69	160	57	87	139	143	123	99	80	55
ENSCHIG00000011433	NRROS	1	+	70886728	70916327	64	58	45	38	55	50	35	139	107	86	98	70	84	104	238	228	125	181	119	143	273	143	137	183	249	133	109	205	98	36	44	90	42	42	67	366	195	81	124	110	55	80	156	112
ENSCHIG00000023528	CEP19	1	-	70955979	70957262	265	220	284	313	210	269	239	96	76	219	221	204	136	217	255	248	248	272	335	283	287	246	283	195	415	323	256	296	340	221	292	396	316	321	280	184	107	238	319	308	311	191	164	142
ENSCHIG00000014316	PIGX	1	+	70960964	70983768	190	231	202	238	180	188	162	120	143	183	207	126	137	176	114	116	98	126	133	117	153	99	142	116	166	127	117	118	116	53	67	138	102	63	88	435	318	146	186	179	123	82	160	135
ENSCHIG00000018482	PAK2	1	+	71032194	71069814	813	681	515	850	388	493	459	578	510	754	664	832	342	1033	460	527	481	753	939	586	780	462	546	345	1031	608	754	797	594	190	311	249	404	278	178	2447	1147	471	638	651	417	345	639	326
ENSCHIG00000012452	SENP5	1	+	71102881	71129716	226	234	121	234	89	121	141	81	48	187	133	260	71	470	166	171	197	322	432	282	298	213	203	123	506	209	349	488	199	58	109	53	131	121	91	361	96	86	141	107	127	101	150	80
ENSCHIG00000025737	NCBP2	1	-	71134771	71140014	609	646	721	860	711	772	595	334	309	533	582	443	381	450	509	582	476	549	632	432	526	381	508	372	767	491	433	441	536	323	439	665	522	467	517	772	668	568	813	702	641	448	499	468
ENSCHIG00000012351	-	1	+	71140245	71140544	83	78	75	122	92	73	90	40	35	71	74	69	50	64	68	53	56	66	84	63	59	55	50	37	106	70	59	58	107	37	53	108	91	69	99	65	29	53	105	98	85	65	79	68
ENSCHIG00000020192	PIGZ	1	-	71144850	71167001	579	399	331	437	376	326	330	422	229	559	876	1000	557	740	804	767	686	903	1245	799	849	873	832	592	1188	969	880	827	2242	1029	1147	1883	1889	1493	1624	332	40	635	1529	1228	1326	1015	1237	1169
ENSCHIG00000024175	MELTF	1	-	71209776	71236788	6537	4140	2966	5989	3846	4734	3581	26	16	41	76	68	41	38	78	90	81	104	88	75	108	59	62	42	132	90	52	88	50	29	41	101	33	21	54	87	51	31	49	54	39	39	221	153
ENSCHIG00000010169	DLG1	1	-	71244164	71512826	3116	3803	3449	2213	2621	2872	1688	1684	2339	7912	5276	5234	4229	7712	950	622	925	1018	1143	900	1193	811	938	1032	1513	862	1212	932	4838	4006	4564	4534	4455	4568	4268	4863	4298	1591	3233	2222	2291	2007	1466	1948
ENSCHIG00000020892	LOC108635607	1	-	71325863	71327452	113	118	130	137	156	134	113	65	70	149	126	114	85	89	127	130	105	112	131	119	112	98	134	96	155	109	121	101	112	74	108	109	111	97	91	147	108	95	146	117	110	83	110	94
ENSCHIG00000026370	BDH1	1	-	71702808	71738024	358	331	163	377	137	308	278	146	133	295	358	259	242	275	217	190	133	189	235	193	198	168	175	116	313	188	183	161	243	115	175	258	246	176	216	429	368	214	310	254	214	182	171	114
ENSCHIG00000016486	APOD	1	+	71801493	71814121	3484	4603	3211	3508	3230	2977	4022	48401	48496	71195	66288	56272	62050	56989	6411	4179	3807	5492	4663	3553	7105	3722	3989	7329	5039	7729	2883	5582	8979	2052	5896	6574	10992	5776	6447	99821	91247	17864	16923	32799	7128	9420	20695	7262
ENSCHIG00000007316	PPP1R2	1	+	71840110	71861342	2243	4879	4342	2965	1661	4731	3912	762	1803	4076	2488	1623	2662	3693	2427	3687	3209	2706	1989	3318	3738	1421	3469	2578	3581	2024	3515	3636	1594	2688	3093	2233	2195	3085	3049	2078	2778	3266	2550	1810	3947	2457	1575	3462
ENSCHIG00000023035	ACAP2	1	+	71889937	72050624	84	97	85	122	58	67	47	48	63	86	110	79	43	120	46	56	60	89	82	64	81	41	47	39	70	51	70	116	78	20	56	48	78	33	43	119	103	50	96	59	85	61	80	41
ENSCHIG00000024502	XXYLT1	1	+	72058793	72239596	4730	3515	2966	4834	2020	3243	3056	501	434	1561	1411	1099	743	1139	649	708	665	750	752	691	699	598	695	507	1101	681	636	737	768	450	621	838	670	521	648	935	693	583	787	678	530	454	656	713
ENSCHIG00000008205	FAM43A	1	-	72598725	72599993	987	623	343	937	514	823	750	263	177	1119	1334	893	590	961	351	251	262	338	276	281	222	192	193	144	388	235	191	232	312	111	195	415	230	178	358	189	117	80	222	134	98	92	378	222
ENSCHIG00000015769	LSG1	1	+	72614016	72640462	816	864	849	1115	846	902	840	290	233	451	488	457	347	397	803	753	623	726	827	770	725	630	599	471	1074	694	741	693	521	192	340	510	445	350	394	735	554	433	571	543	446	312	406	303
ENSCHIG00000009140	TMEM44	1	+	72651648	72693617	37	0	11	27	11	27	8	149	74	28	76	35	75	67	43	33	16	73	90	78	101	65	44	4	126	77	63	82	132	25	19	93	67	29	87	50	60	21	39	31	37	52	44	20
ENSCHIG00000024773	ATP13A3	1	+	72788246	72863382	85	71	56	98	39	19	51	46	54	111	98	91	58	131	130	129	176	236	264	200	228	169	153	100	314	142	234	262	91	32	43	48	60	52	57	188	43	47	97	77	78	45	43	35
ENSCHIG00000004724	GP5	1	+	72871696	72873315	117	86	42	54	94	88	143	14	12	23	41	61	34	46	42	33	22	27	35	29	34	40	36	13	50	33	35	39	78	49	36	58	53	38	46	33	0	86	143	90	193	90	65	94
ENSCHIG00000016500	LRRC15	1	+	72907816	72909570	10	19	0	0	0	3	0	19	12	174	241	53	97	129	12	12	67	15	21	10	15	62	10	0	19	4	25	11	86	0	50	187	28	0	123	48	19	28	66	19	18	31	356	0
ENSCHIG00000011103	CPN2	1	+	72922273	72923916	2	0	0	0	0	0	0	0	0	17	28	3	16	8	3	5	5	2	2	2	0	4	2	0	3	3	3	2	9	2	3	10	5	0	16	5	8	3	7	13	3	5	41	2
ENSCHIG00000017929	HES1	1	-	73098110	73100516	572	711	424	719	984	842	698	389	326	367	469	349	273	282	183	153	185	192	237	151	167	185	228	191	299	210	202	146	453	274	314	404	326	250	307	462	280	281	452	363	278	224	474	388
ENSCHIG00000014105	OPA1	1	-	73510912	73587597	773	695	542	854	600	542	568	551	488	1150	972	1224	709	1296	768	797	687	903	1090	903	1094	809	1015	541	1405	800	1078	1192	787	463	590	663	866	679	618	1413	832	595	884	871	802	569	727	497
ENSCHIG00000012653	ATP13A4	1	+	73622972	73748922	136	91	46	76	156	78	89	296	276	238	301	354	197	367	92	125	44	106	125	68	92	108	114	47	204	112	161	146	370	182	261	292	343	228	253	292	54	181	401	223	262	144	284	254
ENSCHIG00000025900	PLAAT1	1	-	73896605	73911804	0	4	6	7	0	3	7	6	8	27	24	32	16	26	19	13	23	31	17	7	30	10	41	24	25	23	8	23	23	16	17	21	32	17	21	11	0	24	15	26	28	17	21	20
ENSCHIG00000020817	MB21D2	1	+	74238033	74369258	529	607	539	626	469	525	477	245	221	854	597	485	461	747	1137	1290	1222	1353	1290	985	1341	879	1312	941	2151	1209	1369	1345	348	248	366	456	335	347	344	577	489	319	410	310	299	233	364	540
ENSCHIG00000015401	FGF12	1	+	74626300	75037289	142	152	37	52	125	144	88	189	122	882	794	836	469	832	659	638	555	868	792	632	701	671	690	470	1300	778	750	918	846	612	729	1029	943	765	728	156	50	291	655	592	480	373	357	373
ENSCHIG00000019160	CCDC50	1	-	75698930	75778359	161	613	432	626	121	498	218	388	492	554	473	440	361	607	438	444	407	518	456	452	567	353	475	359	682	384	569	548	122	267	339	357	238	204	293	658	450	297	546	347	316	269	431	437
ENSCHIG00000021138	OSTN	1	-	75837529	75853762	0	0	0	0	0	0	0	0	0	0	0	0	0	0	0	0	0	0	0	0	0	0	0	0	0	0	0	0	0	0	0	0	0	0	0	0	0	0	0	0	0	0	0	0
ENSCHIG00000023300	GMNC	1	+	76146405	76156577	6	3	0	0	0	0	0	11	5	13	5	6	4	13	32	28	72	14	6	17	54	25	74	55	17	21	18	94	62	157	65	65	21	49	54	85	86	55	57	36	38	25	7	23
ENSCHIG00000017471	IL1RAP	1	-	76349015	76502469	505	983	791	789	665	827	788	870	1072	1451	874	983	1146	1429	469	590	587	451	445	487	713	439	599	507	598	426	609	594	770	611	642	616	648	650	655	3336	2831	1074	1081	1162	874	813	640	535
ENSCHIG00000021260	CLDN1	1	+	76761369	76779687	923	1349	2061	1952	1263	1854	1304	125	110	210	156	161	109	100	51	29	75	22	39	27	37	41	25	31	32	33	37	16	155	100	110	192	72	95	156	660	312	242	517	242	246	234	278	143
ENSCHIG00000011298	P3H2	1	+	76911171	77088681	573	614	506	693	540	633	621	377	364	390	586	415	482	488	332	251	261	339	395	307	443	326	285	265	498	307	386	364	523	284	300	522	393	344	363	1050	836	401	702	499	489	336	627	385
ENSCHIG00000023662	TP63	1	-	77162740	77326865	4	0	0	0	2	0	0	0	0	0	0	0	0	0	0	0	0	0	0	0	0	2	0	0	0	0	0	0	9	5	0	4	7	0	0	0	0	3	40	12	9	13	0	0
ENSCHIG00000021547	LPP	1	-	78166104	78834581	58	30	15	32	29	29	35	12	3	8	18	12	11	16	18	20	22	36	24	27	30	37	19	15	27	13	42	45	15	3	11	18	5	10	12	23	5	3	24	7	10	6	21	9
ENSCHIG00000026477	BCL6	1	+	79303611	79318601	1021	796	532	832	581	708	770	1383	1311	1683	2208	1638	1325	1822	5352	4877	3528	5029	5503	4149	5888	3653	3877	2973	7565	4031	4507	4828	1916	1080	1432	2118	1630	1128	1659	2871	1861	1328	2303	1978	1516	1119	1903	2219
ENSCHIG00000006692	SST	1	+	79362030	79365010	0	0	0	0	0	0	0	664	252	0	3	12	4	6	33	11	0	0	22	4	5	3	3	0	9	0	10	0	7546	4483	4071	5312	4129	2823	3893	646	24	2478	6510	4893	3422	3158	3414	10512
ENSCHIG00000021716	RTP4	1	-	79615355	79632609	104	62	71	55	42	50	29	129	132	222	209	76	121	83	41	33	108	51	29	48	36	64	55	51	82	25	57	30	147	34	124	153	72	59	119	129	123	134	116	72	81	60	200	58
ENSCHIG00000016667	MASP1	1	+	79706386	79772959	276	361	142	239	283	242	298	959	821	1290	1908	951	1070	1199	1052	598	795	743	811	611	700	1712	1626	737	980	1294	611	1008	839	239	382	1025	420	155	1067	1300	486	1592	848	1344	1853	482	1067	386
ENSCHIG00000013228	RTP1	1	-	79779154	79794563	51	52	54	0	0	0	49	26	24	114	143	152	74	109	25	30	25	33	31	27	34	31	25	0	39	28	0	27	158	151	114	290	281	224	243	49	17	55	369	135	134	192	157	501
ENSCHIG00000018592	-	1	-	79793342	79798141	0	0	0	58	51	55	0	0	0	0	0	0	0	0	0	0	0	0	0	0	0	0	0	13	0	0	18	0	0	0	0	0	0	0	0	0	0	0	0	0	0	0	0	0
ENSCHIG00000013392	ST6GAL1	1	-	79882947	79985566	95	63	31	59	75	65	53	989	670	776	850	809	735	969	401	326	345	469	506	508	461	413	510	301	538	395	608	447	997	367	561	893	755	665	725	766	415	326	854	552	708	579	938	390
ENSCHIG00000026626	ADIPOQ	1	-	80090897	80106385	3	0	3	0	5	6	0	19	29	115	90	138	68	64	9	13	13	9	19	13	7	12	23	16	16	7	23	17	72	91	63	64	51	47	41	33	13	37	30	31	24	14	29	17
ENSCHIG00000020822	RFC4	1	+	80129861	80141804	675	1211	1341	1115	976	1175	936	349	506	882	618	556	577	698	908	1098	900	798	871	895	947	636	998	927	1166	740	992	885	806	753	836	698	659	739	748	510	502	716	818	641	847	573	367	629
ENSCHIG00000012317	EIF4A2	1	-	80142000	80150456	39014	43973	50302	57807	44215	49148	43304	9423	9589	29289	24000	24304	18189	23614	33643	35911	28704	31273	36841	31026	32851	27108	34999	25224	45303	33591	33839	33830	26341	19364	25386	32698	29602	25321	24954	15747	12439	20701	30050	24638	27576	18084	17838	18224
ENSCHIG00000011373	KNG1	1	-	80176926	80200740	103	0	0	0	0	7	3	6	7	3	12	8	2	5	2	0	0	3	0	0	0	0	0	0	3	3	0	3	0	2	0	3	0	0	0	23	10	3	4	2	6	3	18	3
ENSCHIG00000021115	AHSG	1	-	80273399	80280675	58	5	3	2	5	2	0	72	36	228	177	406	159	232	17	7	7	7	13	7	8	9	18	13	22	11	11	8	11	0	21	36	67	54	53	11	6	5	3	3	0	0	30	0
ENSCHIG00000015075	DNAJB11	1	-	80300827	80319651	818	847	812	993	976	813	834	759	580	1098	1081	1101	813	968	1357	1257	1090	1026	1253	981	1189	1070	1217	952	1690	1160	1055	1036	1184	719	989	1340	1421	1097	1074	1262	1019	856	1111	1011	934	651	802	892
ENSCHIG00000004248	TBCCD1	1	+	80322907	80342487	350	272	269	300	279	294	298	211	211	375	378	327	286	336	555	579	414	479	569	493	495	363	435	324	684	492	538	450	469	261	343	484	460	322	392	525	367	324	498	402	459	311	338	267
ENSCHIG00000022483	CRYGS	1	+	80348045	80353551	56	67	55	77	95	45	57	59	46	49	56	56	45	56	65	76	64	51	75	57	68	59	71	53	85	59	69	76	88	45	46	57	68	48	58	91	81	53	89	78	50	56	42	47
ENSCHIG00000019923	DGKG	1	+	80615976	80770559	28	33	0	0	9	0	24	26	6	85	114	152	30	289	600	324	378	972	1341	940	1121	641	360	244	1503	671	893	1369	542	117	206	208	318	266	151	230	0	244	889	579	603	506	35	43
ENSCHIG00000015138	ETV5	1	+	80807151	80867560	1103	895	584	809	1087	789	1119	471	720	1074	807	785	657	1073	2288	2825	1803	2391	2707	1892	2479	1743	2536	1363	3756	2153	2378	2352	4871	3087	5149	6186	6802	4949	5581	957	395	1271	1301	1705	1254	663	904	1029
ENSCHIG00000018541	-	1	+	80963387	80982430	1853	1691	1864	1747	1443	1773	1455	749	532	984	918	1062	660	901	1219	1264	875	1159	1330	1024	1149	850	1077	854	1631	1078	1198	1069	845	445	623	975	802	603	698	1848	1177	822	1074	931	768	574	806	670
ENSCHIG00000015258	IGF2BP2	1	+	81080594	81243253	175	150	166	83	75	136	186	23	25	16	32	7	0	13	6	0	7	8	9	7	16	8	4	0	6	4	12	0	24	6	0	55	18	8	15	21	0	7	28	0	14	7	22	0
ENSCHIG00000018521	SENP2	1	-	81258777	81293197	1967	1848	1526	1954	1312	1672	1526	730	671	1187	1136	1258	809	1245	1778	1916	1480	1936	2465	1879	2389	1527	1682	1304	2997	1698	1935	2012	1248	694	1055	1282	1184	1009	1043	1658	1182	858	1251	1248	1108	826	1051	1018
ENSCHIG00000003347	TMEM41A	1	+	81364063	81371479	201	180	198	278	150	249	187	89	37	276	290	217	160	284	278	301	253	309	274	291	258	312	315	197	510	285	282	340	241	146	191	235	217	188	216	211	103	138	274	192	192	143	192	136
ENSCHIG00000015662	MAP3K13	1	-	81373000	81530675	300	282	293	387	209	258	296	139	130	253	209	259	128	344	402	371	363	526	482	415	539	341	380	292	796	289	543	540	440	187	377	443	524	369	370	334	168	179	318	260	213	238	222	154
ENSCHIG00000010352	EHHADH	1	+	81547457	81613871	77	84	63	90	61	67	79	66	48	92	93	101	52	112	57	55	68	40	77	58	59	41	68	45	86	63	80	92	49	30	53	60	51	42	49	150	102	53	40	59	67	38	62	21
ENSCHIG00000006056	-	1	-	81641009	81641326	59	56	54	63	75	61	60	84	89	127	135	135	97	119	98	110	85	98	113	86	94	88	136	88	153	107	114	110	145	116	131	164	164	121	117	60	48	76	134	121	93	75	65	84
ENSCHIG00000017215	C1H3orf70	1	+	81664026	81783894	81	79	44	80	29	36	48	121	67	139	148	198	79	275	137	128	159	220	288	192	251	176	148	100	310	188	212	351	143	33	51	71	76	75	51	432	111	54	105	115	76	76	155	52
ENSCHIG00000011920	VPS8	1	-	81795557	82125587	1124	1013	859	1285	899	1048	969	1297	928	2088	2066	1994	1270	2230	1391	1329	1180	1596	1933	1492	1723	1147	1517	944	2577	1450	1811	1671	2425	1410	1815	2233	1929	1588	1571	2966	1862	1944	2744	2301	2152	1559	1660	1381
ENSCHIG00000010591	LOC102180154	1	+	81856999	81857589	7618	7605	9760	12962	9194	8888	8493	2799	2781	3092	3377	2659	2452	2693	4059	3981	3328	3968	4593	3335	3977	3047	3644	2920	5457	3414	3196	3450	3970	2036	2538	3496	2639	2053	2510	4950	4387	2574	4000	3173	2944	2351	3161	2706
ENSCHIG00000018285	MAGEF1	1	+	82184155	82185078	2403	2209	2738	3291	2411	2797	2474	604	388	1110	1267	1212	840	1028	1391	1206	1034	1187	1478	1056	1219	1110	1119	833	1769	1143	1124	1207	1724	895	1169	1710	1486	1127	1465	1001	645	868	1578	1109	1186	892	1007	1118
ENSCHIG00000005276	EPHB3	1	-	82296675	82308619	164	105	62	119	100	93	54	197	150	251	380	343	191	358	327	263	125	266	298	231	369	329	332	159	403	378	271	449	627	263	451	760	608	476	582	325	215	175	378	233	248	181	257	213
ENSCHIG00000011375	CHRD	1	-	82484851	82496707	208	172	105	127	127	122	163	322	177	734	1170	870	615	602	395	277	247	412	348	287	327	377	261	196	445	247	266	278	753	380	429	774	470	449	538	1075	556	2616	2127	3547	2951	907	280	92
ENSCHIG00000017758	THPO	1	+	82496875	82503922	41	34	14	34	25	19	39	128	78	173	328	250	150	182	157	119	83	166	129	103	106	150	119	62	198	65	83	61	163	77	111	225	157	127	148	168	81	254	205	363	294	93	62	36
ENSCHIG00000006695	POLR2H	1	-	82506877	82509865	788	685	796	911	901	778	699	284	261	418	409	337	342	350	614	552	504	569	732	488	636	485	501	487	810	616	511	534	498	281	389	594	483	333	410	557	388	380	511	433	439	348	419	362
ENSCHIG00000012282	CLCN2	1	+	82511938	82525661	298	295	196	200	250	233	216	795	538	848	1036	727	712	799	746	605	683	837	993	693	937	625	496	370	1214	683	560	756	942	292	592	944	750	496	808	2577	1396	781	848	1101	504	472	567	354
ENSCHIG00000015881	FAM131A	1	-	82527240	82533069	459	354	330	444	440	515	439	160	95	257	371	364	224	281	778	638	552	830	973	583	808	649	617	481	1116	878	539	839	3116	1653	2178	3384	2762	1997	2600	718	126	2932	3462	3545	3811	2071	403	396
ENSCHIG00000009775	EIF4G1	1	-	82532196	82553365	8332	6519	5093	7754	6291	7729	8122	4450	2981	5726	7701	6820	4559	7547	6435	5039	4977	7288	8877	6270	7692	5736	5794	3475	10950	6785	6994	7596	8345	3971	5384	7897	8455	6542	6084	9642	4199	4904	9429	8171	7697	5729	7360	5453
ENSCHIG00000016997	PSMD2	1	-	82557993	82569746	6358	5904	5836	7608	6361	7078	5873	4124	3473	7576	7814	7665	5478	7333	6521	6433	5331	6637	7786	5804	6787	5504	6142	4365	9696	6980	6428	6825	7206	4484	5808	8264	8016	5958	6937	7270	4414	4559	7856	6989	6141	5101	6156	5134
ENSCHIG00000012826	ECE2	1	-	82576724	82607131	3605	3137	2961	4189	3207	3612	3445	2189	1424	2561	3491	3004	1978	2781	4311	3533	2717	4270	5243	4056	4463	3528	3657	2497	6439	3809	4688	4166	2369	1333	1732	2329	2205	1826	1742	1972	667	985	3228	1404	1682	1532	3973	4135
ENSCHIG00000018201	CAMK2N2	1	+	82598494	82599621	257	213	240	298	288	237	259	499	432	1099	1232	1210	734	1014	1414	1079	965	1406	1432	1022	1210	1301	1117	907	2028	1370	1018	1346	1690	1002	1617	2662	2244	1949	1980	238	95	397	1505	699	779	834	829	734
ENSCHIG00000015770	ALG3	1	+	82608090	82613378	395	316	268	395	413	359	289	144	106	196	203	204	109	144	207	154	152	203	239	202	194	191	167	146	347	194	168	223	156	48	109	220	227	134	106	327	193	119	227	192	189	111	156	98
ENSCHIG00000007439	-	1	-	82613824	82625242	1758	967	912	1605	1056	1555	1406	1168	650	1359	1845	2046	936	1828	6299	4295	4282	6537	7060	5243	6076	6290	4561	4165	9537	7002	5434	7004	2499	1395	1837	2519	2646	1933	2044	492	125	711	1992	1141	1203	1495	1340	1363
ENSCHIG00000018349	ABCF3	1	-	82643694	82651104	2587	2413	2215	2928	2431	2522	2550	1177	893	2372	2496	2443	1721	2337	3169	2796	2299	2858	3369	2554	2976	2490	2685	1838	4198	3018	2739	3012	2929	1708	2153	3355	3099	2414	2658	2262	1354	1484	2746	2393	2180	1494	1881	1465
ENSCHIG00000018814	AP2M1	1	-	82653595	82660019	7987	7654	7935	10175	8501	9053	8157	6469	4790	14875	15516	14777	9426	13116	16711	15402	13343	15485	19426	13624	15183	14078	14215	11425	22908	16495	15601	16532	20498	12631	15253	22311	21929	15620	18013	10609	6287	11450	19052	17936	16512	11489	10940	9518
ENSCHIG00000013014	DVL3	1	-	82666261	82679497	3016	2053	1834	2760	1872	2508	2620	1590	1033	1824	2681	2153	1406	2192	2784	2083	2110	3379	3770	2605	3212	2417	2002	1654	5055	2867	2983	2995	2650	1079	1472	2441	1948	1619	1623	3881	1696	1204	2385	1867	1516	1304	2065	1344
ENSCHIG00000026144	EIF2B5	1	-	82685770	82694494	1740	1568	1261	1853	1461	1559	1398	934	732	1484	1500	1460	1086	1543	1908	1809	1512	1880	2264	1751	2142	1568	1652	1237	2653	1898	1977	1990	1693	968	1291	1695	1614	1245	1483	2208	1458	1045	1690	1564	1340	1060	1298	1038
ENSCHIG00000024341	ABCC5	1	+	82814108	82893895	3849	3515	3317	3465	2815	3348	2928	2441	1873	3813	3773	4296	2580	4231	6437	5283	4896	6020	7325	5314	6427	5026	5485	4387	10119	6007	5929	6230	3889	2146	3093	4121	4332	3515	3204	4087	2271	2216	3631	3083	2797	2342	2813	2053
ENSCHIG00000026220	PARL	1	+	82931388	82988731	1053	1026	1050	1691	1181	1160	1179	691	668	897	1204	775	777	786	1105	941	950	1155	1068	1004	1198	853	1052	822	1742	948	1137	911	1132	713	831	1257	886	760	853	1159	821	804	1310	1203	927	745	883	829
ENSCHIG00000013530	YEATS2	1	-	82964908	83104829	661	550	381	678	345	435	475	332	316	360	387	415	277	629	475	429	371	648	880	624	664	448	417	262	982	518	697	752	421	167	265	312	280	300	251	1541	733	303	438	515	321	210	407	291
ENSCHIG00000017564	MAP6D1	1	+	82988352	82994292	53	61	65	43	23	68	36	207	230	191	106	333	219	331	389	507	364	620	714	393	394	506	319	316	876	701	385	635	138	37	117	164	170	120	145	1281	780	171	177	320	129	178	190	49
ENSCHIG00000021673	KLHL24	1	-	83136977	83164420	545	551	781	255	309	401	477	571	525	696	114	423	386	621	806	572	955	151	722	508	905	598	664	890	225	557	588	780	621	339	650	51	386	375	432	1222	915	681	113	528	448	432	480	287
ENSCHIG00000023082	KLHL6	1	+	83232495	83285825	10	8	0	7	0	2	5	32	36	20	41	42	18	93	7	12	3	11	12	6	13	0	13	7	13	11	8	17	49	4	11	0	8	9	0	197	66	10	37	24	17	24	42	15
ENSCHIG00000012229	MCF2L2	1	+	83333762	83612887	88	111	70	105	44	70	66	42	56	251	257	332	83	478	719	629	753	1082	1268	858	1182	687	764	548	1639	759	1064	1262	372	139	205	182	177	209	145	57	41	177	210	192	324	162	55	70
ENSCHIG00000007874	B3GNT5	1	-	83507365	83508510	64	39	38	51	21	40	34	30	22	34	26	25	23	42	29	45	35	49	39	39	28	36	38	43	68	45	45	65	27	13	17	21	28	15	15	91	49	12	43	19	16	13	35	29
ENSCHIG00000012113	LAMP3	1	+	83625335	83656929	50	23	14	19	16	25	13	166	113	83	178	250	145	143	48	44	33	38	65	27	48	48	50	41	23	76	39	38	85	35	12	40	69	30	38	522	433	57	142	323	119	117	149	32
ENSCHIG00000025794	MCCC1	1	+	83672134	83725535	1328	1343	1204	1479	1287	1252	1142	526	495	736	574	695	671	585	710	784	642	575	873	629	741	573	710	494	871	699	684	660	736	377	538	599	700	420	541	1353	1104	574	671	847	567	513	668	548
ENSCHIG00000012704	DCUN1D1	1	+	83750463	83778985	518	586	417	471	314	364	357	193	227	542	410	392	281	523	347	423	435	485	527	482	474	347	482	318	741	468	448	554	410	275	398	436	438	358	344	489	314	387	471	426	485	350	267	292
ENSCHIG00000006700	ATP11B	1	-	83812558	83920917	354	513	326	489	215	268	261	76	57	229	194	198	117	321	157	221	244	298	324	253	300	226	284	177	474	266	314	365	331	214	247	323	351	273	269	172	109	289	249	278	414	203	75	103
ENSCHIG00000018528	LOC102184948	1	+	84653147	84653830	5	9	7	17	8	21	8	7	11	23	8	14	16	8	8	6	14	12	14	21	5	12	14	14	10	12	20	15	8	8	9	11	17	20	15	12	6	11	9	8	26	27	6	18
ENSCHIG00000011126	SOX2	1	-	85009956	85010918	1053	827	468	1021	1124	850	793	1892	1306	1791	2769	2126	1772	1948	1271	1094	989	1359	1534	968	1116	1289	1163	869	1992	1401	1021	1252	2259	958	1312	1934	1634	1059	1426	3513	1739	1354	2532	1974	1446	1190	2575	1826
ENSCHIG00000022989	DNAJC19	1	+	85752037	85756450	287	357	370	417	324	350	351	263	266	463	397	415	326	442	399	403	335	330	393	350	378	342	420	319	501	345	383	355	467	342	454	564	566	478	530	409	325	401	491	449	467	339	282	344
ENSCHIG00000017202	FXR1	1	-	85763619	85833566	3157	3264	3159	3862	2718	2881	2470	1486	1542	2600	2503	2319	1800	2421	1637	1636	1472	1609	1733	1404	1685	1404	1656	1164	2449	1666	1697	1705	1694	977	1167	1651	1559	1130	1253	3555	2856	1600	2154	2116	1644	1302	1737	1716
ENSCHIG00000025304	LOC108636856	1	-	85917054	85917988	98	82	72	98	83	89	95	65	36	67	77	78	48	54	89	85	69	88	115	71	84	82	86	55	109	88	92	88	100	72	91	117	74	90	91	50	43	53	87	54	80	47	75	85
ENSCHIG00000002251	LOC102174738	1	-	86008696	86009187	1167	1285	1290	1500	1290	1342	1119	1027	1068	2390	2313	2157	1667	1926	1938	1962	1619	1714	2170	1607	1805	1618	1897	1468	2579	1865	1720	1715	2346	1685	1980	2649	2568	1905	1957	1915	1527	1765	2638	2347	2019	1486	1503	1616
ENSCHIG00000025334	CCDC39	1	+	86027053	86083117	440	395	392	393	201	356	209	40	7	14	29	23	5	33	14	34	25	14	15	19	26	20	30	16	47	15	23	17	13	9	15	8	15	22	7	223	194	103	46	102	24	28	44	127
ENSCHIG00000013993	TTC14	1	-	86086750	86095825	1631	1858	1497	1711	1179	1286	1181	969	1005	1423	1066	999	843	1350	1545	1600	1634	1575	1629	1336	1573	1314	1703	1353	2041	1137	1703	1499	1049	737	963	1036	984	853	833	2865	2175	1424	1421	1188	1329	932	906	913
ENSCHIG00000021885	PEX5L	1	+	86709337	86989104	230	193	178	220	134	184	168	415	435	347	290	247	212	375	40	38	10	25	12	0	30	21	8	22	19	12	27	59	310	98	208	205	259	291	226	424	391	254	216	221	230	117	220	87
ENSCHIG00000017176	-	1	+	86995702	86996051	127	144	127	121	66	118	115	191	313	275	192	171	180	291	42	40	28	30	34	43	69	31	48	39	48	35	45	34	214	159	310	235	320	299	265	278	335	304	209	262	337	182	95	83
ENSCHIG00000020163	USP13	1	-	87008089	87138779	89	51	46	94	22	27	44	13	15	16	45	0	0	26	24	16	9	29	13	3	21	16	14	19	61	18	29	10	51	19	28	54	26	24	18	37	26	17	28	14	0	13	17	19
ENSCHIG00000024994	NDUFB5	1	-	87163136	87178432	882	1016	995	1254	1183	1030	973	967	943	1863	1855	1801	1334	1717	1447	1529	1268	1362	1730	1411	1462	1355	1847	1198	2112	1720	1488	1604	1883	1463	1908	2330	2269	1745	1921	1368	982	1258	1974	1739	1493	1191	1318	1264
ENSCHIG00000013922	MRPL47	1	+	87178629	87197419	357	439	498	559	483	471	436	255	268	530	420	480	393	448	624	625	525	540	584	505	585	499	588	500	676	510	518	520	577	376	553	606	550	501	514	415	361	377	502	479	424	314	355	368
ENSCHIG00000017016	ACTL6A	1	-	87194318	87227733	868	882	666	849	602	673	618	268	376	495	415	225	252	227	204	295	177	188	182	213	229	126	162	183	256	206	257	329	242	140	115	208	173	107	153	814	673	343	219	318	155	103	294	154
ENSCHIG00000011036	GNB4	1	+	87336049	87377232	162	198	93	138	60	39	50	23	29	79	42	102	25	126	0	16	16	18	54	29	33	38	30	9	70	6	45	34	39	10	25	8	10	11	0	163	26	6	24	24	8	8	37	34
ENSCHIG00000021326	MFN1	1	-	87382152	87415731	1999	2555	2219	2888	1738	2085	1944	1564	1666	2353	2456	1882	1863	2439	2338	2513	1935	2296	2515	2114	2740	1744	2413	1789	3545	1950	2439	2386	1760	1220	1606	1771	1671	1574	1512	3590	2886	1624	2127	1783	1504	1299	1323	1375
ENSCHIG00000025519	ZNF639	1	-	87433222	87437871	534	630	754	708	543	616	631	141	181	305	271	202	182	279	277	236	250	239	252	217	288	181	243	251	320	222	275	249	264	220	250	327	251	253	271	358	362	235	312	242	250	166	200	266
ENSCHIG00000021624	KCNMB3	1	+	87514164	87541318	10	2	20	14	8	5	10	4	3	17	26	10	9	9	5	9	10	18	4	12	12	7	9	13	19	0	0	5	16	9	12	13	11	8	16	7	14	10	27	12	3	7	9	8
ENSCHIG00000016154	PIK3CA	1	-	87534831	87564102	407	382	344	485	295	326	288	147	169	350	347	316	220	322	317	296	294	287	362	260	306	260	326	279	540	263	361	317	261	130	263	241	293	213	218	517	340	217	309	243	219	133	228	147
ENSCHIG00000025074	ZMAT3	1	+	87663367	87691634	25	23	16	50	7	14	36	12	6	24	25	22	6	35	29	30	37	52	56	38	24	35	33	26	68	34	39	39	69	17	25	18	28	50	32	26	4	17	49	37	24	45	27	16
ENSCHIG00000020065	KCNMB2	1	-	87812811	87853197	58	168	238	250	118	106	147	32	28	19	22	3	20	8	27	19	20	14	29	21	16	10	11	15	25	30	33	12	75	68	23	30	57	36	38	32	5	50	71	68	57	51	56	36
ENSCHIG00000010626	TBL1XR1	1	+	89484701	89656920	157	164	124	238	69	72	107	64	54	66	64	70	34	109	54	63	69	104	132	83	66	40	85	39	150	75	124	104	125	43	56	96	73	33	65	114	48	55	116	86	80	51	59	59
ENSCHIG00000018744	NAALADL2	1	-	90885359	91786522	128	118	101	93	85	88	100	13	7	24	13	12	17	25	5	3	16	20	21	18	17	10	15	7	15	13	12	5	23	13	17	14	16	10	23	31	21	17	29	14	16	10	19	14
ENSCHIG00000026919	-	1	-	92669953	92722051	88	104	49	27	26	51	34	88	48	126	110	167	54	151	158	152	133	193	289	190	222	173	136	82	280	188	232	231	394	177	258	311	368	295	239	201	66	250	429	519	444	272	255	269
ENSCHIG00000009834	-	1	+	93574109	93579234	162	141	147	167	99	110	89	101	119	112	107	126	86	130	133	122	138	139	131	94	114	121	145	131	175	117	156	172	133	88	104	133	145	113	89	201	122	104	149	154	128	88	100	109
ENSCHIG00000013430	LOC108636861	1	-	94246543	94247602	224	253	224	256	194	272	214	225	258	345	337	372	251	316	443	484	424	466	490	400	495	351	432	318	656	464	432	501	375	206	272	405	387	277	315	451	417	285	415	421	374	253	233	165
ENSCHIG00000025581	ECT2	1	-	94258074	94326723	8	25	16	9	7	25	15	3	15	11	4	2	10	10	10	19	27	17	5	15	27	6	17	17	22	13	38	31	0	6	5	4	5	10	7	33	28	9	5	3	10	0	4	9
ENSCHIG00000024248	NCEH1	1	+	94364487	94430626	255	287	127	278	148	103	140	117	89	454	366	609	192	719	312	348	407	507	742	427	505	419	528	255	830	486	588	670	661	244	408	309	463	478	226	436	78	339	582	438	491	377	460	294
ENSCHIG00000016856	TNFSF10	1	+	94545326	94563972	138	137	179	194	127	145	97	32	37	39	53	43	49	20	11	11	18	14	14	12	27	14	17	11	28	19	11	20	50	16	30	30	36	20	29	78	42	31	42	40	34	28	56	28
ENSCHIG00000009656	GHSR	1	+	94592414	94600359	743	683	455	421	300	800	652	13	16	10	12	11	17	8	7	10	8	3	5	5	8	7	13	3	9	5	11	0	8	7	8	6	9	14	9	12	29	21	37	14	22	18	49	159
ENSCHIG00000023878	FNDC3B	1	-	94683299	94964404	821	1508	1295	1022	794	1047	1169	203	323	376	366	173	291	352	229	211	323	197	208	243	305	200	272	221	313	161	261	300	209	147	201	216	139	134	339	542	480	242	292	184	260	171	251	323
ENSCHIG00000010044	PLD1	1	+	95239775	95468221	12	34	14	7	11	10	7	174	125	199	234	169	138	221	36	40	26	17	26	19	29	24	17	20	26	28	17	35	#N/A	24	37	33	47	16	35	748	396	97	141	175	39	63	109	14
ENSCHIG00000017624	TNIK	1	+	95581960	95975774	748	820	456	835	583	585	770	654	451	637	798	919	439	1021	742	654	609	945	1087	681	978	698	692	379	1410	811	891	1091	1248	559	786	869	1050	822	691	1620	620	689	1400	1054	1068	862	998	605
ENSCHIG00000017523	EIF5A2	1	+	96089536	96107396	46	38	13	31	14	18	17	31	26	107	51	160	23	167	13	21	51	58	67	42	67	28	60	32	64	38	72	93	40	7	23	7	31	21	10	172	48	29	34	49	31	23	51	12
ENSCHIG00000022855	-	1	+	96123155	96123422	0	65	51	62	39	77	48	0	0	0	26	16	24	31	34	57	38	48	42	42	36	0	32	45	51	37	0	40	34	23	22	35	18	19	21	64	50	36	39	35	38	26	24	41
ENSCHIG00000017415	SLC7A14	1	+	96402446	96511616	96	80	36	116	65	41	80	41	23	176	212	313	106	300	195	151	142	291	321	255	276	195	181	100	442	225	291	337	237	83	100	97	92	103	93	99	2	291	498	429	629	422	83	77
ENSCHIG00000011095	CLDN11	1	-	96536571	96551659	372	1541	474	460	384	406	636	8111	9240	15809	12996	10214	14522	12774	1486	1145	2522	1036	1355	1281	2114	805	930	1517	985	1447	875	1478	3175	672	2677	3191	3565	1813	3303	38978	34742	9284	4968	12724	3003	4291	5053	2750
ENSCHIG00000008899	SKIL	1	-	96574816	96596324	282	310	251	337	187	171	190	70	101	127	111	115	69	135	45	73	103	102	108	92	104	47	93	67	156	69	146	120	179	83	153	117	129	77	71	258	152	176	116	178	144	94	89	67
ENSCHIG00000026557	PRKCI	1	-	96631510	96703634	899	1523	1128	638	247	1203	323	287	327	737	500	488	403	652	739	907	995	826	831	945	1004	577	906	744	641	720	1116	1012	484	663	826	677	249	846	631	736	574	363	861	646	926	632	333	467
ENSCHIG00000013975	PHC3	1	+	96736270	96807384	108	195	52	189	115	187	212	51	51	30	100	38	53	108	117	113	8	170	136	126	230	135	140	6	31	48	136	189	120	12	19	76	69	34	68	185	43	47	154	57	64	72	131	14
ENSCHIG00000012529	GPR160	1	-	96817234	96818250	39	86	64	54	62	78	84	20	51	55	54	26	42	46	7	13	24	10	10	9	14	4	15	8	7	6	12	17	17	40	26	26	14	9	41	36	43	52	21	18	41	39	19	27
ENSCHIG00000020545	SEC62	1	-	96911617	96946560	5758	5123	9801	8902	8004	9778	6642	6026	9076	6890	3958	4750	2770	5932	7773	3496	8807	8218	7115	7932	3027	5657	6525	2918	11380	7045	9173	9035	6950	7377	8072	5183	8006	2328	2796	4763	11538	7838	7696	7407	8354	6035	4998	8372
ENSCHIG00000015287	SAMD7	1	-	96967164	96982923	0	0	0	0	0	0	0	0	0	0	0	0	0	0	0	0	0	0	0	0	0	0	0	0	0	0	0	0	0	0	0	0	0	0	0	0	0	0	0	0	0	0	0	0
ENSCHIG00000019300	LRRC31	1	+	97036373	97067870	0	0	0	0	0	0	0	27	73	43	19	17	14	20	5	17	11	4	7	12	7	13	16	9	8	10	0	15	17	19	32	13	10	9	37	12	17	17	6	4	16	11	19	12
ENSCHIG00000025085	LRRC34	1	+	97085633	97104124	215	175	265	172	221	275	191	8	10	45	27	29	10	36	10	34	29	15	41	24	48	32	37	19	56	49	33	39	145	74	138	82	124	104	96	98	23	173	127	153	197	106	48	80
ENSCHIG00000019466	MYNN	1	-	97112863	97127053	505	472	397	538	272	364	354	192	201	308	290	280	231	409	274	344	334	391	431	360	423	293	318	216	581	315	416	403	295	106	193	165	210	166	176	733	452	222	292	283	224	170	274	153
ENSCHIG00000013283	ACTRT3	1	+	97127417	97135391	17	17	38	25	29	37	31	21	14	44	31	32	20	23	33	25	25	20	30	19	25	12	17	19	36	25	33	29	44	16	28	33	37	35	51	50	27	29	34	56	34	31	19	24
ENSCHIG00000021084	-	1	+	97517825	97522580	15	10	13	20	25	14	13	0	5	0	0	3	0	9	0	0	0	0	3	0	0	0	0	0	0	3	3	4	4	0	0	0	0	0	3	5	0	0	3	0	3	3	4	0
ENSCHIG00000015174	MECOM	1	+	97637419	97852102	600	884	815	1126	854	973	757	214	448	207	195	175	173	209	54	56	126	97	79	64	97	80	106	105	129	76	79	88	198	147	132	183	156	142	160	107	136	135	181	119	131	91	178	139
ENSCHIG00000001263	-	1	-	98293455	98295252	11	11	13	11	0	10	7	2	5	10	5	0	4	7	16	22	12	11	2	14	13	11	12	17	14	8	14	15	5	11	8	6	2	8	2	7	7	6	4	0	6	2	0	7
ENSCHIG00000024949	GOLIM4	1	+	98850915	98937414	1295	1713	997	1156	974	1130	1120	1706	1761	2538	3047	1900	2058	2523	1290	1497	1669	1263	1320	1255	1632	1283	1831	1082	2016	1198	1550	1646	1805	818	1491	1668	1275	1090	1564	3938	2450	1566	2354	1696	1449	1294	1922	1383
ENSCHIG00000014733	LOC102185398	1	-	99031042	99058864	0	0	0	0	6	0	0	92	3	154	200	62	94	91	13	0	25	10	7	0	15	2	2	6	0	3	2	0	11	0	31	41	22	5	35	409	255	265	106	212	32	56	314	640
ENSCHIG00000000612	SERPINI1	1	-	99148443	99177944	7291	7292	4778	7357	5375	6776	4583	850	699	973	1492	780	1065	1087	653	751	711	742	797	752	674	499	763	609	977	736	733	856	4016	4442	3355	4861	3517	3428	3207	2487	1891	4036	5946	4408	5600	3802	3609	4394
ENSCHIG00000021309	PDCD10	1	+	99228954	99276531	870	871	954	1187	906	1012	806	469	454	964	832	742	658	752	441	474	459	434	461	411	481	355	555	390	658	419	515	442	740	554	692	859	791	704	733	1100	916	695	896	816	690	492	652	634
ENSCHIG00000013106	WDR49	1	+	99306528	99470822	39	39	13	35	37	31	41	44	30	52	51	40	37	58	48	53	46	47	90	35	35	74	72	46	82	62	53	65	83	46	28	80	59	38	28	81	58	96	126	91	56	33	50	33
ENSCHIG00000018550	SERPINI2	1	+	99478362	99511668	35	105	37	187	219	21	75	22	8	16	46	38	15	22	42	47	39	40	72	13	48	25	42	40	69	45	21	33	45	41	17	36	37	13	20	94	129	42	162	102	47	37	17	23
ENSCHIG00000025980	ZBBX	1	+	99567086	99691047	19	15	5	6	10	26	4	7	0	0	0	0	0	0	0	0	0	0	0	0	0	0	0	3	0	0	0	0	0	2	0	9	0	0	0	92	66	29	21	26	18	7	6	46
ENSCHIG00000026772	BCHE	1	+	100990036	101152786	169	200	86	74	55	213	79	197	145	328	375	204	289	260	133	499	463	167	187	173	222	101	229	334	172	120	109	192	97	25	69	99	57	42	63	613	306	227	325	257	230	224	311	258
ENSCHIG00000006438	SLITRK3	1	+	101719871	101722813	2	3	6	0	0	1	0	91	79	186	189	197	98	246	539	570	515	549	676	512	603	422	503	373	797	412	516	513	538	299	472	605	539	484	451	251	65	571	950	564	995	606	152	242
ENSCHIG00000011051	-	1	+	102415674	102420771	8	6	8	16	12	16	15	14	16	19	20	10	8	32	30	18	11	17	25	22	19	22	31	14	36	21	33	18	80	22	46	49	41	48	51	34	8	37	48	39	42	22	27	9
ENSCHIG00000023820	-	1	+	103391051	103392218	39	57	47	40	36	43	42	23	32	116	69	84	37	132	44	75	82	53	81	57	91	62	93	69	83	60	65	105	71	39	97	43	58	43	46	69	31	38	33	51	38	46	46	41
ENSCHIG00000009108	SPTSSB	1	+	105615586	105615816	8	8	4	7	6	11	7	31	31	205	199	264	137	172	221	217	182	221	206	148	142	190	195	178	309	204	146	120	90	67	147	150	195	140	159	16	6	41	77	49	80	64	71	28
ENSCHIG00000016015	NMD3	1	-	105648482	105743357	1325	1509	1343	1589	1150	1284	1051	394	471	735	777	688	531	663	709	811	641	829	898	698	696	563	731	526	1213	706	833	673	595	306	459	618	520	354	348	1139	827	569	714	655	568	355	604	530
ENSCHIG00000026689	-	1	+	105817314	105821704	0	0	0	16	0	0	0	148	0	157	152	101	171	0	0	0	0	0	74	0	0	0	0	0	55	0	0	44	0	0	0	0	53	0	0	146	179	0	85	114	73	82	115	0
ENSCHIG00000020415	-	1	-	105835940	105840408	87	90	111	98	75	89	90	26	38	54	58	38	26	44	39	32	36	44	40	29	34	34	40	44	45	37	39	29	47	40	49	61	45	42	36	49	39	49	37	57	46	45	46	35
ENSCHIG00000014679	B3GALNT1	1	+	105914443	105922631	1099	1434	1057	1177	1059	1525	1314	231	322	647	609	546	548	696	679	809	540	353	752	733	875	420	811	537	522	491	743	594	755	865	879	825	803	784	810	238	188	421	646	539	508	401	665	1273
ENSCHIG00000003416	-	1	-	105948229	106149989	72	43	59	123	93	73	87	26	21	70	70	93	27	70	105	118	80	146	167	117	129	49	107	54	156	108	189	170	95	37	57	79	81	96	63	97	48	25	45	53	32	13	113	66
ENSCHIG00000022304	-	1	-	106056851	106058206	101	62	102	55	108	71	95	134	113	271	161	261	110	223	264	211	215	157	283	133	255	211	198	193	195	265	127	247	313	207	285	223	318	171	274	191	121	226	203	307	173	201	171	146
ENSCHIG00000027240	KPNA4	1	+	106451460	106510757	710	647	530	680	387	406	397	332	358	743	698	590	403	683	749	808	719	897	1025	834	903	720	831	596	1355	720	961	884	812	459	605	651	620	599	446	1034	487	730	1127	965	841	623	593	502
ENSCHIG00000013800	TRIM59	1	+	106564336	106577379	345	394	285	338	236	341	297	432	413	556	452	360	484	781	294	256	248	247	254	297	389	166	240	196	360	217	277	309	221	95	209	192	190	191	196	1617	1469	390	339	469	246	301	302	210
ENSCHIG00000018909	SMC4	1	-	106580619	106612462	668	815	788	886	719	807	668	275	274	388	255	224	274	225	377	350	339	282	379	381	344	258	281	272	536	289	391	310	237	145	269	302	312	242	226	772	661	421	353	413	328	215	222	273
ENSCHIG00000024872	IFT80	1	+	106625362	106738971	769	817	730	796	527	657	564	99	106	335	289	310	186	305	224	331	262	291	372	292	305	211	344	216	513	298	371	340	330	196	314	289	382	301	231	399	211	226	344	320	225	217	254	254
ENSCHIG00000010005	C1H3orf80	1	-	106759382	106760122	73	60	40	83	98	54	85	10	6	10	18	16	11	16	6	3	8	4	7	9	3	7	11	6	17	7	3	6	168	65	88	159	114	91	116	23	7	58	47	76	45	41	15	18
ENSCHIG00000021362	-	1	+	106759842	106763737	8	12	9	14	13	2	18	0	3	6	5	8	0	4	0	0	2	4	0	0	0	0	0	0	2	0	0	0	29	20	25	38	35	24	22	3	0	8	25	13	7	7	11	5
ENSCHIG00000009835	LOC102180430	1	+	106916064	106958893	930	1096	977	987	932	1082	933	415	463	734	593	496	533	570	1274	1340	1189	1152	1221	1169	1380	920	1300	1067	1826	1078	1232	1261	948	692	894	946	751	718	720	1583	1189	924	1237	851	916	754	559	601
ENSCHIG00000022793	IL12A	1	-	106964844	106973588	0	0	0	0	0	0	0	8	5	12	25	50	18	17	2	0	2	0	0	0	3	0	0	0	0	0	0	0	2	6	0	0	0	0	6	5	0	0	28	17	22	13	0	0
ENSCHIG00000004169	LOC102180704	1	-	107084247	107148842	905	1093	1189	1262	1052	1246	975	1439	1685	2876	2425	1927	2290	2375	2523	4107	3617	2238	3702	3345	3854	2761	2381	3020	4803	3189	3451	2452	2979	2447	2395	3178	2333	2084	2253	3670	3145	1366	4139	2977	3165	2867	1681	2015
ENSCHIG00000021729	-	1	-	107762926	107974783	0	0	0	0	0	0	0	2	0	0	0	0	0	0	0	0	0	0	0	0	0	0	0	0	0	0	0	0	37	11	10	71	33	42	31	15	0	38	114	63	78	81	21	0
ENSCHIG00000025210	MFSD1	1	-	108265038	108290057	1130	1252	1375	1665	1283	1464	1253	626	628	732	835	744	640	831	496	468	478	451	572	491	650	400	577	363	753	544	539	602	851	426	609	876	679	555	769	1195	755	660	1086	895	849	692	969	811
ENSCHIG00000020798	RARRES1	1	+	108362995	108403709	438	731	419	479	746	370	484	71	259	254	363	180	220	314	30	94	109	77	106	80	80	58	65	66	86	77	63	77	445	190	413	585	372	279	491	220	284	250	655	278	343	352	466	635
ENSCHIG00000015220	GFM1	1	-	108408130	108459420	713	694	651	756	632	605	600	365	324	912	774	886	563	848	546	687	547	678	740	647	672	541	758	430	949	693	706	772	759	443	680	827	850	692	571	676	391	596	776	811	672	482	629	542
ENSCHIG00000026258	LXN	1	+	108421657	108428790	48	72	61	53	64	37	76	32	49	40	55	24	33	24	9	0	6	15	7	10	10	3	10	4	8	7	14	7	454	337	278	306	254	336	285	31	33	11	28	8	12	5	36	57
ENSCHIG00000018923	MLF1	1	-	108467997	108497094	1054	949	1036	1220	914	1020	892	369	391	940	865	681	554	580	474	519	426	509	546	401	575	384	505	391	713	468	496	547	773	472	688	804	776	596	640	813	452	599	838	754	629	379	550	767
ENSCHIG00000011968	-	1	-	108600367	108960763	159	235	228	271	214	268	213	178	222	344	305	269	246	312	260	287	242	245	283	250	253	197	275	224	339	226	267	275	288	240	270	375	327	287	264	350	364	264	367	376	260	217	202	177
ENSCHIG00000016128	SHOX2	1	+	108977855	108988530	218	566	506	600	359	748	449	27	382	4	7	6	4	3	20	34	10	41	24	61	50	3	7	5	68	6	40	3	3	3	0	18	2	5	11	18	5	5	50	3	0	3	208	11
ENSCHIG00000027071	VEPH1	1	+	109620068	109893418	7	20	3	9	17	5	8	870	838	1411	1211	1184	1042	1365	80	58	58	83	83	50	161	47	69	156	73	145	40	121	239	41	106	65	234	75	91	3092	2479	445	379	920	126	232	336	125
ENSCHIG00000012523	PTX3	1	-	109705569	109711190	22	13	23	17	55	11	15	15	13	25	26	17	13	21	34	27	24	22	43	29	18	18	28	24	29	38	14	19	12	17	12	42	22	37	22	50	34	11	61	30	29	34	20	14
ENSCHIG00000015405	CCNL1	1	+	110008335	110020387	1674	1560	1468	1789	1532	1447	1231	713	665	865	904	835	769	882	1252	1268	1072	1344	1356	1173	1392	942	1001	768	1916	1005	1216	1051	803	358	556	814	721	540	558	2032	1784	741	983	943	745	596	786	722
ENSCHIG00000010147	-	1	-	110132236	110199515	3	6	12	11	5	5	12	0	0	2	0	5	2	7	3	0	0	0	0	2	3	0	0	3	2	0	8	0	5	4	0	3	0	0	0	9	10	10	0	9	5	5	2	5
ENSCHIG00000023809	-	1	-	110221380	110346469	7	11	15	10	6	19	6	3	2	4	7	2	4	3	3	3	3	4	6	4	4	6	4	3	0	2	8	4	2	0	4	2	5	2	2	3	8	10	5	7	4	4	13	5
ENSCHIG00000018721	TIPARP	1	-	110484497	110512421	760	489	235	544	232	330	557	289	342	415	382	459	289	507	737	790	695	704	980	825	999	623	637	470	1279	661	825	860	450	172	366	311	376	285	296	1441	879	412	459	606	348	300	386	280
ENSCHIG00000012338	SSR3	1	+	110642116	110653873	2014	1603	1704	2094	1817	1472	1659	1214	1216	1866	1794	1528	1414	1635	1746	1808	1504	1569	1858	1401	1730	1278	1713	1353	2461	1518	1623	1545	1854	1110	1465	2049	1708	1270	1423	2711	1938	1393	1976	1755	1357	1194	1489	1368
ENSCHIG00000023684	KCNAB1	1	-	110658907	110936720	3	8	0	0	0	0	0	95	58	138	110	120	127	141	487	443	451	536	330	311	420	843	478	421	416	785	110	929	1598	1039	1067	1238	1254	1020	1105	277	0	1970	1143	2527	2195	781	292	288
ENSCHIG00000025482	-	1	-	110675751	110677107	2	3	0	0	0	0	0	0	4	4	0	0	5	0	11	6	3	10	4	9	5	10	2	8	10	6	5	12	11	7	9	13	8	0	0	8	1	16	10	22	9	4	0	0
ENSCHIG00000020039	LOC102182731	1	-	110979697	110981078	89	60	55	87	80	94	67	107	120	107	100	94	81	89	58	47	39	51	49	44	57	51	65	34	59	58	45	44	61	47	36	62	80	52	43	193	164	59	95	91	75	43	89	53
ENSCHIG00000022844	GMPS	1	-	111287641	111356806	851	793	687	905	684	680	655	387	297	937	915	1031	629	862	856	1002	1029	1169	1266	1002	1124	783	1160	736	1741	1107	1194	1150	915	608	756	1019	896	741	610	789	509	566	1029	663	650	485	556	570
ENSCHIG00000013645	SLC33A1	1	+	111384913	111404862	1211	1055	1082	1318	1064	1196	1086	318	402	781	740	688	583	607	590	577	521	538	669	530	672	472	516	413	906	551	560	663	647	384	587	688	614	514	585	1107	940	548	750	747	573	442	587	452
ENSCHIG00000025795	C1H3orf33	1	+	111464537	111488751	238	263	253	340	257	318	296	78	97	200	190	150	109	115	199	204	166	200	246	161	206	160	221	120	319	187	209	222	121	87	103	133	126	89	113	206	199	112	163	166	106	75	109	131
ENSCHIG00000024716	PLCH1	1	+	111511495	111769486	434	260	178	278	300	256	332	195	156	480	454	361	241	305	565	684	591	728	560	396	406	508	787	480	836	529	523	505	621	454	427	606	465	325	428	327	166	303	563	383	290	245	605	660
ENSCHIG00000018324	MME	1	-	112099275	112210761	164	200	208	92	239	148	109	179	144	415	523	234	180	381	45	48	288	27	70	98	60	122	59	32	47	42	43	49	295	37	227	372	128	29	359	83	125	96	112	69	38	90	320	81
ENSCHIG00000017243	LOC102185610	1	-	112779644	112780729	16	16	0	3	14	5	7	14	6	11	11	12	16	11	2	8	8	13	10	0	13	9	12	13	8	3	8	3	15	2	12	3	10	13	15	8	2	6	6	3	10	7	8	4
ENSCHIG00000005003	GPR149	1	+	112873265	112956832	0	0	0	0	0	0	0	393	222	565	537	575	284	600	44	31	23	57	36	20	46	19	22	47	60	54	17	36	91	13	44	26	78	33	8	1679	844	207	122	281	41	55	197	101
ENSCHIG00000017463	DHX36	1	+	112964621	113009342	1221	1114	1079	1127	945	980	979	766	727	1606	1314	1344	1023	1557	1529	1497	1273	1432	1718	1322	1693	1342	1647	1138	2175	1527	1548	1712	1366	892	1417	1468	1617	1249	1316	2002	1235	1491	1738	1705	1702	1195	1099	972
ENSCHIG00000012613	ARHGEF26	1	-	113021353	113160746	191	111	88	127	125	110	152	115	72	138	166	138	104	215	112	114	99	96	146	102	163	123	147	70	206	116	158	206	362	148	191	251	278	198	194	301	17	135	410	236	414	335	110	65
ENSCHIG00000025851	LOC102179815	1	-	114035622	114044462	96	105	94	169	114	116	94	86	113	113	122	83	76	100	109	140	95	136	161	114	151	85	105	104	186	116	113	125	90	81	84	100	78	65	84	181	148	108	130	93	99	87	83	93
ENSCHIG00000011695	RAP2B	1	-	114214222	114214773	216	125	134	182	157	146	151	122	104	115	171	131	115	127	103	87	105	116	125	74	111	92	57	82	158	106	88	104	407	199	297	446	351	274	283	309	132	383	628	548	598	326	188	174
ENSCHIG00000008918	P2RY1	1	-	114572119	114573240	11	11	12	20	16	12	14	11	13	19	26	15	8	28	2	3	4	3	4	7	9	0	4	3	6	2	7	2	10	0	3	3	5	5	5	25	9	6	9	13	9	6	12	12
ENSCHIG00000019221	-	1	-	114976507	114976662	60	98	82	92	49	60	65	22	51	98	54	40	49	82	68	83	70	69	52	70	84	51	75	61	89	51	75	67	28	41	50	54	31	50	49	93	97	48	72	49	71	44	36	38
ENSCHIG00000019308	MBNL1	1	-	114980408	115192910	520	504	248	595	180	179	297	203	143	291	232	375	77	675	218	175	324	463	520	317	446	311	301	161	724	239	492	581	324	78	103	98	154	128	75	858	277	107	297	156	152	158	246	79
ENSCHIG00000024419	-	1	-	115333910	115337986	12	10	10	17	10	8	9	7	1	8	9	2	4	8	10	10	10	12	15	12	15	8	12	11	22	10	17	13	6	0	5	5	4	5	7	8	10	7	11	7	9	6	8	3
ENSCHIG00000008127	SUCNR1	1	-	115629298	115631498	7	11	7	11	15	8	10	5	3	0	3	0	4	3	0	3	0	2	0	0	0	3	0	0	2	0	0	0	3	0	4	4	0	0	5	7	7	0	0	0	3	0	3	0
ENSCHIG00000013704	LOC102189713	1	-	115796411	115818856	37	23	5	16	19	13	16	2	0	11	0	5	5	7	5	0	14	0	3	0	0	4	0	0	0	0	6	2	0	0	0	6	3	0	0	161	23	12	27	12	0	11	23	10
ENSCHIG00000025273	IGSF10	1	+	116238757	116264604	287	240	175	182	233	169	296	7	4	0	12	5	0	12	24	14	23	35	19	21	26	33	38	9	26	18	18	45	141	44	52	114	76	31	54	49	0	259	181	281	362	160	77	102
ENSCHIG00000014066	MED12L	1	-	116281003	116626541	65	108	39	121	113	82	86	36	22	17	22	47	7	44	76	52	80	116	164	137	134	137	124	33	175	78	146	217	132	35	47	89	96	75	57	83	17	31	83	51	79	46	55	22
ENSCHIG00000021785	-	1	+	116356114	116359117	12	33	18	13	28	15	27	591	874	802	808	644	744	738	178	155	235	222	212	178	245	137	177	240	180	181	170	191	775	412	585	725	498	391	438	1187	1488	789	1268	1000	799	908	1036	998
ENSCHIG00000008059	P2RY13	1	+	116371553	116372569	56	62	28	29	45	44	29	74	103	94	115	85	81	92	19	18	28	22	33	27	15	26	24	25	18	29	24	26	81	32	49	82	40	20	38	280	255	73	107	126	54	83	146	87
ENSCHIG00000026625	GPR87	1	+	116388159	116414307	16	7	11	9	22	16	9	3	3	2	9	3	1	3	7	10	3	10	7	7	21	7	13	5	7	7	10	14	9	4	6	11	5	5	11	6	4	6	10	3	10	9	2	5
ENSCHIG00000007322	P2RY14	1	+	116488994	116490007	35	76	34	77	71	60	72	157	163	128	124	54	109	120	57	34	71	41	33	46	47	52	70	41	50	49	59	47	196	97	127	136	71	102	103	117	98	84	181	71	93	63	145	67
ENSCHIG00000008552	GPR171	1	+	116505740	116506699	34	25	12	27	30	30	32	5	4	2	7	3	6	7	33	15	24	40	20	25	22	27	16	23	22	22	18	27	20	7	14	16	8	7	9	10	5	8	18	3	9	9	8	7
ENSCHIG00000010327	CLRN1	1	+	116753680	116798872	3	0	0	0	0	0	0	0	0	0	0	0	0	0	0	0	0	0	0	0	0	0	0	0	0	2	0	0	0	0	0	0	0	0	0	0	0	0	0	0	0	0	0	0
ENSCHIG00000015530	SIAH2	1	+	116953456	116971921	977	849	764	1203	861	968	1287	233	188	322	438	343	246	337	431	380	386	496	462	334	465	372	366	263	720	487	362	517	443	179	273	494	455	324	382	572	399	381	635	462	573	378	317	201
ENSCHIG00000026779	ERICH6	1	+	117025381	117067665	54	51	48	61	51	70	60	12	11	12	17	21	17	8	3	20	23	14	9	8	6	11	22	9	19	0	12	10	15	4	19	7	15	0	11	19	29	22	29	29	27	3	7	27
ENSCHIG00000017283	SELENOT	1	-	117096369	117121164	896	943	965	1111	963	999	869	360	361	698	580	640	497	561	551	519	529	473	579	506	520	428	529	392	762	492	513	511	776	522	571	759	683	557	628	784	587	560	852	746	709	552	511	598
ENSCHIG00000023786	EIF2A	1	-	117140608	117182730	2816	3418	3268	3647	3304	3437	2915	1759	1868	2941	2624	2323	2232	2576	3024	3632	2954	3031	3353	3193	3427	2388	3337	2548	4417	2777	3357	3231	2412	1581	2042	2370	2288	1978	2159	3814	3772	2206	2852	2516	2703	1878	1671	1720
ENSCHIG00000026085	SERP1	1	+	117183437	117185100	717	588	652	733	687	605	709	292	253	349	420	326	323	356	355	331	295	345	378	281	361	324	317	267	506	346	327	338	367	204	249	326	246	232	263	558	351	292	363	348	314	183	354	261
ENSCHIG00000015207	TSC22D2	1	-	117256606	117299312	757	604	445	673	420	538	559	356	252	657	774	770	482	795	799	624	548	858	970	642	807	652	555	443	1130	783	727	768	#N/A	376	527	851	837	603	652	1024	496	587	1006	784	778	572	695	483
ENSCHIG00000022037	PFN2	1	+	117789654	117794446	1061	1032	1044	1179	998	1142	1101	1027	821	2986	3046	2985	2031	2595	2069	2189	1932	2274	2443	1881	2132	1894	2303	1498	3335	2313	2122	2338	4165	2675	3243	4583	4071	3275	3454	1926	751	4757	5201	5526	5610	3040	2051	2199
ENSCHIG00000007199	RNF13	1	-	117799911	117898289	1018	989	1045	1351	953	1141	897	1483	1562	2977	2747	2451	2468	2518	1297	1347	1176	1299	1328	1265	1428	1186	1375	1084	1946	1437	1386	1537	1398	806	1210	1382	1401	1107	1246	5075	4236	2257	2173	3072	1909	1382	1492	1090
ENSCHIG00000019445	ANKUB1	1	+	117938724	117959309	9	0	0	0	0	0	0	8	0	4	0	6	2	4	0	0	0	2	13	0	0	0	0	0	0	0	0	0	1	0	2	0	0	0	0	126	24	64	120	46	105	92	2	3
ENSCHIG00000013298	COMMD2	1	+	117981417	117988063	434	363	338	512	345	444	367	199	168	337	320	315	250	271	470	449	396	386	588	430	419	400	421	270	547	429	439	401	456	216	264	301	326	197	250	397	277	263	335	317	250	196	280	295
ENSCHIG00000017264	WWTR1	1	+	118063117	118209890	620	925	489	444	444	510	555	577	762	652	753	353	533	758	652	778	895	791	747	832	815	495	830	586	1004	549	874	650	679	481	781	722	492	606	812	1272	1144	632	772	441	536	453	676	634
ENSCHIG00000008247	TM4SF4	1	-	118230400	118259401	0	2	0	0	0	0	0	6	0	0	0	0	0	2	3	3	0	9	0	2	2	0	3	0	0	0	3	0	0	0	0	0	0	0	0	0	0	0	6	0	2	0	30	106
ENSCHIG00000015148	TM4SF1	1	+	118380593	118390521	746	1323	717	701	825	792	762	603	780	656	1090	511	779	831	191	183	801	188	234	310	231	306	269	161	286	206	289	217	864	323	660	1417	728	350	1469	765	646	477	1203	389	674	464	759	408
ENSCHIG00000019127	TM4SF18	1	+	118427217	118451302	141	104	62	106	145	82	58	155	164	98	93	95	82	85	37	38	62	47	44	29	39	33	67	45	65	35	42	56	106	58	124	131	102	55	89	101	78	102	85	64	69	64	107	103
ENSCHIG00000014080	CP	1	+	118543680	118590458	1399	1183	341	451	891	650	1275	621	613	603	637	937	790	710	72	45	56	36	102	100	74	35	40	51	39	83	58	37	172	9	47	105	167	66	64	4074	2142	360	245	904	205	118	420	142
ENSCHIG00000022630	HPS3	1	-	118592787	118633862	605	665	493	571	516	500	464	345	302	651	631	680	477	685	569	643	563	663	672	558	723	477	612	413	1013	628	669	729	707	400	478	679	706	576	562	1024	653	535	799	681	667	479	497	499
ENSCHIG00000024059	HLTF	1	+	118659979	118717320	903	1015	602	919	479	449	518	212	170	368	304	538	203	624	548	713	708	868	1035	862	1109	598	814	478	1634	592	1157	980	297	137	211	196	264	213	146	776	371	242	312	312	361	249	294	267
ENSCHIG00000017330	GYG1	1	-	118732878	118770465	401	366	371	471	320	412	349	483	353	1933	1948	1701	1400	1673	682	477	409	446	398	450	534	590	718	473	622	497	586	722	1335	846	1099	1491	1522	1190	1197	775	250	1110	1656	1808	1600	1131	1019	898
ENSCHIG00000011174	CPA3	1	-	118881725	118914595	0	4	0	0	0	0	0	0	0	0	0	0	0	0	0	0	0	0	0	0	0	0	0	0	0	0	0	0	0	0	0	0	0	0	0	0	0	0	0	0	0	0	0	0
ENSCHIG00000011470	AGTR1	1	-	119057743	119058822	220	391	480	390	489	283	520	13	6	327	126	108	100	201	39	13	9	8	13	10	27	17	29	5	48	10	120	44	12	0	12	18	6	4	19	1	2	5	10	9	6	4	24	19
ENSCHIG00000014987	-	1	+	119299564	119301710	29	68	73	98	97	61	81	40	81	83	90	98	68	71	36	68	51	88	91	59	77	43	88	60	122	80	55	71	63	85	68	109	99	75	96	59	144	66	107	109	75	68	44	74
ENSCHIG00000014985	-	1	-	119309691	119310871	206	179	189	252	189	215	195	120	116	179	177	154	165	153	195	241	196	219	228	208	237	175	186	148	313	170	229	207	248	142	176	189	175	147	186	352	268	159	229	232	217	165	176	141
ENSCHIG00000027149	ZIC1	1	-	120516121	120524258	72	417	40	87	73	51	67	1275	428	4920	5463	4316	2987	4813	34862	34346	31244	37530	42493	34872	38824	21821	25094	22222	52208	29249	33939	31479	977	232	739	1609	459	180	1497	497	221	269	742	268	353	343	727	348
ENSCHIG00000023352	ZIC4	1	+	120527750	120548873	16	58	3	3	8	0	11	300	64	491	930	689	417	566	12396	11061	11115	12919	14561	11056	11923	9091	10009	8305	18726	11262	11179	10835	404	56	180	600	134	27	372	95	33	60	143	61	37	59	193	46
ENSCHIG00000013997	PLSCR5	1	+	121473009	121491953	5	12	0	3	0	3	0	57	69	27	12	23	23	24	0	5	5	0	2	0	4	8	23	4	0	3	11	0	48	32	25	7	4	7	12	7	19	14	26	35	35	27	40	22
ENSCHIG00000025945	LOC102175526	1	+	121554606	121575836	214	187	122	64	97	102	89	158	267	222	150	78	131	181	46	53	100	36	42	40	44	52	79	37	57	46	43	40	194	122	158	155	70	125	156	191	213	145	100	117	127	99	237	159
ENSCHIG00000022873	PLSCR4	1	+	121826971	121871122	664	1076	989	817	721	710	928	255	508	898	962	500	759	777	201	351	376	276	220	283	296	213	378	252	252	219	279	318	594	405	575	607	445	357	590	717	651	712	879	544	764	604	570	670
ENSCHIG00000018266	PLOD2	1	+	121923201	122039624	307	299	200	258	87	177	154	497	816	836	767	618	437	798	390	555	411	463	474	449	547	415	954	427	726	499	592	545	440	250	446	425	422	282	344	712	378	511	824	515	536	407	528	459
ENSCHIG00000018908	DIPK2A	1	-	124445788	124464869	308	340	210	275	275	188	220	369	245	478	560	552	310	589	504	403	472	599	732	512	606	422	419	327	814	601	535	650	508	174	300	380	429	324	304	1274	525	224	379	335	195	188	340	147
ENSCHIG00000013168	SLC9A9	1	+	124628922	125281842	180	237	182	148	171	137	72	1150	1304	1521	1808	1183	1288	1302	359	283	281	345	333	303	289	261	371	222	474	369	298	336	953	448	744	913	773	606	660	2689	2370	809	1156	1156	731	670	799	480
ENSCHIG00000010707	CHST2	1	-	125442654	125444237	597	424	335	403	581	371	479	769	554	732	1494	995	996	955	790	666	842	1134	1007	723	940	1017	918	555	1505	1260	716	1243	2567	1035	1458	2282	1809	1561	1678	2142	1371	1521	3363	2062	2308	1455	822	562
ENSCHIG00000023892	U2SURP	1	-	125502094	125551219	2331	2437	2149	2792	2160	2072	1981	1464	1552	1841	1735	1662	1490	1613	2257	2195	1947	2145	2369	1912	2495	1596	2174	1762	2966	1851	2069	2019	1849	1214	1420	1689	1535	1242	1334	3414	3021	1863	2288	2032	1832	1453	1387	1472
ENSCHIG00000009825	PAQR9	1	+	125598699	125599832	7	9	8	16	13	11	20	15	6	34	49	52	23	39	11	12	7	13	23	14	22	17	18	9	26	21	14	25	71	33	54	95	107	70	65	9	0	26	55	42	45	40	50	25
ENSCHIG00000024199	PCOLCE2	1	+	125688924	125776016	1719	3181	1986	3071	3335	2483	2187	141	186	92	104	122	112	75	30	19	82	22	37	25	27	25	17	19	38	11	25	20	85	42	114	101	90	45	53	389	266	106	107	129	53	29	200	94
ENSCHIG00000020690	TRPC1	1	-	125793591	125849999	633	651	400	580	328	381	382	159	153	399	320	375	188	464	620	586	555	723	724	608	813	554	658	407	1075	576	713	754	647	376	679	681	743	702	524	714	345	447	659	474	592	414	287	277
ENSCHIG00000007676	PLS1	1	-	125855576	125981419	522	458	238	819	296	424	293	14	17	10	17	13	5	13	6	0	3	7	0	9	5	5	6	5	5	0	5	0	8	5	6	11	29	0	15	8	16	3	5	9	7	0	37	8
ENSCHIG00000021916	ATR	1	+	126012832	126110637	709	846	664	987	577	804	578	268	245	314	366	273	267	294	687	772	670	820	816	788	746	536	782	606	1112	606	796	606	411	275	394	456	381	347	292	585	456	336	453	278	377	272	306	352
ENSCHIG00000019192	XRN1	1	+	126112106	126223433	55	125	113	87	59	46	44	14	32	29	10	24	10	35	48	56	36	46	64	37	53	59	63	49	74	37	50	71	25	11	0	12	31	13	10	47	38	11	24	24	2	10	23	12
ENSCHIG00000017817	GK5	1	+	126249487	126329143	433	350	303	400	256	323	268	111	87	147	80	142	84	87	37	60	41	45	67	33	32	36	58	33	108	20	64	51	130	59	114	118	93	78	95	169	112	79	95	108	60	65	109	31
ENSCHIG00000009621	TFDP2	1	+	126343154	126547347	59	89	60	91	66	51	103	31	39	60	55	52	47	73	57	24	12	50	85	51	40	87	82	37	93	63	87	87	52	24	84	97	121	117	102	105	42	127	115	169	181	56	50	42
ENSCHIG00000017443	-	1	-	126524036	126524682	102	73	86	64	99	86	54	62	44	90	66	70	103	88	50	76	91	43	65	79	73	45	74	45	64	61	67	90	73	58	84	89	44	67	61	52	38	78	94	65	70	37	82	75
ENSCHIG00000027094	ATP1B3	1	-	126573868	126608167	232	350	211	221	259	337	246	334	394	498	605	404	451	440	612	620	666	538	547	566	565	455	633	484	799	516	625	539	418	176	353	635	418	285	528	950	990	333	371	470	258	226	427	346
ENSCHIG00000013336	RNF7	1	-	126746136	126752276	487	485	499	732	575	596	588	314	276	514	520	521	397	482	517	531	418	537	616	475	564	450	494	359	734	520	459	518	638	410	556	842	776	686	677	705	567	486	648	675	688	456	451	334
ENSCHIG00000002573	RASA2	1	-	126872992	126970776	37	40	38	56	22	9	8	20	7	17	20	21	5	62	53	65	71	104	152	77	115	63	83	62	155	54	121	103	76	25	57	39	29	62	37	101	22	51	61	44	30	32	8	0
ENSCHIG00000010094	ZBTB38	1	-	127059054	127062665	401	423	217	533	179	197	274	142	102	213	193	270	109	431	311	302	286	524	577	467	565	356	354	158	775	312	565	557	298	96	131	141	162	227	107	510	170	132	275	184	178	150	193	114
ENSCHIG00000025350	PXYLP1	1	-	127208009	127311669	744	627	589	766	486	582	626	40	27	83	159	93	72	96	236	155	167	168	383	204	247	209	147	96	349	249	161	293	660	304	645	874	856	673	833	129	13	320	448	410	567	379	132	117
ENSCHIG00000008629	SPSB4	1	-	127351938	127427826	48	48	49	71	58	40	45	120	94	243	293	384	202	346	144	120	131	116	151	119	124	144	196	125	177	154	113	137	45	25	58	60	28	24	37	64	25	64	171	75	87	89	191	74
ENSCHIG00000022243	SLC25A36	1	-	127523491	127554323	398	415	215	442	152	135	171	140	122	263	180	294	109	395	174	203	231	320	355	223	336	226	255	143	481	188	341	347	240	79	137	110	146	125	90	643	242	155	251	205	156	151	185	90
ENSCHIG00000022240	CLSTN2	1	-	127904175	128086786	61	44	94	51	54	39	117	16	0	10	35	62	34	44	15	3	29	26	70	27	17	32	16	4	14	13	46	37	232	46	134	95	167	139	102	54	0	57	487	234	263	332	45	63
ENSCHIG00000026289	NMNAT3	1	+	129008166	129069418	352	289	326	362	334	347	393	47	21	59	90	35	26	31	14	16	14	8	17	11	18	23	20	9	19	10	18	23	50	13	18	51	28	25	17	100	39	41	86	57	98	44	100	69
ENSCHIG00000020909	RBP1	1	+	129095093	129120779	405	400	427	402	525	341	368	114	48	188	332	129	191	190	82	42	123	29	63	58	77	76	30	21	72	54	60	29	214	43	134	270	118	28	298	272	58	125	356	110	119	108	371	287
ENSCHIG00000022228	COPB2	1	+	129251844	129286041	6110	5856	6706	7213	6429	5925	5919	1626	1395	3308	3343	3485	2182	3110	2556	2643	2237	2662	3352	2515	2698	2170	2506	1875	3933	2954	2657	2763	3301	1672	2536	3320	3283	2491	2636	3758	2452	2390	3533	3501	3009	2068	2903	2320
ENSCHIG00000027042	MRPS22	1	-	129286921	129300883	637	631	594	845	685	577	630	370	305	785	688	678	501	697	671	660	609	711	779	606	817	655	651	495	1180	644	574	721	733	477	609	901	804	612	644	791	541	505	915	645	574	531	491	549
ENSCHIG00000015101	-	1	-	129767496	129770746	10	16	2	8	9	9	12	0	0	0	0	0	0	0	0	0	0	0	0	0	0	0	0	0	0	0	0	0	0	0	0	0	0	0	0	0	0	0	0	0	0	0	0	0
ENSCHIG00000019728	PIK3CB	1	+	129881795	130059629	411	410	343	510	345	280	288	266	216	768	589	736	315	873	491	474	554	683	687	534	637	588	632	481	910	592	624	755	600	312	519	459	553	416	365	633	373	426	653	499	474	363	446	256
ENSCHIG00000017833	FAIM	1	-	130072395	130085612	665	387	492	877	766	493	498	449	578	689	521	477	307	571	605	461	584	522	482	575	674	424	594	551	789	454	636	662	478	427	458	511	508	329	475	1075	644	468	502	539	524	399	442	552
ENSCHIG00000002428	CEP70	1	+	130104039	130184516	404	458	429	583	386	390	352	128	173	248	195	250	172	248	180	207	192	241	236	192	316	155	256	211	389	178	294	274	187	163	191	236	281	254	220	315	262	123	230	211	229	167	176	181
ENSCHIG00000015996	ESYT3	1	-	130191403	130245333	363	135	104	141	125	217	121	27	10	48	96	118	39	94	21	17	29	17	17	14	19	13	18	3	33	16	41	19	242	123	106	228	112	69	98	8	3	20	176	72	103	54	66	94
ENSCHIG00000025837	MRAS	1	-	130283970	130351656	1180	1049	908	1225	1030	1139	1050	3709	3114	4305	5554	4285	3865	4066	2450	2162	2033	2285	2600	2051	2600	2248	2658	2066	3518	2398	2774	2521	10511	6602	8049	10405	8742	6843	8423	6239	3136	5978	8998	7831	7556	6039	4623	3877
ENSCHIG00000014298	NME9	1	+	130372117	130395868	24	0	0	0	0	5	0	19	9	5	0	0	3	0	7	0	0	0	0	0	11	0	7	0	10	0	5	3	37	0	14	28	20	3	27	267	197	145	208	181	185	123	22	30
ENSCHIG00000001594	ARMC8	1	-	130403677	130506546	700	686	542	761	470	624	495	278	219	626	560	597	375	568	1095	1016	986	1097	1342	1014	1209	914	1038	816	1798	1036	1267	1147	834	428	575	777	661	576	585	848	357	699	914	922	847	547	452	376
ENSCHIG00000026937	DBR1	1	+	130520791	130533761	425	344	323	418	338	392	333	111	136	217	208	181	129	178	293	322	270	311	373	275	285	235	262	235	423	279	309	251	168	118	169	232	191	154	208	311	247	181	319	274	227	193	183	201
ENSCHIG00000017659	A4GNT	1	+	130574896	130586358	0	0	0	0	0	0	0	13	0	0	16	3	19	4	2	7	0	5	2	3	5	3	0	0	0	0	0	0	0	2	0	0	0	0	2	23	61	3	5	10	5	0	0	0
ENSCHIG00000015630	DZIP1L	1	+	130593621	130647717	176	114	79	198	181	221	175	314	174	284	349	318	245	210	34	27	42	49	47	33	56	32	62	52	52	46	43	42	170	17	95	88	195	95	80	940	346	278	304	368	282	166	157	111
ENSCHIG00000016824	-	1	-	130783209	130799513	15	17	15	25	25	21	30	13	16	52	49	46	41	49	31	39	24	24	47	30	24	27	40	19	42	31	37	36	55	33	42	50	57	45	54	22	15	38	59	45	55	32	33	39
ENSCHIG00000010801	SOX14	1	-	130954960	130955682	0	9	0	1	0	0	7	2	0	1	0	0	0	0	0	0	0	0	0	0	0	0	0	1	0	0	0	0	0	0	0	0	0	0	0	6	3	1	1	4	0	1	9	69
ENSCHIG00000018646	IL20RB	1	-	131764091	131804672	1010	326	337	564	619	536	401	15	21	13	71	278	8	14	60	78	47	99	114	61	106	41	70	45	113	103	59	84	44	24	227	446	675	539	439	23	210	10	123	959	26	29	104	9
ENSCHIG00000012541	NCK1	1	-	131814533	131832525	969	960	1083	1291	917	1066	955	297	264	448	463	326	347	411	1123	1184	721	978	1094	992	1009	803	1081	687	1426	800	1356	917	407	240	290	463	339	273	370	628	483	344	553	479	382	318	419	326
ENSCHIG00000010906	SLC35G2	1	-	131890112	131891347	2279	2535	3270	3620	2796	3000	2360	311	207	972	929	884	625	798	2577	2685	2032	2235	2567	2155	2428	1903	2665	2011	3764	2380	2722	2326	770	741	682	992	822	641	669	372	256	566	1193	813	854	614	850	1350
ENSCHIG00000014075	STAG1	1	+	132150740	132484214	482	476	441	539	314	414	339	244	203	312	260	226	181	318	589	503	517	723	867	610	776	473	578	406	1097	544	781	702	204	56	163	183	186	131	111	791	432	253	335	318	227	178	262	207
ENSCHIG00000021083	PCCB	1	-	132448867	132586770	1570	1983	1717	2143	2019	1915	2013	1076	1013	1375	1453	1178	1252	1333	772	666	574	681	840	594	775	658	760	530	985	719	620	749	1185	674	832	1133	1116	775	951	3162	2497	1033	1312	1639	975	788	1110	802
ENSCHIG00000018815	MSL2	1	+	132642627	132671934	682	606	384	571	284	341	343	213	166	325	319	293	186	393	274	314	320	419	411	340	441	306	312	227	596	321	430	435	240	109	190	171	184	196	144	750	440	215	301	284	202	184	279	170
ENSCHIG00000009878	PPP2R3A	1	-	132677571	132917986	252	160	97	212	109	84	109	51	43	162	123	126	74	154	51	53	99	143	130	78	92	57	77	71	197	88	112	111	92	58	133	109	77	111	61	223	89	109	158	128	121	69	131	78
ENSCHIG00000019310	EPHB1	1	-	133661446	134113548	68	70	169	131	233	238	173	343	245	1216	1183	1142	767	1267	858	665	678	1056	1407	703	1088	724	502	424	1561	1185	829	1250	340	145	251	274	327	319	252	2066	1036	372	535	692	522	360	866	546
ENSCHIG00000023964	KY	1	+	134264853	134313454	153	32	8	25	16	24	20	12	10	23	38	69	23	80	263	148	208	315	512	272	374	294	130	166	346	457	231	536	66	10	17	52	38	36	9	66	8	28	51	54	50	39	42	5
ENSCHIG00000026357	CEP63	1	-	134335945	134408570	198	246	232	320	219	218	155	132	155	167	205	121	141	140	159	125	129	118	149	82	138	108	126	96	188	119	111	93	162	42	87	126	66	66	99	378	344	140	147	168	60	70	132	90
ENSCHIG00000020500	ANAPC13	1	+	134419664	134425321	256	396	480	492	437	364	278	327	443	647	534	457	363	403	320	441	347	352	404	272	273	244	410	333	493	348	309	273	360	311	412	412	483	255	266	438	549	405	508	472	300	240	337	447
ENSCHIG00000014704	AMOTL2	1	+	134529796	134544912	553	470	149	362	403	349	453	939	740	812	1099	708	785	802	417	396	518	390	492	466	369	399	420	272	607	392	640	415	940	390	787	1097	689	524	897	1130	470	505	883	555	582	366	982	416
ENSCHIG00000023154	RYK	1	+	134654101	134764521	990	1010	920	1373	909	1025	865	443	384	508	659	427	386	509	739	666	589	630	744	647	808	546	573	508	1099	627	698	601	660	321	518	824	644	501	654	911	593	593	777	626	650	435	568	402
ENSCHIG00000019191	SLCO2A1	1	+	134894846	134987096	83	21	5	6	6	9	11	11	0	7	24	10	16	42	0	0	20	0	5	13	3	5	4	0	0	5	7	0	56	11	3	52	33	13	92	2	5	6	73	0	21	0	47	22
ENSCHIG00000016452	RAB6B	1	+	135028351	135086931	575	390	343	550	426	528	452	832	430	2516	2974	3405	1651	3839	2019	1435	1275	2281	3100	2194	2582	1579	1620	1024	3649	2145	2628	2747	3814	1598	2396	2595	3269	2786	2038	1376	418	1664	2950	2828	2604	2043	2272	1326
ENSCHIG00000019717	SRPRB	1	-	135096604	135131880	755	733	710	934	783	767	671	240	321	618	682	611	507	559	630	693	585	572	637	584	658	603	652	444	950	678	683	688	748	514	685	960	827	704	729	613	387	591	1097	768	878	577	587	677
ENSCHIG00000021497	LOC102172205	1	-	135145820	135177843	610	698	610	416	537	271	441	43594	40634	43831	46990	47009	49148	43779	6054	4467	3147	4363	5880	4556	7152	3092	3348	4339	4552	7444	3538	5505	10734	2414	6056	5871	12678	6967	7100	133069	101816	19956	15549	43203	9445	11061	23252	8586
ENSCHIG00000016541	LOC102172488	1	-	135199508	135246994	936	1900	1433	1651	1481	1414	1251	403	696	361	873	523	680	454	24	55	5	47	28	41	40	28	48	32	28	55	23	44	127	19	64	63	156	70	26	1377	1814	219	215	560	119	133	230	199
ENSCHIG00000026652	TOPBP1	1	+	135292395	135366146	537	538	485	556	457	522	446	434	414	917	762	892	634	1025	767	809	691	923	1159	955	939	568	881	606	1431	870	1223	940	959	643	750	861	1092	899	784	1356	860	826	918	1047	1010	681	544	458
ENSCHIG00000027264	CDV3	1	-	135411087	135425961	3764	3956	4007	4182	4401	4426	3945	2426	2557	3477	3458	2638	2756	3098	2183	2386	1906	2121	2235	2066	2375	1908	2475	1767	3118	1957	2314	2282	3679	2594	3121	4044	3319	3016	3304	5158	3912	2599	3999	3357	2985	2522	2869	3103
ENSCHIG00000020270	BFSP2	1	-	135506842	135579040	29	10	7	41	36	28	20	193	118	210	436	312	277	273	81	21	52	34	79	28	34	135	36	31	46	122	20	42	359	152	64	269	166	67	126	261	59	56	75	158	21	44	500	546
ENSCHIG00000001118	TMEM108	1	-	135580526	135784884	508	528	507	824	554	708	540	239	172	238	362	272	241	262	349	343	279	325	376	320	375	312	288	233	562	337	430	350	1501	826	826	1482	1208	841	1031	602	273	390	1079	519	785	591	675	481
ENSCHIG00000015782	NPHP3	1	+	136449759	136503284	546	551	516	686	366	406	543	158	135	163	189	153	128	205	218	181	160	222	225	208	283	239	239	168	343	161	260	264	207	89	70	136	142	99	111	412	281	165	189	143	117	92	183	147
ENSCHIG00000021301	UBA5	1	-	136507743	136538151	866	878	790	976	756	666	704	638	515	1216	1014	982	673	1023	875	770	784	948	973	834	983	685	930	602	1473	828	937	981	996	547	849	978	900	787	755	1357	852	692	1057	909	728	546	815	656
ENSCHIG00000025625	ACAD11	1	+	136538963	136653195	689	719	620	642	477	595	602	288	348	367	467	296	381	418	303	409	259	320	335	339	395	245	375	284	462	311	402	357	421	179	283	262	290	288	287	832	646	335	414	363	384	243	322	344
ENSCHIG00000008163	ACKR4	1	-	136614573	136615625	12	14	11	13	19	7	9	11	2	9	13	11	6	4	2	4	5	3	10	3	3	2	0	2	6	3	2	2	7	0	0	8	4	4	7	5	4	3	8	8	10	4	8	3
ENSCHIG00000010645	DNAJC13	1	-	136682203	136816555	957	852	706	932	668	761	650	547	407	761	724	647	476	814	905	816	786	874	1059	826	975	773	762	633	1343	765	867	831	755	404	563	618	568	488	548	1323	831	564	923	798	641	570	709	525
ENSCHIG00000016695	ACP3	1	-	136882117	136919049	71	0	45	22	30	10	47	0	0	0	0	0	0	0	0	0	0	0	0	0	0	0	0	0	0	0	0	0	0	0	0	0	0	0	0	0	0	0	0	0	0	0	0	0
ENSCHIG00000005044	-	1	+	137334220	137461989	72	4	58	7	60	64	29	21	20	0	0	17	0	0	0	0	0	0	0	4	3	0	9	0	0	0	0	0	148	0	2	273	0	0	2	46	17	0	0	132	42	0	5	0
ENSCHIG00000018608	-	1	+	137960888	137971027	303	292	411	391	349	402	355	58	129	14	29	39	16	52	3	21	10	9	10	8	17	13	25	13	21	13	5	24	820	651	1346	1936	1763	1632	1997	238	112	174	760	790	348	864	308	197
ENSCHIG00000024783	MRPL3	1	+	138002242	138059038	1248	1330	1511	1766	1548	1462	1297	685	599	1187	1028	1038	778	1015	1063	1198	995	950	1186	1108	1127	817	1128	782	1411	1066	1241	981	1424	1109	1448	1727	1592	1497	1571	1247	855	1206	1677	1394	1708	1204	1062	941
ENSCHIG00000026305	NUDT16	1	-	138166655	138168048	729	633	565	832	965	740	743	342	219	406	452	474	245	374	220	142	175	169	245	208	143	222	182	120	265	218	160	185	574	333	427	648	586	397	523	495	262	386	524	641	424	376	484	375
ENSCHIG00000008883	NEK11	1	-	138179568	138464242	64	85	74	73	50	55	48	15	7	42	8	16	27	25	12	14	14	18	19	7	6	10	25	5	38	4	20	5	9	11	7	7	6	16	19	62	33	34	39	43	33	0	31	18
ENSCHIG00000021806	ASTE1	1	+	138468769	138482065	156	157	116	185	168	130	140	56	29	52	73	82	51	82	65	31	39	52	80	43	61	60	43	25	56	29	46	31	71	22	37	64	63	46	23	135	51	35	80	81	51	38	57	43
ENSCHIG00000015474	ATP2C1	1	-	138499997	138651538	7211	6858	6546	8560	5842	6134	5999	2600	2418	4063	3292	3933	2530	4468	3051	3299	2825	3263	4320	2832	3871	2743	3381	2178	5153	3552	3577	3841	4023	2192	3248	3452	3729	3057	3068	6839	4239	2941	3944	4023	2846	2661	3471	2718
ENSCHIG00000005726	PSMG1	1	-	138854560	138866925	1043	1050	1058	1293	1024	1061	1076	660	591	950	812	768	634	755	971	886	870	828	960	743	901	766	979	777	1302	863	846	967	860	541	745	914	823	672	694	923	786	675	882	764	675	605	678	816
ENSCHIG00000022501	-	1	-	138879807	138882653	606	540	357	541	425	349	403	215	222	244	280	275	186	308	214	260	248	356	369	265	362	250	278	162	295	231	306	310	290	131	128	175	161	156	162	547	276	174	285	231	197	153	229	170
ENSCHIG00000013528	BRWD1	1	-	138886115	138991080	167	152	164	243	158	174	105	47	47	165	253	158	149	174	105	143	91	148	170	120	138	118	150	60	220	95	160	166	230	182	194	277	284	236	229	200	70	189	275	361	257	183	293	263
ENSCHIG00000008037	-	1	-	139024087	139024446	969	1326	1343	1315	1148	1429	1164	284	447	543	487	318	431	422	397	471	423	399	398	383	486	293	425	351	563	314	433	391	447	304	418	444	387	304	373	675	731	491	573	462	525	360	433	631
ENSCHIG00000000879	LOC102177756	1	-	139040362	139041375	294	296	321	454	318	402	325	122	152	137	207	98	134	104	130	138	124	166	175	180	142	90	112	105	166	101	127	97	127	69	74	127	73	80	67	293	300	140	243	153	148	148	171	201
ENSCHIG00000008859	GET1	1	+	139062509	139077412	901	852	881	1071	912	1053	869	240	215	492	475	454	319	442	373	361	301	330	447	331	394	295	353	239	532	383	357	354	380	221	255	337	282	228	312	435	228	252	453	404	275	262	456	414
ENSCHIG00000013759	LCA5L	1	-	139093005	139113765	59	28	17	27	34	36	30	12	0	0	7	1	5	0	5	0	2	2	0	4	0	4	3	0	7	0	0	1	0	0	2	0	0	0	3	65	88	29	17	18	4	0	18	13
ENSCHIG00000018188	-	1	+	139146092	139192000	0	30	0	17	0	31	0	121	84	113	66	103	71	118	4	0	0	6	26	7	19	11	25	0	16	5	64	4	80	23	24	60	86	0	26	75	17	29	139	158	69	41	71	21
ENSCHIG00000003423	B3GALT5	1	+	139365837	139366772	6	0	0	0	1	3	1	2	0	6	5	8	10	14	2	6	2	0	7	4	5	4	9	2	3	0	2	4	2	5	4	0	3	5	1	5	20	18	21	20	30	20	12	19
ENSCHIG00000010437	LOC102187271	1	-	139438663	139443166	18	10	14	27	15	18	17	29	26	31	30	40	22	38	19	25	27	25	37	24	60	14	10	28	42	31	29	35	25	15	17	25	29	15	22	34	37	12	43	14	9	12	19	18
ENSCHIG00000026748	PCP4	1	+	139555428	139624144	1530	1201	2684	1021	1218	1315	1176	1109	717	471	634	659	402	523	6476	8153	7597	8233	8826	6874	6719	6673	9098	5625	11972	8334	7452	7410	3750	3583	1889	1848	2553	1412	1208	163	328	270	549	316	434	520	2813	1329
ENSCHIG00000010917	DSCAM	1	-	139740341	140087513	1028	871	907	1053	909	978	910	264	243	597	667	805	384	719	166	123	158	125	182	104	171	273	328	209	300	282	240	285	1149	589	726	1175	1137	812	879	358	98	513	1030	816	813	699	615	561
ENSCHIG00000015454	-	1	+	140340656	140341446	8	11	22	4	4	20	11	0	5	0	1	0	0	4	3	5	0	5	2	2	4	2	2	0	1	0	2	3	4	0	0	0	7	3	4	0	0	0	6	3	2	3	5	0
ENSCHIG00000019839	BACE2	1	+	140945578	141050286	165	105	91	132	167	89	127	140	99	162	193	114	95	131	36	32	63	23	49	19	50	49	50	31	44	60	35	92	82	30	67	121	88	43	106	220	117	53	159	82	79	64	184	56
ENSCHIG00000016035	LOC102180084	1	-	141073689	141074805	22	0	0	0	0	5	0	8	6	8	14	0	0	0	0	0	0	7	0	0	0	10	0	0	0	0	0	0	0	0	0	0	4	0	0	46	26	0	16	4	0	4	13	2
ENSCHIG00000014150	MX2	1	+	141200459	141228802	402	101	160	101	95	130	82	277	213	305	304	115	176	232	41	12	72	20	23	19	11	42	27	22	17	16	42	16	284	26	119	179	65	80	118	881	655	360	360	273	183	309	707	272
ENSCHIG00000001865	MX1	1	+	141248552	141273850	2006	1358	1131	936	1066	1091	860	848	875	1459	1168	904	779	946	232	277	409	164	227	211	180	289	299	176	243	200	223	178	1156	837	1077	1064	916	735	977	1461	1409	1398	1481	1293	1370	842	1918	1954
ENSCHIG00000024477	TMPRSS2	1	-	141283428	141319525	77	0	3	0	3	7	6	0	4	0	5	0	0	3	0	0	0	0	0	0	0	0	0	0	0	0	0	0	3	0	0	11	0	3	0	3	2	0	2	0	8	0	7	0
ENSCHIG00000012268	RIPK4	1	-	141593376	141619068	1292	834	618	1162	735	1112	855	0	7	0	5	0	10	0	3	56	58	17	79	41	118	8	59	46	70	51	86	99	0	14	6	10	0	8	5	2	28	0	18	0	7	21	55	29
ENSCHIG00000016222	PRDM15	1	-	141647644	141707673	175	102	55	115	57	76	133	43	20	76	104	93	34	166	111	98	85	164	239	130	221	125	94	81	338	145	208	219	118	34	63	75	100	68	74	231	67	83	131	99	81	101	80	52
ENSCHIG00000012559	C2CD2	1	-	141717761	141778993	20	41	36	60	21	11	41	90	136	82	137	87	17	158	41	46	48	80	85	53	78	63	76	27	161	57	105	114	87	105	92	175	76	39	55	170	68	74	222	94	34	24	48	57
ENSCHIG00000022184	ZBTB21	1	-	141813589	141816732	106	64	28	56	28	39	39	21	15	34	37	56	17	96	48	18	45	72	128	69	88	60	40	13	159	57	112	146	31	14	24	49	47	27	19	109	23	26	50	31	24	38	32	21
ENSCHIG00000007254	ABCG1	1	+	142067501	142130766	346	87	154	320	141	85	96	149	46	106	119	197	10	43	254	56	181	330	436	57	94	206	68	85	592	215	61	69	201	10	147	71	118	17	24	1118	98	131	195	237	11	34	174	31
ENSCHIG00000016300	TFF3	1	-	142143926	142147780	650	7	0	0	0	38	0	0	0	0	0	0	0	0	0	0	0	0	0	0	0	0	0	0	0	0	0	0	0	0	0	0	0	0	0	0	0	0	0	0	0	0	0	0
ENSCHIG00000026146	TFF2	1	-	142195349	142198725	46	206	203	48	372	92	132	0	0	0	0	0	0	0	0	0	0	0	0	0	0	0	0	0	0	0	0	0	0	0	0	0	0	0	0	0	0	0	0	0	0	0	0	0
ENSCHIG00000017478	RSPH1	1	-	142343191	142357263	769	595	601	633	547	591	697	136	53	148	165	186	135	159	158	140	133	94	114	96	144	122	124	100	178	125	115	137	189	123	172	234	201	220	138	450	349	263	239	268	214	160	220	257
ENSCHIG00000019791	SLC37A1	1	+	142382806	142456384	1218	1171	1517	1477	1571	1203	1308	298	207	406	529	492	287	375	367	331	269	324	422	305	412	315	379	248	510	390	427	414	656	464	519	729	747	486	563	181	115	238	748	418	399	378	439	441
ENSCHIG00000017496	PDE9A	1	+	142514697	142623579	387	250	237	376	437	349	421	304	297	448	593	460	408	411	1244	997	781	893	1412	899	1201	795	795	550	1131	1105	735	913	552	305	294	559	430	309	392	460	239	422	803	505	574	417	513	665
ENSCHIG00000022834	WDR4	1	-	142671434	142689285	102	88	61	69	99	88	87	83	53	135	192	194	118	116	156	176	81	176	204	115	163	126	150	70	200	161	145	147	259	147	187	287	301	193	247	184	108	170	323	208	267	165	112	87
ENSCHIG00000025996	NDUFV3	1	+	142705569	142716779	297	250	258	328	316	269	279	264	209	640	554	613	370	528	603	645	577	690	765	574	573	493	624	451	903	655	642	604	476	361	514	723	813	600	569	467	268	328	590	527	428	383	370	239
ENSCHIG00000019819	PKNOX1	1	+	142763191	142786107	316	294	191	244	204	232	244	193	161	216	237	193	133	242	491	440	354	487	669	458	594	417	423	304	843	524	494	595	217	86	109	140	156	116	136	479	235	163	207	239	151	144	207	178
ENSCHIG00000010679	CBS	1	-	142806656	142825042	1072	788	823	941	1057	1081	965	357	175	472	636	563	422	602	2524	2300	1701	2378	3182	2481	2550	1735	1908	1272	3520	2169	2291	1952	801	405	456	779	646	436	557	585	210	590	1255	846	1203	832	592	579
ENSCHIG00000012917	U2AF1	1	-	142847160	142860050	1586	1339	1452	1802	1573	1571	1344	892	843	969	1025	944	785	915	1610	1404	1250	1432	1683	1169	1485	1294	1346	1007	2070	1358	1283	1341	1330	746	903	1287	1117	717	998	1558	1086	883	1378	1074	1065	788	1036	915
ENSCHIG00000013044	SIK1	1	-	143099916	143111206	1461	1233	678	772	1142	1035	1056	943	733	916	1444	1063	944	1207	1022	694	836	753	1118	927	1486	839	793	544	1261	896	947	1550	1673	899	1523	2222	2168	1371	2104	675	461	552	1380	814	871	754	1538	802
ENSCHIG00000005444	HSF2BP	1	-	143223572	143308122	101	79	87	83	97	82	66	61	61	119	114	107	78	114	49	51	52	50	47	57	55	58	72	69	93	53	30	57	104	72	112	160	94	85	105	100	75	77	94	113	72	66	120	148
ENSCHIG00000021519	RRP1B	1	+	143308977	143337919	1383	1181	1078	1283	1032	1249	1163	749	611	870	974	893	660	976	1678	1364	1234	1524	1890	1443	1677	1305	1301	1107	2288	1443	1446	1534	1403	697	993	1350	1265	934	1005	1650	1036	923	1451	1160	1305	851	1075	1075
ENSCHIG00000008616	PDXK	1	+	143363909	143389892	423	157	71	221	77	119	198	640	204	446	902	1121	274	1737	1066	475	572	1527	2260	1382	1654	1218	1113	378	2416	1585	1999	2166	1235	295	437	345	848	740	218	1136	139	225	541	611	622	554	925	492
ENSCHIG00000023504	LOC102186527	1	-	143401401	143405390	0	0	0	0	8	0	0	10	0	0	0	0	0	4	0	0	0	0	0	0	0	3	0	0	0	0	0	0	0	0	0	0	0	0	0	57	13	0	4	0	0	0	6	0
ENSCHIG00000018248	LOC102186806	1	-	143428470	143431643	872	719	843	866	838	791	660	893	660	939	1209	913	768	873	512	422	444	395	538	375	426	470	474	341	624	429	432	418	1053	595	577	869	705	496	612	1534	944	609	1201	1024	787	703	970	755
ENSCHIG00000020948	RRP1	1	+	143449020	143463004	1028	820	751	1124	864	955	873	684	493	934	1047	957	726	990	1190	1063	911	1132	1276	944	1246	988	943	834	1642	1101	1014	1104	1315	756	911	1345	1151	865	975	1136	751	810	1323	1127	1050	802	901	769
ENSCHIG00000018991	AGPAT3	1	+	143600895	143617524	1476	1053	1058	1456	1054	1303	1252	1401	1226	1805	2364	2270	1485	2447	1342	1212	1012	1895	2306	1657	1720	1496	1665	825	3226	1981	2063	2356	1940	803	1251	1638	1810	1585	1308	3002	1644	1139	1808	1767	1496	1204	1575	784
ENSCHIG00000027168	TRAPPC10	1	+	143654499	143733958	581	2334	296	586	1459	2036	404	729	641	1581	1178	1101	140	1570	1352	1397	1170	1273	1519	276	1604	1085	1281	1120	535	1233	1619	450	1319	929	1343	1382	1259	1211	1248	326	995	1241	1423	1182	1414	1091	882	910
ENSCHIG00000026362	PWP2	1	+	143735226	143748740	608	378	275	410	407	426	360	363	181	431	621	595	304	661	499	320	330	472	646	456	541	446	398	224	714	538	511	550	688	341	411	655	673	572	513	859	385	412	809	708	684	539	533	275
ENSCHIG00000012627	GATD3	1	+	143754700	143762898	1127	1145	773	1471	1247	1217	1021	890	538	679	1412	1017	679	771	849	552	460	558	740	523	636	758	553	345	964	606	562	552	1401	666	528	1396	1033	712	807	1376	693	536	1473	1085	932	676	1033	830
ENSCHIG00000013703	ICOSLG	1	-	143829379	143836168	226	65	78	92	89	126	114	108	97	107	179	112	161	116	99	91	83	124	129	102	69	123	112	66	142	122	120	121	#N/A	25	80	158	73	57	149	300	201	75	166	140	86	67	227	167
ENSCHIG00000017506	AIRE	1	+	143891458	143904867	0	0	0	0	0	0	0	79	128	78	123	51	24	0	0	0	0	0	0	0	0	0	0	0	0	0	0	0	29	0	0	0	0	0	0	0	0	0	0	0	0	0	0	0
ENSCHIG00000023257	-	1	-	143929696	143936101	41	39	17	38	14	26	19	12	6	20	19	33	14	31	15	23	23	45	43	33	32	20	28	19	65	24	51	32	21	6	11	13	18	16	11	38	20	17	27	27	25	12	17	10
ENSCHIG00000026049	CFAP410	1	-	144256505	144267070	1632	1218	1031	1532	1405	1514	1377	1001	850	1085	1267	1011	1003	915	947	742	613	801	1021	787	903	699	695	509	1178	772	779	728	1105	504	594	893	830	587	681	2723	1802	849	1304	1418	978	783	916	757
ENSCHIG00000009692	-	1	+	144268288	144268761	10	9	6	10	5	13	5	3	10	8	7	4	4	3	5	2	8	6	9	5	8	2	6	8	8	4	10	10	6	15	2	3	3	4	1	18	3	4	5	5	3	7	6	2
ENSCHIG00000017585	TRPM2	1	+	144280950	144324875	85	5	5	2	6	6	2	301	126	1051	1393	1569	577	1565	923	650	603	950	1225	856	982	909	752	493	1642	982	1085	1300	1853	738	1029	1715	1597	1202	1125	176	6	465	1165	818	887	798	679	435
ENSCHIG00000009418	LRRC3	1	+	144339198	144339971	77	32	22	43	26	58	38	10	5	16	33	28	22	30	23	11	15	23	32	30	9	10	15	7	36	11	23	14	28	22	20	25	22	18	10	42	7	24	62	46	30	35	53	38
ENSCHIG00000017708	TSPEAR	1	-	144354332	144548422	0	0	0	0	0	0	0	54	27	10	17	15	28	22	6	9	3	8	12	15	9	13	9	0	19	15	17	9	35	61	78	40	98	74	62	0	0	46	40	28	41	27	26	12
ENSCHIG00000006556	UBE2G2	1	-	144580677	144609124	2195	2262	2061	2706	2308	2491	2195	1578	1272	2138	2336	1942	1557	2085	1929	1766	1500	1895	2072	1617	1846	1496	1738	1301	2570	1658	1632	1739	2239	1279	1687	2181	1855	1543	1949	2018	1663	1444	2203	1895	1809	1316	1891	1397
ENSCHIG00000015930	SUMO3	1	-	144613762	144622328	802	617	655	824	659	732	736	354	245	543	589	502	356	515	600	592	468	575	604	467	572	510	528	349	819	518	559	549	680	374	484	722	512	369	558	528	273	306	584	465	453	347	624	681
ENSCHIG00000021017	-	1	-	144640144	144648060	536	486	419	671	540	545	504	236	218	252	348	278	234	302	166	146	165	144	194	127	204	171	155	118	234	180	132	190	244	82	167	262	191	124	216	670	487	159	298	272	184	136	341	153
ENSCHIG00000014136	ITGB2	1	-	144694788	144712131	515	322	297	371	498	716	438	1394	1204	677	1211	856	870	902	280	275	250	241	365	327	214	273	295	174	300	310	371	168	869	309	249	694	373	234	306	3557	2402	641	1639	1216	927	1109	2023	1400
ENSCHIG00000017685	SLX9	1	+	144745364	144770092	231	156	162	217	230	224	178	163	90	242	315	265	180	262	298	296	198	289	435	271	315	293	307	221	513	388	324	298	319	161	233	334	304	233	227	259	122	184	378	202	235	219	194	169
ENSCHIG00000018259	ADARB1	1	+	144900198	144991636	716	642	539	816	618	727	858	2177	1331	6266	6356	6428	3174	8102	13325	8829	8577	12575	15495	11543	14687	11990	12210	8359	20177	12515	14598	16709	6149	3417	5064	6032	7388	6240	5556	2529	510	2703	6966	3828	6084	5457	3374	1777
ENSCHIG00000000514	POFUT2	1	-	145035279	145048798	4995	4527	4547	6466	5234	5286	4904	945	611	1280	1641	1376	992	1227	1758	1385	1227	1537	1875	1427	1653	1317	1203	928	2120	1553	1413	1437	2144	1148	1481	2392	1970	1428	1810	2019	1137	1536	2470	2020	1835	1350	1771	1589
ENSCHIG00000020589	-	1	+	145204261	145219998	829	429	234	411	680	623	706	346	246	191	567	180	259	289	129	72	192	75	128	106	98	204	119	64	129	81	126	93	516	124	219	636	245	121	536	278	166	143	617	172	186	199	583	104
ENSCHIG00000013263	-	1	+	145241072	145245002	1036	754	581	749	1151	818	1038	567	415	382	753	271	383	437	171	123	345	179	219	168	164	279	152	128	198	166	230	157	847	188	366	1050	406	180	944	396	267	227	797	267	307	258	768	171
ENSCHIG00000025066	SLC19A1	1	-	145249933	145270216	129	110	80	126	75	104	108	446	299	355	488	371	299	430	334	315	398	385	523	320	464	343	438	280	652	493	379	475	454	185	263	484	313	216	445	376	126	216	417	277	304	260	357	221
ENSCHIG00000015841	PCBP3	1	+	145549653	145579538	817	736	668	1156	1059	989	914	169	109	811	867	831	544	740	1891	1726	1541	1934	2444	1690	2125	1650	1616	1299	2789	2201	1809	1986	335	251	223	277	262	206	239	229	95	213	616	293	495	305	365	261
ENSCHIG00000004889	-	1	+	145631356	145651560	1998	1562	1296	1259	1356	1659	1560	645	192	1058	2652	473	888	1038	244	78	1086	97	222	204	126	505	122	96	149	108	136	132	1369	88	796	2023	495	25	2046	932	330	268	1031	318	144	295	1815	127
ENSCHIG00000018004	COL6A2	1	+	145768011	145799330	3404	2422	1913	2110	2200	2662	2865	4158	1216	4129	7787	4015	3502	5120	13553	12312	15550	14658	15445	12670	16042	14347	10335	9799	17076	15186	9186	16342	6322	1660	2900	5202	2656	1272	4902	5152	1638	3130	7670	3473	2483	4316	5924	3499
ENSCHIG00000023038	SPATC1L	1	-	145827034	145845190	14	95	116	4	34	2	111	358	264	337	231	157	162	449	79	238	253	29	84	40	273	60	227	217	52	62	30	270	113	211	289	79	99	47	332	595	244	180	111	122	65	211	162	272
ENSCHIG00000013212	LSS	1	-	145853386	145883482	279	132	101	152	172	176	168	1334	294	714	1186	1006	714	1154	699	298	443	375	681	290	500	643	361	337	514	559	341	603	1084	320	523	601	797	476	525	2439	460	358	872	922	566	555	865	390
ENSCHIG00000025098	MCM3AP	1	-	145893422	145936298	1822	1431	1200	1757	1476	1498	1711	1199	807	1480	1970	1917	1249	2113	2980	2386	2086	3244	4124	2913	3395	2349	2332	1598	5244	2891	3224	3499	2059	952	1435	2186	2128	1592	1631	2802	1284	1182	2067	1838	1712	1034	1543	1068
ENSCHIG00000008074	YBEY	1	+	145937914	145942079	184	183	161	237	184	227	166	101	135	168	213	174	158	151	223	277	208	266	331	278	247	219	242	151	421	256	268	263	156	77	122	189	172	125	119	292	234	99	173	170	136	85	147	139
ENSCHIG00000003698	-	1	+	146077866	146078042	12	9	15	15	16	15	11	16	15	24	16	19	17	27	14	16	16	15	15	14	13	16	19	14	19	16	21	14	21	18	26	23	21	18	22	11	9	10	21	15	20	11	11	17
ENSCHIG00000007147	DIP2A	1	+	146099135	146193094	874	688	476	702	424	541	607	510	199	524	804	775	323	984	1342	1111	1168	2072	2314	1358	1856	1187	958	853	3337	1363	1646	2015	692	249	318	431	480	425	289	1332	363	293	598	485	381	383	528	428
ENSCHIG00000021487	S100B	1	-	146237387	146240488	714	415	497	446	524	557	526	21486	21545	17968	22113	16923	17697	14130	5563	5137	4699	5237	6084	4066	5256	5288	6342	5744	7067	6332	4429	5087	9721	5179	5315	6747	7215	5180	5190	18817	19340	7745	12175	10189	7781	6550	11230	7622
ENSCHIG00000011147	PRMT2	1	+	146284165	146307611	961	835	825	1170	972	1026	852	955	813	1445	1661	1359	1143	1286	1072	876	780	1040	1240	899	967	735	888	654	1519	943	985	812	1494	946	1012	1470	1182	850	963	2097	1398	885	1572	1259	867	774	1215	1028
ENSCHIG00000023287	FBXO25	1	+	146462603	146479556	1502	1436	1779	2256	1660	1721	1662	498	391	1187	1258	1169	770	1132	1772	1798	1461	1905	2293	1556	1911	1501	1564	1348	2781	2005	1775	1853	1103	772	1091	1564	1369	958	1277	870	636	858	1255	1146	1104	603	731	690
ENSCHIG00000018317	TDRP	1	-	146486774	146527707	442	337	370	496	357	387	390	85	71	109	157	151	87	136	294	246	244	307	330	260	309	299	269	257	426	349	315	296	171	96	91	179	139	98	132	77	41	75	153	115	90	65	184	191
ENSCHIG00000016792	RUNX1	1	-	146874803	146968144	19	12	0	11	15	4	17	10	5	14	16	29	3	20	4	3	0	3	6	0	7	0	7	0	7	3	0	0	16	0	9	9	7	3	9	68	16	7	4	15	3	6	16	0
ENSCHIG00000022771	SETD4	1	-	148195715	148214921	297	260	259	359	361	344	220	159	142	234	233	154	181	227	296	236	182	231	222	231	290	218	199	191	316	194	205	249	239	129	126	240	242	153	198	292	233	155	241	225	183	158	196	165
ENSCHIG00000004827	LOC108633281	1	+	148236356	148247286	722	673	792	972	979	804	784	678	720	1096	1092	1127	737	1022	1145	1063	895	1081	1300	895	991	878	1089	750	1474	1099	966	981	1254	835	954	1493	1377	1000	1100	996	711	833	1385	1294	1158	823	835	838
ENSCHIG00000011667	LOC102178311	1	+	148247816	148252218	56	60	56	70	88	60	72	64	47	67	93	93	62	89	84	83	77	88	106	84	83	91	22	55	118	98	73	101	114	61	91	132	98	85	98	93	59	65	115	86	91	61	74	62
ENSCHIG00000021573	CBR3	1	+	148323099	148331495	26	30	18	24	24	22	28	64	105	60	64	47	40	75	48	40	44	41	54	42	41	39	26	34	58	37	42	47	296	145	136	195	144	95	150	145	70	188	280	243	289	213	86	63
ENSCHIG00000014635	DOP1B	1	+	148346902	148472293	276	208	183	300	251	237	239	216	165	456	482	508	295	586	934	893	754	1260	1485	1180	1307	886	996	653	2102	1189	1421	1269	589	290	501	657	788	611	615	239	92	190	464	354	347	284	397	249
ENSCHIG00000023242	MORC3	1	+	148501615	148528470	515	592	430	588	347	306	401	236	203	375	268	282	172	333	316	337	337	412	498	355	494	256	395	209	579	290	362	419	255	84	194	204	179	152	133	759	475	186	261	277	177	149	265	188
ENSCHIG00000016231	CHAF1B	1	+	148539729	148566107	148	149	115	202	131	186	195	132	28	223	300	245	153	262	429	326	276	448	501	365	432	364	290	203	640	412	355	376	507	248	280	444	334	288	360	115	59	143	422	258	309	263	286	262
ENSCHIG00000024392	SIM2	1	+	148857070	148904697	0	0	0	0	0	0	0	2	0	0	0	3	0	0	0	0	0	4	2	0	3	0	0	0	5	2	2	0	0	0	0	0	0	0	2	2	0	0	0	0	0	0	21	6
ENSCHIG00000019377	HLCS	1	-	148878983	149078509	923	664	526	763	592	654	662	350	302	508	627	632	297	816	319	189	184	316	374	279	315	250	221	158	466	243	334	388	479	218	217	305	321	251	231	1157	452	320	466	464	324	284	505	295
ENSCHIG00000004217	-	1	+	149139172	149146006	21	18	10	26	21	24	23	23	9	32	51	33	34	24	13	19	15	13	28	30	31	20	21	14	36	24	39	35	21	17	23	26	18	24	24	48	18	23	41	35	26	42	27	25
ENSCHIG00000002508	PIGP	1	-	149181879	149192422	479	507	648	616	560	626	587	281	360	472	441	422	350	398	397	358	296	346	379	352	377	265	427	281	469	324	321	318	439	241	342	413	460	352	326	687	538	415	561	528	460	326	378	442
ENSCHIG00000017294	TTC3	1	+	149206091	149318631	5175	5463	4575	5514	4099	3993	4378	2238	2163	3832	3785	3976	2354	4826	4047	4422	4126	5197	6246	4565	5356	3616	4360	3174	7736	4660	5127	5545	6012	3727	4064	4395	4324	3890	3580	4499	2876	4637	7680	5257	6754	5241	4227	5654
ENSCHIG00000022899	VPS26C	1	-	149341978	149378342	925	747	809	1186	909	930	882	943	739	1497	1578	1423	1145	1468	1302	1203	1014	1365	1464	1173	1411	1087	1175	925	1922	1259	1242	1384	1867	1209	1291	2185	1756	1432	1681	1882	994	1090	2414	1833	1594	1423	1004	689
ENSCHIG00000026093	DYRK1A	1	+	149492161	149584150	847	586	339	654	327	354	407	352	181	473	476	658	164	958	764	578	712	1244	1661	1085	1299	870	787	405	1920	868	1282	1484	989	229	454	382	569	449	348	1247	288	334	663	513	520	383	508	246
ENSCHIG00000011651	-	1	-	149604726	149605247	59	53	46	64	43	42	38	52	68	102	90	76	64	69	61	70	72	69	83	57	79	47	88	56	83	75	49	83	70	47	63	70	80	53	51	109	76	67	71	79	70	45	74	57
ENSCHIG00000023184	KCNJ6	1	-	149702509	149799555	88	47	20	38	31	35	33	8	3	27	37	87	21	90	72	85	72	177	231	136	155	118	86	56	271	142	141	189	170	75	79	113	153	140	62	53	0	89	216	180	191	127	50	40
ENSCHIG00000011764	ERG	1	-	150561396	150638595	110	82	93	120	106	111	82	278	210	146	279	193	182	167	89	60	92	131	97	83	62	97	112	60	120	107	116	90	303	157	185	315	174	162	277	158	117	119	240	179	169	136	248	89
ENSCHIG00000015389	ETS2	1	+	151055225	151075662	4666	4383	2585	4541	4366	3324	4374	787	663	1283	1673	1577	1023	1460	621	595	548	611	526	473	612	722	831	465	1072	626	697	727	3075	1835	2331	3195	2518	2270	2748	1348	573	1882	2956	2763	2845	2124	1472	1631
ENSCHIG00000025923	-	1	+	151375586	151472959	1619	1340	1131	1531	1363	1330	1315	750	518	1258	1289	1137	766	1189	1464	1227	1205	1334	1663	1200	1454	1190	1174	894	2033	1347	1366	1409	1486	772	1083	1445	1382	983	1191	1708	972	1111	1743	1483	1407	1016	1094	865
ENSCHIG00000018630	COL6A6	1	-	151476433	151649927	0	0	6	0	3	3	3	2	5	2	6	0	9	0	11	12	9	16	8	7	8	3	5	0	38	9	16	7	19	11	10	8	6	3	3	3	0	6	8	3	4	8	2	0
ENSCHIG00000027271	-	1	-	151709021	151746214	0	0	0	0	0	2	0	32	7	7	14	0	0	7	0	3	3	0	0	3	3	0	0	2	2	0	0	3	6	0	8	9	0	0	12	41	11	5	16	0	0	7	7	0
ENSCHIG00000010899	COL6A5	1	-	151758578	151856898	0	3	2	2	2	0	0	228	80	52	67	13	9	91	23	4	46	15	10	7	85	20	17	26	17	3	5	63	32	29	45	21	25	5	33	107	49	42	116	23	23	97	38	19
ENSCHIG00000022356	CAPN7	1	+	152075022	152128335	4811	4706	4987	5946	4201	4529	4980	1493	1428	2206	2107	1789	1609	2012	4623	4624	3847	4933	5236	4020	5082	3354	3894	3296	7522	4437	4289	4494	2671	1493	2042	2318	2366	1943	2025	4007	2700	3349	4016	3625	3819	2908	1786	1513
ENSCHIG00000007654	SH3BP5	1	-	152127713	152197918	1962	1768	1890	2447	1755	1867	2176	1375	1130	1872	1878	1690	1529	1872	4458	3930	3017	4678	5285	3591	4610	3325	3278	2278	6835	4197	3806	4266	2482	1017	1654	2126	2255	1778	2088	4495	2776	3115	3733	3917	4106	2824	1750	1084
ENSCHIG00000021242	METTL6	1	-	152273138	152290083	302	276	284	321	333	287	292	203	125	277	232	255	214	238	280	361	310	339	419	269	360	238	288	278	476	269	330	295	314	194	300	334	328	226	269	337	271	262	372	303	283	216	229	200
ENSCHIG00000024831	EAF1	1	+	152290977	152304333	2201	1651	1380	2217	1559	1739	1933	2122	1560	2088	2644	2438	1717	2647	4221	3875	3160	5294	5805	4065	4588	3724	4027	2697	7717	5127	4629	4997	4486	2541	2592	3844	3294	2928	2972	3312	1285	2384	4504	3411	3351	2926	2215	1419
ENSCHIG00000012168	COLQ	1	-	152314011	152379387	44	23	6	18	23	25	9	37	16	122	387	281	178	105	143	239	112	153	204	228	155	147	231	109	188	227	178	185	84	75	89	133	61	36	98	53	9	77	232	85	115	71	12	33
ENSCHIG00000013034	HACL1	1	-	152423772	152470286	1024	829	833	1051	921	1050	794	300	231	431	421	468	373	383	677	541	480	536	765	623	580	515	468	361	760	588	632	539	534	255	337	361	467	338	367	716	363	450	526	561	551	334	392	329
ENSCHIG00000014947	BTD	1	+	152473545	152529728	1873	1698	1746	2531	2224	1678	1774	229	199	419	618	411	236	358	782	749	767	831	964	684	758	657	722	506	1153	802	627	692	579	322	495	842	594	363	585	449	279	366	668	360	568	367	423	417
ENSCHIG00000022112	ANKRD28	1	-	152552424	152763438	1325	1135	1011	1238	870	1079	1047	2202	312	2725	2146	2226	242	2962	354	303	1814	445	2426	356	444	328	2141	1808	664	2114	2165	2499	580	1437	246	227	378	1857	2012	1589	666	2494	2360	2838	338	280	1475	1146
ENSCHIG00000012848	GALNT15	1	+	153021140	153063203	17	39	0	0	4	2	12	117	109	190	283	91	169	188	801	679	825	1187	1119	759	671	639	709	442	1466	904	761	639	933	296	352	357	270	224	376	260	116	84	547	210	95	243	152	41
ENSCHIG00000016516	DPH3	1	-	153101079	153103734	52	33	40	30	27	22	22	72	29	58	103	68	73	98	62	134	97	112	161	106	137	99	102	76	204	119	128	138	81	34	69	85	84	31	70	134	46	45	78	48	76	41	65	31
ENSCHIG00000027046	OXNAD1	1	+	153112039	153147989	351	360	332	479	436	445	358	144	129	413	439	523	309	295	565	643	458	712	772	586	578	477	688	380	1076	668	717	467	456	407	396	561	677	574	375	275	179	289	591	651	552	237	312	358
ENSCHIG00000013091	RFTN1	1	-	153165465	153399585	450	303	175	306	258	288	331	314	204	285	601	413	273	447	97	188	139	126	205	191	116	85	136	35	168	78	187	65	278	142	132	313	177	113	264	285	172	182	315	342	219	140	360	363
ENSCHIG00000010205	PLCL2	1	+	153722206	153934958	693	415	189	373	462	397	477	948	579	1299	1318	1152	736	1307	3239	2818	2019	3048	2803	2126	3237	2522	2498	1905	4300	2446	2468	2911	3601	2472	2773	3754	3785	2927	3587	892	510	1943	2007	2823	2259	1467	1968	909
ENSCHIG00000022282	TBC1D5	1	-	153935710	154524661	890	872	774	1089	919	1197	909	701	589	864	893	903	577	1072	494	232	330	512	712	309	459	374	334	313	821	384	481	620	1148	531	569	786	768	622	599	1905	946	737	1032	1158	909	725	670	586
ENSCHIG00000023143	SATB1	1	-	155266411	155341743	946	488	363	556	524	535	603	749	552	492	653	644	402	621	1214	1131	880	1475	2048	1274	1831	970	847	576	2260	1260	1360	1366	6819	3765	3323	4376	4717	3965	3535	1813	854	1695	4216	3825	3075	3050	989	870
ENSCHIG00000018810	KCNH8	1	+	156184810	156651323	989	1047	516	1115	823	1018	932	51	57	551	395	620	214	353	75	101	126	200	121	104	120	85	208	133	452	114	296	210	169	105	369	387	695	575	285	87	58	57	144	63	94	61	147	225
ENSCHIG00000013082	EFHB	1	-	156938550	157000181	39	26	11	32	22	30	27	20	9	21	22	21	16	17	9	11	9	6	12	12	13	9	13	5	12	11	5	12	15	7	12	9	14	14	15	260	89	59	35	77	20	29	30	44
ENSCHIG00000025419	RAB5A	1	+	157008395	157040031	1831	1705	1886	2249	1736	1863	1861	1711	1524	3024	3065	2719	2172	2561	2452	2499	1969	2518	2818	2102	2506	2091	2322	1648	3771	2589	2373	2470	3209	1916	2581	3503	3169	2562	2565	4097	2949	2452	3337	3434	2813	1932	2207	1899
ENSCHIG00000017933	-	1	-	157041464	157058227	33	29	51	38	30	24	34	30	10	31	32	17	16	28	32	17	30	25	36	22	31	24	19	24	48	19	21	24	48	11	27	46	28	16	28	40	14	39	42	25	14	21	28	18
ENSCHIG00000022776	KAT2B	1	+	157085728	157183681	1105	927	600	1217	743	893	924	3345	3670	2474	3720	3779	2166	3266	2125	2567	1960	3183	3959	3011	2466	2350	3030	1549	4891	3147	3326	2836	3912	1322	1887	2258	2684	1923	1546	6240	2681	1982	3659	2834	2506	1880	3419	2333
ENSCHIG00000013739	SGO1	1	-	157204399	157222250	18	20	7	12	19	19	9	16	27	17	31	18	17	14	34	29	22	25	48	36	23	12	33	23	48	41	51	23	29	25	20	35	27	17	0	39	28	17	44	45	32	10	17	25
ENSCHIG00000023889	LOC102184668	1	-	157281259	157304767	221	167	173	237	185	174	144	91	76	216	182	226	149	200	208	211	210	249	271	254	267	165	193	151	308	238	257	235	192	128	167	188	233	168	172	293	165	121	192	212	155	132	140	97
ENSCHIG00000026174	HSPB7	2	-	73598	75709	0	0	0	0	0	0	0	35	30	35	45	50	22	33	0	17	12	15	8	32	0	0	6	5	60	13	50	0	3	0	10	2	5	5	5	17	23	2	9	13	2	2	11	3
ENSCHIG00000025898	CLCNKA	2	+	77748	97395	222	487	365	376	494	406	377	627	582	794	1014	1052	677	1073	246	357	264	601	463	624	347	344	292	339	1135	369	980	428	451	270	341	454	443	388	331	1261	976	403	466	939	457	363	563	493
ENSCHIG00000014571	FAM131C	2	-	94176	118465	141	102	149	182	186	192	201	314	318	454	649	503	421	575	128	112	78	270	106	269	174	100	178	118	531	127	338	215	316	149	176	363	244	303	234	494	390	212	362	405	387	251	384	276
ENSCHIG00000015531	EPHA2	2	-	168898	194851	259	116	67	127	144	152	152	501	345	240	592	411	508	312	201	135	75	287	141	296	131	247	214	65	352	99	369	129	581	322	211	636	383	577	331	310	141	131	646	441	854	320	423	258
ENSCHIG00000009741	ARHGEF19	2	-	238620	256863	267	125	105	78	252	113	199	254	142	153	210	289	85	290	265	171	113	229	493	210	237	213	199	156	370	418	316	260	333	160	197	224	377	159	262	391	282	129	223	497	119	203	331	285
ENSCHIG00000005462	CPLANE2	2	-	274417	278236	157	158	102	223	191	242	151	71	77	114	155	128	144	104	150	113	90	162	124	223	91	105	113	72	272	113	210	68	415	187	177	417	182	215	196	285	104	208	357	239	404	169	255	164
ENSCHIG00000016833	FBXO42	2	-	288784	390769	2305	1788	1305	2007	1488	2013	1763	996	637	1453	2033	1742	1144	1885	2623	2009	1770	2943	3299	2573	2537	2129	2057	1454	4887	2661	3181	2469	2079	1154	1448	2177	2126	1746	1505	2607	1127	1357	2125	1840	2052	1235	1405	1221
ENSCHIG00000025862	-	2	+	318151	323774	14	22	23	31	25	31	20	10	22	14	25	11	14	34	35	28	14	29	32	25	29	29	31	12	36	24	33	39	30	16	10	28	23	22	25	35	26	19	25	34	29	16	25	16
ENSCHIG00000013208	-	2	+	428017	433974	409	278	220	356	314	319	301	226	201	162	208	170	178	224	226	165	159	212	244	191	182	204	191	139	327	217	195	248	233	86	152	236	192	128	148	451	284	181	286	269	253	178	230	160
ENSCHIG00000024826	SPATA21	2	-	437538	476483	14	2	0	0	3	4	4	0	0	0	0	7	0	3	3	2	0	2	2	7	6	2	0	2	5	6	2	2	8	5	3	0	18	4	0	44	2	0	12	13	0	5	8	0
ENSCHIG00000024472	NECAP2	2	+	486574	499008	873	718	695	1092	814	952	776	869	625	614	955	716	707	772	1067	803	690	1004	1175	842	1058	909	759	564	1570	932	1015	1084	833	297	411	657	528	406	466	2073	1315	521	857	869	635	569	885	596
ENSCHIG00000025406	CROCC	2	+	505422	560630	7804	6097	4677	9475	7946	9574	8150	1792	854	860	1467	1158	932	1467	4236	2430	2330	4298	5383	3620	4369	3513	2691	2075	6961	4285	4652	4199	2260	767	948	1904	1693	1161	1418	6326	2955	1805	2997	2584	2569	2211	1915	1922
ENSCHIG00000013325	SDHB	2	-	578704	610903	2413	2132	2216	2925	2635	2465	2359	2670	2186	4386	4591	4528	3151	3877	3647	3084	2764	3340	3981	2571	3329	3249	3654	2477	5157	3625	2919	3377	#N/A	3385	3851	5630	5358	3504	4338	3625	2444	2619	4440	4097	3315	2757	3065	2535
ENSCHIG00000017651	PADI2	2	-	628312	686353	1089	863	766	1018	437	1553	559	13024	10691	14116	18965	12582	14599	13760	3264	2414	1641	2944	2485	2640	3287	2298	2391	2253	3798	2637	2774	2691	7611	2683	3890	5999	4967	4648	3775	50056	27539	8881	9165	13105	6463	5156	10439	4956
ENSCHIG00000018607	PADI1	2	+	771324	816392	59	178	73	2100	92	3876	27	137	230	293	473	372	169	370	961	995	1568	514	678	97	681	2305	2429	1857	1159	2177	326	2143	153	185	280	455	364	364	357	9	14	47	65	33	29	25	64	67
ENSCHIG00000010175	PADI3	2	+	818594	902278	16	17	20	19	14	12	14	31	0	14	7	9	5	16	13	11	8	9	12	0	12	6	13	11	11	15	3	8	18	9	21	15	9	13	16	28	22	24	24	18	13	16	24	26
ENSCHIG00000013300	-	2	-	903259	907493	0	0	5	1	0	3	3	0	0	0	0	0	0	0	0	0	0	2	0	0	0	0	4	0	0	0	0	0	0	0	6	1	0	0	0	0	1	0	0	0	0	4	3	0
ENSCHIG00000014830	PADI6	2	+	908728	927432	134	66	233	215	90	210	95	4	0	98	56	6	15	27	0	0	6	0	0	0	0	0	0	2	0	0	3	0	#N/A	0	2	8	4	0	5	0	3	0	5	7	0	0	4	3
ENSCHIG00000025234	RCC2	2	-	929579	951167	1498	947	881	1198	1163	1099	1043	2429	1678	2665	3180	2551	1963	2816	3003	2747	2527	3280	3741	2466	3828	2286	2916	2191	5187	3193	3545	3409	#N/A	1387	2073	3189	3056	1976	2606	5569	3298	1804	2448	2545	1571	1464	2527	1567
ENSCHIG00000025682	-	2	-	1107101	1131355	962	690	660	1010	757	1040	997	1311	840	1779	2769	2409	1444	2493	2196	1840	1549	2771	2998	2152	2665	2344	2089	1555	3870	3127	2286	2888	2894	1396	1882	3008	2639	2024	2504	809	314	998	1698	1524	1732	1113	1822	1100
ENSCHIG00000024640	ACTL8	2	-	1224979	1337667	0	0	0	0	0	0	0	42	19	169	133	233	43	215	15	13	7	12	15	163	26	16	315	12	17	12	144	4	177	135	100	96	200	28	138	96	12	127	281	302	10	325	33	27
ENSCHIG00000021661	IGSF21	2	+	1511601	1787584	59	6	0	0	0	0	0	386	313	904	909	822	320	746	5732	4835	3793	6457	7509	4845	6274	4363	3879	3344	10104	5792	4994	5361	3433	1596	1832	2015	2194	1341	1673	714	188	1941	3300	2207	3218	1923	875	473
ENSCHIG00000010454	KLHDC7A	2	+	1868508	1870898	40	3	0	0	5	3	5	7	0	5	14	2	2	43	6	0	5	7	2	0	9	10	4	0	7	0	7	22	15	0	1	3	2	2	6	28	2	2	3	4	0	6	9	4
ENSCHIG00000023545	PAX7	2	+	2023521	2132974	1947	747	9	90	9	74	9	7	7	9	10	0	14	11	0	0	0	3	0	0	3	0	3	0	0	0	0	3	7	0	0	0	0	0	0	0	0	5	13	5	7	4	0	5
ENSCHIG00000019960	TAS1R2	2	-	2236326	2251645	0	0	0	0	0	0	0	3	0	9	12	23	16	15	0	0	0	0	0	0	0	0	0	0	0	0	0	0	2	5	0	0	0	0	2	0	0	0	0	0	0	2	5	24
ENSCHIG00000016155	ALDH4A1	2	-	2260313	2295087	1162	850	779	969	1227	921	997	1748	1211	1470	2429	1666	1417	1810	2892	1845	1914	2024	2786	1683	2597	2470	1843	1613	2925	2265	1750	2166	2566	978	1370	2101	1931	964	1847	3087	1504	1418	1652	2158	1221	1374	1893	1133
ENSCHIG00000012432	IFFO2	2	-	2300818	2347826	125	69	23	55	36	44	97	96	40	136	280	272	89	370	979	437	429	1040	1207	904	1168	700	648	285	1692	879	1088	1192	224	68	102	143	220	204	112	347	78	64	140	143	134	125	217	83
ENSCHIG00000022417	UBR4	2	-	2461593	2592617	9295	5997	4120	7433	5283	6248	5965	4157	2567	4893	6474	5928	3660	6722	7176	5271	4918	7482	8923	6293	7666	6022	5551	4039	10784	6881	6908	7899	6098	2831	3591	5247	5207	3675	4011	7417	3419	3403	5862	5257	4957	3982	4558	3264
ENSCHIG00000026161	EMC1	2	-	2609736	2633408	5086	3817	2841	4290	3247	5007	3965	1762	1281	2790	3458	3517	2409	3377	3308	2550	2239	3145	4435	3060	3455	2875	2549	1611	4848	3717	3585	3573	3714	1717	2470	3390	3670	2720	2911	4457	2125	1965	3565	3465	3231	2348	3329	2314
ENSCHIG00000014751	MRTO4	2	+	2633730	2638545	767	748	675	897	904	741	860	419	331	490	617	533	412	578	679	520	418	553	650	469	553	574	551	385	781	561	497	495	921	639	632	1044	927	718	774	816	603	704	1084	910	856	658	560	494
ENSCHIG00000020562	LOC106503221	2	+	2645424	2657651	802	664	651	650	612	641	529	426	333	487	670	585	447	494	491	324	406	378	597	444	435	472	425	322	624	466	431	441	806	287	439	470	521	246	473	695	455	364	648	451	473	433	558	560
ENSCHIG00000011599	-	2	-	2674393	2682610	387	310	268	495	352	526	367	250	196	319	507	313	288	219	206	186	140	275	238	172	175	197	169	133	371	267	143	133	339	179	250	344	272	242	170	254	213	180	460	274	255	248	327	339
ENSCHIG00000024369	-	2	-	2693045	2731845	596	525	574	713	568	575	544	568	445	850	1015	878	673	757	825	757	644	847	860	687	703	715	776	582	1049	915	741	745	955	621	750	1107	1081	806	895	986	549	886	1282	1168	1127	758	807	645
ENSCHIG00000023350	MICOS10	2	+	2886959	2921462	834	811	900	1043	948	987	905	848	805	866	957	854	623	867	754	728	694	672	846	656	755	717	843	602	1090	799	728	731	1102	762	795	1036	1049	686	837	780	599	645	1016	914	776	706	734	749
ENSCHIG00000024575	LOC102168874	2	+	2948752	2950382	398	455	319	395	352	297	329	289	135	584	774	373	303	493	1028	913	1227	1143	1203	868	1116	995	831	768	1641	1026	1014	984	2053	1047	1592	2259	1794	1157	1956	643	279	873	1167	1183	796	877	965	633
ENSCHIG00000009702	HTR6	2	+	2960433	2972866	26	16	30	43	27	34	24	54	31	59	91	83	72	89	21	26	35	38	24	30	35	28	34	24	45	29	36	35	255	81	134	249	122	129	207	60	39	65	99	67	79	80	42	36
ENSCHIG00000024869	TMCO4	2	-	2975776	3065168	342	308	379	491	322	401	392	751	824	1112	1527	1012	867	1240	355	288	248	360	304	176	368	278	331	275	435	300	269	383	577	255	375	554	531	279	423	2060	1649	482	724	857	372	355	589	345
ENSCHIG00000026122	OTUD3	2	+	3167130	3196073	172	138	74	140	69	78	108	92	32	80	90	97	31	317	138	97	102	260	386	235	261	194	160	49	370	161	344	438	205	70	79	151	177	140	113	219	35	39	127	88	115	83	99	30
ENSCHIG00000020720	LOC102170564	2	-	3256990	3259924	0	0	0	0	0	0	0	44	73	30	40	51	0	42	4	15	0	6	17	0	19	6	0	3	0	0	0	0	0	10	0	22	13	0	66	11	0	9	18	24	0	44	12	10
ENSCHIG00000019130	PLA2G5	2	+	3334738	3354184	0	0	0	0	0	0	0	42	28	8	34	38	28	12	19	7	8	9	5	7	0	0	8	31	8	13	20	6	45	11	22	60	14	0	8	29	0	33	64	4	40	13	36	27
ENSCHIG00000027239	PLA2G2C	2	-	3481847	3496893	0	5	0	0	0	0	0	32	21	13	11	10	9	19	101	87	100	81	117	76	115	82	94	71	97	87	66	95	43	17	45	49	41	28	37	25	0	35	75	49	32	47	41	26
ENSCHIG00000025644	UBXN10	2	+	3511723	3512568	79	18	19	41	19	23	18	26	16	16	38	39	20	26	23	16	21	19	22	12	25	18	24	20	30	36	13	21	27	13	8	24	9	12	28	138	63	38	57	54	16	20	36	25
ENSCHIG00000023802	VWA5B1	2	+	3650795	3697718	85	24	17	17	44	20	24	22	0	4	18	19	6	39	0	0	0	0	0	0	0	0	4	0	0	0	0	2	24	7	4	0	5	0	6	131	17	12	12	21	17	14	20	36
ENSCHIG00000013189	CAMK2N1	2	-	3825754	3833004	2800	2916	4320	4380	3764	3805	3729	3565	3426	6445	8123	6533	5061	6318	6785	5927	6301	6420	7099	4982	6289	4550	5194	4546	10257	7204	5858	6277	40514	25693	36690	60897	40802	40596	43266	12211	8660	23906	23129	19153	30150	16705	4810	4898
ENSCHIG00000020760	MUL1	2	-	3844041	3852316	1064	972	878	1290	1138	1056	1066	1033	701	1088	1367	1241	987	1140	1319	991	914	1117	1381	1017	1211	1035	982	728	1629	1148	1031	1217	1652	966	1096	1716	1542	1049	1382	1666	1045	900	1423	1421	1067	896	1166	807
ENSCHIG00000004725	FAM43B	2	+	3888481	3889452	57	24	16	35	39	42	33	196	98	460	644	636	280	473	196	124	120	163	237	125	171	183	123	92	259	191	217	163	895	438	602	1052	975	730	763	167	24	649	684	783	1045	443	455	433
ENSCHIG00000025628	PINK1	2	+	3963398	3979454	2716	2375	2542	3395	2569	3745	3220	8138	7880	10161	11491	10051	8925	10994	4521	3963	4117	4592	5298	4595	5685	4325	4556	3558	7311	5382	5701	5771	10084	5883	7513	10368	8973	7968	9169	11172	7307	6834	10204	8912	8899	6815	8014	5589
ENSCHIG00000015354	DDOST	2	-	3981183	3997029	3511	3298	2895	4265	3842	3563	3374	1285	1000	1683	2189	1711	1302	1486	1876	1606	1497	1766	2164	1610	1772	1483	1482	1181	2497	1806	1601	1561	2292	1213	1603	2698	2213	1370	1996	2288	1253	1559	2696	2093	2095	1453	1917	1645
ENSCHIG00000023700	KIF17	2	-	3997558	4046105	295	228	167	200	221	355	194	45	23	45	83	68	46	70	25	15	19	21	11	19	29	34	20	3	36	7	33	13	347	121	122	250	225	191	197	210	41	586	565	820	1091	346	179	216
ENSCHIG00000020671	SH2D5	2	-	4050328	4053806	15	20	0	7	5	19	3	52	17	27	82	102	28	43	29	17	4	11	24	9	9	23	38	3	29	25	13	20	570	289	261	540	388	244	372	56	0	383	662	497	528	349	172	166
ENSCHIG00000010885	HP1BP3	2	-	4066333	4102109	2787	2514	2033	2882	2084	2686	2516	1283	1049	2120	2112	2066	1502	2094	2547	2515	2098	2694	3149	2391	3007	1932	2390	1646	4000	2482	2711	2589	2691	1460	2068	2532	2427	1796	2175	2721	1618	1661	2576	2290	2124	1541	2084	1798
ENSCHIG00000018873	EIF4G3	2	-	4124160	4352309	4019	3769	3151	3937	3353	3560	3353	2493	1887	5628	4963	5772	3240	7074	3661	3305	3373	4463	5364	4279	4876	3582	4095	2878	7032	4235	5189	5950	7154	3764	5557	6642	7060	6292	5234	5339	2514	3809	6015	5508	5521	4152	3958	3059
ENSCHIG00000023984	ECE1	2	-	4511189	4576198	17127	13235	16535	27563	20292	23282	20400	3917	3426	3199	4433	3114	3556	3384	2090	1642	2248	2243	2582	1816	2015	2552	2318	1675	2738	2628	2054	2458	4955	2195	2597	4588	3143	2434	3225	6710	5170	3157	6157	4250	4400	3987	5461	4041
ENSCHIG00000012120	ALPL	2	+	4757151	4778460	71	21	3	27	5	13	15	1538	1370	852	1333	1016	958	1032	681	431	494	584	526	546	640	730	666	482	846	560	601	628	1972	867	1002	1697	1280	956	1270	735	522	709	1198	821	902	725	1364	748
ENSCHIG00000024073	RAP1GAP	2	-	4792592	4818374	6514	3170	2964	4810	3945	3328	3399	6546	4293	7579	8823	9200	5720	8565	6139	4874	3994	6074	7143	4476	5631	5570	5031	3527	8860	6727	4804	5921	13274	7614	9176	13029	12826	9301	10518	20117	10778	10564	11796	15491	10517	8479	7919	5905
ENSCHIG00000023316	USP48	2	-	4873118	4945734	3548	3055	2333	3469	2475	2764	2612	1074	892	1897	1767	1754	1198	2007	3745	3949	3125	3960	4330	3679	4109	2943	3624	2743	5793	3207	4223	3862	2210	1241	1829	2241	2093	1870	1728	2118	1389	1497	2273	1894	2111	1371	1666	1503
ENSCHIG00000014793	HSPG2	2	-	4990087	5067397	1954	1412	707	1296	1562	1521	1484	976	430	738	1980	903	668	1636	330	175	547	389	523	312	389	486	271	131	482	350	427	502	1088	235	638	1461	1001	421	1287	4254	1133	601	1893	1235	585	565	1145	399
ENSCHIG00000026534	LOC102188098	2	+	5140334	5147456	11	16	0	12	33	17	14	49	43	59	95	101	73	68	41	20	28	18	27	0	22	28	12	14	27	20	9	20	129	82	89	114	120	89	79	37	0	27	77	93	64	75	65	72
ENSCHIG00000011827	-	2	+	5159672	5160022	1926	1774	2084	2642	2214	2253	1981	694	541	939	1154	984	741	949	895	810	721	790	964	713	855	781	832	552	1137	874	722	785	#N/A	1080	1209	1639	1557	1186	1410	1053	653	1108	1511	1469	1280	946	1075	1012
ENSCHIG00000013977	CDC42	2	+	5203462	5220340	1823	1558	1704	2164	1822	1806	1612	1302	1159	2398	2510	2250	1827	1965	1671	1550	1207	1561	1773	1417	1644	1475	1536	1176	2386	1545	1601	1547	2566	1731	1875	2760	2578	2041	2136	2996	1829	1582	2715	2578	1801	1486	2205	2001
ENSCHIG00000026576	WNT4	2	-	5247104	5273428	39	38	7	4	10	11	18	44	18	77	155	70	72	67	39	36	51	18	55	51	60	75	11	5	48	25	98	24	535	293	243	454	324	126	396	43	2	122	329	197	155	133	284	103
ENSCHIG00000007943	ZBTB40	2	+	5631519	5667448	716	596	346	769	522	624	497	256	189	230	362	338	239	426	391	299	288	632	632	445	451	415	352	222	905	469	731	504	331	104	137	275	198	274	181	954	375	210	395	402	294	189	342	162
ENSCHIG00000023334	EPHA8	2	+	5702067	5738257	1062	907	669	1589	868	1280	1116	291	58	442	550	538	323	519	4273	3390	2050	4237	4597	4330	3284	4434	2654	1475	6796	4712	4126	3460	917	407	396	992	706	1015	673	56	0	254	570	434	653	254	1366	228
ENSCHIG00000024710	C1QA	2	+	5769815	5774244	1188	557	680	770	807	617	414	477	527	273	726	389	365	408	88	90	117	135	141	97	118	108	95	74	160	91	83	111	627	261	246	620	354	208	363	624	754	365	1114	581	475	557	1162	906
ENSCHIG00000011222	C1QC	2	+	5776976	5781806	1148	550	664	717	745	520	403	708	683	498	837	461	427	569	144	119	136	203	158	105	157	164	137	83	234	141	112	188	913	345	380	846	421	257	506	1081	869	510	1270	758	581	771	1677	1280
ENSCHIG00000015804	-	2	+	5783728	5784837	33	24	17	22	17	10	16	38	46	51	56	24	31	53	14	17	15	9	11	12	16	4	13	7	9	6	4	13	54	31	37	73	24	11	27	77	45	39	92	42	24	55	77	90
ENSCHIG00000017414	C1QB	2	+	5794767	5797478	1313	665	878	857	1059	799	574	844	845	500	918	573	532	548	157	135	186	206	200	141	185	149	185	112	238	178	184	166	1036	344	445	921	442	311	469	1066	1115	571	1615	858	829	954	1652	1575
ENSCHIG00000022795	EPHB2	2	+	5843738	6058369	881	785	654	1254	794	864	759	323	231	393	613	507	370	476	585	428	366	575	613	487	492	476	386	291	720	451	458	597	1059	381	553	884	730	661	658	1057	571	506	824	696	693	441	662	479
ENSCHIG00000024958	LACTBL1	2	-	6079780	6091380	0	0	0	0	0	0	0	0	0	0	0	0	0	0	0	0	0	0	0	0	0	0	0	0	0	0	0	0	0	0	3	0	0	0	0	0	0	0	0	0	0	0	3	0
ENSCHIG00000009169	KDM1A	2	+	6121212	6183663	3108	2675	2608	3708	2940	3033	2903	1367	1024	2091	2483	2095	1508	1994	2700	2581	2255	2766	3152	2242	2708	2532	2354	1862	3809	3099	2325	2917	2517	1351	1708	2643	2272	1698	2032	2885	1635	1717	2933	2356	2166	1625	2068	1595
ENSCHIG00000026939	-	2	-	6189171	6286611	45	30	8	38	25	17	32	187	156	291	415	460	187	866	277	139	220	391	427	245	288	452	399	240	537	350	277	890	365	163	261	356	518	436	259	128	27	120	282	183	255	177	274	86
ENSCHIG00000011193	HTR1D	2	-	6305932	6307065	2	0	0	1	0	0	1	12	4	2	8	9	7	2	63	27	149	60	32	20	46	217	222	132	58	257	14	268	38	25	16	41	45	53	26	3	0	4	21	29	8	12	10	13
ENSCHIG00000024030	HNRNPR	2	-	6418004	6447360	2802	2723	2868	3433	2643	3003	2703	1524	1651	2442	2302	2050	1803	2190	2924	3168	2459	3038	3409	2734	3157	2202	2746	1940	4082	2757	2846	2951	2794	1684	2289	3018	2437	2125	2277	4080	3219	2605	3445	2881	3003	2014	2280	2113
ENSCHIG00000023575	ZNF436	2	-	6467107	6471082	338	196	209	266	183	192	226	139	105	202	217	267	114	301	409	444	423	625	717	434	556	342	371	290	948	491	528	627	443	142	266	244	264	243	160	638	195	271	409	312	330	235	201	115
ENSCHIG00000016911	TCEA3	2	-	6484626	6529209	112	53	18	35	62	19	77	18	34	19	38	17	24	43	23	8	6	19	11	4	15	15	6	0	18	14	11	13	40	9	0	16	17	0	6	69	7	18	35	19	0	0	61	31
ENSCHIG00000014521	ASAP3	2	-	6534590	6583279	644	410	142	409	453	454	378	1063	501	1086	1813	1451	955	1549	411	235	282	363	414	273	427	314	329	185	594	359	408	431	559	213	223	372	328	220	248	1353	325	334	852	702	492	509	1119	648
ENSCHIG00000007326	E2F2	2	-	6602848	6627118	3	4	2	2	1	3	0	4	13	16	19	28	12	19	4	5	6	3	10	7	8	2	7	5	5	7	12	7	7	4	10	9	8	11	4	39	10	14	28	19	25	15	11	18
ENSCHIG00000024360	ID3	2	-	6649068	6652033	2302	2983	983	1400	2988	933	2039	971	750	1339	2150	1214	1063	1274	214	183	381	134	242	168	186	254	236	133	223	187	206	152	871	315	624	1180	609	288	954	1615	562	579	996	698	383	433	1349	696
ENSCHIG00000020543	RPL11	2	+	6752151	6756073	14600	15205	18222	23874	19314	17678	16828	5407	5174	5465	6420	5237	5057	5516	7259	6235	5490	6662	8051	6020	6660	4901	5867	4373	9333	6117	6267	5844	7271	3902	4604	6675	5182	4274	5107	10041	9055	5253	8566	7037	6732	5658	5914	4676
ENSCHIG00000020842	ELOA	2	+	6791993	6804821	1110	803	515	785	474	611	796	518	367	544	710	745	348	914	976	790	803	1282	1551	1127	1411	931	902	595	1936	1126	1292	1399	822	314	513	496	534	537	371	1601	604	508	720	694	629	527	731	452
ENSCHIG00000011374	PITHD1	2	+	6815195	6821963	788	771	903	1211	877	1062	880	580	583	1122	1287	1110	950	1014	1458	1417	1167	1509	1549	1417	1450	1165	1274	910	2062	1452	1407	1351	1733	1128	1255	1884	1600	1367	1416	1314	954	1122	1935	1695	1815	1286	1042	1136
ENSCHIG00000027165	LYPLA2	2	+	6827410	6833909	674	585	611	849	659	602	623	235	203	368	449	320	216	344	654	514	473	625	713	483	631	569	480	407	905	572	485	580	653	385	452	869	634	500	575	463	185	823	926	864	916	526	375	332
ENSCHIG00000014259	GALE	2	-	6830621	6833152	638	632	661	790	854	617	794	194	143	324	389	359	227	313	443	372	306	406	483	336	487	389	346	297	648	392	394	394	502	281	315	512	497	365	439	220	115	218	514	371	322	344	303	254
ENSCHIG00000026977	HMGCL	2	-	6836698	6855376	449	416	367	621	560	540	380	230	260	320	458	559	433	408	238	281	127	214	340	328	215	186	320	182	311	350	390	204	#N/A	223	211	327	400	301	261	430	236	212	354	469	412	198	331	262
ENSCHIG00000005760	FUCA1	2	-	6867371	6887899	1421	1311	1232	1232	1672	1377	1335	549	482	736	858	746	596	787	688	651	550	474	727	517	671	637	698	443	713	713	537	648	935	553	599	783	782	456	807	900	530	673	1014	952	925	714	810	680
ENSCHIG00000018516	-	2	-	6999104	7006597	894	977	841	1093	837	860	824	377	350	505	485	466	411	491	662	694	587	730	778	606	723	532	638	480	1021	609	692	638	617	347	533	574	472	385	446	811	683	468	661	557	518	374	466	410
ENSCHIG00000023999	-	2	-	7005376	7006994	271	233	230	296	252	227	231	130	115	192	163	131	105	134	182	167	152	224	240	165	216	157	152	123	312	163	194	175	186	94	130	184	183	106	136	266	201	137	223	219	141	117	161	130
ENSCHIG00000008403	MYOM3	2	-	7094309	7151476	0	3	7	0	0	6	5	6	0	3	6	5	0	9	0	0	0	2	3	0	0	2	4	2	0	6	3	0	884	409	518	668	609	374	462	37	4	300	150	719	286	50	35	24
ENSCHIG00000023981	IFNLR1	2	-	7199451	7220817	6	0	0	0	3	0	5	2	0	3	4	0	2	6	15	3	4	19	14	2	3	16	6	2	13	10	0	13	6	0	3	0	0	2	3	5	0	0	10	5	0	1	7	2
ENSCHIG00000018972	GRHL3	2	+	7336700	7372750	5	0	0	2	4	4	12	0	0	0	0	0	0	2	0	0	0	0	0	0	2	0	0	0	0	0	0	0	0	0	0	0	0	0	0	42	4	3	5	4	0	0	0	0
ENSCHIG00000014996	STPG1	2	-	7378340	7431220	99	55	30	69	40	34	61	2	0	0	0	0	0	0	0	0	0	0	0	0	0	0	0	0	0	0	0	0	12	0	0	5	0	6	0	14	7	15	15	24	10	0	14	16
ENSCHIG00000021129	NIPAL3	2	+	7444574	7491825	748	499	354	584	500	484	478	616	366	752	903	1019	428	1447	752	521	556	924	1300	781	879	767	666	450	1578	978	1054	1162	1236	375	592	639	734	615	385	1467	405	433	855	697	558	535	1289	681
ENSCHIG00000021890	RCAN3	2	+	7510836	7545206	30	33	8	49	33	10	5	3	4	3	0	6	4	18	11	6	10	13	89	27	28	15	11	4	72	29	40	25	6	8	0	3	0	2	3	5	10	5	5	6	0	6	9	11
ENSCHIG00000019328	NCMAP	2	+	7565042	7618217	3393	3563	4040	5762	4537	5174	4243	41	29	184	150	170	44	87	305	257	278	192	378	70	114	182	203	253	446	185	246	39	198	162	166	125	91	12	13	77	14	115	126	67	20	14	723	812
ENSCHIG00000014656	SRRM1	2	+	7653684	7681230	4495	4077	3403	5026	3531	3567	3451	1711	1587	2425	2811	2484	1690	2506	3868	3903	3085	4579	5141	3607	4276	3254	3412	2411	6262	4080	3749	3976	2856	1466	1945	2545	2489	1718	1741	4375	2933	1746	2997	2572	2138	1581	2679	2168
ENSCHIG00000011710	CLIC4	2	+	7751239	7829509	338	336	150	214	150	137	178	2014	1699	2759	2396	2615	1468	3483	585	612	589	777	835	649	873	678	711	442	1138	750	845	952	1172	312	594	624	773	522	557	8136	3346	1047	1286	1617	703	684	1867	577
ENSCHIG00000024379	RUNX3	2	-	7881891	7949914	189	47	72	87	104	96	85	76	90	92	136	83	142	141	17	14	17	19	17	16	26	27	21	20	27	16	18	22	#N/A	18	21	67	19	30	42	252	188	48	124	64	47	86	283	271
ENSCHIG00000020874	SYF2	2	-	8218937	8226962	836	962	994	1212	959	998	991	530	660	717	723	566	640	668	613	752	576	652	603	658	744	481	628	568	938	523	684	624	828	690	729	925	726	680	713	1055	980	752	916	815	832	656	580	765
ENSCHIG00000015600	RSRP1	2	-	8252251	8256726	1388	1095	1323	1567	998	1511	1593	927	674	1101	1248	929	1323	1374	1477	1428	1225	1496	1410	2248	2319	1448	1264	1117	2607	1170	2155	2100	1239	494	903	1163	1026	1335	1188	1993	1301	925	1223	1145	1511	1124	925	686
ENSCHIG00000025877	TMEM50A	2	+	8274866	8290432	2022	1915	2229	2567	2163	2028	1914	890	903	1134	1143	886	820	896	1259	1169	1129	1084	1327	971	1280	931	1057	669	1665	1217	914	1132	1058	490	1032	949	1079	705	983	1921	1520	855	1397	1347	1080	814	1010	1115
ENSCHIG00000026786	MACO1	2	+	8340994	8410613	1690	1647	1532	2061	1459	1801	1765	708	583	1347	1308	1103	927	1307	2178	2156	1756	2382	2574	2357	2713	1668	1961	1522	3641	2217	2586	2398	1649	883	1327	1729	1377	1222	1302	1614	1013	1079	1572	1249	1316	916	1039	888
ENSCHIG00000003548	LDLRAP1	2	+	8446814	8470414	259	217	158	293	223	220	199	347	237	810	929	900	539	821	3143	2363	1942	2937	3729	2540	2562	3052	2286	1764	5232	3740	2716	2953	180	52	82	178	145	75	131	965	595	127	186	279	70	102	241	86
ENSCHIG00000017004	MAN1C1	2	+	8509969	8658984	4150	3199	3297	4032	3560	3671	3596	1064	401	1367	1848	1073	1143	1257	5949	5186	4020	5231	5582	5019	5850	5212	5894	3764	8199	4889	5733	5694	2984	1316	1746	3170	2147	1390	2127	1536	456	1017	2918	1548	1824	1585	1149	913
ENSCHIG00000021642	SELENON	2	+	8676229	8691535	820	651	474	715	581	744	790	962	654	992	1548	1078	824	1117	4206	2812	2314	4119	4718	3330	3825	3577	2824	2065	5961	3893	3522	3563	1634	634	998	1806	1384	1031	1263	2021	839	804	1610	1241	1233	930	1063	670
ENSCHIG00000021935	MTFR1L	2	+	8699869	8709754	555	414	425	559	452	415	481	562	476	855	910	875	611	872	1144	879	680	1081	1236	805	955	996	926	629	1483	1084	851	935	1052	606	775	1257	1135	827	913	899	492	631	1021	973	819	591	810	587
ENSCHIG00000014935	AUNIP	2	-	8711771	8724281	91	97	89	116	86	107	94	104	117	149	161	161	147	157	153	163	119	153	168	131	145	160	188	101	215	133	168	137	149	117	153	252	195	175	208	180	111	118	204	165	172	133	139	109
ENSCHIG00000023552	STMN1	2	-	8768352	8798348	6279	6926	7333	8618	7175	7939	7178	10421	11990	14835	13740	10704	11200	11092	7390	7594	5382	6897	7576	6128	7669	4374	6927	5130	10131	5639	7290	5983	14947	11827	8963	10795	10039	7833	7674	26591	27670	7087	8418	10543	4142	4593	12127	13975
ENSCHIG00000020000	PAFAH2	2	-	8828053	8865816	264	257	164	348	227	286	258	65	32	50	77	61	49	76	46	24	24	39	35	31	25	52	36	29	69	38	33	37	79	13	21	33	33	11	47	150	59	44	25	48	26	20	86	34
ENSCHIG00000013043	EXTL1	2	+	8882620	8898119	113	83	113	58	140	40	57	591	145	453	846	685	410	775	573	308	268	400	408	302	418	506	310	218	618	309	317	442	2980	1243	1314	2063	1656	1065	1249	736	14	1966	3303	2470	3067	1965	1214	564
ENSCHIG00000026864	SLC30A2	2	-	8901719	8910020	0	0	0	0	0	0	0	0	0	4	14	10	6	8	0	0	0	0	9	4	0	4	0	0	2	0	4	2	3	2	0	0	2	0	0	0	0	0	6	4	0	5	0	4
ENSCHIG00000017800	TRIM63	2	-	8917856	8930591	0	0	0	0	0	0	0	0	0	0	4	0	0	0	0	14	20	15	9	18	20	0	3	4	16	5	25	5	3	0	0	0	0	0	0	0	0	0	36	0	39	41	0	0
ENSCHIG00000019234	PDIK1L	2	+	8982600	8987511	233	193	150	205	68	146	97	58	42	116	102	143	78	143	186	189	201	277	277	223	297	181	187	134	439	181	295	293	132	53	117	98	129	95	98	175	69	78	121	94	86	68	102	65
ENSCHIG00000012947	-	2	+	9018977	9019789	63	72	44	65	79	54	42	214	147	111	106	92	99	109	59	55	40	42	66	53	49	59	60	35	68	54	65	46	157	79	85	169	114	69	155	87	65	72	128	85	97	71	168	77
ENSCHIG00000011277	ZNF593	2	+	9026465	9027202	125	94	100	128	120	119	132	198	166	299	358	372	259	337	235	206	168	229	224	203	252	206	230	172	283	228	272	290	367	248	287	426	313	275	372	288	161	215	385	319	341	236	276	240
ENSCHIG00000020316	-	2	-	9027684	9028153	0	0	0	4	0	5	0	0	0	0	0	0	0	0	4	2	0	3	0	0	0	0	0	0	0	0	0	5	0	0	0	0	0	3	0	7	0	0	0	0	0	0	0	0
ENSCHIG00000019843	CNKSR1	2	+	9032309	9043960	1119	776	582	1145	904	755	851	11	11	6	10	5	0	8	9	5	9	5	3	3	4	3	3	4	10	4	10	2	3	0	0	7	3	0	2	56	19	8	4	9	8	4	26	0
ENSCHIG00000013699	CATSPER4	2	+	9044534	9061362	894	675	603	951	616	639	726	0	21	3	10	2	9	3	4	0	0	5	0	6	2	0	3	0	6	0	0	5	2	0	0	5	2	0	0	3	14	0	7	0	0	0	6	0
ENSCHIG00000008590	CEP85	2	+	9087588	9122537	248	205	126	255	129	186	207	425	301	239	318	375	261	339	301	258	265	279	352	309	383	272	245	218	454	324	291	296	270	55	133	139	222	216	118	1522	822	266	322	518	244	124	289	154
ENSCHIG00000023533	SH3BGRL3	2	+	9125369	9126345	999	903	866	1139	1106	1075	944	1226	1026	1125	1428	1147	1043	1074	721	673	599	677	821	593	731	649	647	438	962	714	617	613	1586	902	946	1604	1322	940	1191	2524	1639	1315	1901	2201	1579	1298	1315	888
ENSCHIG00000019788	UBXN11	2	-	9127428	9143241	1495	1304	1140	1874	1362	1597	1387	185	109	108	266	173	141	198	123	62	48	93	108	36	82	110	78	104	128	79	47	94	384	279	257	505	361	280	464	924	502	353	578	533	311	329	318	402
ENSCHIG00000017500	-	2	+	9167259	9168614	41	38	11	0	32	19	13	7	9	0	0	0	8	0	0	0	7	0	0	0	0	0	0	0	0	0	0	0	5	0	0	0	4	0	0	0	9	0	11	0	0	4	12	0
ENSCHIG00000000503	CRYBG2	2	-	9170282	9189620	21	9	0	4	3	16	6	3	0	0	0	0	0	0	0	0	0	0	0	0	0	0	0	0	0	0	0	0	0	0	0	0	0	0	0	18	3	0	7	0	0	0	0	0
ENSCHIG00000023542	ZNF683	2	-	9202994	9208688	18	17	2	18	45	10	3	0	0	3	0	5	3	0	0	0	3	3	0	0	0	2	0	0	0	0	0	0	3	0	3	0	0	0	0	0	2	0	0	0	3	0	0	0
ENSCHIG00000012855	DHDDS	2	+	9271111	9309947	2831	2418	2592	3273	2631	2799	2459	890	729	1195	1337	1135	933	1043	1617	1303	1203	1499	1736	1371	1561	1305	1262	948	2230	1547	1494	1419	1414	763	927	1392	1107	806	989	1913	1500	1018	1594	1345	1186	902	1242	1102
ENSCHIG00000017745	-	2	-	9353915	9355295	56	46	52	64	46	49	46	46	37	48	40	49	40	50	44	53	48	50	47	51	54	37	49	33	67	53	50	45	52	26	48	63	39	48	52	76	71	46	58	44	44	31	47	45
ENSCHIG00000015239	RPS6KA1	2	+	9362810	9399918	1792	1127	756	1387	1301	1373	1261	1041	739	829	1012	886	653	805	1431	1244	1100	1474	1994	1291	1464	1286	1203	1010	2158	1700	1437	1431	665	165	291	451	411	238	312	2955	1772	523	817	1040	389	562	1261	632
ENSCHIG00000010785	ARID1A	2	+	9497830	9565136	4681	3595	2671	4171	3185	3669	3676	2672	1612	2071	2850	2528	1699	3627	2979	2210	2064	3606	4368	2829	3718	2598	2300	1700	5564	2918	3571	4058	3397	1297	1557	2354	2225	1686	1757	7761	3130	1796	3020	2965	2244	1978	2856	1851
ENSCHIG00000024521	PIGV	2	+	9575489	9581864	1429	1262	1127	1670	1299	1399	1176	547	318	479	647	513	487	552	726	503	495	717	565	523	723	560	562	409	1043	549	683	579	607	224	342	510	423	334	419	1418	760	423	689	569	506	409	625	460
ENSCHIG00000007312	ZDHHC18	2	+	9597997	9626140	657	419	366	656	448	502	543	338	240	430	523	496	317	427	828	553	480	696	802	568	706	634	565	414	1066	690	564	585	424	249	264	481	444	308	363	583	334	278	637	457	418	398	428	396
ENSCHIG00000001148	SFN	2	+	9632004	9632750	232	187	246	350	259	274	281	3	0	3	5	3	0	6	4	2	3	4	5	5	1	5	0	2	6	1	3	4	5	5	5	3	3	3	5	5	2	1	3	0	2	3	1	4
ENSCHIG00000013538	GPN2	2	-	9638311	9651158	563	503	474	643	572	547	518	417	315	640	626	651	489	566	979	793	768	1013	1087	846	1039	734	808	584	1426	929	871	1048	960	493	667	950	818	653	736	819	510	614	996	842	941	616	581	479
ENSCHIG00000024245	GPATCH3	2	-	9651793	9658555	257	252	253	324	232	231	277	108	47	136	161	145	112	123	234	204	191	271	237	258	287	200	170	128	376	239	234	282	165	54	96	140	123	117	130	310	172	97	154	183	165	120	123	74
ENSCHIG00000009787	NUDC	2	+	9685812	9699572	4415	3819	3675	4840	4162	4316	3704	5571	4381	6839	7247	6583	4816	6600	4729	4439	3819	4511	4984	3679	4414	4004	4632	3416	6494	4656	4162	4421	9907	6150	6636	8306	7359	5993	6513	5645	4645	5088	7084	6439	6367	4591	5995	6639
ENSCHIG00000024708	KDF1	2	-	9703379	9715442	561	441	450	689	492	495	558	0	0	7	0	0	0	6	17	0	7	12	12	3	14	19	7	9	17	6	0	24	16	5	2	0	0	0	0	0	0	0	13	0	0	0	17	0
ENSCHIG00000010909	-	2	+	9742789	9743495	140	62	42	125	134	89	78	195	76	454	733	507	208	456	482	264	314	520	509	243	379	381	273	223	799	458	290	412	430	210	204	574	313	300	352	148	71	377	650	539	436	314	174	108
ENSCHIG00000019519	TENT5B	2	-	9753635	9760098	152	107	39	98	89	94	91	37	28	54	68	56	46	78	63	29	41	34	48	37	42	59	30	37	53	49	19	49	29	10	18	21	23	14	45	90	60	24	65	28	20	20	58	5
ENSCHIG00000023737	SLC9A1	2	-	9828488	9882666	1728	1334	1106	1824	1623	1666	1775	1686	936	5520	5181	5399	3028	5379	2989	2110	1844	2461	3380	2337	2766	2502	2196	1630	3916	2583	2474	2434	4538	2672	3567	5247	5472	3700	3988	1522	504	2788	4472	3969	4084	2435	2352	1396
ENSCHIG00000011601	WDTC1	2	+	9950700	9998467	1853	1260	958	1681	1246	1629	1578	1374	880	1420	1878	1640	1238	1849	2182	1715	1569	2106	2628	1777	2073	1854	1879	1183	2821	2112	1958	1993	2155	992	1315	2117	1818	1461	1662	2515	1192	1440	1975	1920	2099	1232	1697	1142
ENSCHIG00000018082	TMEM222	2	+	10012934	10022849	378	315	324	386	380	382	353	238	168	368	411	370	267	339	417	367	378	456	520	397	428	412	395	284	614	467	428	431	622	348	405	631	501	410	467	402	245	341	612	524	521	350	381	328
ENSCHIG00000022293	SYTL1	2	+	10029500	10036114	374	232	273	411	447	253	397	2	0	10	6	4	7	9	253	259	407	116	243	88	96	337	244	256	144	347	89	168	43	14	7	51	19	7	42	7	2	5	62	20	0	29	128	81
ENSCHIG00000004209	MAP3K6	2	-	10036586	10049791	201	138	79	137	177	157	254	301	176	244	493	363	216	432	218	177	160	141	169	88	198	211	237	92	226	202	179	164	267	82	99	276	223	64	218	261	71	114	218	205	140	129	233	115
ENSCHIG00000024012	CD164L2	2	-	10059706	10063928	6	7	0	7	9	19	39	12	0	38	12	6	17	11	96	193	209	134	94	205	282	70	120	161	212	74	197	216	5	0	7	7	0	5	5	15	0	7	11	7	0	8	28	13
ENSCHIG00000011308	GPR3	2	+	10074719	10075711	3	3	0	1	5	2	1	31	13	217	275	257	148	227	69	58	52	48	76	31	57	76	93	33	99	55	79	41	82	56	75	121	180	76	141	18	2	23	52	65	47	30	51	53
ENSCHIG00000023712	WASF2	2	-	10087487	10119533	1171	669	357	808	514	1007	881	810	637	827	1262	837	755	952	465	353	372	554	607	413	500	378	425	274	613	510	470	430	719	235	407	623	438	307	409	2950	1500	524	810	920	522	520	947	486
ENSCHIG00000015263	-	2	-	10198545	10209586	8609	5563	3828	7750	5669	7285	7691	1640	732	2408	4619	3260	2096	3285	6809	5038	4551	6748	8037	4993	6509	5617	4645	3357	9628	6503	5629	6337	5179	2205	2675	5248	3898	2390	3755	2761	886	2393	5395	3446	3611	3052	3149	2412
ENSCHIG00000015392	FGR	2	-	10259660	10280746	186	89	75	117	80	64	74	290	292	166	229	140	175	190	60	75	100	73	87	67	108	93	85	50	104	95	126	78	319	146	157	373	160	149	335	249	173	143	328	142	222	155	389	304
ENSCHIG00000017858	IFI6	2	-	10300596	10306204	1263	972	686	446	611	596	405	1692	2033	3589	3387	2441	1676	1993	454	342	943	403	446	322	436	471	371	418	502	418	269	319	1935	820	1466	2004	1197	696	1177	2260	2280	1441	1553	1633	748	930	4415	1925
ENSCHIG00000010125	FAM76A	2	+	10327778	10360234	303	238	236	309	174	234	226	131	138	204	189	196	164	218	215	149	138	190	241	203	252	178	150	131	308	139	199	192	244	71	147	184	108	92	112	511	350	183	228	203	129	116	206	152
ENSCHIG00000024442	STX12	2	+	10382494	10417711	1145	1126	1180	1476	996	1310	1163	824	760	1680	1693	1603	1251	1488	1941	2084	1597	1980	2470	1889	2192	1535	1664	1202	2950	1961	1922	1887	1974	1331	1598	2193	1855	1536	1608	1869	1368	1631	2288	2205	2023	1341	1456	1509
ENSCHIG00000024272	PPP1R8	2	+	10424144	10443584	790	910	867	1093	818	965	806	549	552	748	794	667	581	717	1147	1148	1037	1074	1213	966	1163	940	1028	809	1522	1132	932	1150	806	467	743	1021	837	734	847	1386	909	694	967	855	833	556	643	598
ENSCHIG00000012658	THEMIS2	2	+	10484834	10498062	76	44	25	33	36	28	26	78	102	69	110	106	74	112	44	13	37	21	38	21	22	32	19	28	29	38	32	38	154	35	59	97	57	30	59	336	180	41	129	102	59	114	213	112
ENSCHIG00000018966	RPA2	2	-	10501700	10523266	590	491	527	785	624	591	466	404	389	737	755	686	488	564	696	721	567	681	817	597	745	572	615	428	1017	695	751	677	640	381	494	650	612	419	546	962	725	537	765	750	633	453	523	476
ENSCHIG00000014109	SMPDL3B	2	+	10537187	10568887	41	27	17	14	10	26	24	0	0	3	3	0	0	3	0	0	0	0	0	0	0	0	0	0	0	0	0	0	0	0	0	0	0	2	0	0	2	0	0	0	0	0	0	0
ENSCHIG00000026584	XKR8	2	+	10569728	10575982	166	157	89	214	179	161	146	30	23	58	66	74	49	73	94	74	60	71	109	65	67	76	55	50	112	98	64	82	44	28	41	56	31	31	44	124	59	51	62	71	69	45	84	51
ENSCHIG00000026543	EYA3	2	-	10583022	10692918	471	393	207	419	230	228	368	217	115	209	211	298	112	444	179	135	171	288	430	310	379	211	240	124	508	295	384	447	274	18	88	70	115	133	83	969	248	124	167	244	182	106	269	114
ENSCHIG00000012038	PTAFR	2	-	10750925	10751983	32	21	20	17	13	17	21	267	228	195	302	232	232	235	63	51	50	52	62	28	80	67	60	67	44	71	48	88	203	91	101	149	81	80	112	866	555	188	308	286	208	213	354	245
ENSCHIG00000026518	DNAJC8	2	-	10797379	10821820	3334	3335	3667	4694	3533	3975	3706	2244	2389	3357	3409	2953	2511	3008	3550	3319	3045	3396	3647	2822	3604	2769	3332	2485	4730	3184	3133	3138	3511	2397	2625	3618	3020	2425	2900	4254	3429	2614	3684	2984	2923	2233	2580	2830
ENSCHIG00000007574	ATP5IF1	2	+	10824696	10826589	687	611	543	531	651	360	323	1897	1389	3302	1849	3261	1077	2038	1881	1703	1685	905	2220	863	992	1617	1886	1586	2015	1954	985	955	2894	1867	2255	2204	2800	1216	1258	1635	1005	1739	2046	2306	1091	1214	1673	1455
ENSCHIG00000023698	SESN2	2	+	10841146	10859187	1113	813	673	1084	769	1159	820	68	196	823	965	1047	545	780	1331	973	829	1109	1255	904	1083	1003	823	758	1520	1067	840	1073	640	334	403	766	696	209	587	353	107	285	657	381	468	365	681	550
ENSCHIG00000020083	MED18	2	+	10896437	10900051	226	245	241	363	280	264	221	97	81	118	144	121	112	140	204	207	176	210	210	159	209	166	182	152	247	209	184	161	183	119	165	222	175	140	156	227	153	153	254	196	214	125	125	121
ENSCHIG00000017217	PHACTR4	2	+	10962244	11044410	944	964	776	937	734	765	783	755	661	846	824	650	630	777	790	714	725	842	874	689	854	646	738	546	1168	678	751	842	#N/A	351	524	654	663	465	579	1728	1049	572	923	709	579	491	703	387
ENSCHIG00000026944	RCC1	2	+	11071682	11079868	262	165	225	234	273	293	269	199	183	486	436	449	265	337	387	331	164	441	437	186	285	333	292	139	631	436	337	410	347	134	152	258	211	145	164	613	278	161	344	293	292	164	343	171
ENSCHIG00000023215	TRNAU1AP	2	+	11084378	11106196	387	319	380	430	378	391	349	318	272	399	441	394	334	327	551	482	473	527	649	471	517	417	440	358	788	528	516	496	596	311	334	491	448	342	435	613	371	333	429	420	339	265	331	274
ENSCHIG00000015067	-	2	-	11110403	11110774	33	32	0	27	0	25	35	26	34	25	29	40	0	25	34	27	30	0	0	23	31	26	27	32	47	30	20	33	37	0	0	0	32	25	0	37	26	0	32	0	0	28	27	34
ENSCHIG00000023710	RAB42	2	+	11116087	11117390	11	9	15	15	15	24	15	2	0	7	0	11	2	0	3	0	0	3	0	0	2	0	2	0	4	0	2	2	14	4	3	6	0	0	9	0	0	6	13	6	19	4	0	3
ENSCHIG00000002588	TAF12	2	-	11125451	11138918	340	337	344	468	436	413	347	221	166	331	327	325	227	334	375	350	313	367	356	363	373	355	354	320	559	284	396	384	293	151	197	335	268	202	243	439	318	285	449	379	290	288	258	246
ENSCHIG00000000629	GMEB1	2	+	11168475	11200409	438	384	378	527	453	444	370	256	192	222	265	227	183	282	507	469	398	632	719	566	666	384	446	323	903	464	605	569	253	99	147	223	209	193	183	642	383	234	329	307	242	248	245	199
ENSCHIG00000022985	YTHDF2	2	+	11218106	11247287	1093	899	857	1204	837	985	957	520	492	898	920	918	635	850	1059	979	813	1034	1221	901	1077	817	849	622	1594	1057	1050	1073	1334	721	928	1273	1149	960	965	1427	931	991	1407	1323	1259	838	918	767
ENSCHIG00000016495	OPRD1	2	+	11286879	11329672	0	0	0	0	0	0	0	38	15	203	291	294	136	348	14	0	0	7	4	10	8	2	3	3	5	4	7	0	284	157	191	317	277	173	231	207	121	76	237	207	84	152	34	37
ENSCHIG00000014338	EPB41	2	+	11370191	11539777	1063	602	598	1238	774	1003	905	351	219	253	485	333	220	395	4879	4862	3692	6239	7568	5456	7108	3216	2868	2870	9468	4198	6601	5433	466	219	314	449	420	254	425	470	154	138	373	238	256	117	413	274
ENSCHIG00000005464	TMEM200B	2	-	11542158	11543081	88	64	19	37	45	43	93	130	85	43	80	64	64	71	264	240	254	302	388	219	247	345	273	167	474	369	263	320	130	43	48	114	64	31	85	48	32	45	78	42	45	33	96	27
ENSCHIG00000022096	SRSF4	2	-	11572124	11598251	6459	5861	5101	6857	5708	5890	5648	3258	2507	3361	4267	3452	2976	3778	7038	6177	5620	6889	7960	6070	7466	6099	5847	4423	10178	6544	6140	6966	5023	2600	3164	5076	4104	3492	4032	6336	4264	3278	5262	4297	4471	3420	3808	3669
ENSCHIG00000007022	MECR	2	-	11604704	11640527	361	240	233	377	319	302	313	303	192	440	602	545	383	597	276	245	165	290	328	239	297	315	226	136	390	294	289	304	682	345	379	687	571	443	561	440	219	424	740	659	650	440	416	289
ENSCHIG00000018867	PTPRU	2	+	11661711	11733519	699	466	420	579	592	750	732	467	262	533	1190	713	503	1092	308	127	288	239	354	274	271	335	268	148	353	268	264	285	1374	494	808	1406	1148	765	925	469	106	1812	1309	2313	1930	724	723	462
ENSCHIG00000008350	MATN1	2	-	13106700	13114508	0	0	0	0	0	0	0	19	15	78	73	61	30	66	0	0	0	0	0	0	0	0	0	0	0	0	0	0	47	100	16	41	19	26	33	8	3	20	98	76	54	40	6	7
ENSCHIG00000013968	LAPTM5	2	-	13131674	13158981	2121	1330	1143	1170	1389	1176	867	5314	5092	4042	5379	4478	4023	4178	1261	917	1183	1064	1229	818	1216	1187	1280	1066	1060	1115	993	998	4544	1642	2015	3383	2349	1340	2063	14668	11039	3259	5346	5433	3034	3764	7484	5509
ENSCHIG00000015655	SDC3	2	-	13267434	13306149	3488	2876	2471	3676	4136	4457	3323	14368	12678	12433	16381	12874	10647	13421	11509	8356	7222	11761	13892	9874	11766	9078	9409	6729	17878	10664	12020	9950	23784	11755	13198	23420	17304	13280	15073	11717	3796	11514	21486	18123	16860	11999	13541	10703
ENSCHIG00000012952	PUM1	2	-	13316917	13438253	2606	1865	3840	4121	2848	1276	3366	1890	647	1081	1398	2526	701	1784	2183	1802	1612	4395	4781	2126	4825	3035	3878	2879	4031	2148	2525	4429	4003	888	1183	1532	3297	2994	907	3105	2777	3430	2360	3237	4261	1410	2492	2888
ENSCHIG00000026515	NKAIN1	2	-	13526020	13570090	196	86	95	101	299	110	172	70	5	588	811	907	343	730	832	553	446	868	1206	637	732	492	379	386	1237	862	582	608	26	13	19	44	42	29	55	9	3	6	28	8	13	14	146	106
ENSCHIG00000009344	SNRNP40	2	-	13585848	13612787	1249	1315	1143	1572	1245	1245	1078	654	547	957	1025	779	732	825	1202	1164	978	1164	1301	977	1184	907	1029	763	1689	1034	895	997	858	542	623	901	756	580	729	1313	1025	627	1049	817	780	603	756	693
ENSCHIG00000015629	ZCCHC17	2	+	13621491	13663336	575	573	652	812	608	962	709	480	554	1076	1047	972	883	1032	742	904	704	884	955	892	968	589	813	657	1237	864	1019	909	996	809	945	1126	879	920	927	596	563	651	1061	816	889	640	699	917
ENSCHIG00000014068	FABP3	2	-	13665024	13672287	55	64	50	75	96	112	89	403	298	1265	1023	1067	908	967	526	288	245	407	546	410	404	387	312	296	658	505	327	580	1407	1021	1018	872	1046	869	827	337	64	845	1736	1349	1259	1306	471	572
ENSCHIG00000008007	SERINC2	2	+	13709592	13725888	1206	1128	1269	1748	1580	1074	1104	27	37	27	133	13	37	51	19	16	50	27	9	18	39	17	7	2	25	14	26	36	47	4	34	106	22	3	82	44	27	23	58	20	27	15	43	7
ENSCHIG00000006579	LOC102173140	2	+	13764207	13777119	661	355	118	587	77	40	116	0	0	0	0	0	0	0	0	0	0	0	0	0	0	0	0	0	0	0	0	0	0	0	0	0	0	0	0	0	0	0	0	0	0	2	0	0
ENSCHIG00000021015	TINAGL1	2	+	13807904	13818137	117	151	114	107	99	103	115	689	549	374	551	400	458	499	170	149	247	144	167	157	171	285	175	85	202	166	232	160	#N/A	211	311	792	517	255	820	551	314	215	743	283	308	258	621	161
ENSCHIG00000011364	HCRTR1	2	+	13852063	13860270	0	2	0	0	0	0	0	14	10	12	70	48	53	48	0	0	0	3	0	2	3	6	0	2	0	0	4	0	113	29	18	17	6	6	5	47	7	0	20	49	8	6	65	131
ENSCHIG00000018305	PEF1	2	-	13864302	13881144	1299	1102	1176	1647	1232	1380	1233	603	481	864	1208	1013	797	915	1169	1043	833	1141	1263	904	996	927	969	661	1555	1173	965	1014	1323	660	881	1510	1269	869	1136	1423	804	1009	1480	1510	1335	846	971	678
ENSCHIG00000023822	-	2	-	13889948	13943039	541	630	298	302	451	477	534	2488	1239	935	2451	1743	710	1116	167	103	315	147	180	140	134	227	145	82	201	134	163	107	991	312	398	744	597	226	598	2377	1263	438	1491	945	437	435	2818	2096
ENSCHIG00000024973	ADGRB2	2	-	13967855	13998594	364	192	192	154	135	267	163	1233	831	934	1820	1462	868	1251	807	661	510	892	1307	765	879	644	638	340	1433	870	855	641	13509	6511	8780	14636	13884	9897	11699	3288	429	10328	13643	12050	16713	8330	4081	3651
ENSCHIG00000022249	SPOCD1	2	-	14032884	14064772	13	21	19	16	17	2	12	44	15	33	29	32	0	11	5	2	0	3	0	0	3	6	0	3	2	2	0	5	34	10	7	7	14	4	7	143	57	24	27	31	6	19	50	22
ENSCHIG00000025158	PTP4A2	2	-	14140719	14149330	1708	1527	1287	1695	1209	1430	1417	2940	2842	3186	3344	2937	2718	4015	1342	1148	1105	1372	1539	1193	1468	998	1280	1012	1983	1319	1210	1427	2526	1239	1659	1855	2132	1928	1700	7215	5380	2163	2653	3177	2431	1876	2530	1792
ENSCHIG00000013092	KHDRBS1	2	+	14233098	14257760	3265	2823	2698	3801	2605	3171	2816	1601	1393	2115	2483	2026	1777	2144	3164	3234	2532	3311	4120	2979	3387	2434	2555	1863	4988	3251	3067	3109	2564	1190	1799	2719	2096	1760	2100	4572	2867	1852	3021	2235	2366	1775	2446	1727
ENSCHIG00000018445	TMEM39B	2	+	14279357	14296495	635	523	568	798	625	621	597	260	170	299	351	223	188	251	262	224	179	264	286	217	267	225	222	136	328	249	224	223	449	227	303	482	347	292	340	489	333	265	467	356	352	227	296	295
ENSCHIG00000016075	KPNA6	2	+	14335437	14350763	334	287	212	456	276	258	237	150	108	227	251	231	182	476	178	142	176	257	449	281	316	158	191	127	522	163	406	506	254	119	192	232	222	217	185	609	245	170	276	332	277	190	241	166
ENSCHIG00000026604	TXLNA	2	+	14360964	14370335	1578	1094	640	1165	696	1216	1420	430	313	486	780	626	454	888	772	548	577	992	1273	946	1114	741	686	405	1712	847	1085	1176	674	271	400	504	578	532	422	1522	496	427	689	684	680	515	735	406
ENSCHIG00000011414	CCDC28B	2	+	14378298	14380874	499	469	473	580	473	454	420	243	212	208	281	200	205	253	499	394	364	441	459	393	446	405	338	306	640	414	407	421	297	137	200	255	203	138	202	421	387	185	249	209	304	160	263	326
ENSCHIG00000020479	IQCC	2	+	14381304	14383819	430	392	412	625	517	497	480	246	198	332	319	254	241	300	512	457	352	528	531	372	526	422	405	284	708	370	398	501	357	163	223	364	244	236	271	598	356	257	326	317	309	216	303	285
ENSCHIG00000015914	DCDC2B	2	+	14384614	14389078	49	26	24	43	37	32	31	17	3	6	10	3	0	10	18	24	17	35	34	21	20	26	14	9	46	21	29	8	11	0	0	4	8	0	8	48	21	14	14	11	0	2	10	2
ENSCHIG00000025548	TMEM234	2	-	14389613	14395682	242	242	330	336	292	266	253	99	70	172	138	131	99	107	127	122	102	110	146	95	130	95	108	103	177	81	111	111	139	90	150	155	152	102	103	202	164	130	130	142	90	71	117	99
ENSCHIG00000021616	EIF3I	2	+	14394541	14402053	1913	1800	1822	2441	2312	1722	2007	946	735	1938	2086	2031	1191	1764	1873	1705	1533	1810	2195	1330	1794	1503	1621	1236	2777	1862	1456	1703	1971	1268	1693	2374	2276	1391	1853	1462	983	1386	2131	1783	1581	1281	1482	1480
ENSCHIG00000013777	LOC102188268	2	-	14402437	14409164	2992	2507	2993	4022	3777	3376	3798	464	276	380	616	337	428	458	233	120	172	124	201	199	229	179	134	114	241	166	226	205	291	43	102	256	158	79	208	1357	870	299	416	362	364	291	601	667
ENSCHIG00000024471	FAM167B	2	+	14413867	14414983	116	127	75	118	169	80	107	0	0	5	0	0	2	0	3	0	4	0	0	0	4	3	0	0	0	2	0	0	6	0	0	3	0	0	8	5	0	0	2	0	0	2	3	3
ENSCHIG00000013860	LCK	2	+	14416853	14441869	73	74	45	36	40	52	71	46	21	76	132	130	39	95	46	32	64	74	54	60	55	57	44	43	64	38	28	53	206	100	132	122	85	62	100	94	14	221	230	172	496	191	247	285
ENSCHIG00000020549	HDAC1	2	+	14441948	14476914	3093	3166	3563	4182	3467	3742	3092	13438	13008	17246	17794	13693	14547	13446	3925	2918	2784	3697	3649	2696	3913	2456	2497	3271	4240	3655	2564	3023	5057	1694	2975	3556	4931	2641	2976	43394	35984	8881	7168	13491	3811	4404	7311	4380
ENSCHIG00000022655	MARCKSL1; LOC108637962	2	-	14475863	14477268	126	65	35	75	92	64	85	4790	4446	6210	6730	4908	5112	5143	884	620	651	1016	891	609	1156	539	468	739	1161	982	541	865	1437	404	890	1002	1400	825	827	15600	12632	2859	2289	4951	1233	1488	2638	1259
ENSCHIG00000015642	FAM229A	2	-	14497650	14498273	32	43	22	69	50	26	29	115	93	95	102	90	81	110	88	44	59	64	67	84	104	77	60	34	107	122	37	62	104	0	44	55	49	32	37	247	127	44	67	76	59	66	114	49
ENSCHIG00000021390	-	2	+	14498845	14500491	101	62	62	82	98	100	85	57	31	48	67	54	49	66	136	102	103	166	195	118	177	127	107	83	220	143	164	162	77	41	46	85	56	33	61	91	38	33	59	57	46	49	80	57
ENSCHIG00000022470	BSDC1	2	-	14502639	14523944	928	873	722	1144	809	921	913	765	553	1091	1293	1086	954	1171	1411	1174	938	1424	1574	1224	1431	1084	1097	764	1874	1280	1195	1403	1414	710	893	1384	1090	894	1104	1771	1072	992	1633	1494	1404	917	1165	848
ENSCHIG00000018675	ZBTB8B	2	+	14560719	14576557	120	92	68	146	95	80	50	50	32	36	55	78	35	30	90	94	55	74	115	76	74	33	85	36	113	61	107	50	56	29	40	55	31	14	23	36	29	36	127	44	60	35	59	58
ENSCHIG00000011334	ZBTB8A	2	+	14684276	14693378	79	75	52	93	43	29	69	14	17	17	13	20	17	16	58	61	56	112	71	61	77	40	34	29	120	45	84	77	17	10	7	6	14	16	10	71	26	10	12	20	13	7	25	9
ENSCHIG00000016408	ZBTB8OS	2	-	14709878	14721595	305	316	263	392	322	308	306	158	122	185	213	191	153	190	190	236	193	228	235	213	200	201	205	146	334	223	184	258	162	105	140	184	158	136	142	315	224	159	185	196	173	88	171	132
ENSCHIG00000016196	RBBP4	2	+	14722382	14738214	2870	3010	2673	3436	2777	2934	2613	1673	1714	2664	2766	2552	2186	2400	2671	2764	2070	2574	3060	2350	2834	2121	2689	1777	3974	2532	2626	2697	2727	1567	2168	2961	2648	2059	2261	4104	2891	2311	2987	3034	2779	1760	2436	2203
ENSCHIG00000022336	-	2	-	14740374	14750193	128	109	79	221	104	136	187	100	63	132	180	167	98	176	25	24	31	58	39	41	52	49	33	25	82	49	43	79	98	51	48	65	71	46	53	284	93	77	137	119	75	92	121	83
ENSCHIG00000008914	KIAA1522	2	+	14810265	14837037	1829	1132	710	1557	1249	1710	2101	547	262	478	1103	794	512	822	353	229	254	367	390	274	387	279	290	229	579	354	361	378	1317	599	766	1245	1066	848	893	648	117	309	698	568	574	390	899	343
ENSCHIG00000014340	YARS1	2	-	14840161	14870671	853	793	628	876	696	854	791	919	692	2150	1927	1953	1449	1991	1802	1736	1448	1637	2031	1611	1811	1502	1789	1231	2400	1803	1786	1876	2002	1338	1617	2305	2159	1742	2006	1573	964	1488	2454	2204	2115	1601	1575	1384
ENSCHIG00000018656	S100PBP	2	+	14877372	14901959	656	551	483	646	375	506	521	125	75	192	151	216	64	246	411	366	340	495	548	496	558	250	299	254	677	310	472	513	166	51	73	92	77	60	60	283	149	107	201	115	114	102	216	187
ENSCHIG00000019083	-	2	-	14910220	14917991	83	65	57	60	77	85	73	421	306	471	612	590	405	609	1453	1238	950	1508	1547	1336	1690	1369	1364	990	2314	1510	1459	1761	444	227	328	444	474	350	403	254	64	222	329	335	391	332	444	191
ENSCHIG00000015487	HPCA	2	+	14931333	14939227	110	113	56	86	128	65	45	94	30	0	27	29	0	4	2619	2243	2210	2963	2759	1385	1808	1777	694	1179	2992	2649	640	2253	3966	1887	1993	3987	2639	2125	2763	4297	41	25189	20916	25700	28801	15476	1953	313
ENSCHIG00000003427	TMEM54	2	-	14940275	14946218	53	62	44	113	98	77	64	105	70	27	45	55	57	30	55	35	29	8	39	53	38	58	41	25	41	23	51	66	42	7	6	20	21	17	52	24	0	14	27	8	21	0	105	35
ENSCHIG00000010090	RNF19B	2	-	14982187	15009385	1328	1126	1073	1521	1292	1238	1179	511	389	992	1132	989	637	900	1473	1355	1215	1605	1692	1107	1462	1205	1208	906	2142	1513	1255	1449	1604	849	1093	1526	1443	1038	1180	952	582	666	1229	998	983	645	968	864
ENSCHIG00000023918	AK2	2	-	15053095	15072969	486	377	408	534	457	421	371	365	267	454	421	364	342	359	266	274	267	326	342	262	306	269	265	216	424	325	277	300	321	138	224	306	267	207	219	683	470	250	337	339	257	222	313	259
ENSCHIG00000024430	AZIN2	2	+	15127359	15166188	12	12	10	21	22	47	11	13	0	0	10	0	4	5	19	25	10	24	47	23	7	17	11	12	0	24	17	9	125	70	50	102	69	39	40	33	0	120	254	190	215	163	55	44
ENSCHIG00000022170	TRIM62	2	-	15188971	15224929	210	280	89	178	116	136	178	173	236	166	232	208	186	216	633	670	420	695	785	571	685	566	792	313	1033	788	540	806	302	151	158	284	238	190	232	379	464	137	300	288	242	211	245	227
ENSCHIG00000015079	ZNF362	2	+	15309260	15331041	1137	891	727	1111	947	917	967	584	380	581	762	609	404	599	1867	1466	1504	1992	2389	1419	1906	1649	1398	1196	2898	1938	1682	1752	1215	476	751	1228	1097	802	991	1039	557	564	1101	700	813	593	832	641
ENSCHIG00000015424	A3GALT2	2	-	15338500	15346900	10	4	8	9	16	7	7	4	0	0	0	2	0	0	8	9	9	6	11	7	5	18	5	18	11	14	3	4	0	0	0	0	3	0	0	4	0	2	4	5	0	0	0	0
ENSCHIG00000017525	PHC2	2	-	15350823	15398463	1757	1261	1011	1529	1258	1493	1440	1100	785	1170	1518	1240	1147	1309	2342	2048	1867	2547	2967	2145	2542	2091	1986	1439	3556	2483	2341	2571	1738	812	1253	2053	1715	1205	1719	2840	1667	1340	1976	1896	1603	1215	1407	882
ENSCHIG00000021560	EIF4E2	2	-	15528559	15550898	408	301	294	430	261	371	316	206	206	365	403	390	256	384	482	506	412	545	631	545	570	437	494	315	752	499	512	522	501	239	448	600	488	447	401	437	285	243	470	368	360	289	340	220
ENSCHIG00000020021	CHRND	2	-	15564541	15571321	0	0	0	0	0	0	0	29	11	25	23	59	17	44	191	160	115	164	382	348	289	59	37	57	317	115	244	172	36	8	0	14	0	2	0	0	3	35	12	23	27	7	40	23
ENSCHIG00000006707	PRSS56	2	-	15572030	15577152	0	0	0	0	0	0	0	12	0	28	57	50	21	49	115	75	65	135	274	229	237	34	21	36	248	81	172	124	36	15	16	34	35	8	38	0	0	80	54	52	41	29	49	49
ENSCHIG00000008360	ECEL1	2	+	15610337	15619144	5	0	0	6	0	3	9	231	55	13	80	17	33	123	53	8	3	23	108	45	81	11	2	16	227	40	63	56	56	30	17	59	48	13	25	3	0	11	62	29	7	28	1552	3340
ENSCHIG00000024942	LOC102190650	2	-	15672653	15675535	0	0	0	0	0	0	0	0	0	0	0	0	0	0	7	10	13	8	8	10	12	7	16	7	6	7	11	6	0	0	0	0	0	0	0	0	0	0	0	0	0	0	4	0
ENSCHIG00000025249	LOC108633351	2	-	15694732	15697713	0	0	0	0	0	0	0	0	0	0	0	4	0	0	8	7	11	17	25	18	9	8	3	11	13	26	9	30	0	0	0	0	3	5	0	0	0	0	0	0	2	0	2	0
ENSCHIG00000022192	DIS3L2	2	-	15749601	16107764	709	594	503	827	694	794	663	750	609	773	956	840	830	1064	508	345	276	478	655	472	632	397	367	290	850	485	619	646	603	235	326	489	490	316	368	2232	1417	594	797	873	557	463	738	481
ENSCHIG00000021412	NPPC	2	+	16143978	16149196	248	164	194	152	161	234	194	693	135	408	963	783	671	1006	297	203	150	317	464	295	362	110	148	169	562	221	307	217	234	96	125	257	197	138	126	171	95	73	166	124	63	75	649	420
ENSCHIG00000009807	COPS7B	2	-	16212370	16229444	630	586	541	682	632	657	591	249	167	316	380	311	259	272	538	461	342	496	572	422	514	418	361	310	739	455	420	461	533	268	313	539	394	300	399	553	333	264	481	461	384	308	289	250
ENSCHIG00000008236	PDE6D	2	+	16286062	16290062	323	323	359	416	382	338	297	258	200	406	444	403	298	395	379	349	311	312	421	362	359	308	309	267	495	358	366	397	417	300	347	463	451	318	381	433	332	274	415	377	304	238	250	223
ENSCHIG00000022412	-	2	+	16426863	16437506	3	0	0	0	0	0	0	0	0	0	0	0	0	0	0	0	0	0	0	3	0	0	0	0	0	0	0	0	0	0	0	0	0	0	0	6	0	2	0	3	0	0	0	3
ENSCHIG00000010894	NCL	2	+	16490328	16496813	9703	10264	10785	13502	10869	10205	10178	5793	5755	8412	7675	6937	5883	6957	9324	9428	7176	8428	9565	7066	8532	6422	8289	6232	11669	7697	7962	7196	7830	5254	6546	7848	6880	5392	5865	12504	10560	7016	9123	8665	7347	5577	6773	5981
ENSCHIG00000024123	B3GNT7	2	-	16545742	16549037	103	80	37	80	91	77	52	72	56	45	76	65	55	63	135	109	37	101	127	120	107	64	38	42	130	55	95	46	138	62	69	116	101	62	103	99	49	47	143	84	54	61	90	85
ENSCHIG00000013895	ARMC9	2	-	16580316	16760115	1354	1262	1409	1649	1375	1524	1374	403	286	613	630	659	459	579	516	474	379	477	600	360	516	376	420	297	773	513	509	436	995	654	707	1113	982	689	750	678	344	717	1018	960	1045	695	557	653
ENSCHIG00000017071	PSMD1	2	-	16784222	16866101	3974	3893	4143	4900	4233	4553	3815	3754	3762	6869	6787	6823	4631	6608	4398	4603	4068	4812	5170	4393	4735	3789	4743	3581	7155	4978	5157	4955	7094	5241	6065	7038	6987	5377	5578	4552	2987	4938	7090	6538	6264	4523	4859	5194
ENSCHIG00000018038	-	2	+	16801340	16803688	50	41	40	45	62	60	3	33	33	59	52	48	39	4	49	35	40	33	43	31	68	51	38	48	56	40	42	51	73	41	42	40	53	31	54	1	56	2	47	43	41	47	34	48
ENSCHIG00000026300	HTR2B	2	+	16823024	16836626	144	182	168	226	148	160	122	123	41	61	106	49	86	123	238	148	200	170	200	244	217	250	287	155	364	218	274	265	71	41	17	77	20	15	79	55	5	55	65	28	40	37	81	29
ENSCHIG00000014816	C2H2orf72	2	-	16876896	16883847	62	16	21	54	25	38	52	104	51	293	467	475	224	431	562	365	360	588	615	326	479	641	392	265	818	603	478	615	1425	559	697	1137	781	673	881	273	24	1026	1156	1096	1590	848	503	303
ENSCHIG00000019713	ITM2C	2	-	17047399	17060782	5390	4254	4109	4993	5289	4777	4609	3651	2857	6381	9809	7202	5621	6499	4289	3100	3356	4264	4470	3266	4027	3715	3362	2481	6253	4247	3549	4180	15803	7778	9888	16672	13029	9745	12293	8498	2910	15023	19552	15979	19220	10738	11042	8511
ENSCHIG00000024432	CAB39	2	-	17090224	17188985	2497	2829	3013	3001	2071	2812	2392	2142	2471	6431	5413	4889	3959	5872	4462	4811	4143	4630	4714	4440	4946	3338	4737	3560	6516	4507	4968	5353	4445	3477	4993	5357	5370	4978	4912	4763	3686	4276	5455	4934	5251	3715	3397	3191
ENSCHIG00000016805	-	2	-	17288610	17322715	35	8	21	16	25	17	11	0	5	18	10	9	5	13	0	0	0	0	0	0	0	4	0	0	0	0	5	0	5	4	0	8	7	4	6	17	20	11	20	11	6	0	0	11
ENSCHIG00000023550	-	2	-	17326571	17333091	29	22	13	19	15	0	0	13	0	0	0	0	0	0	0	0	0	3	0	0	0	0	0	0	5	0	0	5	0	0	7	0	5	0	6	12	0	0	0	5	0	0	8	0
ENSCHIG00000011406	-	2	-	17393632	17395193	0	0	3	3	0	0	0	0	0	0	6	0	0	0	2	0	0	0	0	0	0	0	0	0	0	0	0	0	0	0	0	0	0	0	0	14	10	0	0	6	0	0	9	0
ENSCHIG00000023219	-	2	-	17448626	17484809	138	68	30	59	41	31	36	94	81	42	175	28	23	11	13	0	16	15	0	4	0	21	0	0	14	14	0	0	89	8	0	62	0	0	0	309	169	0	93	59	10	0	172	17
ENSCHIG00000013385	SP110	2	+	17498634	17542044	361	214	130	179	167	190	188	182	142	135	272	106	108	138	32	22	82	38	45	13	29	48	33	31	33	29	27	20	155	22	80	166	118	35	105	330	305	84	224	159	60	86	266	126
ENSCHIG00000017384	LOC108633292	2	-	17565341	17575460	44	8	13	6	11	15	6	19	8	0	15	9	12	7	7	0	5	4	10	2	4	4	8	0	0	3	2	6	18	9	5	10	7	0	5	11	10	0	12	7	4	9	26	0
ENSCHIG00000009052	SLC16A14	2	+	17627548	17649884	6	0	0	3	3	2	2	49	40	78	70	80	52	121	94	61	75	113	136	113	116	113	104	53	188	154	114	218	263	90	134	164	220	194	130	78	21	91	239	166	170	156	60	31
ENSCHIG00000016799	-	2	-	17664215	17762769	22	27	21	32	15	20	14	7	14	16	19	12	14	13	17	6	3	4	10	11	8	14	5	6	8	18	9	9	#N/A	5	7	16	17	10	8	57	25	13	21	17	10	13	7	29
ENSCHIG00000013398	TRIP12	2	+	17811360	17920826	6288	6377	5962	7718	5877	6152	5502	3727	3704	6375	6076	5642	4268	6747	5019	5092	4332	5212	5943	4829	5763	3937	5124	3789	7552	4851	5731	5731	6923	4502	5746	6545	6381	5362	5837	8254	5526	5472	7565	6765	6545	4985	5001	4647
ENSCHIG00000020239	DNER	2	+	17953910	18337801	11624	9996	9543	11975	8844	10553	9086	14106	10651	21793	22150	17636	14802	19878	12801	13939	11870	13556	14814	11767	14319	12901	16468	10232	21846	14905	16206	16624	12998	8573	9319	13038	11110	7881	9887	9136	4664	7185	11421	9794	7741	5573	15688	10969
ENSCHIG00000024914	PID1	2	+	18423717	18697716	459	503	250	390	573	268	412	987	1065	1839	1813	1382	1203	1512	1725	1434	1326	1562	1734	1265	1558	1290	1060	974	2108	1470	1207	1645	5417	3237	3327	5094	2959	2539	3193	1506	945	2369	2916	3937	2767	2166	1948	1528
ENSCHIG00000013083	-	2	-	19209944	19217786	17	0	12	14	12	12	14	2	0	17	23	0	16	17	18	0	17	19	24	15	15	18	0	17	19	18	14	18	13	0	14	21	16	12	14	14	0	0	14	14	10	8	15	0
ENSCHIG00000017529	SPHKAP	2	+	19508687	19622649	4	5	0	0	3	0	0	92	6	200	180	246	138	453	2279	2681	2667	3349	4551	3035	3901	2284	2417	1828	4935	3073	3451	4366	677	392	589	802	702	485	593	274	0	1278	2055	1084	2126	1206	102	207
ENSCHIG00000012640	DAW1	2	-	19675542	19707270	15	0	0	0	0	0	0	3	0	0	0	0	0	0	15	9	0	7	5	0	8	10	6	6	9	12	9	8	#N/A	0	0	2	0	0	0	349	242	103	25	120	7	5	14	47
ENSCHIG00000016209	SLC19A3	2	+	19904662	19913287	0	2	0	0	0	2	0	229	299	178	223	158	198	197	76	120	100	132	113	131	107	77	175	75	129	130	135	113	248	167	164	278	195	160	165	127	147	137	196	156	165	124	175	117
ENSCHIG00000025615	AGFG1	2	-	20032092	20109572	708	488	548	690	552	585	526	784	709	1043	1124	1090	829	1058	790	798	679	847	975	723	966	680	767	539	1183	901	848	944	#N/A	596	852	1081	1021	741	858	1816	1144	1039	1431	1356	1400	840	852	639
ENSCHIG00000023313	-	2	-	20137801	20138524	55	40	52	71	63	49	43	24	23	27	19	18	12	17	32	34	29	23	31	25	22	15	25	20	46	20	18	21	27	16	23	24	25	12	16	29	28	21	25	29	23	14	29	18
ENSCHIG00000004225	MFF	2	-	20214723	20238024	1713	1860	2029	2615	2032	2318	1880	1593	1543	2809	2963	2720	2073	2528	2463	2402	2059	2413	2727	2083	2642	2191	2525	1786	3496	2462	2348	2592	2782	1877	2336	3015	2886	2230	2591	2540	1983	2117	2812	2838	2712	1702	2332	1833
ENSCHIG00000025629	-	2	+	20432915	20553141	160	90	73	81	141	68	101	91	64	163	180	244	92	311	11	4	6	4	16	2	14	14	15	7	11	3	13	16	28	5	6	21	18	0	15	9	3	5	8	18	11	8	113	49
ENSCHIG00000018173	RHBDD1	2	-	20564799	20697938	320	195	223	277	259	263	206	107	94	116	142	100	116	117	66	81	75	81	80	73	79	70	73	59	123	74	69	85	84	38	56	80	63	48	41	306	195	68	112	126	65	79	133	90
ENSCHIG00000009026	NYAP2	2	-	21909414	22214117	74	105	70	92	67	90	91	24	24	21	33	29	7	35	0	0	0	8	7	5	5	24	11	9	5	15	13	49	65	38	23	49	63	45	59	25	2	34	99	52	56	65	37	19
ENSCHIG00000010969	DOCK10	2	+	22713301	22887536	803	616	907	758	483	477	590	1908	1733	2594	1909	1819	1916	2388	374	308	288	287	389	214	480	241	220	314	506	322	360	351	859	336	625	520	649	521	569	7324	5231	2073	1798	2368	1431	1121	1398	1039
ENSCHIG00000008174	CUL3	2	+	23059238	23163733	1918	2147	2271	2625	1795	1970	1878	855	761	2355	1930	2147	1215	2070	1816	2134	2003	2136	2546	2033	2313	1819	2138	1445	3666	2006	2314	2556	2224	1427	2236	2223	2477	1864	1895	2079	1221	1600	2302	2203	1840	1417	1439	1266
ENSCHIG00000006496	FAM124B	2	+	23244735	23261291	6	0	0	0	0	2	0	28	27	30	15	12	10	23	13	6	11	11	18	16	7	10	22	3	13	13	33	10	41	12	14	35	20	13	23	20	15	12	18	19	14	3	15	10
ENSCHIG00000016288	SERPINE2	2	+	23610610	23678283	959	775	791	526	885	530	474	1747	1686	1572	1821	1743	1460	1717	2004	1725	1491	1682	1837	1300	1711	2112	2346	1388	2719	2069	1748	1889	4412	2109	3640	4682	3548	2548	3753	1522	519	3173	3123	3100	3140	1423	2469	1465
ENSCHIG00000014243	MRPL44	2	-	23689763	23697311	387	386	393	561	460	366	388	229	202	541	547	618	315	421	629	630	533	513	700	437	497	540	568	441	910	696	473	492	814	543	603	852	813	445	612	448	276	548	901	809	617	475	439	479
ENSCHIG00000008108	WDFY1	2	+	23703476	23755913	473	360	226	404	226	238	304	291	227	413	479	504	269	727	329	294	346	509	574	408	522	322	366	184	819	399	533	632	467	167	242	261	264	231	221	988	383	222	408	406	300	265	416	194
ENSCHIG00000023725	-	2	+	23846149	23859329	110	133	121	148	86	91	118	0	15	13	0	13	0	0	0	0	14	7	15	9	12	0	0	10	46	0	12	0	20	15	0	0	11	0	10	9	0	8	9	9	7	0	0	11
ENSCHIG00000010667	-	2	+	23998030	24004122	93034	106544	85579	112450	138933	107499	106352	3148	1935	18212	13119	16379	9308	14117	5537	6540	4322	4200	5795	3457	4942	4964	8155	3583	9498	6196	8503	6494	16701	17050	12045	14087	11059	9834	11343	2331	172	6916	17739	9323	14395	9982	15094	31730
ENSCHIG00000009781	-	2	-	24591005	24591511	9	7	4	5	4	8	3	24	7	11	26	7	13	15	8	7	8	5	6	4	8	8	3	7	9	6	7	9	39	28	27	43	27	17	44	12	10	13	16	9	7	14	10	8
ENSCHIG00000021561	ACSL3	2	-	24697003	24768576	1725	2036	1456	1575	1197	1406	1554	2399	3494	3823	5408	5111	4280	6741	2389	2497	3912	4219	4447	3907	2856	3279	2912	1742	4294	4008	3089	5215	5466	1997	3006	4842	3520	5476	5371	4781	2117	5125	3693	3683	6652	4638	3844	2137
ENSCHIG00000015897	LOC102184853	2	-	24957649	24960429	20	22	39	38	28	29	26	3	5	27	21	17	10	11	4	6	5	4	3	5	4	3	0	10	7	10	9	5	14	15	15	12	19	10	10	16	5	21	17	15	20	21	16	19
ENSCHIG00000014275	FARSB	2	+	24982762	25052496	1916	1807	1433	1866	1700	1788	1420	1169	967	2303	2119	2120	1606	1910	1991	2072	1489	1855	2160	1696	1876	1609	1953	1297	2857	2004	2019	1916	2920	2027	2169	3095	2823	2211	2362	2585	1727	2327	3753	3348	3309	2122	2017	1897
ENSCHIG00000021868	SGPP2	2	-	25062414	25214512	194	94	107	148	167	135	135	152	95	415	386	549	208	441	66	57	70	77	79	53	57	115	84	67	102	105	80	85	266	119	206	269	296	218	177	72	47	93	206	162	144	141	266	99
ENSCHIG00000023011	PAX3	2	+	25335511	25439233	7	25	10	24	79	3	128	152	17	37	37	18	69	41	771	711	572	650	785	506	734	691	911	549	1035	507	596	703	0	0	0	0	0	0	2	0	0	0	3	0	3	0	5	0
ENSCHIG00000025019	EPHA4	2	+	26138095	26290153	36	41	0	46	24	23	17	92	57	244	212	208	148	413	75	17	118	82	83	66	110	176	76	81	121	120	120	254	1236	459	827	1156	1083	1065	917	644	36	1280	1955	1448	2210	1334	377	103
ENSCHIG00000017388	SLC4A3	2	-	28256355	28269905	4415	3121	2218	3809	2696	3487	3544	1556	722	3134	4802	4683	2480	3812	2389	1768	1579	2384	3066	2116	2629	2021	1828	1321	3786	2328	2296	2426	3911	2020	2362	4259	3777	2895	3190	1049	356	1264	3201	2191	2386	1750	3155	2239
ENSCHIG00000026051	STK11IP	2	-	28284390	28298747	945	704	542	918	711	933	854	355	230	447	595	473	389	605	586	407	355	571	743	561	671	472	463	304	816	614	601	542	717	300	458	668	595	460	513	1031	444	423	737	586	653	431	561	364
ENSCHIG00000011796	INHA	2	-	28314853	28321558	110	90	62	163	85	103	95	74	61	104	168	105	93	123	310	206	160	229	240	178	208	248	225	153	353	237	166	193	196	102	111	176	156	105	136	134	90	77	163	74	83	93	116	102
ENSCHIG00000021204	OBSL1	2	+	28318847	28339268	4595	3192	2757	4501	3462	4206	4145	1099	669	1149	2081	1546	1120	1532	4472	3064	2686	4398	5077	3444	4375	3419	2477	2109	6272	3727	3519	3939	2076	982	1085	1960	1472	1049	1504	2364	1076	942	2108	1390	1524	1273	2050	1451
ENSCHIG00000022573	TMEM198	2	-	28341535	28346185	711	595	597	792	792	685	806	220	116	310	415	368	193	353	1215	672	679	1035	1328	836	972	1058	726	629	1556	1078	860	1028	765	399	553	942	916	619	763	287	117	564	789	678	787	443	396	302
ENSCHIG00000011828	CHPF	2	+	28347375	28352029	9219	6840	6942	10275	9224	7999	9490	1732	1109	2334	3383	2779	1804	2531	4127	3156	3046	4274	4592	3124	4040	3700	2803	2228	6113	4325	3313	4416	4233	1934	2826	5102	4183	2773	3957	2947	1212	2069	4048	3293	2581	2208	3319	2283
ENSCHIG00000018705	ASIC4	2	-	28353363	28375232	5380	5204	6936	7075	6355	9363	7802	365	237	239	371	305	155	220	267	121	212	223	327	204	217	237	227	172	416	310	242	245	761	465	490	780	643	416	531	415	200	194	355	319	268	210	517	234
ENSCHIG00000017296	GMPPA	2	-	28380030	28390176	5026	4655	4623	6651	5434	5493	5332	1001	719	798	1127	1096	740	1080	2457	1710	1633	2016	2218	1710	2026	1983	1587	1030	3108	1893	1922	2024	1891	963	925	1900	1641	1067	1411	1586	645	794	1621	1420	1451	1064	928	752
ENSCHIG00000013379	SPEGNB	2	-	28390727	28392810	0	0	2	0	0	0	0	2	0	0	0	0	0	0	15	4	13	0	4	7	15	16	0	18	7	16	12	4	4	0	3	0	2	0	0	4	0	0	4	0	4	0	0	0
ENSCHIG00000019381	SPEG	2	-	28396090	28453520	6572	4537	3659	5683	4873	6108	5561	1913	923	1685	3782	2860	1620	2909	10324	5103	5798	9456	11150	7592	9063	8541	5227	4838	14400	9320	8269	10191	8626	4080	5227	9445	9114	6671	7648	4074	801	5380	7093	6611	9013	5216	3145	2540
ENSCHIG00000008416	DES	2	-	28457371	28468238	360	2083	226	272	288	297	373	685	574	644	828	495	771	555	180	176	694	182	273	198	191	588	220	133	286	189	291	183	1050	548	819	1851	1358	854	2045	401	281	194	3665	271	327	304	1156	263
ENSCHIG00000012605	DNPEP	2	+	28497331	28507455	1202	1007	1021	1314	1284	1210	1061	793	599	1018	1117	1071	878	1043	1061	872	813	925	1196	865	1022	885	872	663	1377	1009	952	915	1151	607	816	1378	1215	857	1099	1382	834	740	1272	1166	997	705	1066	776
ENSCHIG00000011240	RESP18	2	+	28537398	28543070	1613	535	177	291	512	283	206	432	156	1138	956	1062	712	1044	756	498	559	487	526	499	501	636	556	524	692	576	652	619	1660	989	1313	1495	1448	1136	1227	248	0	1024	1742	1060	1738	1229	2240	3701
ENSCHIG00000014039	PTPRN	2	+	28556438	28577270	25280	16821	16372	22633	20582	18787	19292	2677	1699	6226	8936	8474	4184	6700	8757	7514	5923	8728	12678	6656	8342	6695	6222	4296	14127	7968	7093	7285	20802	11536	14820	23092	21727	13972	18441	2326	83	6793	16344	12720	12322	9187	10880	12910
ENSCHIG00000017007	DNAJB2	2	-	28578727	28584880	3713	3092	3007	4229	3579	3712	3525	2804	2082	2861	3247	2966	2541	3022	4009	3110	2596	3515	4079	3056	3554	3121	2908	2355	5323	3272	3420	3239	3027	1439	1983	2773	2340	1843	2064	7616	5037	2331	3038	3592	2444	1823	3415	2681
ENSCHIG00000019438	LOC102178119	2	-	28592782	28598931	913	669	466	867	849	814	717	638	355	1832	2035	2142	1123	1832	1770	1523	1252	1813	2262	1484	1857	1347	1457	1128	2914	2003	1719	1872	2272	1401	1762	2767	2615	1995	2046	1435	519	1545	2756	2543	2158	1879	669	687
ENSCHIG00000002435	LOC102177846	2	+	28609671	28613312	826	416	515	518	582	499	727	833	444	3422	3359	3653	1985	3253	2916	2904	2145	4326	3847	2700	3259	2338	3388	1905	4547	3295	3287	3276	3862	2113	3125	4501	4719	3553	3833	624	51	2834	4157	3902	5613	3004	1669	772
ENSCHIG00000010245	STK16	2	-	28610511	28617792	1813	1618	1569	2292	1470	1893	991	3952	1996	11790	11618	12394	7462	11167	10568	9234	7819	8772	12434	9419	10984	8363	8086	7060	15661	10778	10392	10670	14062	9405	11334	16112	15188	11866	12660	3185	647	7718	14582	11814	11240	10825	2957	3564
ENSCHIG00000019815	GLB1L	2	+	28619648	28626159	1537	1373	1330	1819	1416	1673	1685	273	139	253	366	227	188	375	164	92	188	136	164	108	135	139	157	64	227	121	214	150	359	154	208	378	197	185	348	489	213	279	434	258	343	304	349	370
ENSCHIG00000022697	ANKZF1	2	-	28626480	28632343	2142	1659	1452	2222	1658	1749	1649	942	630	846	971	893	564	882	2122	1795	1570	2227	2518	1685	2046	1694	1527	1185	3284	1694	1705	1702	1001	428	613	892	766	546	682	1769	1118	676	1049	880	736	629	888	765
ENSCHIG00000023070	ATG9A	2	+	28634098	28642891	1904	1656	1709	2389	1798	2014	1807	1487	1114	2724	3340	3207	2134	2785	4871	4102	3413	4989	6235	4245	4843	3966	3543	2714	7465	5027	4491	4666	4408	2528	3375	5241	4751	3450	3865	3307	1641	2725	4211	3706	3652	2449	2394	1873
ENSCHIG00000015177	ABCB6	2	+	28643113	28650414	1586	1424	1571	1882	1890	1346	1611	660	431	1096	1183	1105	778	1070	1734	1183	1160	1525	1843	1344	1842	1307	1222	1082	2388	1518	1474	1643	1253	702	1020	1357	1248	809	1103	863	370	896	1365	1036	1018	955	979	920
ENSCHIG00000008045	ZFAND2B	2	-	28650921	28653334	513	443	451	639	485	510	440	262	224	330	390	297	281	291	767	631	543	820	916	637	837	554	495	516	1184	703	634	591	461	235	317	543	463	320	376	555	393	358	525	492	403	313	311	274
ENSCHIG00000009217	RETREG2	2	-	28678739	28683068	5526	4810	4599	7160	5822	5811	5340	2773	1969	4427	4932	4451	3218	4310	13673	11852	9460	13778	15604	11820	13866	9986	9633	7575	19782	12662	12249	12264	7622	4219	5664	8596	7232	5795	6641	4949	2616	4180	7378	6170	6196	4252	4927	4269
ENSCHIG00000011186	CNPPD1	2	+	28684554	28693055	1283	1086	1181	1599	1416	1326	1247	960	787	982	1326	1005	878	1022	1528	1208	1122	1367	1600	1228	1475	1150	1108	947	2060	1334	1277	1220	1119	496	665	1159	822	534	814	1975	1261	822	1103	1092	806	705	1014	668
ENSCHIG00000014914	NHEJ1	2	+	28701370	28786844	29	48	39	57	13	45	38	24	5	15	29	29	12	21	27	31	7	17	30	7	37	19	12	9	35	14	19	26	8	13	19	18	0	18	24	23	11	14	51	32	40	29	27	33
ENSCHIG00000016564	IHH	2	+	28800573	28805861	4	3	2	3	0	0	0	3	0	0	0	0	0	0	10	10	7	8	15	4	18	26	20	7	18	25	5	33	6	4	9	2	0	0	4	9	0	5	11	4	16	11	0	0
ENSCHIG00000015285	CFAP65	2	+	28822180	28859007	558	260	226	315	281	199	226	9	0	0	0	0	0	0	0	0	0	0	0	0	0	0	0	0	7	0	0	0	21	5	0	8	7	6	3	366	40	81	48	116	31	26	21	45
ENSCHIG00000015312	FEV	2	+	28877693	28881397	5	3	3	0	2	0	0	2	5	2	0	3	0	0	0	0	0	0	0	0	0	0	3	0	0	0	0	3	3	2	5	11	2	0	4	0	0	92	5	39	179	10	0	0
ENSCHIG00000012592	CDK5R2	2	-	28903192	28904313	1208	940	889	1358	1185	926	1204	604	327	1252	1700	1630	805	1424	1433	1013	868	1323	1462	929	1239	1176	1145	722	2149	1566	1187	1463	5252	2999	3516	6575	5257	4208	5019	489	16	2688	3048	3137	3981	2011	1869	1094
ENSCHIG00000022853	WNT10A	2	-	28942408	28957157	27	23	5	27	39	7	15	0	0	0	0	0	2	0	0	0	0	0	0	0	2	0	0	0	0	0	0	0	6	3	3	0	0	0	2	0	0	2	0	0	0	0	6	0
ENSCHIG00000023410	WNT6	2	-	28965104	28977672	25	38	4	13	13	14	27	58	47	66	173	65	45	91	20	4	85	11	30	19	13	15	21	20	7	30	11	17	91	7	49	144	50	15	139	75	40	21	58	46	24	18	53	30
ENSCHIG00000023341	PRKAG3	2	+	29002672	29008683	266	143	60	160	158	91	127	124	60	78	122	109	84	75	4	9	13	13	9	0	11	19	16	9	18	24	15	11	#N/A	27	17	56	27	21	11	743	275	84	96	130	67	48	103	23
ENSCHIG00000025011	CYP27A1	2	-	29014942	29055830	1248	1289	790	1457	1803	1093	1145	2641	2186	3703	4584	3307	3800	3326	797	543	521	671	704	601	748	757	632	570	855	818	678	802	#N/A	246	588	1027	932	556	816	8691	5688	1776	1560	2889	943	877	2170	721
ENSCHIG00000022274	TTLL4	2	-	29097131	29113476	764	549	381	593	440	477	439	733	535	791	909	916	708	1003	771	547	514	698	806	630	727	544	544	400	1026	636	673	738	621	251	329	477	479	334	361	2825	1657	581	688	944	476	421	702	417
ENSCHIG00000020004	STK36	2	-	29137658	29168238	908	856	644	1145	735	873	851	255	161	216	385	316	200	297	246	146	136	184	283	198	241	230	177	107	369	224	232	194	468	168	219	403	350	250	277	484	195	209	370	293	258	205	362	305
ENSCHIG00000010384	RNF25	2	+	29169191	29177146	1358	1014	1155	1510	1349	1114	1044	536	458	552	675	639	489	558	936	781	705	844	981	663	853	690	673	580	1264	829	721	674	942	541	529	920	785	600	714	1038	684	542	976	843	662	569	617	578
ENSCHIG00000009282	LOC102169634	2	-	29177735	29180166	317	356	296	366	291	292	305	263	165	429	500	508	314	428	438	339	259	341	428	335	373	360	419	242	570	372	346	389	561	301	483	653	572	429	527	391	224	344	626	540	519	405	329	262
ENSCHIG00000022713	ZNF142	2	+	29185090	29200519	2084	1605	1269	2113	1488	1671	1873	1056	645	942	1468	1246	824	1336	1829	1277	1206	2003	2293	1665	1980	1525	1277	974	2873	1734	1730	1982	1529	626	825	1438	1298	986	1177	2381	1034	781	1318	1150	981	874	1175	876
ENSCHIG00000022545	PLCD4	2	-	29202284	29220164	94	188	151	182	151	154	170	177	133	240	272	265	150	260	366	396	302	351	556	360	354	287	408	260	550	444	462	354	133	22	83	102	123	75	125	268	164	38	125	143	66	62	237	106
ENSCHIG00000026257	CNOT9	2	-	29238518	29267297	657	589	511	658	444	560	487	216	192	368	410	338	267	382	424	402	341	450	569	419	504	376	381	267	657	476	434	484	366	207	289	351	333	287	328	691	417	308	476	485	383	257	302	271
ENSCHIG00000007660	USP37	2	+	29273229	29352917	13	54	11	27	7	9	10	0	4	0	0	0	0	6	0	2	4	0	7	2	5	7	3	3	7	0	8	5	0	0	0	0	0	4	0	12	3	0	0	4	0	0	0	0
ENSCHIG00000016310	VIL1	2	-	29358252	29376475	164	275	259	554	701	449	606	0	0	0	0	0	0	0	0	0	0	0	0	0	0	0	0	0	0	0	0	0	0	0	0	0	0	0	0	0	0	0	0	0	0	0	6	0
ENSCHIG00000022405	CTDSP1	2	-	29392227	29396508	760	660	665	966	828	832	817	521	363	351	637	412	468	464	309	222	257	306	341	294	287	242	205	202	435	241	295	286	512	174	234	475	325	194	458	932	490	294	511	446	324	293	636	277
ENSCHIG00000003580	LOC102191473	2	-	29420233	29420487	881	821	1114	1386	1105	992	983	294	346	304	358	274	255	289	236	271	231	223	312	220	269	249	254	197	321	232	205	206	387	171	245	338	234	150	226	605	579	252	420	350	292	211	351	322
ENSCHIG00000017568	LOC102176279	2	-	29421504	29427224	114	104	105	100	77	152	84	6	0	3	0	3	0	2	3	0	0	7	2	0	0	3	11	0	6	6	4	3	3	0	0	0	0	0	0	299	130	59	60	74	5	22	14	52
ENSCHIG00000002862	PNKD	2	-	29436616	29503523	1552	1260	1159	1734	1338	1615	1371	725	522	1233	1580	1539	1013	1254	1438	1163	993	1408	1439	1130	1388	1332	1171	895	1895	1489	1230	1333	1728	947	1181	1847	1652	1322	1514	1130	561	1142	2053	1667	1808	1084	1101	782
ENSCHIG00000025349	-	2	+	29491320	29498650	678	545	542	775	728	613	569	919	918	1007	1301	984	1300	960	271	193	189	175	271	213	240	195	178	162	282	212	171	215	459	132	291	433	416	203	365	3141	2283	596	539	1032	319	312	785	303
ENSCHIG00000024008	AAMP	2	+	29503973	29508414	3001	2783	2844	3920	3269	3106	2895	1855	1535	2694	3057	2695	2250	2583	3306	3034	2531	3110	3576	2725	3148	2524	2757	2044	4634	3324	2773	3022	3186	1955	2423	3592	3179	2399	2887	3969	2689	2423	3776	3663	3257	2268	2674	2055
ENSCHIG00000025833	-	2	-	29509272	29510304	24	23	20	22	29	10	13	51	53	37	55	44	35	45	12	8	13	6	18	8	14	19	14	8	14	18	11	11	64	15	22	47	37	24	24	119	110	67	81	88	70	71	95	27
ENSCHIG00000007721	ARPC2	2	-	29518193	29544967	2293	2266	2438	2906	2697	2669	2456	1675	1491	2048	2350	2026	1695	1840	1960	1870	1734	1958	2201	1774	1996	1664	1989	1492	2829	1923	1927	1989	3929	2329	3085	4461	3741	3020	3361	3339	2266	5176	5073	6075	6379	2945	2314	1976
ENSCHIG00000002910	-	2	+	29555595	29555825	12	15	10	10	16	17	6	5	6	21	16	13	11	9	7	5	13	9	12	17	12	12	20	12	7	9	10	16	18	11	14	15	22	15	13	9	5	6	17	10	19	4	11	7
ENSCHIG00000014628	TNS1	2	+	29798410	29892074	141	176	32	96	60	86	170	722	344	290	1162	793	334	1696	198	104	192	231	394	254	239	285	240	53	397	285	429	407	457	126	161	279	311	191	290	3199	422	141	743	526	390	376	608	282
ENSCHIG00000011607	IGFBP5	2	+	31118649	31136269	5547	2842	1384	3330	2387	2374	2963	20	49	29	117	67	25	127	251	213	470	580	424	507	612	807	1047	379	971	895	917	1904	276	55	99	116	119	71	90	526	298	58	256	193	174	176	149	56
ENSCHIG00000025360	IGFBP2	2	-	31148968	31180231	21402	13223	11367	21189	19926	13899	17031	289	369	200	2374	97	388	1015	203	33	1952	36	206	275	49	90	54	46	78	81	65	50	2284	313	2177	5680	2748	1890	4872	329	100	276	397	255	251	231	273	52
ENSCHIG00000009863	-	2	-	31307558	31308081	0	0	0	2478	0	0	1666	0	0	0	0	0	0	0	0	0	0	0	0	0	0	0	0	0	0	0	544	0	0	404	0	0	0	0	0	0	625	445	716	0	0	0	0	0
ENSCHIG00000025342	SMARCAL1	2	-	31315222	31385109	1503	1434	1313	2072	1528	1697	1621	582	422	950	1142	970	742	1033	1233	1127	957	1337	1497	1135	1386	964	972	716	1831	1084	1164	1256	1042	532	765	1378	1005	764	1026	1341	713	672	1193	867	954	698	801	694
ENSCHIG00000025938	MARCHF4	2	+	31423802	31546340	3112	2683	2170	3076	2775	2438	2903	71	50	660	370	518	342	475	287	246	207	229	300	208	194	212	327	177	380	247	245	221	789	520	563	875	645	503	551	75	11	390	639	487	478	338	205	244
ENSCHIG00000022047	XRCC5	2	-	31583725	31669393	1340	1489	1216	1842	1499	1454	1223	328	208	841	734	853	564	868	826	892	648	855	978	884	828	585	789	565	1266	746	839	770	582	358	434	707	570	583	496	532	321	451	765	598	716	475	415	539
ENSCHIG00000023199	TMEM169	2	-	31677626	31682129	142	82	69	108	76	95	66	37	30	86	76	105	66	80	237	286	228	289	281	371	274	162	228	165	432	224	334	256	102	54	83	112	81	70	71	74	41	105	131	117	147	51	32	51
ENSCHIG00000025963	PECR	2	+	31690961	31740814	543	537	601	721	630	849	454	283	264	401	391	315	487	250	365	353	266	271	346	436	337	338	343	295	437	303	503	256	357	158	180	287	228	291	176	610	490	259	327	334	440	187	353	191
ENSCHIG00000024433	MREG	2	+	31772316	31841675	97	31	54	40	21	46	27	225	281	307	201	182	168	210	224	713	441	570	463	659	513	210	597	333	864	405	756	474	272	192	273	393	315	379	331	309	191	728	754	682	1010	476	169	252
ENSCHIG00000021438	FN1	2	+	32407128	32475690	3690	3777	532	350	159	701	267	1915	2760	1408	5696	1744	1266	3418	647	795	3250	1004	1456	1002	1105	931	1106	633	1431	1082	1078	1234	2978	1081	2364	5028	2574	1306	3491	1132	1152	1145	2814	1561	1205	1271	2387	802
ENSCHIG00000018659	ATIC	2	-	32486066	32512755	911	841	681	890	768	709	601	279	303	415	468	422	344	416	220	212	192	208	221	224	280	225	336	186	349	261	232	208	616	302	438	593	422	367	368	735	433	552	720	677	682	365	475	409
ENSCHIG00000021676	BARD1	2	+	32994623	33081192	46	70	17	58	13	25	17	9	6	30	28	26	14	37	13	10	12	17	17	4	12	9	9	10	40	7	3	10	19	18	12	23	21	9	17	31	11	11	23	36	21	25	28	28
ENSCHIG00000023299	-	2	-	33222563	33419084	0	0	0	0	0	0	0	62	43	540	474	588	204	578	0	0	0	7	0	2	5	6	0	9	11	5	3	4	247	148	169	233	169	151	140	15	2	18	122	142	40	81	138	265
ENSCHIG00000024996	-	2	-	33620942	33988154	15	6	13	9	10	7	9	5	2	4	3	0	3	0	2	3	0	0	0	2	2	0	0	0	0	0	4	0	13	3	0	0	0	0	6	29	4	6	13	6	8	8	6	7
ENSCHIG00000025009	-	2	-	34420528	34508140	59	33	24	40	12	40	15	3	11	5	3	5	3	5	6	0	0	0	0	0	0	3	7	3	0	0	0	3	7	3	0	3	4	10	3	49	15	0	21	13	17	7	9	3
ENSCHIG00000008623	IKZF2	2	+	34657341	34827096	3	2	0	5	3	3	2	3	5	4	0	3	0	3	10	0	3	8	0	7	5	0	5	4	4	2	7	4	10	0	0	2	2	5	2	4	0	3	0	4	4	4	9	0
ENSCHIG00000015255	-	2	+	37335186	37336681	0	0	9	8	0	0	18	0	0	5	4	4	7	7	0	4	0	4	0	0	0	0	0	0	0	0	10	5	0	4	3	0	0	0	4	7	0	0	6	8	0	0	0	0
ENSCHIG00000015499	LANCL1	2	+	37623411	37672749	4865	5736	6100	6381	4227	5155	5131	3678	4118	8542	6803	6538	5738	8408	6079	6414	6352	6803	6880	6188	7453	5298	7077	5277	9916	6683	6783	8638	8869	7179	9324	9725	10640	9938	8816	12815	9233	9730	11770	10933	11140	7588	4736	4747
ENSCHIG00000016096	MYL1	2	+	37747902	37757209	0	0	0	0	0	0	0	0	0	0	0	0	0	0	0	0	0	0	0	0	0	0	0	0	0	0	0	0	0	0	0	0	0	0	0	0	0	0	0	0	0	0	0	0
ENSCHIG00000012492	ACADL	2	+	37842798	37884537	217	176	167	213	207	159	250	241	237	272	297	276	179	301	214	205	212	225	223	165	237	254	291	184	439	230	170	245	466	286	258	366	293	172	303	369	147	441	558	537	408	364	387	197
ENSCHIG00000025531	KANSL1L	2	+	37921928	38030643	788	817	542	797	424	600	500	233	205	377	370	349	212	440	368	367	368	402	457	400	483	355	404	334	566	292	501	411	317	114	216	237	199	164	169	779	444	251	348	278	213	206	335	231
ENSCHIG00000017628	RPE	2	-	38033755	38055530	281	289	240	348	238	257	220	111	103	166	164	130	128	171	80	105	88	61	166	82	103	73	89	55	112	121	105	97	162	84	114	159	145	81	130	261	188	142	154	171	153	124	142	124
ENSCHIG00000023318	UNC80	2	-	38056808	38272801	3573	6414	5805	6063	4008	5202	4633	1240	1037	5114	3681	3537	2718	5208	6020	7671	6438	7381	6990	7220	8355	4110	7310	331	9877	4975	7822	7586	3945	3978	4312	3581	4408	4511	3728	801	351	2658	3385	2271	3888	2630	1556	2947
ENSCHIG00000000510	MAP2	2	-	38308337	38453122	1087	1264	552	1247	500	532	650	804	552	1524	1541	2468	726	4064	1404	1340	1404	2665	3329	2050	2781	1827	2006	953	3781	1686	3131	3523	4135	1079	1296	1444	2184	2029	1133	1414	200	1401	2942	2076	2359	1900	2287	1063
ENSCHIG00000003956	PTH2R	2	-	39140137	39237793	0	9	0	0	0	0	3	9	9	14	5	5	11	14	21	50	46	16	22	13	31	10	36	18	22	22	7	31	63	49	83	78	56	44	86	0	0	6	31	18	7	15	75	337
ENSCHIG00000018742	PIKFYVE	2	-	39298626	39372722	243	270	134	246	95	106	129	84	57	150	107	149	55	279	192	189	269	284	341	243	308	173	188	112	424	155	343	283	135	35	96	72	105	71	26	244	85	66	156	122	93	78	115	79
ENSCHIG00000018336	IDH1	2	+	39391938	39413253	1418	1185	1313	1239	1131	1094	1067	1338	1252	2300	2278	1733	1664	1871	1264	1109	1387	1275	1241	1043	1243	852	1010	1126	1879	1153	1062	1211	1993	1373	1486	1611	1543	1321	1382	2332	1108	1147	2290	1684	1333	1644	1534	1471
ENSCHIG00000012414	C2H2orf80	2	+	39463819	39492876	7	9	0	0	13	4	5	128	86	241	214	258	149	255	9	27	48	31	28	9	12	50	63	51	32	119	24	70	56	77	30	66	32	22	14	6	2	44	229	88	58	91	210	382
ENSCHIG00000008278	PLEKHM3	2	+	39643929	39824042	36	45	32	69	18	28	29	13	7	27	12	12	14	25	23	34	17	30	18	32	47	30	38	12	46	28	40	26	#N/A	14	14	13	12	8	9	58	44	26	31	22	22	7	35	10
ENSCHIG00000007513	FZD5	2	+	39885860	39887617	285	187	98	265	215	261	269	11	7	15	19	14	9	34	6	3	2	16	11	8	8	10	2	2	20	1	9	17	14	7	21	10	31	8	11	104	44	8	9	23	5	13	78	132
ENSCHIG00000011033	CCNYL1	2	-	39898920	39932246	117	132	86	106	92	94	122	279	281	228	301	249	147	361	85	97	98	98	107	78	149	56	146	63	164	109	122	146	197	84	117	206	149	101	187	526	369	123	179	145	122	123	219	158
ENSCHIG00000003332	METTL21A	2	+	40011225	40021398	482	561	508	509	450	508	453	255	175	306	195	173	244	256	257	198	146	247	199	208	248	226	316	119	389	219	310	150	#N/A	173	210	249	219	150	219	333	259	181	220	205	152	141	223	228
ENSCHIG00000027161	CREB1	2	-	40034475	40065571	120	131	85	144	106	67	103	66	66	171	167	165	120	147	81	86	61	107	83	94	140	93	116	85	181	100	100	122	153	127	153	149	163	106	146	112	53	106	146	134	103	64	114	101
ENSCHIG00000006619	KLF7	2	+	40458262	40555989	54	54	31	83	52	50	60	68	55	110	105	122	50	177	32	45	25	69	86	48	84	41	33	18	77	38	96	93	64	18	28	29	41	15	30	129	64	22	50	51	26	27	71	26
ENSCHIG00000015121	FASTKD2	2	-	40838918	40856761	704	736	675	847	680	765	638	306	311	677	694	649	513	704	764	812	642	734	804	695	806	614	753	492	1037	752	728	789	705	420	601	783	640	615	716	705	516	572	909	737	824	558	499	504
ENSCHIG00000022560	MDH1B	2	+	40860579	40878550	79	93	80	99	61	65	54	4	8	20	25	23	14	22	8	10	8	11	13	7	15	7	10	11	7	13	14	4	13	9	26	21	24	17	9	50	25	25	19	28	47	25	11	32
ENSCHIG00000011689	ADAM23	2	-	41016060	41207314	774	448	283	298	287	372	242	884	1149	5089	4147	4366	2876	4974	2154	2067	1978	2598	2439	2205	2599	1996	2096	1852	3637	2240	2568	3063	4494	4187	6541	6598	7693	7556	6423	759	122	1594	3155	2515	2416	2339	2370	2312
ENSCHIG00000022575	ZDBF2	2	-	41304927	41313952	4	2	0	0	0	0	0	5	5	0	13	5	5	3	0	0	2	0	0	0	0	0	0	0	2	0	0	0	7	0	0	7	2	0	0	7	0	7	4	2	27	12	5	30
ENSCHIG00000007661	CMKLR2	2	+	41414674	41415741	3	5	0	0	0	4	4	10	23	6	23	17	8	22	4	5	7	8	7	6	4	4	9	6	12	2	6	2	16	10	7	11	7	9	7	23	23	9	26	24	10	14	22	26
ENSCHIG00000026794	EEF1B2	2	-	41425960	41431045	6386	7383	9127	10874	10060	8617	8145	3260	3446	3729	4029	3300	3053	3471	5145	5519	4469	5034	6432	4582	5724	3432	4269	3574	6989	4432	4465	4521	4460	2643	3276	4122	3545	2929	3195	6070	5623	3545	6292	4702	4625	3787	3973	3840
ENSCHIG00000014971	NDUFS1	2	+	41434194	41462586	1872	1710	1797	2064	1623	1794	1622	1263	1082	3472	3137	3457	2042	3529	2873	3021	2679	3063	3709	2941	3333	2576	3174	2045	4742	3274	3507	3717	3352	2007	2933	3250	3480	3075	2686	2526	1191	2297	3484	2942	2969	1954	2463	1473
ENSCHIG00000010718	INO80D	2	+	41516639	41567270	939	1151	1098	1169	817	1181	951	308	424	601	512	313	454	493	844	867	787	846	734	802	991	533	681	645	1064	553	783	758	421	335	431	455	347	362	373	801	812	510	534	476	458	397	372	442
ENSCHIG00000016092	NRP2	2	-	41762521	41881492	1938	1236	1486	1567	1024	1219	1140	603	532	759	1134	784	447	1046	199	145	274	311	338	139	215	358	264	133	451	384	203	398	1091	437	709	1157	764	439	785	1079	361	662	2619	1128	1042	1271	1598	1457
ENSCHIG00000007723	PARD3B	2	-	41957198	42585743	473	501	276	440	503	424	382	594	471	588	917	529	623	591	348	318	399	353	395	291	380	319	387	298	499	313	327	439	487	165	264	434	289	202	345	1180	648	427	768	573	498	372	580	422
ENSCHIG00000024943	ICOS	2	-	43740347	43767498	25	13	8	0	0	0	5	8	2	11	25	3	6	12	0	0	6	3	0	5	0	0	0	0	0	0	6	3	4	0	8	12	3	0	15	3	3	4	5	0	5	0	13	4
ENSCHIG00000008042	CTLA4	2	-	43834101	43841153	20	31	20	11	15	15	11	36	18	32	53	33	9	42	10	10	11	5	17	0	10	8	14	0	17	3	4	6	42	14	35	43	19	3	15	77	62	35	53	39	21	26	48	25
ENSCHIG00000025930	RAPH1	2	+	44207256	44264162	76	71	46	86	65	59	74	61	26	102	142	131	73	176	68	74	59	116	156	93	140	70	80	39	173	69	88	172	476	168	191	357	292	244	237	185	23	155	414	409	324	270	156	115
ENSCHIG00000002652	ABI2	2	-	44274436	44375581	391	394	286	429	265	273	301	268	201	362	392	482	194	924	464	381	527	866	1248	749	904	673	578	294	1599	626	1091	1394	905	382	427	507	618	513	357	1175	284	477	581	669	657	391	516	271
ENSCHIG00000022946	CYP20A1	2	-	44386282	44433729	1359	1667	1746	2123	1783	1630	1653	337	427	523	613	483	354	479	259	359	323	350	379	298	409	196	354	250	470	325	339	328	416	260	340	480	328	228	332	886	866	420	538	572	294	285	428	477
ENSCHIG00000000921	NBEAL1	2	-	44446740	44575154	25	36	17	51	22	40	21	14	0	2	2	6	7	11	0	6	7	5	21	11	21	11	5	6	5	6	7	18	7	0	6	4	3	0	5	7	0	7	5	0	0	2	10	0
ENSCHIG00000016764	LOC102170474	2	-	44565327	44566117	9	8	8	11	12	10	10	12	2	3	3	3	2	0	6	4	4	4	0	6	9	7	6	2	7	2	7	8	3	3	4	0	4	2	7	5	0	1	2	4	4	0	3	5
ENSCHIG00000023655	CARF	2	-	44616971	44672459	182	214	160	239	142	82	143	55	46	122	78	125	44	191	98	131	114	202	226	199	223	112	123	93	223	99	188	210	104	28	36	59	43	38	26	307	138	51	94	108	91	64	52	45
ENSCHIG00000009469	WDR12	2	+	44682676	44707619	256	221	253	232	225	246	133	148	118	373	370	388	310	298	319	381	327	307	384	319	334	344	395	248	493	336	392	354	606	417	532	648	684	489	576	408	250	460	690	639	625	489	462	465
ENSCHIG00000013077	ICA1L	2	+	44715988	44771721	142	110	139	158	73	73	49	23	13	44	48	72	28	116	90	92	110	170	263	135	142	73	100	77	273	123	193	157	91	28	68	69	40	68	40	80	8	77	119	56	113	40	77	82
ENSCHIG00000014630	FAM117B	2	-	44779540	44849653	622	927	988	932	510	763	813	223	273	802	423	385	365	626	760	843	903	877	766	808	1037	550	736	632	1013	525	865	865	824	594	931	555	577	593	626	650	381	1019	746	562	1073	677	405	705
ENSCHIG00000020243	BMPR2	2	-	44902240	45050404	39	56	40	80	34	33	40	39	17	44	87	63	24	84	33	45	30	72	56	50	68	54	45	29	89	30	54	58	114	29	29	90	57	59	78	67	36	28	105	64	49	46	88	31
ENSCHIG00000025013	NOP58	2	-	45107915	45130536	1194	1355	1249	1428	1234	1231	1044	523	577	851	700	628	579	664	1047	1194	1057	1113	1236	1025	1196	807	1071	915	1703	989	1076	1106	805	555	759	837	791	533	703	1266	1132	744	975	865	798	585	670	725
ENSCHIG00000008668	SUMO1	2	+	45167362	45179980	636	746	792	877	739	824	775	344	383	716	576	540	453	584	859	934	749	806	918	752	858	683	886	626	1212	792	890	855	889	622	755	1003	921	849	818	658	628	771	964	859	958	560	609	681
ENSCHIG00000014714	KIAA2012	2	-	45182855	45314119	924	429	499	608	343	682	511	101	18	183	289	171	197	176	43	13	5	15	11	12	19	23	9	9	19	8	10	30	90	11	10	13	17	10	9	782	345	160	175	176	53	52	266	206
ENSCHIG00000026310	-	2	-	45347940	45353927	824	809	537	971	557	784	864	248	169	262	539	285	314	381	71	32	163	48	64	65	78	37	34	20	83	37	57	54	205	59	151	278	115	69	174	1362	542	254	574	446	283	251	222	137
ENSCHIG00000009588	CDK15	2	-	45505205	45602914	0	0	0	0	0	0	3	11	7	51	42	70	25	32	0	0	0	0	0	0	0	0	0	0	0	2	3	0	7	10	23	11	30	13	12	8	7	6	5	9	0	3	30	10
ENSCHIG00000023750	ALS2	2	+	45636566	45689431	497	489	396	566	357	390	433	364	224	568	587	566	354	774	5485	5807	4951	7008	8517	6178	7897	4945	5362	4158	11101	6431	7320	9339	#N/A	558	666	952	855	699	763	815	382	707	1125	877	1003	685	543	526
ENSCHIG00000018210	MPP4	2	+	45700149	45737588	0	0	0	0	0	0	0	10	3	12	8	0	23	12	15	2	12	12	19	15	9	23	22	19	14	21	29	12	86	30	29	57	27	39	19	13	0	64	120	74	123	72	58	18
ENSCHIG00000025303	TMEM237	2	+	45742932	45764435	622	902	974	913	737	874	786	278	368	606	482	496	394	489	272	373	300	300	371	327	339	243	360	207	383	333	349	330	577	399	561	601	544	476	473	717	711	635	806	716	660	588	429	663
ENSCHIG00000015673	STRADB	2	-	45908656	45937879	514	493	321	529	348	351	324	241	264	364	470	301	288	349	246	258	235	221	281	204	248	180	273	196	411	242	232	271	312	137	257	379	272	196	286	554	366	253	449	292	224	204	247	227
ENSCHIG00000026628	TRAK2	2	+	45942034	46026408	1257	1552	1243	1643	1034	1345	1298	2185	3627	3483	2859	2626	2563	3364	1216	1293	1133	1213	1465	1271	1516	864	1543	1339	1831	1280	1593	1512	1520	998	1764	1648	2326	1881	1826	4584	5830	1779	1906	2201	1613	1466	1206	1111
ENSCHIG00000022026	-	2	+	46045328	46069864	19	27	65	7	40	16	31	0	0	0	4	0	0	0	0	0	0	0	0	0	0	0	0	0	0	0	0	0	0	0	0	0	0	0	0	81	36	31	0	19	0	4	0	18
ENSCHIG00000019146	CASP8	2	-	46072764	46099053	642	828	841	592	482	665	553	256	302	227	273	153	286	224	94	88	127	88	83	120	111	109	136	67	92	62	82	83	269	136	208	171	168	170	175	424	441	245	260	227	299	186	319	235
ENSCHIG00000016459	CFLAR	2	-	46206458	46246714	2754	2628	2629	2988	2296	2259	2356	628	599	1084	1110	868	692	1084	1413	1259	1142	1176	1383	1279	1255	889	991	783	1622	888	1347	972	870	411	708	953	715	503	753	1042	604	714	1202	660	909	705	697	546
ENSCHIG00000017826	-	2	+	46292042	46297429	18	9	19	16	14	15	6	16	15	44	23	28	16	36	49	41	35	42	45	41	41	27	50	35	42	40	34	37	36	15	30	23	43	11	20	17	9	31	14	17	26	18	23	32
ENSCHIG00000022914	NDUFB3	2	-	46294935	46298280	524	564	655	806	612	633	516	649	685	1137	1022	954	825	927	705	641	703	690	759	617	708	632	819	639	1019	645	726	696	938	694	770	1086	971	838	781	848	686	693	1150	871	893	688	641	617
ENSCHIG00000016483	HYCC2	2	+	46306227	46367807	53	86	46	128	62	64	52	34	18	244	219	251	132	280	658	479	355	853	878	671	863	569	496	328	1007	652	650	835	150	113	141	195	197	231	146	150	31	173	383	195	412	262	84	60
ENSCHIG00000021629	ORC2	2	+	46387760	46418557	670	753	682	806	482	558	530	126	128	195	190	189	105	224	322	317	292	355	345	349	356	232	290	242	530	277	307	344	197	93	152	180	155	141	145	309	221	202	278	268	254	155	155	161
ENSCHIG00000009478	NIF3L1	2	-	46424643	46439520	321	256	195	302	242	302	247	129	98	297	288	302	212	312	273	214	234	301	386	283	301	242	256	163	517	283	332	320	328	149	250	347	327	318	250	482	205	284	452	403	396	263	335	168
ENSCHIG00000019642	PPIL3	2	+	46443221	46450967	165	178	231	286	211	215	188	134	137	210	238	207	176	196	198	214	148	213	175	162	192	132	195	153	339	176	200	158	175	105	161	258	191	140	141	313	247	192	261	208	162	143	177	168
ENSCHIG00000018314	CLK1	2	+	46460954	46470451	5975	7528	6970	7351	6038	5738	5449	4824	4794	5707	5026	3841	3843	4611	6818	6359	6078	5733	6027	5078	6569	5167	6296	5416	8301	4929	5361	5800	4384	2671	3452	4004	3282	2291	2811	11304	10122	5522	5595	5212	4059	3498	4375	4793
ENSCHIG00000019964	BZW1	2	-	46492991	46502493	850	808	684	804	817	716	639	1125	1218	1842	1725	1499	1225	1721	953	1104	1079	1095	1311	1041	1196	818	1095	717	1530	1048	1197	1201	1678	849	1535	1790	1561	1330	1557	2763	1979	1471	1957	1668	1620	1215	1522	1061
ENSCHIG00000013677	LOC102171556	2	-	46623270	46684264	94	0	0	0	0	6	0	0	0	0	0	0	0	0	0	0	0	0	0	0	0	0	0	0	0	0	0	0	0	0	0	0	0	0	0	0	0	0	0	0	0	0	0	0
ENSCHIG00000013439	LOC102187632	2	-	46768025	46837181	503	542	183	259	213	228	324	224	314	455	493	186	246	404	24	59	266	91	126	109	78	85	136	59	136	62	56	166	252	75	204	465	164	68	301	128	86	138	302	130	79	75	464	43
ENSCHIG00000013638	SGO2	2	-	46845583	46883194	259	301	241	441	176	235	206	87	123	225	162	134	126	165	142	188	169	170	204	139	140	116	157	124	316	154	197	147	131	103	110	146	132	104	91	295	191	115	181	173	162	104	109	124
ENSCHIG00000022753	KCTD18	2	+	46886206	46905638	180	226	175	285	207	236	232	162	141	231	242	196	223	230	245	192	204	198	247	177	219	171	185	174	276	213	193	209	209	113	128	179	187	112	145	372	212	168	253	193	198	140	206	134
ENSCHIG00000026377	SPATS2L	2	-	46912011	47076553	1443	1551	943	1705	1676	1449	1519	1879	1823	2003	2756	1646	1778	1074	749	1029	1065	963	1247	741	1240	982	1144	778	1309	974	913	1068	3545	1342	2992	2818	2230	3129	3847	2060	1496	1648	3563	2488	2240	1299	1678	1935
ENSCHIG00000007507	MAIP1	2	-	47389120	47402624	222	221	246	249	214	226	214	145	163	349	307	296	232	333	329	376	337	277	400	358	377	292	397	252	534	346	391	432	403	294	307	443	396	319	361	314	267	351	422	346	417	287	262	303
ENSCHIG00000017324	TYW5	2	+	47402945	47421883	168	145	103	139	80	114	108	138	176	289	266	181	199	287	149	191	171	212	208	181	200	159	200	93	335	174	207	191	271	117	157	270	168	159	155	460	269	215	249	257	166	147	214	156
ENSCHIG00000011016	C2H2orf69	2	-	47428667	47441813	209	213	171	229	116	163	145	162	147	299	255	325	209	270	245	264	289	312	324	264	330	261	275	200	451	264	314	344	299	151	233	245	234	236	227	597	384	222	308	284	242	176	192	152
ENSCHIG00000022126	LOC102185228	2	+	47496638	47526248	69	41	35	69	63	48	23	52	74	59	64	44	56	50	0	0	15	0	14	21	20	26	10	13	0	23	0	16	44	0	0	38	36	13	22	227	79	52	23	33	63	28	54	25
ENSCHIG00000022376	SATB2	2	+	47884713	48087044	7	9	13	11	11	3	8	6	6	8	18	5	6	7	21	15	14	15	17	20	16	6	10	11	19	5	10	5	2158	1399	1633	2029	2083	1946	1480	52	23	759	169	393	881	33	15	69
ENSCHIG00000013331	PLCL1	2	-	49265491	49351672	129	116	51	39	30	51	51	1366	1023	1609	1259	1640	1130	2119	235	190	192	229	303	239	351	170	211	219	309	252	286	286	753	248	463	388	672	576	379	5134	2670	823	694	1252	565	555	1063	459
ENSCHIG00000011685	LOC102183112	2	-	49500203	49500790	475	404	572	695	474	521	465	180	187	192	198	147	133	156	244	242	182	194	241	186	223	192	211	163	309	190	201	198	253	105	146	190	164	107	159	324	246	138	227	154	154	145	201	163
ENSCHIG00000021317	-	2	-	49638046	49639834	10	15	2	0	5	4	0	56	31	48	51	68	33	97	14	10	10	14	25	15	17	16	8	6	15	14	7	19	34	5	12	18	32	25	16	233	83	29	23	44	29	33	66	18
ENSCHIG00000016548	-	2	-	49763642	49768250	149	117	115	132	113	113	113	128	108	180	184	176	140	176	180	116	145	155	166	135	165	154	148	90	223	169	151	152	206	134	144	213	227	162	177	321	167	158	210	204	174	157	196	152
ENSCHIG00000012903	RFTN2	2	+	49779165	49859904	88	118	66	89	67	67	81	600	608	837	930	714	644	776	337	324	255	262	277	231	320	248	377	246	416	308	379	286	448	216	320	380	372	220	295	1372	1050	484	596	599	417	377	477	295
ENSCHIG00000026973	HSPE1	2	-	49872598	49902428	501	609	645	665	433	564	492	216	258	614	508	458	414	535	678	649	595	667	654	598	702	492	754	502	924	571	671	701	616	505	688	782	725	730	689	497	411	538	687	495	592	395	384	438
ENSCHIG00000009467	HSPE1	2	-	49914826	49916164	1037	1030	1177	1246	1315	1082	1041	1089	1127	1737	1514	1422	1176	1222	941	953	907	865	974	723	884	773	1019	810	1276	915	790	795	1368	989	1172	1351	1323	974	991	1697	1371	1210	1644	1472	1088	989	1183	1271
ENSCHIG00000004382	HSPD1	2	+	49917196	49929049	5659	6341	6481	7343	6159	7236	5844	3654	3782	7155	6420	5861	5431	6119	5355	5563	4523	4628	5349	4592	5275	3987	5406	3832	6863	4872	5161	5044	5520	4167	5420	6213	5733	5099	5197	7217	6209	5064	6946	6093	6080	4126	4773	5264
ENSCHIG00000020913	COQ10B	2	-	49932625	49951749	764	1282	1295	1067	789	1217	1043	344	425	1141	823	642	732	822	691	754	665	561	560	679	821	492	747	581	866	513	664	730	773	755	1007	883	852	841	787	497	476	763	856	674	768	546	467	865
ENSCHIG00000015226	SF3B1	2	+	49974121	50013101	14869	18462	16810	19724	15377	15925	14825	6337	6301	8679	7794	6993	6258	8780	14074	14896	13200	15017	16016	14384	16734	10303	13243	10759	21291	12230	14773	14798	7857	4534	7172	8105	7018	6318	6646	14773	11633	8072	10490	8164	9190	6613	6603	7143
ENSCHIG00000017665	ANKRD44	2	+	50084658	50410813	499	944	881	753	445	870	768	797	1524	1676	1255	834	1612	1802	808	953	775	776	664	1011	1197	457	874	744	973	574	908	949	491	507	642	455	495	551	540	3321	4115	1176	803	943	806	754	694	938
ENSCHIG00000018177	PGAP1	2	+	50454885	50525631	10	0	17	37	8	14	4	10	13	13	36	4	0	19	5	17	7	17	41	14	12	0	21	3	39	15	4	25	#N/A	3	13	7	3	9	0	37	29	6	23	23	4	14	9	15
ENSCHIG00000016485	GTF3C3	2	+	50565756	50602680	1152	1191	1048	1264	903	1116	983	672	716	1234	1063	951	893	1216	1137	1337	1101	1324	1341	1393	1487	1008	1331	1062	1872	1092	1403	1594	973	687	833	825	843	790	724	1612	1270	847	1005	919	935	730	906	1166
ENSCHIG00000010518	CCDC150	2	-	50636089	50722927	88	59	65	51	37	42	57	18	14	23	12	6	21	22	19	10	2	7	21	11	28	15	16	8	23	15	6	19	14	9	7	18	4	17	10	74	53	23	11	25	16	8	5	7
ENSCHIG00000012868	HECW2	2	+	50796049	51244573	77	67	33	25	49	14	59	156	185	240	230	293	141	379	156	200	199	301	415	269	336	235	243	97	386	214	269	398	471	206	305	350	337	358	256	531	430	195	260	310	230	153	227	78
ENSCHIG00000013934	STK17B	2	+	51279028	51303982	33	26	13	29	26	16	23	14	9	13	25	19	5	35	52	24	70	102	82	59	84	68	86	20	115	39	48	122	#N/A	7	0	10	12	8	4	16	6	12	13	7	4	9	14	6
ENSCHIG00000010331	DNAH7	2	+	51353354	51611824	1101	717	552	797	642	832	509	104	24	111	121	73	91	115	61	49	51	53	68	78	59	42	58	38	61	41	82	64	238	107	170	155	180	203	142	378	169	216	206	161	214	102	263	275
ENSCHIG00000013836	SLC39A10	2	-	51614623	51679983	255	309	193	271	128	126	141	564	477	626	408	651	210	1117	428	427	684	802	908	689	785	524	743	444	1160	565	962	950	1753	770	1179	982	1438	1301	801	755	292	371	729	450	542	515	548	384
ENSCHIG00000023149	-	2	-	52375171	52376090	25	14	24	26	20	22	25	18	23	39	19	32	18	23	24	37	27	27	31	27	35	32	36	30	33	17	23	36	28	23	34	43	34	25	29	32	26	31	33	35	32	23	13	19
ENSCHIG00000024847	TMEFF2	2	+	55124749	55410801	126	85	106	86	81	122	89	1462	1375	1666	2072	1605	1769	1580	601	486	433	449	522	453	626	429	442	447	711	533	495	458	1618	979	1034	1669	1280	1073	998	5435	4118	1823	3222	3016	1947	1967	1307	1408
ENSCHIG00000019774	CAVIN2	2	+	55525895	55540145	376	364	390	452	315	331	315	227	196	146	158	110	149	172	44	73	91	71	108	104	93	82	106	83	93	85	105	106	238	95	144	226	150	141	226	243	222	134	186	147	133	110	201	74
ENSCHIG00000025573	NABP1	2	-	55725967	55733447	62	88	77	76	69	68	67	33	42	29	49	40	39	56	27	28	21	5	29	22	26	25	32	33	41	32	40	31	58	49	47	70	61	41	51	86	76	70	109	63	59	56	53	69
ENSCHIG00000013498	MYO1B	2	-	56003928	56195593	2186	2313	1781	2712	1912	1487	1832	762	623	791	931	690	483	1022	226	273	401	326	388	322	339	340	451	224	426	274	497	296	1348	665	752	828	704	780	823	586	374	405	1028	611	554	638	734	434
ENSCHIG00000009728	STAT1	2	+	56434942	56473688	5039	3682	3022	3599	3006	3688	2860	1492	1209	2634	2332	2355	1678	2386	2285	2215	2077	2101	2849	2282	2516	2099	2024	1455	3140	2261	2512	2408	2341	1150	1740	2004	1919	1585	1895	3490	2096	1673	2493	2145	2153	1575	3005	1859
ENSCHIG00000008500	GLS	2	-	56478675	56567039	2479	3146	2297	2199	1678	2284	2080	1512	1293	5936	3909	4459	2799	6100	5882	5915	5387	5773	6378	6099	7358	4212	5364	4411	9176	4886	6638	7058	3453	2442	3834	3059	3981	3591	3153	3296	2006	3013	5793	3463	4324	4039	2171	2448
ENSCHIG00000026149	LOC108637892	2	-	56738296	56740425	564	550	580	781	604	662	592	350	310	514	450	381	361	419	520	553	395	526	527	452	475	374	464	370	655	434	432	493	474	304	348	471	393	349	318	717	614	361	511	504	486	328	417	330
ENSCHIG00000021291	-	2	-	57056908	57059478	5	14	13	16	10	15	14	0	0	11	0	3	0	5	6	7	6	7	3	0	0	5	0	0	0	0	7	0	0	4	0	0	0	0	0	6	9	5	3	6	5	0	0	5
ENSCHIG00000020984	-	2	-	57060848	57070979	176	149	107	142	172	136	148	160	75	155	204	128	157	152	234	168	201	153	208	169	174	249	221	143	237	194	167	226	267	97	123	272	145	106	208	250	79	119	161	150	122	124	209	80
ENSCHIG00000009353	-	2	-	59249715	59710396	48	34	0	14	11	13	0	5	4	16	40	23	10	50	18	5	5	16	0	15	13	27	20	8	32	16	15	38	53	10	21	43	55	31	20	13	0	23	63	40	67	42	4	2
ENSCHIG00000026511	LOC108637894	2	-	59667316	59668012	94	73	61	90	95	71	37	138	137	200	160	143	133	149	104	77	85	81	104	72	80	100	118	114	126	137	88	102	93	68	79	94	89	71	114	225	137	134	118	147	103	80	127	91
ENSCHIG00000010715	TSN	2	-	62707936	62713941	808	753	735	949	734	797	665	450	384	721	829	696	543	684	797	768	687	773	993	736	821	611	740	511	1182	757	824	838	660	319	429	600	526	403	455	1023	635	477	711	718	566	491	635	506
ENSCHIG00000010512	NIFK	2	+	62720715	62730298	439	509	493	509	538	503	447	375	352	741	583	569	535	589	590	625	568	541	600	510	648	506	510	448	743	563	581	590	797	537	643	833	721	629	660	919	720	719	1090	991	870	634	600	550
ENSCHIG00000022334	CLASP1	2	+	62812385	63041557	646	440	216	474	257	379	412	268	134	550	531	707	293	1150	849	776	709	1434	1781	1153	1289	903	832	509	2238	1142	1531	1716	1366	516	744	843	1088	942	663	632	146	656	1179	966	1206	895	551	569
ENSCHIG00000010032	-	2	-	62850055	62851823	337	332	321	450	294	300	275	251	253	343	320	315	244	314	284	294	243	293	350	283	315	248	281	228	469	308	310	291	347	229	317	329	332	298	306	575	420	299	357	336	290	206	307	256
ENSCHIG00000017600	GLI2	2	-	63378813	63569458	49	53	27	50	30	53	56	24	35	26	47	25	7	32	23	20	47	15	58	38	33	21	35	12	48	32	38	19	#N/A	29	54	87	59	39	86	12	17	44	83	32	64	31	34	13
ENSCHIG00000024398	INHBB	2	-	64024339	64030091	2445	2043	1305	2306	2708	2204	2446	217	190	188	318	150	135	150	227	358	209	857	832	605	529	134	200	85	2058	341	2045	251	270	145	229	353	254	172	278	317	201	188	522	260	220	150	148	111
ENSCHIG00000019125	RALB	2	-	64122846	64191004	433	302	286	400	364	371	351	446	478	453	683	574	462	532	367	472	414	529	575	415	486	372	564	335	762	591	486	591	686	326	444	628	416	415	502	744	485	767	1177	912	1069	544	573	456
ENSCHIG00000012850	TMEM185B	2	+	64196885	64197937	430	380	391	436	352	315	297	359	343	549	677	561	371	564	396	322	353	405	466	284	377	348	401	258	564	445	371	446	523	261	393	522	473	322	360	946	514	382	624	528	455	327	515	463
ENSCHIG00000009337	-	2	-	64224600	64262236	10	12	5	13	13	6	11	12	16	15	31	11	10	23	19	11	15	11	30	28	23	17	29	12	63	29	42	45	18	6	9	21	21	8	11	85	30	14	22	19	19	12	19	8
ENSCHIG00000014138	EPB41L5	2	-	64306484	64381252	230	250	195	279	155	197	186	4	3	22	32	24	12	20	66	70	74	82	150	68	140	74	55	49	91	73	87	135	18	6	13	20	22	14	18	71	18	16	31	20	14	19	36	12
ENSCHIG00000012348	PTPN4	2	-	64408405	64582394	229	262	198	296	164	269	213	23	14	22	53	77	25	79	109	99	169	197	239	148	229	185	181	101	337	150	222	239	79	15	66	52	44	62	81	71	22	37	82	96	131	58	42	21
ENSCHIG00000013456	TMEM177	2	-	64663795	64664730	211	210	205	283	257	239	183	95	69	162	223	193	145	168	397	300	262	388	417	284	348	348	344	216	577	443	294	339	329	189	176	300	279	168	228	180	77	152	305	265	226	175	205	156
ENSCHIG00000017692	CFAP221	2	-	64675951	64803562	58	54	40	44	45	51	20	25	8	172	204	190	85	256	3	5	0	4	0	5	5	0	6	0	21	0	13	3	28	95	46	8	26	11	30	199	43	42	75	180	59	56	214	237
ENSCHIG00000008579	TMEM37	2	-	64892966	64898776	56	32	10	36	32	36	38	18	10	23	38	13	16	20	8	0	14	3	9	5	6	9	7	4	8	4	9	2	22	5	13	23	11	4	41	10	8	8	28	8	13	13	26	9
ENSCHIG00000015289	DBI	2	-	64935869	64940696	527	650	740	786	1069	958	854	2050	2663	2857	3143	2759	2684	2492	1036	967	956	962	1089	910	1070	940	1213	967	1325	1017	955	993	2020	1391	1732	2099	1959	1548	1590	2736	1827	1862	2390	2189	1962	1591	2029	2128
ENSCHIG00000017290	C2H2orf76	2	+	64979428	65032503	126	191	198	219	208	220	188	145	146	187	213	170	144	190	155	125	136	110	142	104	140	132	155	124	197	131	143	153	241	204	248	291	215	194	224	237	158	259	335	336	306	234	138	238
ENSCHIG00000020375	STEAP3	2	-	65088288	65140269	81	43	11	44	32	41	41	74	49	77	146	98	72	79	63	42	84	69	81	52	75	83	58	53	95	82	76	97	125	27	37	80	44	11	73	147	33	34	66	76	52	45	101	45
ENSCHIG00000018522	C1QL2	2	+	65235909	65241929	3	3	3	5	6	6	0	268	300	144	233	182	193	162	130	127	276	174	149	155	198	168	136	176	255	278	190	375	1405	770	516	728	478	390	552	577	253	347	1066	1085	668	519	636	2028
ENSCHIG00000017355	EN1	2	+	65532051	65540642	0	0	0	0	0	0	0	65	62	55	61	29	35	39	37	21	194	24	36	29	26	841	1158	633	645	824	615	732	46	28	20	24	27	27	9	134	50	33	57	52	27	35	64	29
ENSCHIG00000005523	-	2	+	66232623	66234218	52	62	61	63	54	52	45	28	39	63	60	62	43	39	44	46	32	51	55	53	38	42	55	37	77	50	51	51	48	45	50	54	48	38	51	64	50	43	58	52	63	53	36	48
ENSCHIG00000017903	INSIG2	2	-	66371437	66394612	1054	1663	1750	1476	1107	1613	1074	818	1030	1649	1437	1088	1291	1544	1124	1325	1364	1120	1068	1064	1197	918	1343	1215	1773	1108	1215	1333	1013	899	1194	1239	1306	1276	1292	1617	1420	1374	1437	1160	1500	1001	882	1226
ENSCHIG00000013749	CCDC93	2	+	66492836	66599918	430	385	317	413	344	360	420	613	506	919	937	814	617	918	565	430	505	511	567	468	513	470	587	399	806	582	639	642	856	512	722	932	826	693	896	1262	708	715	1052	941	794	756	610	478
ENSCHIG00000019661	LOC108637965	2	-	66611826	66626249	9	3	8	6	11	6	13	0	0	0	9	0	0	0	0	3	8	2	5	0	0	4	3	11	2	0	3	4	152	74	133	171	257	158	156	0	0	6	26	8	5	17	12	4
ENSCHIG00000019280	DDX18	2	-	66653122	66668705	713	567	499	699	422	486	497	597	517	861	721	788	433	910	769	803	810	962	1142	836	1108	704	820	657	1400	903	943	1100	1077	513	779	740	758	651	599	1528	848	696	940	908	719	598	733	526
ENSCHIG00000022323	DPP10	2	-	68441296	69214278	105	314	29	41	28	58	58	343	424	1121	732	606	636	954	2153	1638	1592	2043	1028	802	1620	2855	2592	2108	2567	2317	969	3435	2468	2045	2456	2834	2790	2491	2620	615	338	1351	1343	1497	1757	992	997	2211
ENSCHIG00000015777	ACTR3	2	-	70671888	70700196	964	900	905	937	812	910	700	625	636	1272	1031	1047	754	1013	1175	1298	1055	1086	1327	1083	1168	866	1154	810	1527	1201	1202	1121	1362	854	1206	1399	1260	1002	1004	1713	1113	1469	1511	1728	1639	947	963	800
ENSCHIG00000013570	SLC35F5	2	+	70886990	70925689	1548	2365	2361	2100	1484	2184	1814	252	525	735	678	452	612	693	558	805	719	591	572	744	797	451	800	534	943	499	773	722	619	524	679	685	523	537	634	811	696	746	782	593	840	499	541	768
ENSCHIG00000015349	-	2	-	71334502	71334813	82	82	53	55	136	69	79	25	34	12	30	26	17	23	12	10	15	14	17	11	16	26	19	10	22	25	29	15	96	80	37	46	56	43	39	37	19	30	112	133	53	51	40	69
ENSCHIG00000019109	LYPD1	2	-	71335499	71384657	89	94	63	77	95	79	61	36	30	19	27	23	13	12	20	11	16	10	20	17	18	29	23	10	22	18	30	12	138	76	38	61	62	57	45	41	22	35	122	138	82	42	43	66
ENSCHIG00000026101	NCKAP5	2	-	71385431	72099649	75	78	33	64	64	53	65	368	397	332	447	313	321	411	194	180	145	155	172	170	228	159	219	137	237	178	197	199	325	229	225	247	228	215	175	844	900	350	512	451	439	338	428	356
ENSCHIG00000027215	MGAT5	2	+	73045506	73444828	293	250	220	344	225	268	295	210	111	463	490	613	282	835	221	181	153	267	420	308	291	261	266	154	493	262	316	391	#N/A	179	224	320	382	327	248	361	146	85	181	194	164	116	257	177
ENSCHIG00000025354	TMEM163	2	-	73445588	73719604	1776	1057	750	1058	947	967	965	224	204	649	740	674	523	578	872	1306	1255	1355	1835	1288	1777	1457	1429	1051	2261	1511	1670	1658	720	492	680	911	855	699	617	133	190	289	320	506	336	203	448	1160
ENSCHIG00000013148	LOC102174705	2	+	73749843	73750229	37	46	38	57	45	57	49	33	25	38	38	38	30	37	36	25	27	33	43	30	31	22	25	24	44	33	31	39	59	25	29	36	36	35	43	48	33	21	40	44	34	26	38	32
ENSCHIG00000009827	LOC108633422	2	+	73791766	73792278	90	72	63	83	80	67	73	184	182	155	200	115	114	131	122	97	119	105	123	76	106	115	124	93	138	101	82	103	#N/A	104	153	200	139	99	154	325	188	177	190	187	126	115	208	122
ENSCHIG00000016658	CCNT2	2	+	73880725	73912080	729	656	465	670	351	390	421	212	138	266	266	309	161	331	396	401	444	562	642	487	561	399	483	299	820	373	573	600	262	115	223	176	228	203	162	676	276	226	326	243	220	227	230	180
ENSCHIG00000015546	MAP3K19	2	-	73921701	73980157	15	6	0	2	0	3	5	23	2	5	3	4	3	3	8	5	2	15	5	9	8	9	5	5	14	9	8	5	0	2	9	6	5	0	10	402	160	88	41	106	16	13	24	62
ENSCHIG00000005692	RAB3GAP1	2	+	73996760	74124498	3704	3968	3877	4469	3348	3693	3484	1215	1126	2918	2590	2634	1736	2882	2091	2272	2119	2170	2479	1982	2475	1887	2609	1696	3391	2145	2432	2576	2898	2107	2747	2863	2982	2504	2665	2072	1258	1775	3067	2486	2366	1968	2241	2283
ENSCHIG00000025781	ZRANB3	2	-	74146526	74422930	312	364	315	446	283	336	292	98	87	201	156	128	106	153	76	98	82	72	109	71	113	60	71	38	151	80	128	98	103	97	77	141	101	83	138	301	229	158	203	200	145	98	120	76
ENSCHIG00000020851	R3HDM1	2	+	74438414	74599514	1618	1333	1032	1622	1112	1230	1268	679	356	841	942	886	536	1002	1465	1326	1145	1573	1881	1371	1627	1368	1249	999	2431	1516	1639	1731	4719	2345	4172	5207	5919	4817	3721	1449	655	1031	1791	1925	1550	1052	1396	1105
ENSCHIG00000023638	UBXN4	2	+	74619206	74647813	3421	3857	4085	5290	3656	4048	3886	1646	2298	2976	2925	2393	2162	2761	1718	2140	1820	1965	2076	1633	2268	1265	2222	1589	2853	1858	1763	1916	#N/A	1501	1825	2468	2158	1470	2018	4030	3888	1976	2676	2524	1867	1589	1778	1782
ENSCHIG00000002692	LCT	2	-	74652155	74699787	15	8	0	7	7	9	10	13	0	11	19	9	3	18	31	15	22	39	45	26	39	35	28	23	48	26	30	36	27	10	13	16	11	12	11	22	0	0	16	13	12	12	21	11
ENSCHIG00000017476	MCM6	2	-	74710388	74744972	889	810	824	1192	667	820	673	324	343	675	792	647	445	575	747	782	645	751	855	617	683	572	591	547	1270	807	688	696	803	454	624	910	729	520	588	803	525	765	1191	1022	963	622	670	639
ENSCHIG00000011050	DARS1	2	-	74781415	74846183	1346	1568	1484	1658	1550	1423	1270	1320	1456	2280	2194	1850	1866	1811	1209	1426	1191	1238	1527	1219	1354	1221	1581	1051	1783	1507	1362	1335	1587	972	1272	1438	1559	1116	1251	4091	3206	1694	1947	2181	1550	1219	1569	1275
ENSCHIG00000013798	CXCR4	2	-	74974367	74980350	716	838	817	1101	1367	848	931	178	69	185	164	110	146	115	100	101	98	62	54	63	177	68	95	91	84	52	77	123	140	48	81	120	63	30	93	1027	350	206	279	335	207	175	234	236
ENSCHIG00000014355	THSD7B	2	+	75998505	76692057	47	101	26	61	65	21	80	52	30	967	848	830	482	1112	107	128	119	126	212	148	102	129	302	95	395	193	482	171	34	36	46	46	38	21	34	7	4	5	84	47	31	51	77	252
ENSCHIG00000010212	HNMT	2	+	77035962	77084209	69	146	84	73	103	87	104	186	324	327	332	290	280	336	291	362	360	259	288	272	261	222	479	352	415	272	337	267	466	546	512	613	585	454	510	313	343	271	571	395	343	309	311	444
ENSCHIG00000020853	SPOPL	2	+	77615310	77663267	108	102	44	119	30	20	25	14	11	29	11	32	5	55	22	28	43	27	59	44	43	53	34	23	90	28	72	55	11	7	13	3	16	0	0	152	36	10	24	23	6	14	7	14
ENSCHIG00000014059	NXPH2	2	-	77754386	77881825	12	41	12	7	7	17	6	91	68	75	170	76	147	74	37	29	198	47	31	55	61	155	466	174	85	85	60	153	1368	1621	1675	1455	2070	1886	1548	40	36	130	325	335	187	145	93	116
ENSCHIG00000015461	-	2	-	79447306	79461091	8	9	0	4	1	4	7	8	16	31	63	30	21	43	40	51	55	50	72	88	54	57	51	46	81	68	58	60	40	34	54	37	47	47	17	14	2	65	51	71	91	29	41	28
ENSCHIG00000012788	LRP1B	2	-	79614622	80656826	0	12	3	12	7	4	12	9	22	16	90	26	33	110	101	58	21	206	138	109	245	109	59	13	91	59	195	209	87	31	15	56	31	39	38	22	3	4	138	27	17	47	112	6
ENSCHIG00000025717	KYNU	2	+	82455302	82575937	9	5	7	5	0	6	3	15	18	19	14	8	22	7	2	8	0	0	0	4	5	3	0	4	0	3	7	0	19	6	7	5	0	6	9	62	50	21	18	23	15	12	19	15
ENSCHIG00000014079	-	2	+	83017911	83365941	10	17	3	6	0	4	4	24	13	33	40	30	41	25	28	21	9	13	6	20	10	16	23	16	11	16	21	5	36	15	5	29	3	11	23	100	111	8	28	21	21	23	21	5
ENSCHIG00000022649	GTDC1	2	-	83533429	83920207	199	234	231	312	205	192	191	133	174	278	304	251	180	234	247	301	312	364	402	338	323	203	241	223	504	297	262	342	388	199	482	513	478	319	414	360	295	367	460	397	324	250	184	153
ENSCHIG00000020961	ZEB2	2	-	84039808	84171164	124	144	74	84	59	76	83	2849	2824	2757	2511	2943	2105	3736	772	622	680	888	860	757	1140	829	780	649	1335	948	979	1136	2949	1018	1579	1560	2098	1609	1288	12531	6896	3486	3477	4826	3624	2629	2088	837
ENSCHIG00000013353	ACVR2A	2	+	87945662	88037812	239	200	124	228	152	139	104	38	36	90	92	100	54	88	152	165	154	186	180	160	194	150	158	103	273	102	233	197	247	109	163	224	156	122	128	105	37	121	332	173	165	140	139	202
ENSCHIG00000023781	ORC4	2	-	88040636	88135200	1637	2079	1919	2003	1459	1989	1579	479	503	1153	859	730	702	891	1504	1635	1407	1422	1426	1398	1610	1018	1498	1219	2115	1204	1498	1434	834	773	983	987	933	773	783	1052	984	983	1224	915	1132	786	649	973
ENSCHIG00000008638	MBD5	2	+	88496224	88556039	899	1004	935	1274	833	1145	1051	267	242	433	481	437	301	503	700	677	622	854	962	763	904	591	671	483	1292	695	840	892	627	385	503	646	592	583	478	549	276	468	775	633	690	444	500	493
ENSCHIG00000024313	EPC2	2	+	88704667	88832914	1208	1033	841	1215	671	811	844	339	295	625	565	577	370	707	1158	1187	1015	1319	1530	1206	1361	893	950	808	2082	1122	1239	1333	886	401	744	771	751	638	610	1068	688	565	919	718	790	441	660	546
ENSCHIG00000012226	KIF5C	2	+	88887033	89051279	3569	3297	3686	3917	2764	3958	3039	5161	6938	12162	9750	9223	7007	11233	23703	21317	20193	22980	24240	21635	23710	22594	27266	19164	35477	24219	26010	29632	27119	19527	22911	23398	22966	22721	19292	9657	10365	10383	16168	12375	15052	12098	7641	8878
ENSCHIG00000014675	LYPD6B	2	+	89186937	89310361	28	6	10	13	23	21	9	11	3	12	22	12	9	20	27	20	26	24	33	20	28	18	21	17	25	16	22	44	41	25	31	41	20	30	27	0	0	4	22	6	8	9	36	32
ENSCHIG00000026876	LOC102187440	2	+	89376926	89377985	46	56	45	57	45	54	62	53	48	63	52	51	57	65	53	76	85	84	81	73	76	64	76	70	93	56	72	93	89	39	56	56	55	66	53	114	66	74	59	62	99	42	55	41
ENSCHIG00000018947	LYPD6	2	+	89521919	89649053	27	22	0	34	19	0	19	25	6	11	22	6	5	0	53	49	59	75	81	50	54	63	53	41	106	68	53	81	140	56	99	130	98	109	93	16	3	32	73	56	48	18	48	43
ENSCHIG00000026029	MMADHC	2	-	89703984	89720885	1919	2124	2668	2800	2373	2530	2162	1647	1954	3224	2752	2549	2306	2489	2405	2496	2243	2052	2395	2164	2526	1837	2466	1914	3046	2220	2309	2366	2319	1675	2312	2728	2672	2096	2233	4094	3773	2325	2706	2693	2343	1696	1723	1967
ENSCHIG00000010348	-	2	-	90152627	90158149	2550	2592	3696	4638	3688	3238	3282	399	527	488	571	380	372	433	678	715	595	632	843	565	716	655	627	534	874	591	588	597	611	293	400	527	435	255	406	872	809	477	764	548	578	456	565	518
ENSCHIG00000022258	RND3	2	-	90524603	90585115	425	476	468	454	494	483	606	583	668	613	585	445	415	591	143	201	386	145	191	218	235	216	207	174	221	145	209	314	674	349	563	800	514	343	871	730	965	449	763	476	384	411	745	854
ENSCHIG00000019526	RBM43	2	-	91338673	91351505	472	447	542	615	461	479	424	123	119	207	160	139	86	156	136	132	172	160	205	111	184	76	98	76	175	137	115	110	150	77	149	160	109	90	132	187	172	189	206	132	167	100	126	102
ENSCHIG00000025341	NMI	2	-	91359229	91381323	618	523	582	709	571	534	504	268	282	416	410	316	221	281	356	503	436	472	519	327	458	250	374	325	598	463	258	486	400	301	424	509	432	267	347	285	216	406	726	513	488	420	357	392
ENSCHIG00000013151	TNFAIP6	2	+	91438117	91460262	0	2	0	1	0	0	0	67	110	12	9	19	10	40	0	0	2	0	0	0	3	0	8	0	2	0	2	0	187	177	226	168	259	192	252	11	21	114	98	111	157	70	29	35
ENSCHIG00000020327	RIF1	2	+	91489525	91545291	244	366	268	380	222	188	233	126	128	184	134	170	112	196	402	383	362	447	514	339	433	340	389	292	555	379	352	482	160	134	137	162	180	134	130	214	177	145	187	149	151	142	113	89
ENSCHIG00000014281	NEB	2	-	91553610	91752328	111	82	73	58	71	17	52	303	269	320	331	307	177	309	331	272	446	399	556	262	448	310	389	340	710	418	269	472	381	239	238	228	204	126	165	650	486	201	344	335	232	227	270	223
ENSCHIG00000025329	ARL5A	2	-	91805061	91826079	39	39	28	35	21	25	16	76	64	95	73	75	51	118	52	41	66	84	105	76	85	57	76	44	156	61	94	109	94	48	57	57	25	56	47	265	98	72	110	93	58	75	97	50
ENSCHIG00000013367	CACNB4	2	-	91837874	91899725	0	0	0	0	0	0	0	0	0	4	0	0	5	3	27	30	15	37	61	62	75	21	33	16	47	15	50	73	27	2	7	4	6	10	10	8	5	0	4	0	0	0	3	0
ENSCHIG00000022060	LOC108638047	2	-	91856919	91857416	1392	1441	1910	2033	1989	1599	1853	546	594	592	601	481	485	496	688	687	673	657	866	538	753	539	626	542	951	626	604	627	808	393	441	636	511	355	494	1208	1046	516	882	729	609	577	636	429
ENSCHIG00000020598	STAM2	2	-	92137559	92186001	524	537	451	636	326	366	330	144	154	346	239	272	141	350	287	288	308	314	385	338	337	282	304	206	544	237	401	363	360	156	237	210	282	247	250	629	367	197	295	234	238	174	281	187
ENSCHIG00000010047	-	2	+	92206563	92206808	74	49	64	71	66	65	66	41	46	74	67	60	50	50	60	61	54	62	67	55	58	57	63	58	80	47	59	59	70	67	80	63	76	63	62	81	59	55	96	73	81	71	63	89
ENSCHIG00000026934	FMNL2	2	+	92314045	92639237	331	177	103	188	128	78	142	2863	2289	3577	2934	3438	2104	5163	740	662	781	1059	1179	912	1305	678	810	685	1349	902	1163	1299	1813	477	997	753	1240	912	621	13030	6071	1998	1862	2498	1221	1264	1724	687
ENSCHIG00000011660	PRPF40A	2	-	92647317	92705605	1121	1333	1311	1329	1050	1185	1201	713	800	1037	751	796	720	946	1096	992	1017	804	1033	844	1104	871	1002	847	1156	932	798	882	932	681	859	787	859	630	672	1685	1292	953	978	909	842	690	757	663
ENSCHIG00000013866	ARL6IP6	2	+	92706797	92742527	313	325	306	414	262	274	301	93	92	123	194	123	124	125	138	114	100	118	120	99	123	102	115	68	149	133	102	128	106	62	71	94	85	77	103	211	197	69	125	113	61	68	142	81
ENSCHIG00000005339	RPRM	2	-	93472892	93473221	154	181	50	93	249	94	205	40	39	33	26	7	26	36	81	34	22	37	60	120	71	18	19	15	54	11	92	33	174	121	130	84	136	120	115	21	2	18	44	24	51	30	99	127
ENSCHIG00000022466	GALNT13	2	+	94115348	94483699	1376	1721	2422	2315	1703	1759	1296	234	244	374	374	346	313	393	3327	3721	2555	3197	3575	2670	3624	2791	3412	2421	4590	3384	3063	3555	1683	1149	1644	2128	1724	1273	1575	350	86	1095	1904	867	1757	1357	1203	1340
ENSCHIG00000024495	-	2	+	94148050	94149342	13	36	6	69	74	46	33	3	7	0	6	5	2	9	49	66	11	140	219	81	111	35	67	10	179	197	84	95	9	5	2	22	22	15	12	2	3	5	34	18	29	12	8	15
ENSCHIG00000018841	KCNJ3	2	+	94806466	94988987	425	274	308	375	151	137	254	54	16	486	360	558	162	550	1279	1210	1266	1779	2065	1507	1731	1243	1266	877	2462	1512	1552	1971	938	436	793	786	916	840	631	180	0	536	646	550	803	459	195	104
ENSCHIG00000009224	-	2	-	95197237	95197764	792	635	589	781	800	586	632	1809	1676	1281	1835	1186	1063	1170	1142	994	1024	1064	1137	684	882	1023	1121	771	1432	1116	737	919	2016	1117	1293	1905	1387	790	1378	2961	1897	1513	1764	1738	1235	962	1870	1140
ENSCHIG00000012843	NR4A2	2	-	96244785	96266753	897	1842	434	1040	961	982	558	215	246	605	717	1035	424	405	1594	1575	1360	1599	2402	1225	1903	718	982	698	2484	1308	1976	2793	1348	789	1194	1051	860	1341	1096	766	572	573	665	954	595	318	267	312
ENSCHIG00000018054	GPD2	2	+	96354145	96499858	170	220	73	173	67	43	79	163	150	124	80	149	60	313	123	145	135	216	326	188	251	150	152	116	396	145	319	299	#N/A	20	64	30	81	107	18	509	108	184	166	145	202	134	99	37
ENSCHIG00000016766	ERMN	2	-	97132852	97138391	0	0	0	0	0	0	0	5858	6423	9217	6912	6431	6360	7511	801	632	507	667	716	606	1062	451	552	903	649	849	433	900	1835	425	1198	736	1465	883	817	25028	19676	4640	2565	6241	1233	1992	3356	1384
ENSCHIG00000018333	CYTIP	2	-	97215196	97246916	83	46	57	31	37	57	46	54	94	93	64	60	59	120	23	23	43	19	12	20	35	22	18	25	19	20	18	20	72	50	44	66	57	46	43	286	192	109	141	86	79	82	104	96
ENSCHIG00000013118	ACVR1C	2	-	97336068	97419287	11	0	4	5	7	0	10	0	7	0	0	5	3	11	3	0	0	3	0	3	3	6	6	0	4	0	8	3	15	6	12	5	19	4	0	8	2	25	58	32	41	53	7	18
ENSCHIG00000022652	ACVR1	2	-	97578487	97661202	1853	2158	1997	2390	1793	2215	1962	997	978	1846	1481	1386	1131	1666	1140	1176	873	1002	1221	1073	1266	864	1239	782	1637	873	1561	916	1687	1098	1630	1810	1684	1414	1675	1691	1019	3254	3215	2790	4027	2850	1240	849
ENSCHIG00000017869	UPP2	2	+	97908882	97976387	10	2	4	9	4	6	10	5	2	5	13	9	3	0	21	12	5	21	27	13	15	11	7	7	33	16	9	8	6	8	8	10	10	18	9	0	2	6	20	13	9	5	5	0
ENSCHIG00000022642	CCDC148	2	-	97931280	98292708	299	351	301	327	305	402	218	186	178	230	265	285	227	220	390	470	272	455	526	364	468	190	321	211	688	314	400	344	338	267	263	284	221	267	205	355	328	285	390	321	417	246	166	247
ENSCHIG00000018303	PKP4	2	+	98293052	98553679	2478	2070	1675	2110	1719	2261	1838	9638	10920	10456	11118	10316	9046	10795	11583	10829	8114	12203	14494	10640	13707	7958	9273	7557	18042	10620	11690	11396	8014	3629	4572	4900	5846	4777	3859	25307	22356	8409	9371	12417	8251	6758	6049	4695
ENSCHIG00000002234	-	2	-	98360426	98361913	110	82	97	115	126	106	115	117	84	125	147	152	108	143	131	122	87	114	130	91	106	133	110	86	151	120	103	128	170	106	124	169	164	154	127	115	83	88	139	134	101	112	95	87
ENSCHIG00000023463	DAPL1	2	+	98681163	98706781	0	0	0	7	10	6	13	29	10	16	21	17	0	22	8	0	0	9	0	0	14	9	6	10	8	0	0	0	32	7	0	17	15	0	7	136	78	14	22	26	0	23	37	14
ENSCHIG00000026445	TANC1	2	+	98857385	99043752	560	561	319	563	409	399	445	595	446	777	940	1026	527	1198	654	429	358	713	946	540	860	535	438	329	1071	591	662	724	355	79	169	203	218	145	165	2772	1155	1003	1670	1364	1405	1285	664	140
ENSCHIG00000009513	WDSUB1	2	-	99047701	99117229	657	818	894	1127	827	1020	740	94	163	213	269	157	126	143	232	215	192	151	250	180	194	156	211	144	263	168	230	171	289	163	170	282	221	147	212	230	166	165	259	182	219	128	215	202
ENSCHIG00000017676	-	2	-	99137095	99162492	1156	1149	1046	1216	855	1087	1019	554	510	620	420	460	433	566	764	665	518	606	798	633	758	478	531	466	806	529	604	600	299	162	244	222	217	186	155	1573	1150	457	489	517	352	284	411	350
ENSCHIG00000022217	BAZ2B	2	-	99177034	99461964	1163	1213	1374	1329	1405	1433	1419	727	616	559	473	527	477	579	1016	658	625	599	953	632	895	591	658	553	705	653	660	555	559	202	350	283	330	236	247	1210	1150	571	669	715	459	365	489	488
ENSCHIG00000018734	MARCHF7	2	+	99565725	99595597	1450	1368	1304	1776	991	1182	1115	428	415	762	739	671	533	682	949	1061	913	1103	1231	1045	1153	784	963	746	1633	975	1136	1076	796	439	610	711	630	637	654	1395	994	639	937	866	772	504	711	497
ENSCHIG00000027086	-	2	-	99599585	99612112	169	194	188	177	113	161	153	71	103	134	143	83	88	129	111	130	147	145	135	139	133	105	125	109	168	122	131	147	95	39	72	97	63	51	80	195	158	83	127	64	84	73	118	90
ENSCHIG00000013878	LOC102168948	2	-	99631725	99710827	75	103	87	73	54	44	37	107	201	187	184	187	136	105	20	11	34	39	38	19	13	20	45	49	16	38	23	15	96	86	88	68	76	37	11	376	505	162	229	206	131	98	169	229
ENSCHIG00000010637	PLA2R1	2	-	99765014	99887933	540	403	379	452	356	258	370	922	1130	1869	1294	1324	1025	1617	152	141	186	154	164	104	222	121	110	158	140	151	127	157	413	68	302	170	366	150	208	6059	4328	1003	476	1322	224	381	648	267
ENSCHIG00000013972	ITGB6	2	-	99912972	99996708	219	188	86	149	150	75	146	0	0	0	0	0	0	0	0	0	0	0	0	0	0	0	0	0	0	0	0	0	0	0	0	0	0	0	0	0	0	0	0	0	0	0	0	0
ENSCHIG00000023380	RBMS1	2	-	100078314	100295679	630	552	460	675	594	477	518	271	132	287	350	261	178	259	234	164	228	211	209	176	192	210	212	136	316	209	212	194	259	116	152	239	158	102	137	312	134	125	192	164	120	93	240	117
ENSCHIG00000008553	LOC102168395	2	+	100659154	100660347	1150	1122	1136	1225	1145	1104	969	522	548	1195	1021	1001	765	983	1001	945	848	913	980	785	975	760	877	651	1392	959	964	950	1436	958	1298	1633	1482	1312	1268	1340	943	1302	1704	1583	1496	1133	1115	1078
ENSCHIG00000009480	TANK	2	+	100962482	101016032	633	755	921	1060	812	886	832	239	220	509	455	438	318	373	309	316	271	333	414	284	338	253	347	247	420	263	302	254	464	370	425	495	447	447	446	550	427	332	421	499	364	208	386	339
ENSCHIG00000026247	PSMD14	2	+	101134070	101181221	705	722	857	922	811	833	535	406	416	989	775	732	638	695	872	886	747	790	893	728	839	721	807	724	1208	827	806	839	915	618	853	912	994	737	804	781	633	773	1014	930	912	602	682	654
ENSCHIG00000011769	TBR1	2	+	101186355	101197674	3	3	9	0	0	5	3	3	0	0	0	0	0	5	11	0	15	8	6	14	9	12	5	15	4	7	8	8	5117	3383	5238	4848	7094	6474	5335	224	20	337	624	706	926	656	6	34
ENSCHIG00000027183	SLC4A10	2	+	101344372	101695348	796	770	625	1069	305	311	368	133	7	394	401	570	207	678	1303	1216	1423	1975	2593	1430	2094	1484	1535	985	3236	1518	2190	2268	1443	606	1021	962	1216	1129	754	421	5	608	1533	1004	1094	863	575	366
ENSCHIG00000021048	DPP4	2	-	101704172	101783836	441	685	735	865	231	536	276	29	0	43	277	29	75	60	26	0	44	5	25	0	10	28	17	0	5	10	13	10	106	0	50	113	53	4	86	36	18	11	28	25	22	9	56	0
ENSCHIG00000004276	FAP	2	-	101895475	101978386	22	44	10	12	10	8	3	0	6	23	11	9	4	9	3	0	10	0	0	0	0	0	9	2	10	0	0	0	95	23	51	143	96	65	84	5	5	0	25	0	0	4	17	0
ENSCHIG00000019848	IFIH1	2	-	102014453	102074159	1565	1623	1743	2138	1461	1627	1172	258	409	667	448	378	437	362	171	150	123	46	59	76	180	129	179	81	70	78	79	137	240	124	186	182	140	74	156	661	749	195	174	208	153	99	246	127
ENSCHIG00000025003	GCA	2	+	102099348	102114661	291	241	249	435	272	254	238	256	332	668	588	550	453	521	158	92	110	151	143	106	185	115	124	122	205	114	102	160	267	102	245	202	229	186	158	864	825	323	298	440	238	194	154	110
ENSCHIG00000026905	KCNH7	2	-	102126594	102288620	5	7	0	5	0	0	3	4	10	36	13	28	3	27	0	2	5	5	2	3	2	0	2	0	0	0	0	0	84	41	73	60	109	110	71	5	13	41	24	38	49	6	12	4
ENSCHIG00000018013	FIGN	2	-	103456832	103584164	64	35	15	37	14	27	23	32	23	27	29	45	22	43	22	13	17	19	38	17	29	16	12	7	23	20	29	37	29	6	6	17	5	10	9	101	18	14	19	14	5	15	57	15
ENSCHIG00000026062	GRB14	2	-	104448127	104572921	483	463	380	625	549	450	410	43	15	55	28	36	7	22	27	15	39	23	43	20	16	9	37	21	14	22	51	38	375	223	306	418	308	261	299	46	53	192	415	258	231	164	126	58
ENSCHIG00000010255	-	2	-	104636823	104637479	386	358	539	566	524	503	449	147	120	131	149	124	106	132	203	196	160	152	206	149	174	148	182	125	218	155	168	144	157	90	95	113	105	73	105	227	211	113	161	143	119	109	155	136
ENSCHIG00000024975	COBLL1	2	-	104661799	104827775	2336	1575	1094	1484	1057	1177	1227	723	631	917	1064	850	550	1182	401	340	437	513	531	349	638	512	500	337	653	437	560	647	#N/A	388	545	680	578	436	517	1278	505	538	926	594	550	418	954	504
ENSCHIG00000014139	SLC38A11	2	-	104911294	104979065	114	149	64	167	138	153	113	0	2	0	2	0	0	0	0	3	0	0	0	0	0	0	0	0	0	0	0	0	0	0	0	9	0	0	3	8	0	0	0	0	0	0	0	0
ENSCHIG00000016974	SCN3A	2	-	105084952	105171187	2302	582	253	1682	1251	361	250	163	212	472	480	455	363	638	64	28	46	53	31	61	73	20	235	189	91	31	326	60	1033	58	98	894	694	980	818	322	110	1028	1482	750	159	1335	1021	173
ENSCHIG00000023553	SCN2A	2	+	105247014	105394946	439	583	437	483	365	639	524	310	404	2268	1827	1612	1328	2358	10170	11703	10942	11711	10667	11080	13021	7125	10048	9345	16250	9569	10914	13757	6873	7749	8198	7409	7177	8094	6990	986	80	5100	6393	4429	7347	5532	1518	3194
ENSCHIG00000023391	CSRNP3	2	+	105470907	105670688	179	173	162	233	133	158	177	11	10	18	23	19	17	24	7	9	6	7	4	3	5	7	10	3	14	7	10	9	91	73	97	101	129	97	84	14	0	24	80	58	84	31	42	36
ENSCHIG00000024307	GALNT3	2	-	105719935	105742775	417	424	382	430	365	428	467	32	21	14	39	17	31	21	5	5	4	12	8	6	10	12	11	9	6	0	9	8	31	12	25	30	13	14	15	119	56	35	80	48	41	52	59	83
ENSCHIG00000027050	TTC21B	2	-	105867023	105962005	808	759	626	890	581	710	467	415	334	513	561	568	399	550	778	728	585	781	970	931	575	703	723	425	1228	661	958	545	611	359	489	562	526	390	335	1032	566	432	669	563	609	320	616	373
ENSCHIG00000024980	LOC102179054	2	-	105980857	106073535	34	26	13	20	6	20	22	402	451	2145	1436	2247	831	2540	1115	1030	992	1314	1415	1121	1127	1492	1441	1073	1661	1402	1140	1536	1233	764	1792	1336	2108	1808	1398	93	19	300	497	320	383	395	711	330
ENSCHIG00000020127	SCN9A	2	-	106198328	106287627	68	70	27	23	16	26	29	13	5	26	18	47	13	46	32	26	31	36	42	35	38	29	29	19	51	35	34	41	#N/A	16	27	20	28	26	20	5	2	10	29	16	25	26	53	31
ENSCHIG00000018164	SCN7A	2	-	106380897	106439600	393	385	427	117	183	320	527	75	7	249	161	104	147	128	0	0	34	4	5	2	9	6	5	27	4	0	0	2	10	3	28	6	12	16	19	389	94	174	53	37	15	36	307	305
ENSCHIG00000008742	-	2	+	107253847	107304350	0	0	0	3	0	0	0	13	16	8	14	0	6	7	4	2	2	5	0	2	3	0	0	4	0	0	7	5	6	5	3	3	3	14	0	22	13	4	11	0	3	3	14	6
ENSCHIG00000015105	B3GALT1	2	+	107977283	107978262	14	12	3	5	9	5	8	9	0	29	27	48	5	67	35	35	64	99	111	50	109	52	49	50	136	69	94	152	60	5	24	13	25	31	17	24	0	10	38	29	35	29	26	10
ENSCHIG00000019194	STK39	2	-	108095731	108412557	1307	1134	987	1063	765	920	980	1117	1133	3279	2468	2659	1821	2978	1633	1582	1271	1658	1828	1634	1816	1482	1631	1247	2551	1749	1775	1832	970	617	1063	1080	1226	957	999	2703	2128	755	1150	1318	679	808	1070	626
ENSCHIG00000026191	CERS6	2	+	108577727	108921358	67	33	11	42	22	49	31	20	19	43	99	80	36	42	124	130	110	151	147	112	132	98	100	69	224	137	111	154	151	83	116	145	146	129	97	49	3	72	152	124	108	72	85	74
ENSCHIG00000012500	NOSTRIN	2	+	108948593	109014943	43	63	35	58	68	49	54	170	176	126	167	108	110	137	47	46	66	35	41	50	48	78	62	20	49	50	74	34	#N/A	99	121	177	72	69	195	90	88	65	152	57	94	108	185	66
ENSCHIG00000017969	DHRS9	2	+	109196714	109220316	10	9	11	15	4	5	3	33	17	15	27	11	13	9	6	4	3	10	0	0	0	3	2	3	5	3	0	3	19	3	5	9	0	2	0	100	60	24	23	7	5	7	28	9
ENSCHIG00000018974	LRP2	2	-	109253258	109434527	0	3	0	0	0	0	0	0	5	7	3	3	4	0	0	0	3	6	3	0	3	0	0	3	0	0	0	0	2	0	0	0	3	0	0	4	6	2	17	0	0	5	5	15
ENSCHIG00000020516	BBS5	2	+	109523212	109543125	287	426	421	402	312	412	314	86	129	255	169	177	146	236	193	255	211	207	200	129	218	162	276	213	277	214	186	231	222	235	359	378	339	312	343	179	114	281	300	256	385	244	146	304
ENSCHIG00000021751	KLHL41	2	+	109546067	109559895	491	470	684	943	502	657	718	36	22	47	44	45	30	31	73	61	54	74	73	79	48	74	75	58	122	100	90	58	52	22	41	39	35	32	12	98	34	35	69	32	65	27	58	57
ENSCHIG00000016701	FASTKD1	2	-	109546611	109597326	360	503	536	535	406	426	471	179	186	351	298	250	227	354	285	323	297	259	321	248	276	214	319	247	416	243	320	290	293	228	293	332	294	311	314	382	271	334	448	284	351	302	283	305
ENSCHIG00000013589	PPIG	2	+	109605231	109644648	3294	4273	5003	5121	4618	4344	4124	1975	2500	3186	2850	2495	2421	2555	3794	4102	3551	3511	3647	3233	3942	2786	4084	3538	5219	3500	3624	3273	3202	2716	3123	3403	3016	2558	2550	2759	3148	2702	3438	2782	3068	2360	2139	3224
ENSCHIG00000011012	LOC102171282	2	+	109635901	109636397	724	663	1035	1044	1014	830	852	301	281	276	295	251	255	261	410	374	326	306	413	291	399	274	313	276	509	275	303	274	417	187	227	317	245	168	239	648	486	281	426	386	300	318	344	230
ENSCHIG00000013234	CFAP210	2	-	109649763	109676501	342	466	425	480	388	414	395	67	94	114	140	123	65	103	113	152	90	80	126	67	83	44	145	75	154	120	94	88	138	90	149	183	148	114	120	152	153	171	185	158	166	104	93	212
ENSCHIG00000003204	PHOSPHO2	2	+	109681111	109681836	348	484	607	555	326	510	412	115	165	197	219	144	130	171	239	294	239	242	235	242	273	194	306	201	351	240	258	221	189	155	195	229	204	164	189	191	158	179	276	196	222	158	152	208
ENSCHIG00000007109	KLHL23	2	+	109705590	109722703	76	62	70	72	32	59	49	75	64	185	139	201	116	201	201	247	226	212	246	221	255	191	220	148	335	186	246	292	342	178	340	346	319	354	316	90	34	219	349	239	426	197	146	172
ENSCHIG00000022624	SSB	2	+	109750471	109756240	1522	1574	1611	1593	1392	1498	1418	1194	1225	2385	1899	1954	1478	2107	1818	1870	1734	1557	1892	1624	1920	1384	1892	1469	2444	1760	1923	1957	2113	1730	2095	2000	2154	1908	1786	2180	1677	1853	2482	2303	2165	1550	1612	1880
ENSCHIG00000013448	METTL5	2	-	109756305	109765713	386	452	461	594	510	545	439	234	199	492	469	286	364	310	525	396	396	413	397	348	481	302	402	395	660	435	437	486	391	259	439	519	390	270	301	446	424	375	463	492	551	325	301	365
ENSCHIG00000013985	UBR3	2	+	109779447	109976006	711	749	565	774	449	473	430	376	320	929	748	894	543	958	743	851	726	1056	1135	764	987	729	760	589	1499	844	1064	991	1077	570	919	957	1123	1005	753	1241	645	843	1221	1146	1008	734	610	389
ENSCHIG00000012494	MYO3B	2	+	110072746	110577889	3	2	0	2	2	6	3	2	1	0	2	1	2	1	4	4	2	4	4	7	6	11	9	3	14	7	11	4	2	1	1	1	4	3	2	2	1	1	5	1	0	0	8	3
ENSCHIG00000006719	SP5	2	+	110577839	110579734	13	8	0	4	15	10	5	0	0	0	6	0	9	2	28	16	22	33	22	22	21	31	37	13	41	21	23	27	#N/A	0	0	2	0	0	0	0	0	0	0	0	0	0	42	10
ENSCHIG00000017235	SP5	2	+	110614078	110649665	369	317	280	384	322	409	342	46	41	29	34	29	27	17	117	125	114	130	126	107	126	96	118	48	172	99	119	115	209	121	126	185	141	131	134	159	126	157	283	169	206	176	384	448
ENSCHIG00000017798	GAD1	2	+	110670534	110710293	96	103	23	231	18	84	61	1134	419	23	13	13	33	53	7211	7749	6423	6935	7440	6097	7116	6339	10652	5662	11388	7419	8754	8601	#N/A	7640	7535	8721	8053	7535	7938	1019	129	3175	9930	4697	5595	5790	2642	5123
ENSCHIG00000014220	GORASP2	2	+	110759897	110789596	3373	2988	3453	4163	3403	3592	3860	1598	1174	2384	2656	2169	1811	2193	1902	1591	1587	1903	2179	1633	1924	1726	1519	1210	2943	1987	1705	1989	2578	1218	1829	2826	2609	1872	2256	4013	2303	1752	2768	2586	2077	1546	2072	1448
ENSCHIG00000013349	TLK1	2	-	110848735	110907341	1340	1467	1420	1534	1030	1373	1265	412	501	1164	1001	868	718	1041	694	673	704	755	748	687	801	636	959	596	1200	664	808	959	1666	1274	1469	1554	1343	1268	1214	855	500	1176	1654	1464	1443	1030	631	605
ENSCHIG00000013276	-	2	-	110931019	111023120	138	111	88	115	59	72	108	34	34	74	94	88	40	111	41	28	59	73	72	55	62	52	48	35	115	55	62	95	154	79	108	119	75	79	66	89	30	75	108	134	107	89	57	51
ENSCHIG00000014911	METTL8	2	-	111186517	111257245	190	229	193	274	162	202	154	33	26	63	95	52	60	60	43	57	49	52	63	52	44	43	48	41	94	75	45	25	54	29	30	44	59	40	19	188	107	24	76	102	57	45	83	68
ENSCHIG00000016595	DCAF17	2	+	111270513	111295209	70	133	113	123	76	95	75	39	39	81	91	61	40	51	39	29	23	29	45	37	52	30	33	32	76	59	38	50	61	42	57	53	50	47	36	118	121	48	72	70	13	23	64	48
ENSCHIG00000010133	LOC100861136	2	+	111347331	111391886	249	271	149	239	179	195	169	112	129	171	192	123	124	163	111	136	147	137	126	113	107	121	224	85	180	153	173	161	149	107	117	148	89	103	109	283	233	124	161	120	121	95	155	108
ENSCHIG00000025418	DYNC1I2	2	+	111476201	111533719	4028	4908	5003	5309	4588	4992	4118	2614	3176	4268	3978	3241	3483	3514	3864	4480	3755	3806	4162	3760	4157	2863	3899	3241	5614	3647	3941	3705	3959	2947	3445	4049	3448	2941	3333	6292	5994	4604	4940	4733	4778	3290	3178	3337
ENSCHIG00000007337	SLC25A12	2	-	111557343	111654151	1360	1249	1272	1513	1263	1396	1186	713	535	1930	1666	1965	1179	1910	2152	2051	1843	2234	2758	1906	2348	2059	2184	1545	3267	2440	2098	2669	#N/A	1818	2923	3468	3904	2749	3178	1006	380	2289	2531	2769	2684	1940	1654	1171
ENSCHIG00000010250	HAT1	2	+	111688979	111728769	1069	1075	1082	1296	1012	1188	848	270	299	593	535	453	429	488	422	494	439	444	510	485	473	434	514	396	661	458	485	438	491	273	337	486	430	313	357	655	525	304	402	414	282	245	448	405
ENSCHIG00000005762	METAP1D	2	+	111744930	111818619	128	218	185	232	180	229	269	59	143	218	190	100	136	201	138	171	183	208	133	121	233	92	158	161	272	133	160	247	211	128	239	309	233	218	267	188	164	212	261	186	244	169	91	144
ENSCHIG00000014218	DLX1	2	+	111822399	111825916	0	0	0	0	0	0	0	0	0	0	0	0	0	0	0	0	0	0	0	0	0	0	0	0	0	0	0	0	#N/A	246	249	407	266	201	340	13	31	63	181	148	84	84	208	321
ENSCHIG00000024864	DLX2	2	-	111837335	111840919	0	0	0	0	0	0	0	0	0	0	4	0	0	0	0	4	0	0	3	2	0	3	0	0	0	0	0	0	337	241	235	344	286	186	229	29	47	66	155	119	80	59	145	289
ENSCHIG00000010611	LOC102188174	2	-	111913590	111915134	424	410	396	514	384	424	421	213	191	393	389	393	261	365	293	285	252	241	323	245	287	218	330	251	404	286	277	313	319	255	260	317	304	247	278	390	248	213	349	328	249	243	248	180
ENSCHIG00000013031	ITGA6	2	+	112115218	112198811	212	193	106	135	144	69	110	295	286	419	488	422	183	707	119	111	180	209	236	208	217	145	222	104	288	156	289	214	308	101	196	177	170	146	172	542	177	232	464	235	277	195	515	249
ENSCHIG00000012161	PDK1	2	+	112214953	112259984	362	280	208	295	199	207	207	204	220	257	267	249	177	299	209	233	176	217	249	242	233	174	243	150	349	201	248	211	299	168	201	191	189	141	132	624	371	211	345	265	247	186	275	245
ENSCHIG00000005492	LOC102185958	2	-	112278654	112279589	33	38	42	56	37	43	38	41	40	52	35	27	31	27	94	60	68	74	68	95	105	55	67	62	109	73	96	66	42	17	29	46	29	36	22	64	46	46	54	35	52	42	32	16
ENSCHIG00000014546	RAPGEF4	2	+	112557413	112685558	1027	1047	596	784	720	703	715	532	518	1436	1393	1619	813	1536	3338	3264	3398	3248	4241	3127	3939	2884	3402	2672	4999	3697	3056	3982	6410	3786	3878	3941	4170	3789	3252	2940	920	4765	4413	6374	4744	3756	1529	1214
ENSCHIG00000015916	MAP3K20	2	+	112738561	112894471	32	47	7	42	22	15	22	42	44	16	34	29	38	42	29	12	26	29	27	60	95	22	35	22	38	14	80	79	40	9	18	44	17	9	56	49	21	18	62	19	23	20	33	25
ENSCHIG00000026797	CDCA7	2	+	112949140	112961390	0	0	0	0	0	0	0	16	20	10	0	0	10	7	4	0	0	0	0	0	0	0	4	0	0	0	0	0	0	0	8	0	5	3	0	112	38	18	29	21	20	54	17	11
ENSCHIG00000024420	SP3	2	-	113463106	113517236	1366	1338	951	1429	891	982	943	591	497	793	721	704	539	767	1013	1039	940	1159	1396	1047	1213	894	990	712	1686	1084	1097	1209	876	353	593	759	671	521	538	1679	1027	617	997	829	721	545	711	516
ENSCHIG00000024019	OLA1	2	-	113618472	113785862	1322	1752	1969	1413	1169	1447	1632	828	899	2485	1932	1770	1468	1922	1861	2014	1225	1689	1278	1643	1337	1561	1510	1696	2518	1379	1865	1498	2444	1373	2525	2070	2778	2398	1706	938	996	2575	3742	2903	3193	1574	1531	1158
ENSCHIG00000012561	SP9	2	+	113857129	113861348	0	0	0	0	0	0	0	9	0	3	3	2	0	0	0	0	0	0	0	0	0	0	0	0	0	0	0	0	209	119	124	194	156	115	136	22	28	59	228	151	93	90	11	49
ENSCHIG00000023936	CIR1	2	-	113871688	113907927	1294	1384	1564	1875	1584	1634	1532	853	913	1124	1242	982	806	885	1227	1335	1053	1342	1394	1164	1335	1022	1233	924	1820	1168	1055	1173	1413	960	1105	1513	1348	1075	1136	1475	1211	2068	1752	1638	2010	1155	892	845
ENSCHIG00000010523	SCRN3	2	+	113911250	113939953	409	406	324	301	292	396	321	214	185	444	354	439	303	491	245	253	171	197	311	233	291	249	305	143	364	288	315	284	416	252	286	291	384	349	306	490	331	300	382	453	432	279	358	255
ENSCHIG00000024827	GPR155	2	-	113946848	113985339	176	164	108	163	97	147	125	187	161	615	446	586	236	727	374	435	445	525	640	491	561	417	581	371	829	494	708	675	1092	566	1074	730	1076	915	786	1094	435	2137	1775	2111	2585	1311	311	241
ENSCHIG00000009043	WIPF1	2	-	114045318	114153637	160	74	41	62	25	45	86	379	303	381	471	453	283	515	75	63	77	110	64	77	124	123	108	70	134	102	77	99	245	75	131	154	139	90	113	1591	794	299	401	382	233	276	368	142
ENSCHIG00000017514	CHN1	2	-	114258220	114466813	2028	1715	1623	2040	1502	1120	1430	3453	3010	4416	8401	9179	5606	7014	2860	3377	2813	3314	3846	1867	3048	2688	3621	2204	5250	3595	2192	3182	#N/A	19946	30870	79407	41066	31611	31129	5106	2229	13286	31411	34599	33738	9253	7861	6968
ENSCHIG00000012635	-	2	-	114478393	114482738	42	25	39	43	33	26	29	29	33	86	70	77	53	52	39	28	31	20	32	25	25	26	36	24	29	36	20	25	45	48	46	72	80	62	54	24	14	24	43	40	38	31	58	38
ENSCHIG00000011446	ATF2	2	-	114520373	114598247	1502	1264	1205	1677	852	1041	1073	361	349	790	689	941	469	909	869	957	866	1219	1485	1002	1197	858	906	603	1745	989	1194	1187	1043	410	747	707	761	755	564	1251	589	668	1138	921	936	653	726	449
ENSCHIG00000018041	ATP5MC3	2	-	114612201	114614904	1778	1717	2031	2229	2069	2044	1776	1837	1574	3726	3487	3426	2580	3099	2941	2731	2452	2422	3208	2393	2772	2471	3109	2091	3795	3098	2564	2722	3497	2446	2684	3379	3426	2546	2993	2294	1497	1975	3377	2696	2655	2120	2290	1929
ENSCHIG00000012313	LNPK	2	-	115311687	115408087	681	719	709	785	551	629	639	319	337	987	837	723	478	867	644	753	715	891	770	636	929	576	705	613	1306	688	695	928	806	586	1050	1081	826	805	1038	1063	801	1163	1319	1063	1088	979	535	590
ENSCHIG00000004992	-	2	+	115437786	115438217	36	37	54	53	42	56	38	15	22	17	12	12	13	14	23	22	15	16	14	17	18	14	21	13	20	12	16	12	22	16	16	14	14	8	11	24	26	16	18	16	14	16	21	19
ENSCHIG00000013371	HOXD8	2	+	115537487	115538715	3	0	0	0	0	0	0	0	0	0	3	6	0	4	0	0	0	0	0	0	0	0	0	0	0	0	0	0	0	0	0	0	0	0	0	0	0	0	0	0	0	0	0	0
ENSCHIG00000019702	-	2	+	115558622	115559941	3	0	3	0	4	0	0	70	0	54	82	93	42	70	0	0	0	0	0	2	0	0	0	0	0	0	0	0	0	0	0	0	0	0	0	0	0	0	0	0	0	0	0	0
ENSCHIG00000011624	HOXD3	2	+	115559607	115578696	0	0	1	3	0	0	0	147	8	95	139	152	58	109	0	0	0	0	0	0	0	0	0	0	0	0	0	0	0	0	0	0	0	0	0	0	0	0	0	0	0	0	0	0
ENSCHIG00000017515	HOXD1	2	+	115593937	115595266	0	0	0	0	0	0	0	29	0	3	0	3	0	0	0	0	0	0	0	0	0	0	0	0	0	0	0	0	0	0	0	0	0	0	0	0	0	0	0	0	0	0	0	0
ENSCHIG00000008892	MTX2	2	+	115676231	115755644	1031	859	1017	1098	913	948	889	573	467	1219	1065	967	787	1036	903	835	850	735	873	811	944	838	968	761	1231	826	809	882	1233	803	1080	1165	1094	906	942	919	611	989	1358	1147	1075	788	808	794
ENSCHIG00000015430	HNRNPA3	2	+	116643682	116648786	3196	3157	2872	3504	2899	3166	2866	2051	2107	2473	2588	1952	2144	2643	3369	3258	2709	3474	3725	2978	4085	2623	3100	2124	4474	2939	3366	3485	2747	1542	1898	2517	2159	1934	2005	4870	3499	2057	3165	2580	2552	1922	2349	1790
ENSCHIG00000026055	NFE2L2	2	-	116657669	116661341	3315	3101	2878	3391	2782	2614	2717	2109	2218	2534	2885	2142	1863	2351	2320	2039	1918	2177	2177	1779	2448	1745	2078	1661	3255	2018	2132	2004	2036	956	1471	2041	1659	1050	1512	5235	4248	1773	2244	2314	1566	1405	2418	1695
ENSCHIG00000015256	AGPS	2	+	116827709	116956350	391	397	367	444	282	276	275	433	453	1079	770	673	486	756	283	288	315	388	391	298	470	273	405	309	515	315	342	428	318	151	282	242	277	179	219	1704	1136	480	476	564	250	279	359	222
ENSCHIG00000011750	LOC102176173	2	-	116971815	116973806	134	131	169	199	128	107	107	20	17	45	44	24	22	25	21	18	40	25	20	13	25	16	15	16	46	15	14	17	38	11	45	42	31	22	27	78	36	47	50	33	32	19	37	36
ENSCHIG00000011716	LOC102184291	2	-	117036166	117038160	649	579	641	698	548	654	508	155	115	240	185	155	159	172	190	194	219	208	220	157	208	175	199	163	276	189	161	188	268	128	199	267	218	183	180	432	248	313	362	343	303	186	218	219
ENSCHIG00000016852	PDE11A	2	-	117047741	117495823	95	158	107	285	47	75	151	0	0	3	2	2	1	0	6	0	0	1	0	2	0	2	6	0	3	1	0	7	9	3	2	9	2	2	2	176	14	156	164	161	240	52	2	3
ENSCHIG00000010687	RBM45	2	+	117546082	117567101	1381	1524	1594	1773	1394	1592	1350	695	809	1328	1249	922	930	1119	1237	1312	1173	1211	1185	1183	1544	973	1262	926	1634	1126	1216	1382	#N/A	762	1068	1171	996	936	1012	1624	1383	1115	1419	1201	1216	924	949	962
ENSCHIG00000008898	OSBPL6	2	+	117681759	117845189	2689	2384	2328	2802	2255	2255	2464	1396	1597	2952	2715	2719	1751	3042	3912	3837	3233	4070	4300	3547	4704	3270	3874	3055	5651	3867	3909	4697	2754	1802	2835	3194	3308	2832	2878	2130	1460	2470	2025	2459	2831	1636	1534	1525
ENSCHIG00000015333	PRKRA	2	-	117864173	117880644	772	747	775	922	794	877	733	444	320	760	759	711	592	679	682	629	516	602	725	555	646	460	603	466	852	612	710	623	#N/A	583	628	831	689	600	696	717	392	728	1160	962	878	720	580	694
ENSCHIG00000013011	PJVK	2	+	117882559	117888847	5	4	0	0	3	4	4	3	7	3	16	5	6	13	11	6	9	6	6	10	0	8	4	3	16	0	16	4	7	13	12	16	10	6	19	10	7	11	11	20	13	17	4	6
ENSCHIG00000017480	FKBP7	2	-	117892267	117899582	150	248	185	176	207	197	193	102	80	128	161	76	113	103	54	51	114	49	65	65	52	75	71	37	96	30	48	31	115	71	100	181	96	59	159	84	99	87	157	86	93	31	146	68
ENSCHIG00000019515	PLEKHA3	2	+	117903357	117926980	1021	918	882	1079	885	961	832	333	267	540	509	404	357	494	460	454	372	491	466	355	486	331	499	381	637	399	504	466	507	297	387	553	436	346	400	674	538	369	486	482	399	293	380	358
ENSCHIG00000018472	-	2	-	117967598	118021219	69	44	19	49	56	52	65	39	30	19	12	18	13	11	21	4	7	2	25	6	13	24	33	5	7	13	13	10	31	22	8	7	9	20	3	34	31	16	21	26	27	7	25	31
ENSCHIG00000016292	-	2	-	118346842	118523389	6	19	0	15	0	0	5	9	0	3	4	4	0	0	0	0	0	3	0	0	0	0	0	0	0	0	0	0	8	0	0	3	0	0	0	0	0	4	6	0	0	5	16	0
ENSCHIG00000018999	SESTD1	2	-	118561123	118700406	840	695	801	960	549	677	736	772	593	1743	1303	1505	1087	1465	916	793	841	850	1103	737	981	792	761	649	1294	939	808	957	885	399	632	708	825	617	700	1896	1282	729	864	962	768	641	791	447
ENSCHIG00000024559	ZNF385B	2	-	118875820	118974646	12	16	7	22	3	18	7	118	23	1351	883	1021	633	1174	1802	1669	1619	1848	2345	1767	2082	1517	1544	1293	2698	1919	1628	1876	713	505	659	826	802	711	607	58	0	128	430	331	277	279	75	49
ENSCHIG00000017150	CWC22	2	-	119439448	119484640	780	758	635	855	586	636	561	284	354	485	450	426	345	456	672	703	660	814	762	588	786	571	640	525	1050	672	745	711	426	268	364	476	371	332	333	695	591	404	509	386	447	319	381	329
ENSCHIG00000009564	UBE2E3	2	+	120609247	120703804	1685	1851	1633	2443	1893	1817	1567	1395	1516	2039	2600	1941	1701	1660	2378	2320	1905	2018	2804	2063	2531	1768	2157	1590	3532	2031	1932	2054	3462	1981	2285	3819	2881	2241	2427	3932	3641	2270	3398	2595	2622	1829	1815	1764
ENSCHIG00000023381	LOC102169913	2	-	120978108	120980913	38	38	36	50	36	37	31	38	41	47	45	31	34	37	39	45	27	38	48	37	40	26	35	21	52	33	37	34	42	29	31	39	37	36	35	77	65	37	55	45	34	26	37	32
ENSCHIG00000019338	ITGA4	2	+	121172803	121273876	66	98	69	63	36	80	87	33	29	31	34	16	31	38	314	700	522	391	413	583	568	151	571	376	581	186	920	446	98	98	116	225	69	162	128	161	99	105	279	119	213	136	18	55
ENSCHIG00000025973	CERKL	2	-	121272713	121400984	11	24	2	4	0	0	12	0	0	0	0	0	0	0	30	44	46	49	40	14	25	23	46	26	51	46	35	13	2	4	0	1	0	0	0	38	23	5	10	0	7	37	0	0
ENSCHIG00000013471	NEUROD1	2	-	121421373	121422443	34	33	13	37	66	50	68	53	16	14	3	5	13	12	8758	8248	6348	9505	10893	8207	9949	6257	5863	4434	14496	7415	8415	7678	#N/A	131	168	355	196	148	233	72	13	130	347	168	260	206	11	15
ENSCHIG00000012758	ITPRID2	2	+	121567081	121693731	1854	2437	1803	2599	1744	2068	2072	2177	2271	1877	2124	1729	1600	2398	1338	1515	1543	1578	1612	1565	1907	1370	1862	1052	2251	1294	1899	2020	1700	858	1104	1500	1257	1191	1446	2951	1598	1062	1530	1122	1254	1045	1898	1430
ENSCHIG00000022279	PPP1R1C	2	+	121753333	121808981	0	0	0	0	0	0	0	20	11	0	17	35	18	26	0	0	0	0	0	0	0	0	0	0	0	0	0	0	0	0	0	0	0	0	0	0	0	0	0	0	0	0	14	0
ENSCHIG00000024041	PDE1A	2	-	121897003	122189001	10	25	4	9	0	11	5	588	546	1386	1158	1173	840	1369	647	411	468	530	704	559	894	399	297	367	601	400	707	576	1378	783	961	729	1024	787	824	2660	1693	1033	1714	1432	1029	826	578	473
ENSCHIG00000003443	DNAJC10	2	+	122505675	122574146	3958	4754	4541	4595	4058	4704	3917	1430	1513	2183	2309	1935	1952	2253	2299	2743	2387	2399	2605	2441	2706	2023	2789	1845	3455	2296	2929	2727	3485	2647	3503	3910	3884	3632	3512	2819	2009	2597	3722	3091	3762	2404	2122	3008
ENSCHIG00000021563	FRZB	2	-	122618845	122654922	172	576	289	257	322	269	394	656	337	836	1457	601	822	698	221	112	712	188	141	185	74	350	154	196	210	203	144	138	#N/A	597	3035	2727	2937	2036	2495	1325	137	353	326	292	176	145	811	517
ENSCHIG00000009748	NCKAP1	2	-	122716268	122829283	4100	5811	5360	3886	2405	1854	3996	1701	1808	6403	3686	4123	3713	6017	4224	7162	6626	6314	6331	6503	7608	4232	7195	5297	7613	5492	7641	7671	6711	7202	9043	5940	7537	8260	8132	4933	2913	13542	6155	9510	15972	8673	2577	4204
ENSCHIG00000011127	DUSP19	2	+	122864635	122884423	142	153	144	162	83	157	74	38	38	67	62	38	51	59	93	110	70	129	124	66	89	71	104	56	142	105	71	81	#N/A	28	49	41	51	30	32	122	107	77	92	70	68	44	50	27
ENSCHIG00000023148	NUP35	2	+	122899684	122932467	553	523	544	658	505	577	430	156	155	224	215	177	166	158	336	275	264	243	301	221	265	257	251	215	382	301	278	254	319	190	266	388	270	136	280	409	272	256	378	316	335	217	237	201
ENSCHIG00000010879	LOC108638390	2	+	124246165	124246953	195	257	239	307	201	288	171	61	75	81	94	82	88	51	141	167	107	158	134	125	85	128	152	91	209	99	116	94	141	71	73	118	89	103	64	161	147	99	122	111	119	73	84	56
ENSCHIG00000013519	ZNF804A	2	+	124783565	124854255	116	45	27	61	43	64	48	183	94	353	298	406	226	306	297	178	465	237	372	173	233	409	440	489	256	375	294	432	458	372	437	467	492	434	403	227	59	619	653	427	936	489	148	225
ENSCHIG00000016003	FSIP2	2	+	125758580	125900651	0	0	0	0	0	0	0	0	0	0	4	0	0	0	0	0	0	0	0	0	0	0	0	0	0	0	0	0	5	0	3	0	3	2	0	43	19	14	0	11	5	0	4	11
ENSCHIG00000026136	ZC3H15	2	+	126607783	126622629	1143	1341	1421	1533	1199	1374	1164	699	889	1738	1447	1361	1119	1493	1117	1282	1225	1150	1195	1075	1299	972	1257	1014	1751	1118	1238	1341	1582	1347	1604	1692	1671	1465	1447	1401	1196	1665	2054	1848	2036	1320	932	1222
ENSCHIG00000009619	ITGAV	2	+	126711620	126818317	1810	4190	3995	2844	1646	3324	3025	1059	2858	2774	1936	1019	2076	2701	1307	1855	1734	1270	1080	1523	1951	651	2030	1369	1634	868	1702	1651	809	1107	1491	1069	959	1241	1423	2367	3484	1880	1386	1030	1738	1198	857	1728
ENSCHIG00000010992	FAM171B	2	+	126822435	126901873	1112	1308	599	1431	550	380	530	251	134	357	237	391	96	742	589	552	868	1285	1582	797	1182	736	732	470	1861	609	1404	1381	#N/A	121	239	204	306	322	126	1121	293	327	478	353	379	342	396	168
ENSCHIG00000011312	ZSWIM2	2	-	126932881	126953141	15	9	9	4	10	10	10	9	13	7	7	4	7	3	2	0	3	0	0	2	0	2	0	0	0	0	0	3	0	0	4	2	7	0	3	15	15	3	13	9	5	5	0	6
ENSCHIG00000012190	CALCRL	2	-	127407940	127536567	191	544	355	267	215	344	303	411	972	1471	1001	570	1149	1255	390	639	595	408	302	468	560	303	846	456	474	349	623	519	159	148	325	310	148	211	388	520	536	382	412	191	313	254	487	679
ENSCHIG00000007459	TFPI	2	-	127548231	127633680	43	562	117	179	164	128	69	127	298	374	645	157	263	524	145	180	665	129	141	185	186	97	249	207	174	112	242	200	375	382	627	507	272	286	612	128	210	435	299	242	397	320	191	292
ENSCHIG00000021523	GULP1	2	+	128582754	128694780	90	236	165	68	98	189	155	61	154	1101	350	351	458	924	412	831	718	424	374	639	948	263	663	665	436	314	502	758	80	88	187	122	77	139	281	74	95	118	106	87	175	96	89	92
ENSCHIG00000012434	-	2	-	129169661	129316246	3779	5127	3292	8767	2370	5690	2258	619	345	698	1072	809	626	1139	815	554	724	893	1216	817	1003	926	787	450	1404	902	1124	1123	913	138	349	565	490	279	582	714	198	313	654	489	403	297	735	455
ENSCHIG00000016603	WDR75	2	+	129548453	129582844	762	750	593	829	644	642	635	504	399	996	788	887	633	876	1237	1239	1043	1169	1449	1142	1405	1050	1214	913	1575	1176	1181	1259	921	587	781	940	955	821	875	791	540	696	953	901	991	635	651	765
ENSCHIG00000019342	SLC40A1	2	-	129715195	129742812	2073	2363	1771	1748	1594	1727	1414	794	835	1022	1025	596	804	891	1229	927	999	824	1664	1495	1070	804	875	611	1379	989	1843	811	965	403	826	1126	563	366	983	1017	891	624	991	559	664	539	1351	630
ENSCHIG00000010415	-	2	+	129844342	129848477	91	75	73	100	82	92	69	35	41	123	116	104	92	115	58	68	71	80	90	68	58	51	74	50	113	99	77	84	110	67	86	144	106	117	107	96	63	63	172	132	108	88	112	76
ENSCHIG00000023155	ASNSD1	2	+	129848407	129854164	925	948	855	1196	1007	1187	903	650	586	1456	1187	1373	1052	1273	1039	1044	817	967	1142	1005	958	859	1146	698	1426	1096	1167	984	1408	893	1030	1349	1445	1290	1165	1217	761	961	1750	1671	1482	1011	950	902
ENSCHIG00000010609	ANKAR	2	+	129860747	129918015	46	67	69	54	27	44	49	15	15	45	24	21	39	36	83	95	78	93	54	78	91	24	79	56	138	46	89	98	23	13	37	39	18	14	40	36	48	48	41	13	22	14	9	51
ENSCHIG00000022797	OSGEPL1	2	-	129915933	129925164	439	498	501	593	435	410	371	151	125	247	257	182	161	184	215	237	237	214	233	200	212	193	205	149	346	177	264	195	224	128	185	234	199	157	145	296	202	159	254	215	200	156	182	188
ENSCHIG00000013594	ORMDL1	2	-	129935286	129943602	448	551	640	617	502	585	449	239	207	438	369	313	288	381	369	362	362	304	414	361	418	299	386	290	446	351	335	365	330	169	336	287	321	228	266	526	383	364	386	373	319	256	286	277
ENSCHIG00000013324	PMS1	2	+	129953155	130066832	439	607	596	637	422	521	480	68	178	283	181	92	118	198	179	269	247	182	199	201	214	138	271	196	286	153	209	255	140	131	222	168	172	163	182	339	334	213	237	144	166	149	165	169
ENSCHIG00000022964	MSTN	2	-	130227820	130232802	0	3	7	4	0	6	4	0	0	8	3	2	2	8	17	13	8	25	18	13	23	27	21	24	36	20	23	27	14	2	9	0	3	5	8	44	11	39	12	23	18	11	3	9
ENSCHIG00000008511	C2H2orf88	2	+	130416496	130416783	22	10	11	17	7	6	10	43	36	46	46	45	30	48	17	18	7	9	12	15	23	14	11	13	22	17	10	13	27	17	8	8	20	16	7	158	93	36	55	48	40	22	34	15
ENSCHIG00000023512	HIBCH	2	-	130422913	130535019	890	950	1014	1222	1144	1141	941	1025	1050	1527	1273	1217	1212	1236	658	603	582	555	708	571	670	528	631	557	827	642	711	603	779	451	632	715	867	663	657	2826	2213	914	1276	1433	944	680	982	690
ENSCHIG00000006554	INPP1	2	+	130572956	130584219	619	556	671	769	651	602	571	547	424	699	767	718	499	597	1016	929	1031	1026	1169	824	1020	930	1089	917	1474	1081	892	1109	953	596	751	1020	1056	727	879	733	445	893	1242	1308	1182	714	691	800
ENSCHIG00000012721	MFSD6	2	+	130644871	130706579	2362	1807	1418	2199	1268	1761	1908	1693	1289	2756	3178	3510	1847	3867	1619	1606	1383	2072	2496	1949	2379	1834	2088	1168	3368	2233	2344	2778	#N/A	1041	1476	1571	2040	1620	1324	5300	2606	2541	4299	5375	3835	3100	2217	1359
ENSCHIG00000019525	NEMP2	2	-	130716334	130733250	90	108	120	162	95	117	107	33	22	47	37	25	31	19	30	24	23	33	28	32	44	13	27	6	44	13	29	27	19	15	21	35	34	22	32	79	37	37	42	15	20	42	41	7
ENSCHIG00000022201	NAB1	2	+	130848538	130900405	907	1441	1144	1247	888	1079	994	549	709	887	895	645	683	918	1851	2189	2248	2201	2050	1820	2441	1216	2169	1639	3088	1603	2049	2366	842	666	796	780	713	629	780	1146	870	735	1175	748	886	806	574	692
ENSCHIG00000017866	BIN1	2	-	131066572	131121723	2366	2062	1647	2486	2443	2413	2418	12682	9863	13022	14430	12779	10749	14006	8589	6834	5757	8203	11333	6917	9931	6432	6741	5389	12622	8789	7142	8406	11378	5716	7237	10166	10745	6910	8526	42216	29196	11591	12452	18265	8881	9549	9838	6770
ENSCHIG00000022529	CYP27C1	2	-	131218723	131232454	15	2	0	7	11	16	24	16	13	0	0	8	13	0	403	687	42	730	455	327	348	329	629	24	1193	269	276	149	0	0	0	4	0	0	0	0	8	0	0	0	0	0	8	0
ENSCHIG00000014551	ERCC3	2	-	131257095	131287623	1425	1252	1339	1837	1438	1429	1336	791	645	1282	1493	1401	976	1234	1691	1586	1117	1777	2092	1449	1762	1264	1441	959	2475	1690	1507	1631	1683	993	1282	1876	1809	1376	1465	1624	1020	1316	1873	1863	1717	1151	1116	881
ENSCHIG00000024378	MAP3K2	2	-	131302594	131335976	18	29	8	39	5	18	7	9	5	4	12	7	0	9	4	8	3	12	19	5	17	9	13	7	21	5	12	22	11	3	0	19	3	7	0	51	16	2	11	17	17	3	5	4
ENSCHIG00000018775	PROC	2	+	131425093	131434359	4	7	0	4	5	0	0	3	0	0	9	4	3	3	0	0	2	0	2	0	0	0	0	0	2	2	0	5	3	0	0	0	0	0	0	44	15	0	7	7	0	3	6	2
ENSCHIG00000008783	IWS1	2	-	131475746	131522382	1318	1229	1183	1570	1195	1296	1173	663	595	911	846	878	695	871	1407	1332	1136	1290	1416	1179	1492	1078	1340	944	1939	1263	1374	1274	1273	715	904	1204	1160	899	949	1358	1039	934	1242	1130	1126	738	802	692
ENSCHIG00000010823	MYO7B	2	+	131567388	131640776	0	0	0	0	0	0	0	0	0	0	4	0	9	0	2	0	0	2	10	0	0	0	0	0	9	5	4	2	0	0	0	2	0	0	0	28	0	19	524	11	161	367	0	0
ENSCHIG00000017089	LIMS2	2	-	131639057	131678111	51	113	14	59	70	39	49	530	489	476	778	538	472	483	990	814	853	1183	1306	883	1143	796	682	644	1701	1024	969	949	824	416	385	832	563	276	758	531	300	683	1339	857	1099	770	539	354
ENSCHIG00000009894	GPR17	2	+	131649544	131650563	0	0	1	0	2	2	0	447	412	381	816	590	431	573	216	87	140	325	347	277	311	177	108	144	486	255	332	287	326	124	164	250	175	169	162	1059	298	270	615	575	369	374	504	425
ENSCHIG00000009475	SFT2D3	2	+	131730147	131730788	177	155	127	233	168	158	155	75	53	61	93	82	73	64	147	92	97	93	164	116	121	110	107	62	186	106	104	122	117	47	66	134	83	64	89	167	89	56	103	81	68	70	102	69
ENSCHIG00000019104	WDR33	2	-	131735404	131849996	2847	2560	2137	3133	2546	2845	2722	1322	1135	1814	2009	1754	1338	2094	2509	2236	1809	2521	2835	2236	2787	2166	2333	1496	3619	2216	2413	2858	2167	1242	1492	2211	1953	1575	1841	2883	1893	1387	2190	1910	1930	1406	1767	1494
ENSCHIG00000025995	POLR2D	2	-	131891569	131902775	219	185	194	223	183	195	170	171	145	326	299	270	209	286	195	221	184	240	279	217	203	189	199	159	365	218	231	214	364	233	323	393	347	285	284	412	239	297	507	404	430	278	312	254
ENSCHIG00000011778	AMMECR1L	2	-	131908652	131915884	140	101	37	94	52	72	65	36	33	91	96	85	59	136	132	98	107	167	225	193	162	100	114	39	270	173	179	221	117	39	85	56	76	48	38	227	71	30	90	77	34	89	98	50
ENSCHIG00000011826	-	2	+	131959775	131960095	38	49	78	40	53	36	57	29	32	41	17	30	13	29	26	44	52	27	66	16	72	32	64	46	39	50	30	51	#N/A	41	66	40	90	42	74	27	19	43	39	86	32	46	27	33
ENSCHIG00000019417	SAP130	2	-	131997208	132069631	1356	1158	930	1380	1052	1200	1221	613	405	707	895	817	607	938	925	832	700	989	1120	874	1072	684	723	527	1473	995	909	1002	978	392	587	775	825	558	629	1579	856	587	1037	928	796	668	881	615
ENSCHIG00000017321	UGGT1	2	+	132121107	132229357	113	188	57	191	89	80	117	33	0	54	55	69	14	110	42	22	39	120	105	89	119	60	81	30	175	78	123	142	78	20	30	24	35	41	6	137	12	28	46	44	55	44	49	29
ENSCHIG00000016130	HS6ST1	2	-	132310652	132347616	707	496	334	615	462	628	599	355	205	586	1136	977	546	695	992	724	633	980	1084	851	998	915	809	527	1530	1045	906	1185	856	364	512	921	780	574	876	735	326	354	873	652	684	633	531	359
ENSCHIG00000025950	-	2	-	133159549	133162793	188	188	204	181	163	167	178	222	259	456	389	414	293	336	320	268	267	251	297	274	296	254	279	228	364	275	255	272	403	332	443	522	465	383	381	604	440	331	359	352	307	283	297	279
ENSCHIG00000009789	-	2	-	134092984	134094560	557	568	687	846	689	682	636	185	193	205	200	170	179	176	134	148	145	146	187	143	161	112	144	109	208	142	157	146	192	78	128	151	131	100	117	404	377	162	266	247	218	178	205	168
ENSCHIG00000020463	PLEKHB2	2	-	134458302	134494298	5484	5965	5758	6158	4952	6144	4996	6890	6398	21119	18489	18737	12803	18877	16233	15216	14060	15239	17894	14325	16901	12697	16263	12424	22505	16162	16452	17404	17050	11897	14468	16503	16158	13837	13629	11226	7757	10274	17361	14618	14730	11061	10117	9754
ENSCHIG00000007457	LOC102190997	2	-	134525579	134526049	3546	3368	4370	5247	4035	4044	3775	1032	1285	1082	1245	1036	975	1010	1372	1397	1279	1377	1673	1157	1430	1092	1381	1027	1992	1269	1238	1189	1675	913	1021	1389	1196	781	930	2152	1919	1182	1769	1533	1373	1058	1162	1288
ENSCHIG00000023919	FAM168B	2	+	134538334	134563273	383	239	159	272	215	270	226	313	186	439	655	678	297	735	756	614	579	1192	1371	818	992	772	653	408	1632	999	981	1117	874	280	454	706	775	750	421	857	283	398	714	568	696	463	524	223
ENSCHIG00000018690	ARHGEF4	2	-	134569792	134577494	617	415	279	318	319	438	373	1290	1080	2926	3176	3191	1832	2937	1283	1055	1143	1423	1594	1183	1506	1097	1193	1083	2135	1450	1221	1602	4180	2401	2681	3591	3262	2343	2818	1205	219	1921	4165	3172	3122	2722	2177	2119
ENSCHIG00000012973	-	2	-	134707075	134731122	10	4	0	5	0	3	5	9	3	18	33	19	14	22	22	10	15	23	30	11	27	14	15	9	18	8	27	11	0	4	0	9	0	0	0	7	6	5	9	11	3	3	8	12
ENSCHIG00000025882	-	2	-	134767525	134941390	34	40	3	19	7	10	18	34	19	31	107	75	33	134	54	43	23	105	126	96	78	53	66	33	170	65	152	114	17	9	11	15	7	16	9	71	18	13	47	19	10	17	39	23
ENSCHIG00000013671	PTPN18	2	-	135193824	135215244	960	819	838	1097	983	939	875	581	666	665	861	845	629	723	393	282	279	363	461	334	364	345	340	267	513	404	376	354	844	437	448	671	580	427	511	964	753	389	771	777	493	476	690	643
ENSCHIG00000027227	IMP4	2	-	135224381	135232547	1266	1172	1142	1370	1227	1194	1035	947	784	1350	1474	1327	1039	1180	1404	1306	1155	1285	1465	1206	1520	1043	1160	932	1938	1206	1213	1228	1506	1066	1088	1451	1346	1126	1171	1992	1468	1073	1660	1472	1385	1033	1097	1281
ENSCHIG00000015512	CCDC115	2	+	135231457	135234255	200	121	128	167	138	141	154	317	308	333	476	293	222	447	161	95	102	170	179	115	183	110	107	83	184	178	118	127	457	192	271	521	377	217	344	576	376	396	501	498	437	239	249	166
ENSCHIG00000025117	TUBGCP5	2	+	135259181	135316330	392	423	351	452	314	345	271	150	155	286	215	263	143	360	516	532	617	680	835	629	738	531	562	393	986	511	569	683	257	140	184	222	235	169	174	496	284	174	287	215	250	164	196	229
ENSCHIG00000017200	CYFIP1	2	+	135380610	135483606	3184	2557	2213	2981	2378	2414	2183	1374	1188	1570	2004	1758	1149	1701	1605	1431	1630	1796	2178	1554	2010	1705	1651	1268	2653	1878	1742	2059	2032	838	1165	1767	1555	1033	1257	2589	1647	1240	2062	1825	1409	1265	2156	1509
ENSCHIG00000024961	NIPA2	2	-	135486168	135497824	655	548	640	740	650	750	528	346	345	705	578	595	482	548	618	601	543	597	676	589	644	470	643	441	887	624	595	600	#N/A	513	620	846	790	632	679	628	439	538	842	701	749	550	626	541
ENSCHIG00000008727	NIPA1	2	-	135519045	135569809	20	9	9	23	12	3	9	25	17	40	43	56	22	67	7	7	34	36	34	24	18	20	24	11	55	12	42	66	#N/A	8	8	24	29	9	13	101	29	7	21	21	8	6	21	12
ENSCHIG00000016110	LOC102186637	2	+	135604620	135843339	4309	3396	2288	4036	2932	3355	2998	1778	1287	2122	2402	2246	1627	2925	3710	3372	2998	4405	5369	3814	4493	3254	3496	2297	6214	3595	4191	4639	3043	1326	1834	2613	2431	2060	1980	4339	2128	1832	3214	2582	2559	2067	2391	1744
ENSCHIG00000025330	OCA2	2	+	135914986	136217196	37	17	51	53	41	39	12	300	214	398	405	530	272	437	39	97	187	179	190	78	138	34	115	148	328	193	54	187	201	139	177	169	195	137	207	568	427	412	470	691	417	523	179	263
ENSCHIG00000010191	-	3	-	2250	32191	0	0	0	0	0	0	0	6	1	7	6	9	3	5	0	0	0	0	0	1	0	0	0	0	1	0	0	0	6	0	5	6	4	1	2	0	0	6	6	7	5	1	4	0
ENSCHIG00000019983	-	3	-	337211	347617	685	462	414	663	632	804	735	294	203	338	570	456	294	442	625	437	377	647	684	546	633	523	471	339	901	594	552	598	643	300	430	602	573	338	534	724	300	406	709	617	588	427	432	289
ENSCHIG00000013163	ING5	3	-	352127	367062	486	396	294	516	336	465	424	146	83	86	156	132	75	140	483	351	318	450	502	379	517	341	325	250	675	355	443	376	298	103	97	258	156	175	173	349	165	191	415	360	226	141	169	135
ENSCHIG00000024323	DTYMK	3	+	374066	381135	70	74	85	71	30	85	78	100	92	142	173	121	122	114	93	103	102	112	124	94	124	76	80	81	217	128	101	106	237	159	98	230	173	99	175	171	119	139	255	158	207	135	110	113
ENSCHIG00000018105	ATG4B	3	-	384391	392515	1796	1473	1206	2090	1590	1779	1686	758	552	821	1055	930	708	865	1907	1559	1328	2030	2160	1684	1956	1566	1304	1117	2891	1895	1533	1838	1111	558	745	1318	1041	798	969	1565	904	728	1370	1093	941	762	963	669
ENSCHIG00000020478	THAP4	3	+	400210	435283	1747	1496	1413	2010	1824	1703	1977	1627	1118	1439	2039	1899	1193	1710	2199	1500	1532	1964	2300	1543	1938	2071	1659	1196	3152	1873	1764	1954	2682	1391	1774	2872	2498	1781	2177	1363	572	1495	2572	1927	2063	1680	1738	1116
ENSCHIG00000026381	BOK	3	-	444137	454749	53	44	22	52	43	34	33	201	158	179	243	263	186	189	463	398	339	450	627	378	465	390	379	214	746	473	361	468	857	559	445	970	731	558	691	247	61	426	855	735	782	532	394	282
ENSCHIG00000021875	STK25	3	+	479490	488114	2256	1923	1829	2744	2436	2300	2200	1462	995	1712	2331	1886	1529	1815	2466	1915	1741	2449	2893	2229	2427	2077	1750	1471	3648	2436	2185	2173	3303	1805	1959	3434	2953	2156	2589	2585	1474	2110	3218	2883	2750	2002	1804	1454
ENSCHIG00000027255	FARP2	3	-	489116	588630	1329	912	988	1294	1303	1063	1676	255	139	338	542	476	162	424	1402	834	1047	1996	2559	1346	1988	1031	556	785	3028	1542	1195	1919	373	168	241	396	359	216	281	847	295	214	309	364	245	256	374	224
ENSCHIG00000026614	SEPTIN2	3	-	589044	611002	12638	12507	11456	14102	11747	13346	11902	9826	9639	11407	13004	9262	10155	10600	6427	5589	5203	6324	6452	5246	6717	5605	6060	4679	8776	6245	5920	6224	8231	3805	5241	7183	6057	4639	5949	23707	17881	8291	10161	10593	7281	6061	9254	6502
ENSCHIG00000022364	HDLBP	3	+	646539	675929	17088	13544	13140	17258	17484	17920	20361	6495	4163	8980	11796	11077	7012	10623	10909	8544	7524	11760	14060	10255	12228	9738	9500	6078	18275	12295	11638	12733	11262	5944	7417	11278	11648	8399	8957	12356	5850	7236	12332	12486	10285	8084	9732	6854
ENSCHIG00000012347	PPP1R7	3	-	711894	729544	808	821	761	913	863	738	815	1702	1372	2633	2493	2524	1801	2325	2623	2796	2298	2195	2815	2160	2356	2429	3153	2034	3095	2810	2282	2657	5392	3765	3536	4641	4961	3441	3739	3206	2207	4791	4578	6155	5213	2716	1885	2044
ENSCHIG00000007156	PASK	3	+	735601	764636	191	122	108	202	134	184	136	110	44	80	131	142	64	108	191	108	95	254	272	166	191	130	97	82	488	182	183	206	189	94	111	209	187	120	129	327	105	135	215	202	156	135	102	83
ENSCHIG00000022070	-	3	+	765151	770103	484	467	409	550	458	469	429	263	260	346	363	276	261	326	368	375	279	338	409	300	429	332	330	214	444	369	435	361	351	223	277	337	323	247	299	600	467	270	366	344	314	255	325	267
ENSCHIG00000021345	SNED1	3	-	774889	850959	18	22	12	6	7	13	12	223	52	49	454	97	71	395	168	105	189	203	372	252	231	267	224	80	372	333	305	488	207	24	65	252	172	69	213	166	62	23	89	59	55	66	119	52
ENSCHIG00000026979	LOC102187452	3	+	931507	940883	101	26	6	18	19	23	3	7	32	5	20	23	17	16	3	5	5	5	5	7	7	8	3	0	13	5	10	3	197	134	73	198	97	78	96	5	3	5	83	24	22	48	135	174
ENSCHIG00000011947	-	3	+	1011313	1022469	61	27	9	23	15	58	76	213	43	118	690	667	98	844	360	36	78	601	831	502	657	378	270	88	1043	651	879	1022	445	109	159	172	704	524	64	771	84	76	90	402	322	257	232	168
ENSCHIG00000023705	-	3	+	1039666	1044561	2210	1732	1347	2388	1896	2805	2211	2523	1648	3875	5660	4960	3118	5270	4168	3374	2825	4908	5151	4168	4886	3991	3854	2537	7559	4574	4686	5442	7805	4030	4640	7825	7253	5860	5989	4651	2601	2925	4946	4991	4562	3611	3883	3155
ENSCHIG00000004634	GPR35	3	-	1073710	1074615	22	19	11	8	13	15	7	26	23	21	38	17	25	29	10	9	7	11	12	7	14	12	12	7	15	16	18	17	47	10	18	42	24	16	26	63	43	17	50	35	32	29	44	31
ENSCHIG00000016722	CAPN10	3	-	1099558	1112698	1054	697	623	995	829	882	809	548	383	579	781	643	521	681	1332	1006	846	1195	1439	1004	1237	1049	1006	691	1785	1251	1112	1019	#N/A	891	932	1503	1285	917	1196	738	292	697	1353	1121	1243	808	750	452
ENSCHIG00000007970	RNPEPL1	3	-	1116878	1124781	1606	1133	1022	1606	1584	1226	1262	1279	899	891	1497	1047	1068	1105	1167	850	803	1200	1341	818	1073	1138	1006	773	2274	1469	1348	1141	1339	538	699	1264	1036	642	945	2337	1175	856	1520	1350	994	907	1136	617
ENSCHIG00000021356	DUSP28	3	-	1129554	1130225	362	301	192	380	306	314	278	229	127	174	272	250	167	209	374	234	228	269	398	268	337	329	205	168	524	351	245	309	387	133	195	332	271	223	245	369	234	198	346	304	287	191	281	139
ENSCHIG00000014244	ANKMY1	3	+	1138987	1169373	632	327	160	265	258	265	173	137	20	78	165	153	115	146	65	17	30	45	64	22	52	65	47	30	69	36	43	86	208	82	63	115	163	45	75	461	221	83	176	188	101	107	196	223
ENSCHIG00000025197	GPC1	3	-	1192298	1218310	928	782	491	630	928	654	687	2167	1351	2273	3778	2953	2160	2875	2715	1670	1667	1984	2124	1690	2311	3041	2048	1736	3013	2286	2025	2711	5513	2625	3363	6222	5054	3615	4800	1952	447	2563	5387	4305	3846	3137	3022	2294
ENSCHIG00000017843	OTOS	3	+	1414164	1415007	29	30	24	51	16	8	23	409	464	218	244	151	193	208	85	77	100	91	76	64	102	89	134	124	128	69	115	102	341	203	272	294	175	170	200	175	157	206	272	133	207	163	382	146
ENSCHIG00000008166	COPS9	3	+	1421561	1425836	425	364	371	449	474	449	354	929	963	1032	1052	964	779	902	627	567	479	509	639	488	544	602	649	495	764	521	586	485	1327	866	833	944	980	763	849	855	696	569	1003	806	808	593	755	758
ENSCHIG00000020160	-	3	-	1437477	1438426	12	6	10	15	10	7	13	17	7	9	10	8	3	11	27	11	15	25	27	14	22	17	10	18	14	24	25	26	11	9	9	19	15	14	4	14	6	13	17	17	13	7	6	14
ENSCHIG00000014541	NDUFA10	3	+	1767917	1809814	1135	1038	979	1236	1239	1133	1148	2054	1465	4080	4139	4353	2820	3594	3376	3092	3181	4072	4774	3093	3654	3044	3201	2996	5920	4075	3451	3480	4062	2756	3337	4823	4493	3425	3662	2684	1597	2309	4404	3745	3167	2605	2298	1877
ENSCHIG00000018437	HDAC4	3	+	2202577	2496236	1911	1353	1221	1979	1599	1590	1443	561	570	767	981	589	644	1153	1623	1409	1188	1478	1843	1517	1454	1200	1394	975	2494	1384	1588	1610	1597	881	1107	1486	1525	1244	1056	2038	1061	1069	1639	1382	1588	1047	857	771
ENSCHIG00000007920	TWIST2	3	-	2667694	2668176	4	7	5	2	3	3	3	0	0	2	7	0	3	6	44	62	9	65	43	40	54	6	3	6	88	16	8	9	#N/A	0	3	3	0	0	6	2	0	0	2	2	2	0	7	2
ENSCHIG00000010488	ASB1	3	-	2990584	3008871	77	49	24	65	25	43	43	87	38	38	135	137	38	249	91	36	55	212	235	122	166	100	87	45	323	115	237	239	203	54	65	113	107	139	64	271	29	55	173	130	147	143	128	70
ENSCHIG00000013317	TRAF3IP1	3	-	3026332	3088366	1743	1622	1483	1676	1333	1672	1532	694	613	1025	942	891	707	1008	1432	1303	1333	1444	1469	1348	1544	1187	1170	1052	2081	1347	1285	1606	1245	795	1227	1134	1072	1099	1047	1360	872	1057	1260	1083	1280	907	841	956
ENSCHIG00000023568	PER2	3	+	3142051	3174197	1176	619	442	958	651	896	737	290	205	285	388	367	211	518	1408	1053	794	1585	1961	1356	1517	1140	1011	594	2737	1296	2002	1470	668	244	305	598	541	401	300	551	222	215	425	397	368	168	347	394
ENSCHIG00000016095	HES6	3	+	3178319	3179394	263	210	232	345	260	221	226	40	12	22	28	8	10	21	95	89	74	161	93	72	97	50	75	59	292	43	104	79	270	234	92	142	62	42	110	69	22	192	631	328	234	346	65	102
ENSCHIG00000025045	ILKAP	3	+	3206084	3229700	2018	1741	1808	2326	2026	1952	1767	890	730	1116	1286	984	850	1063	1773	1620	1364	1698	2096	1475	1834	1337	1449	1170	2434	1603	1593	1572	1400	835	908	1324	1131	883	979	1832	1251	964	1465	1294	1169	1021	1151	1151
ENSCHIG00000017699	ERFE	3	-	3232713	3240973	0	0	0	0	0	0	0	0	0	0	6	0	0	0	6	5	8	0	4	0	0	10	0	2	11	5	7	0	32	8	0	0	0	0	15	0	0	93	39	50	53	12	7	0
ENSCHIG00000023109	KLHL30	3	-	3247720	3259066	5	4	15	8	3	3	9	0	0	0	6	0	0	3	0	4	0	0	0	3	0	0	2	0	3	0	2	2	6	0	0	6	2	0	0	0	0	2	3	0	0	0	7	0
ENSCHIG00000020105	ESPNL	3	-	3267627	3291376	18	49	22	8	6	0	54	30	12	9	27	20	10	28	11	0	11	0	2	0	0	24	4	0	6	5	0	4	#N/A	3	32	4	10	29	0	170	39	0	36	35	39	8	16	3
ENSCHIG00000014872	SCLY	3	-	3289641	3322647	930	278	682	1009	834	758	368	460	324	519	463	543	322	501	830	616	562	789	833	576	819	577	571	654	1119	810	699	833	779	366	323	963	802	246	820	914	555	425	342	632	276	483	432	259
ENSCHIG00000024862	UBE2F	3	-	3335414	3375753	332	323	368	389	341	348	339	473	305	696	697	685	533	625	570	525	494	595	673	490	553	591	555	454	730	633	490	600	444	213	260	455	411	341	268	598	403	273	547	516	286	270	437	325
ENSCHIG00000016318	RAMP1	3	-	3414093	3445809	412	417	714	465	505	360	461	1099	1053	1136	1270	1070	949	1050	890	779	785	777	984	724	825	880	951	720	1019	940	718	777	864	449	610	919	750	554	685	1987	1303	774	1335	1035	831	729	1308	1235
ENSCHIG00000004353	RBM44	3	-	3465650	3495668	0	0	0	0	0	0	0	11	3	0	0	0	0	0	0	0	0	0	0	0	0	0	3	0	0	0	0	0	0	0	0	0	0	0	0	6	0	0	3	2	0	4	0	6
ENSCHIG00000006587	LRRFIP1	3	-	3501575	3595267	871	747	700	906	903	892	804	980	831	1026	1284	1154	757	668	1113	588	675	675	776	585	426	1100	538	687	1136	774	834	910	1498	1053	1179	1798	1494	1208	1429	831	599	401	1857	1135	1112	1066	1111	1316
ENSCHIG00000016171	RAB17	3	+	3704832	3718681	16	0	4	4	0	8	0	3	0	4	0	0	0	0	0	0	0	0	0	0	0	0	0	0	0	0	0	0	0	0	0	0	2	0	3	6	0	3	0	3	0	0	0	0
ENSCHIG00000013604	MLPH	3	-	3733660	3772328	0	0	0	0	6	0	2	0	0	0	295	37	78	39	0	4	12	0	2	0	0	0	0	0	4	0	0	0	24	6	12	66	3	10	26	32	0	0	14	14	7	0	8	0
ENSCHIG00000018312	COL6A3	3	+	3881049	3954734	438	440	268	285	461	286	457	1095	1343	2393	3521	1902	2162	2204	568	427	446	705	584	532	576	425	534	402	984	590	626	560	1107	215	353	602	451	199	295	14803	10091	2277	2162	3325	674	828	1326	607
ENSCHIG00000026994	COPS8	3	-	4184211	4196354	688	601	605	728	642	661	554	948	730	2015	2175	2180	1540	1955	1667	1498	1242	1476	1990	1393	1712	1346	1553	1036	2240	1687	1523	1585	2315	1358	1789	2570	2151	1741	1949	1744	1063	1502	2612	2286	2211	1551	1637	1605
ENSCHIG00000004774	HMGN1; LOC102175358	3	-	4628085	4628390	756	813	809	936	801	824	779	226	314	332	386	270	248	284	256	300	263	278	297	232	326	220	269	213	390	262	296	264	350	219	292	316	319	208	263	495	471	329	404	368	355	225	352	348
ENSCHIG00000002856	ACKR3	3	-	4719116	4720204	365	321	207	302	436	212	244	242	205	384	561	401	308	369	87	52	96	69	99	61	75	64	61	44	108	54	80	47	327	126	176	419	210	143	316	508	280	192	365	234	200	134	191	128
ENSCHIG00000005472	IQCA1	3	+	4788056	4973125	209	188	153	162	98	274	103	85	116	33	68	83	80	65	16	12	2	9	7	4	4	8	8	3	7	0	15	4	409	297	201	281	221	203	183	472	323	710	330	660	689	238	132	210
ENSCHIG00000017047	GBX2	3	+	5114610	5117653	0	2	0	0	0	0	0	105	32	137	279	305	235	120	0	8	0	5	10	0	2	0	17	0	19	19	11	7	18	13	24	29	46	63	36	61	0	5	11	11	0	9	87	45
ENSCHIG00000015729	AGAP1	3	-	5161506	5732128	742	415	305	689	369	557	510	1005	653	1038	1418	1137	911	1361	521	373	316	601	598	477	551	440	353	236	758	475	419	579	1001	331	455	772	678	563	749	2336	1240	515	762	872	551	559	932	513
ENSCHIG00000002736	-	3	+	6026824	6027876	35	31	34	39	44	43	32	17	42	35	34	27	28	37	25	42	27	36	39	31	34	38	51	25	27	31	24	33	56	51	63	58	56	46	53	63	42	77	77	105	105	47	32	35
ENSCHIG00000013947	SH3BP4	3	-	6148101	6249368	443	310	183	250	316	266	311	821	811	483	938	734	614	786	318	247	310	389	404	356	342	304	365	282	578	397	410	375	1411	659	691	1017	827	579	885	1721	994	774	1332	1186	962	697	1037	771
ENSCHIG00000008457	ARL4C	3	+	6672708	6673286	168	80	82	103	102	89	104	97	46	239	348	386	206	346	428	283	300	482	585	409	487	480	349	296	712	617	439	730	749	409	569	891	808	714	673	68	25	133	315	316	195	152	437	257
ENSCHIG00000026726	TRPM8	3	-	7110998	7194347	0	2	0	0	0	0	0	0	0	3	5	0	0	0	0	0	0	0	0	3	0	0	0	0	0	0	0	3	0	0	0	0	0	0	0	0	0	22	0	7	6	0	40	5
ENSCHIG00000020706	HJURP	3	+	7253840	7269712	23	10	8	3	12	8	7	6	8	9	4	5	13	7	8	10	14	8	30	3	13	5	5	9	5	10	7	13	0	2	4	4	7	3	7	18	11	11	13	11	10	7	13	20
ENSCHIG00000016141	MROH2A	3	+	7287030	7345822	0	0	0	0	0	0	0	0	0	0	0	2	0	0	0	0	0	0	0	0	0	0	0	0	0	0	0	0	75	29	19	107	28	23	54	7	0	37	183	34	217	70	0	0
ENSCHIG00000022816	LOC102190288	3	-	7354369	7528671	0	0	0	0	0	2	0	0	2	0	0	0	0	0	0	0	0	0	0	0	0	0	0	0	0	0	0	0	3	0	0	0	0	0	0	21	0	2	7	0	2	0	5	18
ENSCHIG00000023695	USP40	3	+	7546441	7626382	992	836	559	894	683	724	822	437	250	405	511	432	337	582	681	547	595	823	975	699	809	541	592	436	1181	671	796	886	392	151	220	277	294	221	252	963	477	262	442	422	331	310	437	332
ENSCHIG00000025662	DGKD	3	-	7631408	7744896	1399	941	651	1203	1120	1385	1402	583	338	536	903	898	475	901	3173	2231	1955	3562	4375	2818	3496	2327	1710	1582	5016	3208	2331	3433	1546	707	798	1590	1197	908	1026	1711	467	1139	2585	1539	2253	1732	810	800
ENSCHIG00000002782	SAG	3	-	7752394	7783652	0	0	0	0	5	0	0	0	3	0	0	0	0	0	0	2	2	0	0	0	0	0	0	5	0	0	0	0	0	0	0	0	0	0	0	0	0	0	0	0	0	0	0	0
ENSCHIG00000026473	ATG16L1	3	-	7795511	7838291	1277	1011	797	1105	919	949	970	734	419	973	1073	1089	718	1104	2292	1735	1629	2269	2693	2114	2663	1988	1670	1399	3423	2043	1964	2483	1446	698	1100	1485	1486	1210	1237	1792	809	870	1489	1185	1238	833	924	702
ENSCHIG00000018691	INPP5D	3	-	7877426	8016081	253	107	87	84	127	75	78	1078	757	970	1291	911	922	1110	257	129	215	248	267	168	258	228	203	204	236	200	190	261	1175	425	458	861	563	379	528	3289	2159	692	1098	1171	623	898	1454	664
ENSCHIG00000008645	NGEF	3	+	8080116	8203449	31	70	4	7	0	2	3	775	437	737	1531	1059	721	908	524	404	456	434	476	361	466	526	501	274	728	452	501	474	14129	8458	14247	20356	21937	16265	18005	1911	571	1852	2070	2712	2771	1491	3242	1462
ENSCHIG00000015081	-	3	-	8203807	8206449	4	0	0	0	0	0	0	61	56	47	51	36	33	34	0	0	5	0	8	6	0	16	16	9	12	16	12	10	23	11	12	12	18	12	13	150	68	25	14	44	23	0	24	11
ENSCHIG00000019051	GIGYF2	3	-	8226565	8358305	2705	2627	2082	2980	2329	2417	2370	1914	1513	2162	2517	2288	1672	2968	3291	2944	2688	3631	4029	3225	3982	2909	3020	2013	5131	3131	3371	4105	2974	1497	1779	2476	2444	2108	1977	4319	2290	1854	2768	2663	2336	1869	2218	1628
ENSCHIG00000018154	KCNJ13	3	+	8297065	8299453	8	27	6	5	0	8	7	31	22	23	187	13	31	68	24	9	112	8	23	45	13	12	18	17	12	19	49	14	185	11	112	295	93	12	236	429	44	191	76	19	23	30	14	5
ENSCHIG00000001109	EFHD1	3	-	8370648	8415584	143	432	102	129	256	126	159	9112	9625	10896	10683	5032	10271	8970	1293	997	855	1060	1144	975	1561	845	778	1106	1048	1271	793	1084	2931	802	1942	2188	2850	1211	2243	30571	28575	6592	5169	10269	2594	3345	4825	2295
ENSCHIG00000021597	ZSCAN20	3	+	8471306	8488411	40	50	44	61	48	52	60	18	31	27	38	26	18	44	20	13	19	30	41	31	30	27	21	24	37	27	34	49	34	8	14	20	18	10	14	50	41	14	37	28	24	20	24	17
ENSCHIG00000017752	CSMD2	3	-	8524520	8842513	104	33	30	42	21	20	50	204	144	157	203	230	111	324	202	85	79	207	258	91	167	176	165	74	329	183	201	242	#N/A	107	150	222	279	239	151	963	234	110	199	247	58	129	223	164
ENSCHIG00000011528	C3H1orf94	3	+	9219092	9262829	10	7	6	11	14	0	5	9	10	20	45	15	24	49	7	8	5	0	8	6	5	5	0	15	24	8	12	9	20	19	0	23	29	6	10	39	21	12	13	22	0	0	31	45
ENSCHIG00000010355	GJB5	3	+	9891062	9891883	1	0	2	4	0	0	0	2	2	0	0	0	0	2	0	0	0	0	0	0	0	0	0	0	0	0	0	0	1	2	0	0	0	1	0	5	2	2	16	15	5	8	2	0
ENSCHIG00000001248	GJB3	3	+	9921161	9921973	2	0	2	0	2	0	3	2	0	3	1	0	1	3	56	60	84	104	134	46	59	49	34	55	148	198	37	83	2	0	0	3	0	0	2	0	0	0	0	2	0	2	1	0
ENSCHIG00000005703	GJA4	3	+	9933754	9934755	31	42	17	34	46	18	40	320	223	124	214	144	170	151	78	56	81	78	108	68	87	106	82	37	104	66	92	69	248	97	98	206	172	86	202	126	109	91	207	128	154	94	203	92
ENSCHIG00000010474	SMIM12	3	-	9984065	9984343	232	197	164	245	205	211	188	448	259	676	753	729	505	687	408	269	249	372	438	314	372	374	405	260	538	329	351	373	720	492	476	751	675	599	599	292	152	320	663	413	524	362	440	436
ENSCHIG00000023308	DLGAP3	3	-	9996073	10053168	144	111	70	135	88	125	73	1099	769	1204	1393	1430	937	1385	8076	4932	3787	6769	9950	6421	8009	5706	4906	3786	11186	6717	6983	6048	12363	5708	7088	13163	9433	7594	9687	1886	164	9457	10912	10092	14339	6956	3473	2191
ENSCHIG00000016269	TMEM35B	3	-	10122794	10125664	25	56	22	35	25	18	37	28	15	18	17	25	23	17	61	38	30	27	22	52	38	19	19	44	25	13	56	43	20	9	14	28	27	10	17	20	14	21	21	24	10	29	21	16
ENSCHIG00000027001	ZMYM6	3	-	10125557	10174002	1693	619	1774	1956	1328	1791	1039	279	235	1327	1049	606	567	513	483	1208	996	1421	1866	592	1868	1315	1804	362	2747	1500	697	987	953	162	920	251	243	543	206	1973	1709	236	1392	685	1151	298	333	1096
ENSCHIG00000025229	ZMYM1	3	+	10197303	10224528	808	1205	1003	1032	632	986	817	253	351	608	434	346	403	589	521	644	642	653	699	697	739	395	739	503	935	495	761	688	#N/A	234	404	382	342	341	348	844	778	423	434	378	455	354	370	529
ENSCHIG00000023097	SFPQ	3	-	10260948	10275505	7776	6954	5895	6877	5569	6139	5733	4039	4025	5864	5763	4741	3992	5054	7604	7620	6830	8331	8868	7078	8149	5973	6787	5320	12491	7307	7628	7945	6092	3378	4647	6685	5521	4608	4820	10742	7868	5040	7166	5764	5797	4157	5052	4269
ENSCHIG00000012323	LOC102168967	3	+	10307753	10308208	338	332	349	404	386	327	333	243	225	405	355	338	306	328	288	287	258	272	295	256	306	259	264	242	389	301	269	287	440	276	329	482	416	330	415	350	245	205	369	290	219	216	384	281
ENSCHIG00000027080	ZMYM4	3	+	10345696	10515451	1806	2043	1338	1923	1424	424	1442	179	308	1252	1034	967	975	400	1582	1570	1549	638	1729	444	1864	1323	1341	269	1798	1548	1781	1807	315	767	1055	340	591	990	916	1426	1166	544	1344	1020	1106	851	298	1101
ENSCHIG00000026273	-	3	-	10363998	10364552	767	872	894	1183	1087	879	823	291	322	323	347	325	304	320	497	529	407	556	669	415	523	377	453	376	736	465	460	421	475	237	239	422	352	237	285	535	581	324	547	415	365	335	337	297
ENSCHIG00000020470	KIAA0319L	3	-	10533912	10630643	960	862	628	1091	843	966	1010	423	224	783	905	975	560	932	1213	1111	917	1359	1581	1365	1363	1067	1186	758	2142	1296	1492	1520	1066	530	766	1088	1084	850	826	985	412	938	1373	1463	1366	837	936	761
ENSCHIG00000026559	NCDN	3	+	10634471	10642680	1558	1347	942	1681	1427	1668	1468	6723	4046	22867	22628	28141	15945	24166	50103	40218	33065	49629	56941	41580	46574	45566	38999	31338	73093	56027	42491	53363	36269	18850	28118	39897	37506	27616	38264	12345	1041	59002	60126	55531	96898	49648	15119	13659
ENSCHIG00000021809	TFAP2E	3	+	10650061	10665719	8	4	11	15	14	8	8	5	4	8	2	0	4	3	16	13	14	9	15	20	7	10	11	9	13	9	10	11	7	2	3	9	11	4	5	4	0	6	7	0	7	0	5	6
ENSCHIG00000016929	PSMB2	3	-	10671377	10706441	1016	1007	1051	1230	1155	1166	961	650	640	911	1039	880	684	761	906	805	697	843	1020	728	938	824	817	671	1392	969	845	843	1370	866	1020	1554	1474	1133	1066	1270	876	1062	1495	1336	1412	892	1124	826
ENSCHIG00000008904	C3H1orf216	3	-	10768142	10768822	437	407	477	586	376	467	497	110	92	411	358	308	211	347	584	484	465	621	663	550	537	496	519	371	920	665	503	670	#N/A	399	524	750	608	465	535	145	37	488	606	680	620	355	470	396
ENSCHIG00000023309	CLSPN	3	-	10787346	10813815	17	0	2	9	0	0	0	20	0	9	4	9	0	15	0	4	3	5	5	4	4	0	6	2	2	4	6	10	#N/A	0	17	9	0	8	0	2	7	7	10	4	17	4	14	13
ENSCHIG00000026564	LOC102168411	3	+	10848327	10886996	457	462	403	483	360	405	382	475	504	441	462	364	357	585	864	969	870	979	1197	920	1099	750	941	745	1555	864	1191	1180	527	310	390	490	386	312	410	841	609	25	709	461	440	408	602	464
ENSCHIG00000011848	AGO1	3	+	10918153	10949046	86	144	89	181	48	88	105	32	20	56	61	87	54	228	100	40	39	220	311	131	192	105	83	40	355	82	273	304	#N/A	55	57	145	142	69	126	135	19	73	153	137	135	92	85	55
ENSCHIG00000011536	AGO3	3	+	10959955	11072022	86	78	54	61	107	91	52	94	47	91	113	72	43	114	153	63	73	143	122	128	122	110	89	36	183	108	139	130	111	35	63	86	83	42	39	175	78	56	125	95	77	60	90	67
ENSCHIG00000026732	TEKT2	3	+	11095264	11098108	249	145	142	128	272	152	199	26	9	0	10	8	8	0	0	12	3	4	7	0	6	0	11	2	4	13	9	4	49	16	28	33	40	10	24	256	147	123	113	134	69	85	107	145
ENSCHIG00000011636	ADPRS	3	+	11099152	11104103	605	588	464	634	634	609	623	412	289	585	726	670	489	589	1073	740	789	855	1195	823	1006	775	782	578	1345	965	835	893	801	438	510	829	729	517	678	796	505	444	788	583	547	447	529	377
ENSCHIG00000023849	COL8A2	3	-	11107963	11129932	60	117	44	60	46	61	113	57	26	89	153	64	89	145	44	29	84	28	47	37	23	25	23	15	29	22	35	22	204	70	201	259	153	66	210	35	20	43	108	52	28	39	227	119
ENSCHIG00000015948	-	3	-	11139519	11143382	530	461	535	624	606	537	470	374	309	668	606	658	443	589	604	609	438	532	763	479	542	503	608	476	812	575	597	493	723	466	622	874	818	544	700	533	370	472	661	653	505	440	527	512
ENSCHIG00000003118	MAP7D1	3	+	11155117	11179681	5085	4181	3992	5001	4306	4423	4997	10493	8452	14173	16724	13946	11722	14479	10978	8964	7205	11140	12663	9504	11478	8799	8705	6398	16865	10504	10391	10691	14797	8243	9877	15537	13645	10636	12501	23507	15969	9657	14258	14700	11993	9090	10669	7662
ENSCHIG00000022784	THRAP3	3	+	11189759	11274388	6329	8812	8328	10247	8714	9646	9170	5247	4592	6713	6961	6454	5214	7441	8825	8755	7421	9532	11232	8536	10783	6786	5325	6228	13799	8505	9364	9555	7645	4473	5875	6991	6581	5644	5782	11011	7008	5876	8328	7229	7508	5484	6495	5549
ENSCHIG00000018156	-	3	+	11273588	11285834	322	308	340	438	426	348	353	206	148	217	209	262	182	247	281	168	94	164	383	139	149	160	312	123	288	177	279	106	409	217	253	320	521	383	301	101	66	74	179	123	172	137	244	188
ENSCHIG00000011422	EVA1B	3	-	11287014	11287807	170	119	78	139	161	76	138	246	311	185	270	208	165	233	88	84	123	117	97	96	124	99	125	109	194	131	151	121	283	130	203	331	234	167	281	131	172	138	242	177	198	185	208	146
ENSCHIG00000020883	STK40	3	-	11297256	11332625	1459	1331	1097	1712	1544	1519	1481	852	711	710	1104	851	707	930	999	731	471	859	1089	822	887	680	833	435	1412	755	1081	708	1307	836	1008	1612	1430	968	1147	1296	755	531	989	852	638	542	1030	629
ENSCHIG00000009398	LSM10	3	-	11339303	11339671	130	124	131	186	174	127	112	67	66	63	86	62	57	70	85	62	36	88	100	72	86	55	65	70	120	75	77	79	96	37	74	93	79	53	74	168	91	69	87	103	57	56	97	70
ENSCHIG00000012198	OSCP1	3	-	11351876	11379649	610	672	714	972	629	807	592	121	71	256	285	254	159	198	109	160	96	143	133	128	103	106	190	95	277	138	174	140	514	338	388	546	427	383	358	251	94	395	553	415	526	283	352	432
ENSCHIG00000016923	MRPS15	3	-	11384100	11392170	802	857	838	1110	1096	1001	946	1405	968	1809	2072	2400	1345	1814	1162	991	876	982	1279	928	1039	1050	1233	749	1527	1092	976	1094	1905	1316	1311	1765	1809	1451	1411	898	677	1043	1782	1525	1340	1054	1148	1035
ENSCHIG00000006768	CSF3R	3	-	11394707	11405330	10	5	7	10	5	8	7	20	0	6	6	0	3	6	0	0	0	5	3	4	0	3	0	3	3	3	6	4	#N/A	0	2	24	4	0	12	4	3	6	19	4	2	13	4	2
ENSCHIG00000021730	GRIK3	3	-	11737293	11978035	0	0	0	5	0	0	0	827	328	577	832	739	535	1009	85	54	16	56	72	77	91	58	26	16	82	97	64	76	361	46	70	56	178	97	59	5861	1574	387	306	785	146	214	555	171
ENSCHIG00000021957	ZC3H12A	3	+	12380533	12407835	457	266	219	363	353	255	306	220	160	162	244	215	173	139	62	50	54	72	64	50	71	82	80	40	104	68	69	68	#N/A	77	89	170	123	61	110	532	289	123	240	191	103	114	209	130
ENSCHIG00000002979	MEAF6	3	-	12417421	12440492	1460	1326	1514	1946	1275	1555	1291	338	287	1031	921	971	668	940	924	994	758	1002	1255	931	993	708	824	632	1454	832	1073	862	1443	817	1129	1481	1183	1046	1193	692	407	681	1358	945	1051	723	864	946
ENSCHIG00000013452	SNIP1	3	-	12454300	12473554	489	456	468	645	457	468	517	140	108	200	262	206	142	203	287	270	210	268	351	246	352	229	232	182	404	316	256	326	304	136	198	354	256	213	250	414	233	235	292	277	280	219	251	173
ENSCHIG00000007466	DNALI1	3	+	12470933	12479605	83	73	52	65	54	49	53	125	90	144	104	123	111	117	86	98	78	91	97	94	94	95	86	77	123	64	111	82	98	52	68	109	84	86	60	385	260	111	121	194	68	60	76	99
ENSCHIG00000015731	GNL2	3	-	12479528	12503656	1106	995	843	1101	922	985	1048	540	408	896	838	792	595	787	977	907	778	910	1128	895	1190	794	845	700	1410	965	1031	921	762	431	595	820	708	570	631	1193	872	502	796	750	563	521	660	426
ENSCHIG00000023675	RSPO1	3	-	12520910	12535603	0	3	0	3	0	0	0	0	0	0	0	0	0	3	0	0	0	0	0	0	0	0	0	0	0	0	0	0	9	0	0	14	4	0	5	0	0	0	5	0	5	0	0	0
ENSCHIG00000011969	C3H1orf109	3	-	12592369	12597581	67	58	20	60	50	69	47	29	26	50	53	64	37	58	32	31	52	36	52	50	30	15	33	17	60	43	52	45	88	33	34	61	48	45	50	74	26	16	83	71	37	42	17	34
ENSCHIG00000026742	CDCA8	3	+	12598442	12613469	13	5	6	7	5	6	6	14	6	57	66	109	21	43	0	0	0	2	3	0	5	0	5	0	4	3	3	4	67	45	30	35	33	20	37	12	4	11	58	29	34	40	10	14
ENSCHIG00000023359	EPHA10	3	-	12617674	12658921	415	163	142	247	199	258	282	292	52	354	549	629	209	687	1316	747	811	1329	1675	1131	1462	1148	816	685	2161	1218	1245	1365	640	299	321	475	491	411	366	133	6	146	695	241	435	510	608	515
ENSCHIG00000017740	MANEAL	3	+	12685626	12696751	2216	2102	2286	2781	2419	2417	2223	1941	1713	2849	2914	2820	2166	3046	3243	3001	2349	2962	3366	2603	3225	2508	2648	2150	4211	2910	2758	3039	3296	1848	2583	3471	3254	2395	3219	3289	2171	2041	3657	3000	2747	2437	2476	2593
ENSCHIG00000007882	YRDC	3	-	12694629	12697996	748	590	625	791	697	715	626	502	448	582	756	601	498	585	639	480	391	493	606	475	509	514	415	337	804	531	476	533	691	307	462	675	602	429	617	1342	833	503	739	816	562	428	580	407
ENSCHIG00000014209	-	3	+	12697449	12698407	243	193	220	231	302	244	279	415	380	451	554	497	394	557	272	220	206	205	297	212	234	278	258	229	455	266	300	268	#N/A	263	252	457	320	257	366	700	441	227	402	419	304	220	369	311
ENSCHIG00000018538	MTF1	3	-	12704144	12742644	100	119	82	169	124	94	97	70	51	63	84	82	44	103	60	47	65	89	136	72	89	69	51	48	164	102	81	134	83	24	53	80	92	34	62	189	82	56	70	102	43	41	86	45
ENSCHIG00000011431	INPP5B	3	-	12746583	12798216	1231	1188	833	1547	1052	1075	1046	721	557	874	1097	1003	685	1114	2287	1923	1870	2636	2655	2117	2630	2025	1886	1508	4052	2064	2150	2582	1496	754	947	1533	1346	1120	1116	1179	629	505	1392	869	795	772	1099	1013
ENSCHIG00000020638	SF3A3	3	-	12806675	12831085	3260	2884	3290	3896	3384	3509	3062	3379	2828	4630	4111	4133	2938	4142	3502	2926	2732	2695	3191	2612	3270	2886	3216	2436	4010	2894	2902	3228	5157	3362	4385	4654	4311	3290	4093	3026	1993	3389	3724	3806	3616	2948	3547	3528
ENSCHIG00000017642	FHL3	3	-	12834536	12843495	101	65	48	115	158	72	149	169	125	97	193	102	105	136	191	165	183	196	240	130	231	165	111	120	299	164	149	211	286	139	152	292	187	84	180	186	116	158	399	134	223	181	169	145
ENSCHIG00000008534	UTP11	3	+	12848877	12861579	1024	1204	1232	1412	1249	1156	1138	830	768	1305	1156	1183	873	1037	1072	1163	1054	1148	1192	992	1196	974	1197	991	1626	1110	1088	1176	1308	909	1067	1336	1204	925	1035	1169	943	1162	1549	1370	1535	975	933	1085
ENSCHIG00000007604	POU3F1	3	-	12880050	12881405	0	4	3	1	0	2	0	42	22	22	46	37	11	26	10	6	5	7	15	8	8	17	6	7	27	16	4	13	563	290	286	420	342	217	342	330	88	1800	480	1876	2178	85	70	43
ENSCHIG00000014399	RRAGC	3	-	13662314	13675289	633	707	764	904	664	796	596	505	512	954	851	701	610	730	590	724	469	607	611	490	583	422	562	422	843	503	570	518	675	442	540	779	672	539	572	1210	935	624	863	845	672	449	630	481
ENSCHIG00000017972	MYCBP	3	-	13679805	13685471	249	218	245	322	251	269	218	52	45	57	68	43	48	52	49	54	19	40	40	35	51	24	47	30	80	54	35	35	72	38	41	71	63	57	64	111	54	69	70	54	58	30	57	49
ENSCHIG00000009538	GJA9	3	-	13686782	13688320	21	25	25	35	21	20	13	9	19	27	16	24	18	17	25	14	11	14	20	13	21	19	15	7	29	15	12	17	13	8	7	14	12	10	9	23	16	11	14	16	12	9	7	10
ENSCHIG00000020264	RHBDL2	3	-	13692911	13727299	29	0	0	3	0	0	0	46	98	75	90	67	90	34	8	4	4	11	8	3	6	0	0	0	11	4	4	3	0	3	13	4	21	12	5	200	311	62	20	63	19	7	17	20
ENSCHIG00000016168	AKIRIN1	3	+	13807205	13819691	3472	3867	3663	3713	2934	3517	3340	1609	1915	2811	2543	2277	2025	2610	2665	2735	2533	2822	2855	2637	2990	2308	2944	2158	4143	2648	2885	3105	3466	2541	3436	4013	3706	3204	3223	3591	2713	3347	4308	3995	4156	2786	2230	3068
ENSCHIG00000016604	NDUFS5	3	+	13829951	13836965	1765	1841	2129	2551	2340	2118	1903	1775	1716	2695	2456	2416	1965	2301	1967	2082	1725	1818	2099	1665	1943	1649	2093	1579	2918	1826	1904	1768	2985	2089	2215	2792	2419	2063	1931	2133	1673	2033	3160	2427	2646	1818	1856	2132
ENSCHIG00000003870	-	3	+	13878050	13890073	4	3	2	0	0	5	0	3	0	2	5	0	2	0	7	8	3	13	8	13	21	0	0	0	11	0	9	7	4	0	0	4	2	7	0	0	5	4	0	0	6	5	9	0
ENSCHIG00000008154	LOC102169353	3	+	14002937	14217652	3748	3297	1841	3199	2539	2636	2918	5863	3882	4862	6438	5497	3995	7191	5875	4988	4222	7026	8058	6188	7728	5321	5805	3591	10013	5375	7318	7503	6009	2526	3002	4219	3942	2950	3484	12261	4802	4638	6948	6519	5367	4131	5757	3398
ENSCHIG00000001374	-	3	+	14151897	14156268	49	30	18	30	40	44	80	99	60	39	61	42	38	98	79	41	29	62	68	66	95	83	72	27	66	32	67	95	93	27	35	49	49	30	61	84	26	100	115	111	99	64	95	16
ENSCHIG00000021022	BMP8A	3	+	14223948	14262724	0	0	0	0	0	0	0	0	0	0	5	4	0	3	0	4	0	11	20	0	7	0	5	0	19	6	21	14	0	0	0	0	0	0	0	31	4	0	4	0	0	0	0	0
ENSCHIG00000023905	-	3	-	14267712	14289900	0	12	0	0	0	0	9	0	5	0	0	0	0	0	0	0	0	0	0	0	0	0	0	0	0	0	0	0	0	0	0	0	0	10	0	0	14	0	0	0	14	0	0	7
ENSCHIG00000019398	PABPC4	3	-	14299427	14312830	2397	2301	2180	2751	2718	2475	2383	1000	824	1257	1402	1243	1032	1213	1898	1707	1469	1842	2028	1597	1864	1498	1652	1239	2541	1664	1601	1630	2234	1244	1538	2085	1824	1395	1607	2069	1198	1915	2464	2223	2472	1634	1462	1265
ENSCHIG00000013434	HEYL	3	-	14353685	14367101	258	237	88	170	220	186	176	198	240	163	296	167	178	245	83	61	105	99	114	79	101	80	74	14	122	80	102	71	221	71	123	204	106	90	250	97	58	65	224	118	126	106	168	106
ENSCHIG00000017598	HPCAL4	3	-	14415238	14424687	28	14	4	16	0	0	7	32	13	67	122	139	51	142	202	315	172	651	378	548	349	207	379	128	874	230	697	362	4325	1019	1315	1612	1319	1575	1042	562	6	1675	2820	2173	3443	1460	441	441
ENSCHIG00000012509	PPIE	3	+	14468751	14483025	305	261	277	371	282	312	218	185	164	295	323	311	235	295	286	436	317	494	441	401	394	292	384	208	606	359	403	372	372	242	279	463	316	325	335	411	276	305	553	430	459	339	313	251
ENSCHIG00000025198	BMP8B	3	-	14488559	14518917	0	0	0	0	0	0	0	0	2	0	0	0	0	0	0	2	1	4	0	0	0	0	0	0	5	0	0	0	0	0	0	0	0	0	0	0	0	0	0	0	0	0	0	0
ENSCHIG00000019430	LOC102191520	3	-	14498012	14500071	0	0	0	0	0	0	0	2	5	0	0	0	0	0	7	4	5	3	4	2	5	3	3	3	8	4	1	4	#N/A	5	3	11	0	6	2	2	2	4	6	5	2	2	6	0
ENSCHIG00000013259	TRIT1	3	-	14560414	14602132	996	954	872	1084	979	1002	994	410	389	593	599	622	526	592	817	725	610	827	1012	810	945	639	686	552	1176	855	801	880	735	406	517	715	630	539	552	1250	751	593	819	854	852	542	551	483
ENSCHIG00000017111	MYCL	3	-	14616636	14620697	54	24	27	34	60	50	24	39	29	37	49	35	38	21	25	11	14	18	39	20	19	10	29	12	35	17	25	26	49	22	41	55	54	35	37	154	40	109	178	128	218	135	62	33
ENSCHIG00000005567	MFSD2A	3	+	14667484	14679624	37	48	82	41	81	28	79	1459	1129	755	1098	1071	874	974	300	195	175	251	359	197	309	233	250	195	416	349	250	286	832	428	510	630	671	431	735	912	758	476	843	777	586	563	694	361
ENSCHIG00000021156	CAP1	3	+	14755541	14767889	2868	2299	2200	3129	2290	2582	2256	2295	2201	3198	3431	2936	2666	2838	1807	1781	1584	1823	2307	1686	1942	1603	1791	1244	2700	1956	1926	1940	4290	2514	3011	4369	3687	2863	3531	5090	3365	3143	4661	4425	4559	2868	2868	2099
ENSCHIG00000024964	PPT1	3	-	14770346	14785842	2289	2168	2068	3000	2307	2436	2147	1516	1455	2652	2981	2582	2007	2386	2071	2202	1917	2072	2349	1900	2032	1771	2226	1552	3243	2257	2043	2142	2391	1403	2019	2683	2388	1663	2141	3288	2161	1687	2828	2261	1947	1556	2572	1864
ENSCHIG00000008734	RLF	3	+	14836394	14921901	792	845	769	985	630	764	635	372	312	551	518	526	407	611	762	779	674	830	882	727	829	618	711	577	1165	709	814	771	610	341	470	631	524	470	477	1088	771	553	693	613	626	414	433	415
ENSCHIG00000014367	ZMPSTE24	3	+	14950984	14991954	389	433	413	421	337	416	392	227	186	512	456	409	350	485	379	335	372	364	403	364	317	330	422	308	530	371	361	514	443	282	388	491	467	431	438	529	376	351	467	425	422	262	337	261
ENSCHIG00000026204	SMAP2	3	+	15054082	15100632	960	766	683	976	727	879	737	1250	1120	1814	1868	2016	1295	1975	1266	1140	955	1262	1489	1156	1242	1048	1079	759	1949	1324	1388	1453	2508	1305	1795	2518	2430	1993	1999	2454	1375	1191	1880	1954	2087	1209	1454	1109
ENSCHIG00000008554	ZFP69	3	+	15149491	15165141	583	631	661	762	694	690	620	296	253	545	456	453	374	402	484	468	497	493	527	509	533	379	522	391	715	455	564	489	551	343	461	552	527	438	433	536	368	403	543	445	451	332	371	361
ENSCHIG00000007542	LOC102185625	3	+	15189009	15190121	136	175	97	187	162	142	143	62	40	73	84	74	63	61	81	75	73	75	107	77	80	63	67	61	138	70	84	65	79	37	49	67	69	60	76	98	50	67	98	68	71	63	95	67
ENSCHIG00000014482	LOC102185625	3	+	15199174	15212592	55	84	69	68	65	113	88	11	35	40	26	25	48	30	33	41	39	32	37	43	37	31	42	35	77	31	36	45	22	27	17	28	21	45	43	42	45	16	32	19	27	22	28	40
ENSCHIG00000018474	-	3	-	15228562	15230870	27	13	15	11	29	11	27	0	2	0	0	0	0	4	5	3	3	6	2	2	6	2	3	3	6	0	6	4	3	0	0	3	8	0	7	6	0	0	2	0	0	0	16	6
ENSCHIG00000008574	RIMS3	3	-	15255997	15270939	28	17	4	27	24	23	34	125	67	30	62	60	33	127	208	80	116	537	882	324	476	240	170	101	1061	384	702	845	373	123	138	183	358	336	143	267	9	49	146	90	85	103	346	179
ENSCHIG00000021122	NFYC	3	+	15351546	15380602	1328	1140	1089	1484	1226	1122	1189	691	452	857	913	932	641	708	1485	1266	1157	1555	1755	1252	1535	1179	1174	934	2195	1516	1312	1309	1199	683	926	1459	1186	959	1047	1231	699	756	1302	1023	1068	727	782	522
ENSCHIG00000014613	KCNQ4	3	+	15393387	15450449	145	99	27	92	118	97	100	190	42	235	267	225	228	255	185	96	153	149	256	153	246	175	106	106	276	143	183	248	299	107	106	292	111	109	174	581	140	141	376	255	178	196	282	138
ENSCHIG00000013877	CITED4	3	-	15475562	15476119	112	68	32	70	92	64	65	86	49	95	69	65	45	57	629	500	615	719	941	528	576	420	427	414	1291	672	688	553	234	128	132	252	120	90	181	70	22	42	188	127	34	90	210	117
ENSCHIG00000026631	CTPS1	3	+	15598579	15624746	287	294	154	193	284	283	252	433	311	668	573	601	437	541	333	325	325	377	408	306	354	372	388	289	577	389	490	380	827	445	652	851	742	562	720	507	379	671	1015	865	795	496	749	573
ENSCHIG00000015962	SLFNL1	3	-	15628255	15633731	136	116	107	143	100	177	82	7	8	9	9	8	8	20	23	7	14	20	17	12	27	13	20	7	29	9	17	26	22	0	14	18	18	10	8	5	0	7	20	14	13	12	17	3
ENSCHIG00000024918	SCMH1	3	-	15637813	15767373	473	462	311	492	388	348	367	201	122	265	341	302	222	278	332	320	212	359	394	278	333	301	292	183	477	326	301	324	504	244	338	516	456	268	353	455	275	378	479	505	447	285	342	258
ENSCHIG00000018218	FOXO6	3	+	15982763	16003654	1632	1673	1634	2304	1490	1541	1606	199	96	103	244	118	107	170	50	15	57	43	33	24	48	21	10	8	29	42	22	29	461	148	212	246	168	123	237	752	310	1287	1838	1102	1724	1212	179	217
ENSCHIG00000024063	EDN2	3	-	16110904	16116782	35	32	15	36	59	31	20	0	3	5	4	0	4	5	0	0	5	7	2	0	0	0	5	3	0	2	6	0	14	12	5	24	7	9	7	0	0	3	61	13	4	17	0	0
ENSCHIG00000011517	HIVEP3	3	-	16147648	16202950	243	127	79	145	110	184	184	177	78	90	165	173	112	256	223	104	88	260	383	209	323	159	184	75	330	202	254	361	220	62	104	102	130	125	112	587	204	111	184	163	161	162	159	72
ENSCHIG00000021942	FOXJ3	3	-	16769226	16898198	2142	2245	1749	2261	1742	2058	1715	831	844	1741	1526	1617	1129	1900	3209	3386	2806	3565	3888	3311	3881	2340	2654	2152	5396	2937	3717	3663	2544	1706	1840	2070	2012	1903	1700	2155	1213	2424	3082	2427	3089	1961	1332	1550
ENSCHIG00000015404	RIMKLA	3	+	16994233	17027229	7	8	7	10	24	10	11	215	110	977	892	1172	460	1206	288	243	296	330	477	324	363	415	413	229	575	483	482	537	446	259	344	365	566	434	300	62	9	86	336	241	183	192	349	70
ENSCHIG00000007728	ZMYND12	3	-	17048377	17082992	71	114	92	118	55	104	108	4	0	15	4	16	18	9	0	0	0	4	0	4	3	9	14	0	15	4	0	10	0	0	0	0	0	0	3	55	8	5	15	9	0	15	6	28
ENSCHIG00000022863	PPCS	3	+	17083588	17086401	509	363	444	593	523	459	441	206	152	340	419	385	299	336	332	260	248	294	398	282	336	314	231	182	382	340	326	292	409	227	250	376	357	222	283	427	257	253	516	430	382	253	294	283
ENSCHIG00000018207	-	3	+	17152294	17224235	1414	1172	1058	1105	1128	1116	987	137	89	173	226	208	170	192	452	332	290	393	476	354	515	370	373	273	548	408	408	444	274	147	182	235	225	214	182	342	256	205	323	233	291	218	299	455
ENSCHIG00000007905	PPIH	3	+	17227535	17237173	301	285	322	355	338	298	236	232	179	386	421	402	304	334	339	416	324	314	451	353	362	309	424	267	560	442	399	358	702	513	532	766	736	582	572	306	248	331	594	567	593	363	276	478
ENSCHIG00000014169	YBX1	3	+	17249350	17266983	3057	2816	2944	3702	4072	3103	3499	3208	2746	3055	3395	2905	2619	2728	3218	3254	2798	3462	4203	3022	3409	2516	2427	2092	5408	3269	2781	3050	3166	1489	2303	3380	2848	2022	2741	6729	4869	2778	3712	3482	2762	2311	3091	1910
ENSCHIG00000017870	CLDN19	3	-	17282673	17287235	0	0	0	0	0	0	0	26	15	7	17	15	13	3	5	3	0	6	0	0	0	5	0	0	0	8	2	0	11	0	0	3	0	4	4	76	43	6	7	20	5	3	7	3
ENSCHIG00000008788	P3H1	3	-	17294864	17317680	1109	945	913	1295	1175	1131	1151	357	266	345	408	406	272	343	471	440	438	478	490	413	529	388	386	345	673	451	392	405	515	236	334	592	419	274	417	791	433	356	666	507	524	334	387	312
ENSCHIG00000015103	C3H1orf50	3	+	17314055	17320761	285	331	312	345	321	307	223	231	192	445	377	418	320	365	338	283	292	300	334	304	334	307	255	257	425	337	269	363	489	294	372	446	436	279	350	409	301	311	481	491	442	295	315	288
ENSCHIG00000017910	TMEM269	3	+	17327222	17342408	0	0	6	7	8	5	0	0	0	0	2	0	0	0	0	4	3	9	8	0	0	0	10	9	16	5	6	0	3	0	0	8	0	7	0	0	0	0	10	5	11	0	0	11
ENSCHIG00000008164	SVBP	3	-	17346661	17351712	290	318	397	443	392	382	372	203	232	378	318	261	266	346	302	259	213	267	290	223	294	232	276	185	379	235	252	281	284	183	181	296	249	209	213	431	378	161	286	249	171	168	263	240
ENSCHIG00000013586	-	3	+	17372999	17383366	5	18	11	22	7	8	8	23	23	32	35	16	28	41	9	21	3	23	8	12	26	12	20	5	25	9	11	17	9	12	13	17	11	9	14	46	75	23	52	17	27	22	13	27
ENSCHIG00000012591	ZNF691	3	+	17390129	17390977	325	254	247	368	231	288	281	169	146	225	208	209	138	191	219	180	171	235	245	188	218	177	183	137	295	231	210	233	213	121	158	232	205	126	197	346	211	154	238	256	182	147	196	119
ENSCHIG00000000575	-	3	-	17439062	17439500	8	0	0	2	0	0	0	255	275	185	194	160	168	176	75	83	103	83	97	86	106	107	110	69	122	96	118	91	214	127	196	261	214	151	265	117	119	109	163	128	182	123	164	87
ENSCHIG00000015523	SLC2A1	3	-	17445287	17472316	785	639	412	593	580	706	425	4647	3838	3291	4871	3742	3466	3595	2949	2300	2262	2747	3305	2261	2855	2875	2420	1838	4025	3049	2669	2769	5022	2262	2999	5320	4050	2790	4261	3408	2327	2478	4414	3185	3269	2339	3762	1915
ENSCHIG00000010321	FAM183A	3	+	17903583	17911784	0	0	0	0	0	0	0	0	0	0	0	0	0	0	0	0	0	0	0	0	0	0	0	0	0	0	0	0	0	5	0	4	0	0	0	50	33	10	16	0	3	7	0	27
ENSCHIG00000022065	EBNA1BP2	3	-	17917070	17924910	1142	987	1105	1325	1157	1167	1062	753	667	870	878	725	699	789	1408	1362	1063	1309	1565	1216	1557	1139	1226	1079	1769	1379	1295	1277	1247	663	896	1116	952	827	887	1625	1181	1024	1366	1165	1243	838	809	816
ENSCHIG00000015909	CFAP57	3	+	17924654	17992533	69	78	60	44	33	29	43	0	0	0	4	10	0	5	55	26	0	22	16	24	26	30	14	16	28	14	42	33	15	3	0	13	7	3	5	97	37	32	18	21	9	7	11	62
ENSCHIG00000010430	TMEM125	3	+	18007106	18007765	273	173	277	295	287	214	227	501	402	359	426	376	333	318	60	46	34	28	35	31	45	37	27	41	53	68	21	39	122	29	54	64	144	52	91	1538	1002	215	163	447	53	129	290	106
ENSCHIG00000024937	C3H1orf210	3	-	18018636	18022475	128	124	155	158	169	150	136	3	6	10	4	11	6	9	3	3	5	0	3	0	0	0	3	0	0	0	0	0	0	0	3	0	0	0	3	10	10	3	0	0	3	0	4	2
ENSCHIG00000013506	TIE1	3	+	18049057	18068720	436	371	351	468	555	431	411	1226	789	1490	1961	2113	1174	1768	9466	5571	5580	8163	11891	7012	8965	8629	6502	5225	13062	10231	7325	9499	1048	316	537	814	715	427	782	3766	1968	660	817	1423	464	388	1466	738
ENSCHIG00000024976	MPL	3	+	18085290	18099196	0	0	0	0	0	0	0	0	0	0	0	2	0	0	0	0	0	0	0	0	0	0	0	0	0	0	0	0	0	0	0	0	0	0	0	3	0	5	0	0	0	0	0	0
ENSCHIG00000020079	CDC20	3	+	18105208	18108817	18	5	12	5	5	14	4	9	11	11	12	7	0	0	6	4	0	0	0	8	0	3	0	6	3	0	0	4	3	0	0	0	0	0	8	18	0	8	8	6	0	4	7	0
ENSCHIG00000009640	ELOVL1	3	-	18109590	18113826	717	642	646	791	692	781	585	2834	2466	3693	3862	3120	3022	3108	1353	1073	1004	1262	1448	1148	1486	1028	1043	1061	1742	1396	1101	1130	1036	277	633	815	1030	510	699	9036	6960	1674	1426	2979	669	938	1555	757
ENSCHIG00000009938	-	3	-	18117224	18117611	0	3	0	0	0	3	0	6	0	6	7	4	4	5	6	0	4	8	7	7	9	7	9	0	7	6	7	10	3	0	0	0	0	3	0	21	10	0	0	3	0	0	0	0
ENSCHIG00000022879	MED8	3	-	18130397	18133903	259	276	294	335	330	255	284	273	274	471	461	359	368	393	590	526	448	504	646	518	620	498	521	365	779	501	544	527	220	167	175	201	240	151	221	671	553	206	281	326	216	164	267	193
ENSCHIG00000025242	SZT2	3	+	18143461	18186649	2344	1724	1294	2322	1777	2047	1998	1828	1190	1447	2554	2165	1359	2510	1859	1259	1112	2191	2772	1839	2142	1677	1429	958	3338	1977	2274	2234	1625	575	806	1476	1388	970	831	6009	2776	1213	1724	2209	1272	1098	1611	917
ENSCHIG00000010866	HYI	3	-	18187386	18190729	693	765	690	1305	850	928	1010	571	567	1004	1515	1053	1019	1448	1165	1164	875	1493	1263	1211	1959	866	1087	795	2192	1017	1257	1677	516	321	323	722	437	418	690	1135	1024	405	732	612	484	474	522	668
ENSCHIG00000014877	PTPRF	3	+	18274437	18343076	2437	1429	818	1781	1856	1749	2270	2444	1350	2248	4225	3246	2024	4412	1849	1105	1034	2151	2608	1827	2219	1537	1562	902	3645	1963	2682	2555	3044	1329	1295	2129	2098	1660	1382	7728	2217	1603	2332	3058	2147	1395	2892	2164
ENSCHIG00000013137	KDM4A	3	+	18373560	18410749	1884	1625	1294	2015	1401	1743	1493	1251	990	1766	2145	1908	1358	2102	2356	1981	1775	2515	2992	2094	2727	1732	1833	1435	3521	2134	2114	2561	1541	581	933	1390	1300	992	1011	4021	2186	1122	1826	1696	1353	1020	1438	802
ENSCHIG00000025175	ST3GAL3	3	+	18441966	18639728	515	454	382	645	596	577	627	730	525	1156	1313	1386	793	1231	1042	844	767	1012	1242	918	1143	1023	1121	708	1606	1236	999	1180	1580	907	1162	1824	1775	1221	1575	688	374	902	1438	1383	1364	822	940	557
ENSCHIG00000020016	-	3	+	18642152	18646093	11	6	4	4	6	7	8	36	13	15	37	34	26	28	51	12	12	49	52	24	33	38	24	25	66	49	25	45	#N/A	7	7	25	16	12	11	48	20	16	24	22	10	11	11	0
ENSCHIG00000008341	IPO13	3	+	18656856	18675802	1567	1182	953	1484	1388	1230	1304	3566	2743	3908	4517	4013	3443	3980	2840	2098	1875	2533	3155	2226	2877	2431	2384	1807	3859	2778	2446	2674	3674	1618	2376	3267	3321	2167	2513	11671	6465	4266	4327	6152	4310	2853	2779	1670
ENSCHIG00000000512	DPH2	3	+	18678280	18680834	370	358	326	410	346	355	253	225	133	247	367	310	225	291	425	320	273	403	493	325	388	357	385	263	625	376	329	359	554	254	290	510	429	368	401	495	219	312	538	449	462	324	346	321
ENSCHIG00000017292	ATP6V0B	3	+	18683689	18687328	1119	956	968	1370	1145	1053	923	1819	1343	2604	3015	2787	1932	2362	2796	2387	2082	2542	3037	2148	2508	2309	2426	1740	3797	2789	2129	2423	4246	2673	2915	4493	4012	2782	3348	2748	1618	2236	4222	3612	2947	2599	2329	2218
ENSCHIG00000008852	B4GALT2	3	+	18687749	18696980	1104	835	676	1122	967	823	992	1101	831	1190	1696	1330	926	1177	1436	1148	1078	1583	1649	1083	1453	1205	1188	849	2273	1434	1198	1279	4200	1956	1901	4243	2742	2017	2847	1966	1072	2130	3266	2761	2965	2021	1557	1045
ENSCHIG00000019944	CCDC24	3	+	18698487	18701775	544	413	334	491	407	394	360	177	133	167	244	157	178	184	92	47	57	73	60	63	96	71	74	50	112	78	71	60	141	48	45	87	32	41	60	652	445	159	214	202	106	78	226	168
ENSCHIG00000026700	SLC6A9	3	-	18703180	18727914	113	61	7	40	66	38	16	5062	3984	4503	5377	4629	4442	4904	1562	1182	1296	1616	1727	1338	1852	1620	1788	1277	2274	2087	1608	1878	2748	1279	1712	2556	2654	1625	2268	12930	7805	2533	3063	4667	1664	2001	2907	1391
ENSCHIG00000022071	DMAP1	3	+	18936276	18945558	916	727	851	1117	866	991	825	594	447	762	835	708	580	729	861	707	620	841	1009	691	854	735	657	519	1160	707	790	737	981	607	631	985	869	702	887	892	580	600	1004	832	774	678	612	497
ENSCHIG00000027211	-	3	-	18946110	18946431	399	368	453	566	462	454	383	310	221	369	481	401	307	351	330	280	252	346	370	232	340	319	279	245	478	339	261	260	840	527	555	864	746	521	554	472	280	524	935	704	674	532	478	482
ENSCHIG00000024241	ERI3	3	-	18946447	19078364	616	628	800	899	850	798	681	489	351	806	895	865	660	761	670	606	533	628	743	522	651	552	570	463	919	632	635	566	1546	1041	1147	1607	1538	1057	1234	858	485	1063	1819	1517	1525	964	893	973
ENSCHIG00000016127	-	3	+	19127470	19139675	0	8	0	0	0	0	0	846	613	789	916	729	909	859	109	57	71	92	136	96	160	97	64	120	121	128	73	131	281	68	151	198	234	116	152	3476	2195	518	414	901	199	295	562	202
ENSCHIG00000019592	RNF220	3	+	19368734	19395531	1790	1442	1529	2245	1842	1774	1853	2027	1556	2647	2956	2447	2122	2647	2343	1935	1710	2205	2348	1894	2313	1797	2004	1426	3290	2113	1990	2150	3869	2124	2586	4353	3481	2737	3228	5454	3828	2549	3397	3533	2635	2066	2153	1595
ENSCHIG00000017959	TMEM53	3	-	19398302	19416225	401	355	416	543	413	486	373	378	324	532	716	589	432	522	392	306	253	348	388	292	365	331	318	226	535	367	324	343	578	357	355	553	519	331	443	639	364	319	760	596	532	408	421	323
ENSCHIG00000013485	-	3	+	19426897	19430838	10	5	2	13	11	7	5	0	3	0	3	0	0	0	0	0	0	0	0	0	0	2	0	0	4	0	0	0	0	0	0	0	0	0	0	3	0	0	2	0	4	0	0	5
ENSCHIG00000021996	ARMH1	3	+	19432662	19474924	222	176	89	233	112	201	107	68	39	29	92	37	54	43	13	20	23	40	10	13	31	6	41	4	50	13	28	39	42	22	14	42	13	25	28	128	95	26	74	42	40	31	45	60
ENSCHIG00000020368	RPS8	3	+	19528991	19531066	28781	29831	35108	44794	38323	33139	34937	13748	14234	14757	15940	12613	13118	13807	14195	14387	12885	13835	16435	12656	15589	11015	13576	10974	19214	12780	12413	12965	15162	7996	9888	13067	10970	8425	10277	28052	28581	12395	18284	16540	12937	11445	13730	11621
ENSCHIG00000014606	BEST4	3	-	19534288	19537919	7	0	0	3	4	5	0	0	0	40	47	57	16	53	3	0	0	0	0	3	0	4	7	4	4	0	0	3	0	3	0	2	0	0	2	6	3	0	4	0	0	6	3	2
ENSCHIG00000000804	PLK3	3	+	19552344	19556833	315	238	116	187	349	242	244	527	448	676	798	640	562	637	413	396	321	409	468	319	493	327	296	245	649	461	415	395	516	291	384	619	514	391	518	1277	1181	335	421	579	292	239	478	364
ENSCHIG00000009436	DYNLT4	3	-	19557168	19557824	17	1	2	2	2	3	1	1	0	0	3	0	0	3	0	0	2	0	0	0	3	0	0	1	0	0	2	2	2	0	0	2	2	0	2	7	2	0	2	4	2	0	1	0
ENSCHIG00000013544	BTBD19	3	+	19559834	19563995	180	133	100	197	174	125	140	23	20	14	34	33	17	24	15	6	16	16	18	0	14	19	10	0	4	3	0	12	43	0	5	28	0	0	16	69	35	16	32	37	20	12	33	21
ENSCHIG00000017723	PTCH2	3	-	19571049	19585980	661	581	297	571	736	603	622	432	200	458	667	618	332	483	539	377	589	500	415	379	517	645	522	439	700	743	305	694	234	182	192	175	225	198	156	155	10	141	250	204	187	134	465	465
ENSCHIG00000015663	EIF2B3	3	-	19592455	19709108	611	538	547	713	673	675	543	299	262	562	534	575	408	492	705	625	518	659	824	578	721	568	603	479	897	681	609	652	496	271	424	635	517	386	533	668	400	510	699	647	689	453	463	401
ENSCHIG00000025462	HECTD3	3	-	19725285	19732631	950	819	702	1094	774	772	822	813	599	1738	2019	1823	1344	1786	1905	1629	1432	2114	2121	1789	1951	1479	1482	1175	3020	1725	1858	1714	1664	1012	1134	1615	1412	1140	1256	1677	949	1171	1845	1648	1496	1118	1054	819
ENSCHIG00000026792	UROD	3	+	19735365	19739600	816	906	809	1357	1133	1155	1127	574	446	759	949	976	576	995	1160	901	773	1099	1306	815	1119	938	999	689	1529	1100	913	1154	1274	754	778	1260	1196	763	1027	810	435	779	1230	995	1047	822	831	723
ENSCHIG00000026563	ZSWIM5	3	-	19741403	19801142	414	384	252	511	273	307	302	136	74	140	202	249	112	248	452	349	340	557	762	539	576	411	401	228	969	588	603	689	346	123	189	231	276	232	185	203	45	191	350	355	341	194	225	203
ENSCHIG00000023611	LOC102174357	3	-	19829651	19831253	533	478	448	557	556	497	432	254	255	543	502	461	357	376	432	414	398	443	457	380	402	343	417	324	649	466	407	349	487	283	404	504	414	363	327	608	398	382	550	536	461	304	419	377
ENSCHIG00000010279	HPDL	3	+	20038350	20039522	25	52	49	53	39	57	27	28	22	50	53	45	35	45	22	19	17	17	18	18	12	8	18	9	16	14	17	17	25	15	27	25	28	24	37	47	22	22	41	27	45	23	25	20
ENSCHIG00000011167	MUTYH	3	-	20040379	20053661	636	662	689	904	761	680	684	306	247	203	286	239	244	220	379	309	245	320	414	355	296	247	292	212	481	309	306	304	237	94	161	228	185	104	153	607	347	177	315	325	230	184	215	205
ENSCHIG00000026678	TOE1	3	+	20052630	20055945	1376	1329	1266	1789	1590	1388	1341	553	427	502	563	538	484	555	856	772	672	809	952	719	824	683	626	487	1104	772	707	698	577	288	366	619	551	356	480	1232	781	466	662	649	444	385	590	417
ENSCHIG00000024948	TESK2	3	-	20057094	20161303	167	121	106	175	107	161	146	318	296	427	490	378	299	378	209	174	138	204	262	181	212	151	141	143	287	201	155	202	212	70	164	200	160	105	164	775	465	157	191	252	104	112	224	107
ENSCHIG00000006507	-	3	+	20101235	20101864	233	170	182	201	193	339	153	108	97	155	134	151	146	118	151	110	77	85	159	117	101	116	104	91	123	110	136	94	169	95	97	127	139	138	100	207	153	109	151	144	210	96	184	139
ENSCHIG00000023686	LOC102183655	3	-	20200374	20203205	34	14	14	21	19	25	17	24	42	55	46	41	50	63	77	82	86	107	116	55	105	76	96	60	180	89	99	96	59	30	30	31	56	14	31	137	51	27	44	51	57	36	51	7
ENSCHIG00000026675	MMACHC	3	+	20203902	20208740	356	369	333	450	386	347	441	140	88	172	192	159	123	170	240	204	168	218	254	222	260	206	184	152	297	228	194	178	256	143	205	275	290	197	234	232	144	184	271	251	199	182	177	142
ENSCHIG00000009892	PRDX1	3	-	20210459	20222687	4139	4399	3899	6049	4917	4787	4727	4438	5214	5672	5961	5203	4546	4482	2277	2165	1751	2178	2533	1845	2280	1851	2205	1721	3078	2286	2025	2059	3488	2170	2695	3781	3799	2397	3064	7852	6180	2989	3726	4343	2809	2279	4029	3362
ENSCHIG00000016357	-	3	+	20227353	20227906	67	78	84	110	88	81	83	29	33	39	30	32	27	37	42	53	47	43	54	40	47	35	52	45	60	40	36	52	46	23	25	34	32	25	24	49	66	39	43	40	36	34	36	26
ENSCHIG00000006672	LOC102182848	3	-	20246633	20247043	321	339	368	417	429	430	385	211	205	233	237	192	188	190	281	270	246	253	286	275	302	216	217	202	363	257	254	247	232	103	172	219	202	150	188	436	342	213	279	247	199	159	208	166
ENSCHIG00000012574	TMSB4X; LOC102182562	3	+	20253819	20253953	352	264	246	311	338	287	282	460	455	465	524	441	360	367	336	297	293	351	346	248	349	289	317	306	459	331	253	278	664	400	416	499	442	294	363	940	743	730	855	984	707	501	511	448
ENSCHIG00000005900	AKR1A1	3	+	20260697	20273717	1743	1776	1766	2294	2153	2004	1714	861	735	1243	1352	1091	946	1027	996	893	901	895	1074	799	870	897	984	915	1440	976	799	839	1079	620	818	1111	1031	728	852	1917	1279	996	1200	1276	1043	778	991	821
ENSCHIG00000014381	NASP	3	+	20286056	20313952	1189	1196	1086	1399	1280	1232	1108	548	547	754	753	627	672	676	1293	1305	1082	1385	1447	1096	1486	934	1036	843	1907	1105	1244	1145	854	496	567	855	675	646	688	1266	995	630	998	775	825	652	645	638
ENSCHIG00000016081	-	3	-	20315797	20318129	316	224	286	283	220	315	375	117	53	316	237	203	125	255	309	193	312	209	290	236	334	213	213	321	276	199	223	314	274	134	233	172	214	133	236	336	77	268	234	225	191	203	208	269
ENSCHIG00000022480	GPBP1L1	3	-	20322102	20354260	2286	2204	2026	2849	2052	2195	2147	907	821	1336	1434	1320	982	1361	1777	1642	1395	1915	2047	1584	1824	1515	1524	1197	2744	1737	1753	1846	1704	929	1189	1629	1469	1111	1242	2156	1321	1195	1712	1524	1445	1023	1411	1129
ENSCHIG00000003469	-	3	-	20363208	20363822	62	46	60	93	70	76	67	36	24	33	30	34	36	32	74	61	44	60	60	49	46	52	53	33	64	43	66	33	#N/A	41	49	58	40	40	52	40	53	48	48	41	44	41	27	32
ENSCHIG00000022471	TMEM69	3	+	20388663	20392841	176	256	330	302	192	324	298	152	113	354	209	215	102	187	164	156	216	142	184	148	164	90	172	196	227	169	187	173	199	177	252	284	225	177	233	239	199	253	267	243	234	184	177	200
ENSCHIG00000023256	IPP	3	-	20401166	20430312	421	386	314	463	294	332	319	171	163	244	275	204	164	237	168	181	143	212	175	188	224	160	173	129	306	169	218	181	237	117	118	170	156	114	112	394	189	159	216	237	187	148	200	182
ENSCHIG00000022319	MAST2	3	+	20628169	20691805	2857	2575	2107	3194	3002	2520	3254	4178	2799	3576	5058	4594	2904	4713	4514	3707	3171	5123	5893	4198	5079	3565	3406	2574	7974	4464	4980	4591	4960	2471	2631	4101	3952	2828	3100	4560	2141	2956	3957	4589	3911	2620	3479	2958
ENSCHIG00000015779	PIK3R3	3	-	20699282	20798884	181	105	48	154	67	84	50	41	20	230	196	269	31	488	551	391	566	984	1262	1035	1162	550	597	359	1722	733	1170	1436	148	27	58	43	64	64	14	118	2	39	81	62	80	52	125	30
ENSCHIG00000018316	TSPAN1	3	+	20857549	20861311	446	148	92	160	236	195	146	5	0	8	7	0	0	3	0	0	0	2	2	0	0	0	0	0	0	0	4	0	#N/A	0	0	12	0	0	0	13	0	0	0	5	5	0	37	11
ENSCHIG00000014882	POMGNT1	3	-	20864646	20872421	1865	1492	1354	1718	1826	1653	1716	1047	684	1174	1382	1273	879	1161	1973	1606	1580	1844	2286	1732	2056	1675	1411	1189	2916	1940	1682	1875	2125	1018	1506	2084	1958	1402	1792	1984	1131	1228	1924	1802	1504	1138	1433	1172
ENSCHIG00000013931	LURAP1	3	+	20876273	20886994	18	41	14	35	7	12	30	20	11	15	11	17	5	43	102	88	156	248	314	204	235	130	84	63	470	159	233	386	37	8	18	9	18	22	10	36	9	9	38	11	36	19	15	17
ENSCHIG00000020118	RAD54L	3	+	20922151	20947889	22	13	16	22	6	12	15	13	13	30	54	41	35	23	114	105	77	163	151	149	136	74	38	43	166	67	138	80	13	15	22	18	14	6	14	33	18	15	47	23	11	7	15	26
ENSCHIG00000027187	LRRC41	3	-	20948479	20966616	4755	3948	3763	5266	4271	4720	4189	2455	1734	2880	3958	2985	2551	3073	3815	3187	2576	3729	4337	3077	3649	3032	2903	2284	5382	3569	3475	3589	3877	1863	2386	3836	3269	2145	2954	5834	3454	2687	4101	3868	3254	2409	3480	2784
ENSCHIG00000013936	LOC102176290	3	+	20967060	20977063	3671	3982	4893	5837	5092	4690	4633	2486	2394	3982	3714	3608	2726	3438	4373	4431	3916	4042	5102	3819	4627	3344	4399	3467	6270	3903	3893	4001	3833	2779	3065	3750	3663	2784	3031	2450	2190	2210	3758	3153	2867	2337	2398	2129
ENSCHIG00000024189	NSUN4	3	+	20991828	21012774	103	69	66	94	85	88	80	78	44	164	139	136	118	167	110	139	101	133	146	112	170	123	120	78	213	168	157	166	176	98	102	154	159	123	154	169	60	87	110	119	85	71	143	83
ENSCHIG00000022289	FAAH	3	+	21026588	21047140	1203	1045	958	1561	1282	1311	1173	396	300	646	677	768	434	555	1517	1053	759	1348	1564	1101	1424	1142	748	648	1980	1327	1000	1580	2748	1108	1722	2445	2430	1662	2341	1247	412	1916	2443	2520	2596	1984	740	654
ENSCHIG00000018374	DMBX1	3	+	21142671	21148199	0	0	0	0	0	0	0	9	0	0	0	0	0	0	0	0	0	0	0	0	0	0	0	0	0	0	0	0	0	0	0	0	0	0	0	0	0	0	0	0	0	0	0	0
ENSCHIG00000025017	MKNK1	3	-	21194796	21229415	563	522	473	697	535	534	533	727	598	955	1041	925	715	978	859	665	597	784	894	655	715	646	611	570	1212	840	777	846	847	431	606	829	713	526	693	1403	965	685	948	788	934	578	969	929
ENSCHIG00000017303	MOB3C	3	-	21245877	21248818	95	94	56	90	62	97	78	40	16	40	43	53	48	48	21	18	10	20	17	21	17	7	19	12	26	11	15	18	67	36	12	56	37	34	34	65	79	23	65	68	68	40	72	70
ENSCHIG00000024752	ATPAF1	3	-	21274964	21300879	226	174	195	231	215	180	147	489	430	968	979	951	736	963	712	619	467	685	869	553	657	555	627	406	941	756	674	745	951	574	711	907	891	705	685	784	418	547	846	672	737	491	740	422
ENSCHIG00000019654	TEX38	3	+	21304462	21306040	12	10	5	22	9	0	13	9	3	6	6	7	6	5	9	9	5	4	0	4	2	4	2	3	5	6	4	7	10	5	5	8	6	0	0	0	4	5	8	9	3	9	4	5
ENSCHIG00000021934	EFCAB14	3	-	21311048	21345599	614	638	470	712	409	448	447	904	897	1017	1085	1177	809	1734	376	397	317	589	608	533	545	361	515	265	843	480	585	713	568	198	298	336	392	354	305	2805	1599	456	597	711	448	343	704	423
ENSCHIG00000010220	CYP4B1	3	+	21416160	21436642	135	34	36	41	4	24	46	0	0	0	0	0	0	0	0	0	0	0	0	0	0	0	0	0	0	0	0	0	0	0	0	0	0	0	0	0	0	0	0	0	0	0	0	0
ENSCHIG00000010100	PDZK1IP1	3	-	21775745	21781462	460	348	268	359	578	275	531	0	0	0	0	0	0	0	0	0	0	0	0	0	0	0	0	0	0	0	0	0	0	0	0	0	0	0	2	0	0	0	0	0	0	0	0	0
ENSCHIG00000023704	TAL1	3	-	21806102	21813248	17	11	6	7	13	7	15	35	32	17	36	27	22	48	15	2	9	13	21	9	6	11	16	17	32	14	10	8	32	11	7	26	14	12	14	71	27	18	28	26	18	23	38	17
ENSCHIG00000018306	STIL	3	-	21837448	21885382	60	47	48	59	49	41	29	24	16	14	14	13	29	24	37	37	45	61	72	53	65	39	32	25	86	35	66	63	19	9	12	23	11	15	23	46	27	15	43	20	25	16	19	21
ENSCHIG00000009857	CMPK1	3	+	21901778	21936696	1004	1109	1193	1321	1173	1116	1067	713	807	1449	1419	1314	980	1294	1154	1121	1003	956	1215	931	1144	942	1353	913	1672	1313	1179	1187	1509	1084	1405	1737	1511	1301	1310	1086	753	817	1396	1163	1074	825	1140	1022
ENSCHIG00000005171	FOXE3	3	+	21973169	21974116	0	3	2	2	2	2	2	2	0	0	2	2	1	0	4	0	0	0	5	2	0	0	0	0	2	2	0	2	5	0	7	6	2	0	9	0	2	2	5	1	2	0	4	4
ENSCHIG00000000964	FOXD2	3	+	21991035	21992495	5	76	3	11	3	7	4	5	8	3	121	7	14	47	19	2	57	2	9	5	0	9	2	2	2	2	2	3	81	0	50	111	24	2	82	13	7	2	14	6	2	5	42	57
ENSCHIG00000008212	LOC102172508	3	-	22233865	22234751	1288	1247	1823	2272	1703	1459	1406	422	451	491	545	429	391	435	755	854	658	742	830	634	751	577	728	509	1084	610	652	578	694	460	448	645	473	361	409	769	746	495	871	622	617	494	531	504
ENSCHIG00000016346	TRABD2B	3	-	22323814	22545409	17	17	12	6	10	0	9	203	125	186	346	202	131	558	115	70	79	116	204	89	117	109	95	70	252	173	134	262	118	14	43	111	64	38	86	1003	234	41	67	113	40	73	124	45
ENSCHIG00000022098	SPATA6	3	-	22864351	23048167	83	92	84	111	63	80	60	10	29	53	42	33	31	40	6	5	13	9	5	6	7	5	13	8	13	6	10	8	27	21	22	15	17	20	15	101	49	29	46	20	26	13	34	42
ENSCHIG00000002488	LOC106501960	3	-	23102241	23244703	95	119	109	122	119	130	136	26	17	90	88	105	61	68	9	10	20	8	9	13	6	11	29	18	36	8	37	25	170	137	98	174	139	139	103	23	3	25	91	50	46	35	64	102
ENSCHIG00000021731	BEND5	3	-	23313046	23362615	982	880	934	1266	1076	981	936	271	248	602	746	601	448	676	402	327	271	360	390	288	278	301	302	211	535	378	314	271	#N/A	488	579	754	706	495	661	448	340	468	623	544	586	356	491	480
ENSCHIG00000002038	ELAVL4	3	+	24684778	24774850	672	1270	1228	1279	916	867	891	1831	1602	7698	5810	5663	3914	6900	2574	3685	2548	2872	2661	2433	2911	2098	3424	2251	4299	2201	3464	2766	5094	5447	4705	4706	5373	4697	3653	465	110	1920	2681	2764	2209	1768	1614	3072
ENSCHIG00000014219	DMRTA2	3	-	24973060	24976020	1188	1086	1165	1652	1207	1121	1184	6	0	0	3	2	2	0	0	0	0	0	0	0	0	0	0	0	0	0	0	0	77	22	31	72	73	50	39	233	59	91	287	135	120	94	11	0
ENSCHIG00000023469	FAF1	3	-	24990520	25472364	2092	2002	2017	2464	1927	2080	1936	1010	875	1861	1827	1713	1285	1787	1539	1650	1372	1573	1912	1381	1752	1328	1604	1159	2503	1688	1746	1823	2242	1369	1873	2259	2204	1809	1795	1767	1158	1624	2441	2017	2144	1509	1488	1331
ENSCHIG00000018497	CDKN2C	3	+	25481197	25485129	213	230	308	321	239	283	202	30	40	113	98	75	54	99	29	47	59	50	35	50	54	80	75	68	55	107	40	88	140	83	94	124	104	105	97	54	27	60	93	73	110	54	29	30
ENSCHIG00000015466	RNF11	3	+	25746561	25781307	1545	1323	1380	1791	1262	1492	1360	838	716	1553	1604	1582	1125	1630	1531	1423	1311	1473	1752	1446	1585	1351	1345	1055	2357	1556	1473	1644	2389	1569	1864	2443	2333	1951	1938	1388	684	1411	2420	2272	1937	1516	1356	1142
ENSCHIG00000004432	TTC39A	3	-	25793142	25842085	1205	1117	1169	1522	1308	1225	1194	47	42	197	170	188	149	174	16	3	0	6	29	4	22	25	31	12	15	30	5	34	170	77	118	163	147	101	154	53	6	105	288	170	132	90	174	136
ENSCHIG00000014467	EPS15	3	-	25851137	25997957	2069	2854	2422	2500	1686	2501	2020	2092	3275	5679	3954	3950	3620	5807	1864	2686	2688	2211	2358	2280	2939	1829	3239	2402	3290	2464	2930	3668	6129	5100	6480	5334	6510	6614	5793	8859	7654	4537	7479	6495	5405	7211	2536	2774
ENSCHIG00000026722	OSBPL9	3	+	26097945	26265914	987	1003	918	1102	882	921	777	648	606	1519	1276	1267	920	1227	1018	1121	1116	1173	1307	1085	1221	1026	1175	898	1667	1218	1120	1285	1316	793	1074	1541	1324	1070	1143	1220	963	661	1159	955	833	649	957	814
ENSCHIG00000018703	NRDC	3	-	26267252	26379764	2275	2330	1888	2684	2039	2193	1937	1910	1829	2807	2821	2552	2092	2868	2988	2962	2743	3159	3774	2934	3516	2364	2901	2087	4524	2958	3398	3385	2993	1636	2250	2625	2557	2324	2299	4275	2999	1936	2654	2638	2217	1747	2134	1622
ENSCHIG00000018985	RAB3B	3	-	26420300	26478348	302	213	93	103	60	118	131	75	40	264	221	280	173	427	159	173	129	179	274	137	195	120	183	94	268	192	192	209	603	341	360	301	407	312	270	18	0	70	235	140	115	193	445	321
ENSCHIG00000021386	TXNDC12	3	-	26508193	26543042	2113	2058	2266	2790	2415	2457	2155	1298	1236	2066	2246	1917	1635	1772	2483	2228	1838	2245	2324	2048	2162	1916	2023	1770	3132	2182	2003	2060	2669	1592	2246	2934	2613	1981	2242	2589	1931	2154	2794	2507	2696	1672	1785	1920
ENSCHIG00000000766	-	3	+	26566005	26566364	308	310	320	382	293	353	281	112	112	220	210	178	149	174	213	211	188	212	245	210	230	152	251	138	354	199	166	246	217	168	240	231	259	201	220	236	149	177	268	225	258	174	178	193
ENSCHIG00000027153	ZFYVE9	3	+	26686339	26801773	1292	1473	1425	1711	1316	1387	1331	786	740	2129	1933	2277	1333	2269	1986	2156	2065	2427	2977	2174	2480	1825	2217	1664	3827	2559	2610	2929	2521	1380	2033	2442	2809	2056	2034	1556	793	1246	2216	1861	1729	1394	1438	1168
ENSCHIG00000023195	CC2D1B	3	-	26806218	26820562	1646	1494	1123	1970	1299	2003	1824	877	842	1074	1599	1130	1110	1386	502	407	317	548	586	500	672	472	547	291	831	471	648	646	1142	683	707	1111	813	770	978	2233	1391	627	1209	1104	1015	845	924	705
ENSCHIG00000012895	ORC1	3	-	26820719	26854918	53	43	34	53	31	44	39	33	21	31	50	50	29	38	3	2	13	17	0	11	19	0	24	5	22	13	15	28	44	15	18	41	30	30	31	75	42	25	46	45	34	27	30	20
ENSCHIG00000024730	PRPF38A	3	+	26860019	26878575	488	459	411	572	393	375	358	88	130	204	158	189	132	200	244	213	245	336	337	284	317	223	259	163	452	256	315	309	229	76	144	203	164	90	140	323	210	124	219	203	165	125	175	125
ENSCHIG00000023944	TUT4	3	-	26885588	27018509	962	940	910	1251	948	888	949	319	275	323	437	283	275	489	716	796	745	865	1080	949	1054	776	681	494	1250	690	1038	922	463	222	310	357	360	255	394	855	597	327	491	390	355	341	497	513
ENSCHIG00000024907	GPX7	3	+	27079471	27086376	116	124	125	162	195	126	173	33	25	46	71	27	14	43	23	6	25	39	17	8	18	17	20	12	35	10	27	7	24	14	32	56	34	20	39	75	36	23	74	54	27	51	63	41
ENSCHIG00000019309	SHISAL2A	3	+	27100938	27130176	0	6	0	3	0	0	0	0	3	0	37	0	0	18	9	15	20	17	11	10	8	9	14	3	24	6	19	11	41	9	14	80	15	8	35	7	0	11	36	5	38	19	32	75
ENSCHIG00000021184	LOC102183751	3	-	27161307	27179381	42	66	56	72	71	47	47	40	23	50	70	69	48	80	94	44	53	66	62	80	40	68	81	41	107	91	55	75	101	67	91	103	123	53	98	45	25	55	113	85	89	67	74	73
ENSCHIG00000000716	ZYG11B	3	+	27209927	27279503	85	92	44	135	37	30	39	19	9	40	43	46	16	77	33	30	45	74	100	66	75	65	52	28	134	42	107	101	62	10	31	53	58	49	36	50	10	25	53	35	30	34	37	25
ENSCHIG00000024240	LOC102182655	3	-	27361986	27390475	422	463	435	597	520	470	426	101	68	88	139	99	91	85	48	38	75	48	53	39	47	72	65	43	96	41	66	47	169	78	117	209	132	92	133	116	24	65	135	81	79	57	135	58
ENSCHIG00000013477	LOC106501968	3	-	27429758	27446357	18	19	27	46	22	41	10	0	0	5	4	3	0	0	0	0	2	8	0	0	0	0	2	0	0	0	0	0	3	0	11	12	0	0	0	0	0	0	5	0	0	0	4	0
ENSCHIG00000005658	SCP2	3	+	27453300	27615280	2500	3799	3594	3277	2856	3763	3084	2067	2841	3662	3050	2308	3040	3146	1899	2129	1866	1581	1735	1847	2156	1570	2564	1706	2311	1897	1792	2153	2623	1920	2566	2525	2494	2248	2525	4639	4299	3039	3099	3082	3095	2272	2387	2794
ENSCHIG00000015891	PODN	3	+	27633931	27649030	467	631	180	318	400	283	527	352	314	443	528	254	384	357	96	75	363	85	148	154	103	152	137	60	147	111	157	112	#N/A	156	443	1125	475	314	942	198	133	162	818	217	227	215	606	99
ENSCHIG00000019509	SLC1A7	3	-	27655268	27705963	0	0	0	0	0	0	0	0	2	0	0	0	0	0	0	0	0	0	0	0	0	0	0	0	0	0	0	0	0	0	0	0	0	0	0	0	0	0	0	0	0	0	0	0
ENSCHIG00000013970	CPT2	3	+	27762826	27785214	565	547	689	664	548	575	481	381	374	619	625	465	424	477	312	310	361	324	416	309	318	342	348	254	465	334	325	307	444	216	351	436	453	307	342	893	577	286	462	519	319	264	507	289
ENSCHIG00000023116	CZIB	3	-	27799425	27804678	1281	1015	1254	1752	1474	1433	1291	489	369	663	679	590	464	576	766	511	549	690	914	643	722	678	554	511	1005	678	665	645	824	398	576	807	710	513	567	840	467	541	853	736	656	501	673	582
ENSCHIG00000015482	MAGOH	3	-	27807311	27815457	345	374	424	516	392	412	360	175	177	356	270	279	186	244	251	294	257	261	284	238	255	184	245	209	399	279	229	214	315	200	240	336	296	238	230	330	275	266	340	317	257	213	230	246
ENSCHIG00000023113	LRP8	3	-	27823977	27900738	614	625	314	592	425	557	627	406	236	387	578	552	308	603	1329	1588	1249	2341	2152	1657	2040	1603	2473	918	3786	1827	2174	2674	1393	857	806	1175	1144	939	930	550	188	620	1704	1052	1177	1122	652	711
ENSCHIG00000021594	GLIS1	3	-	28067125	28316900	83	33	39	40	14	36	13	40	24	96	142	98	103	102	180	143	82	171	177	109	121	153	100	86	188	145	115	144	76	32	41	87	92	66	81	264	146	72	174	114	164	117	92	86
ENSCHIG00000016961	NDC1	3	-	28341943	28402141	162	180	158	205	101	181	124	171	264	382	400	266	316	433	370	507	395	480	363	388	469	317	469	369	699	337	553	409	430	322	478	571	490	477	432	674	501	649	703	507	801	486	246	332
ENSCHIG00000013175	YIPF1	3	-	28411196	28450002	852	1025	965	1239	819	1014	834	520	492	970	841	828	647	802	923	939	857	1027	1017	792	967	797	964	705	1414	846	931	909	1062	669	795	1124	987	744	838	950	675	776	1354	1141	1039	769	779	874
ENSCHIG00000026642	HSPB11	3	-	28500193	28522069	166	163	190	238	233	206	155	113	120	144	161	145	124	109	101	98	88	107	124	102	115	84	130	87	134	101	99	84	139	87	96	152	137	92	109	173	156	118	150	148	149	97	105	114
ENSCHIG00000020015	LRRC42	3	+	28536211	28561047	830	806	862	1040	929	901	798	260	195	359	400	309	259	321	520	455	445	542	545	410	556	370	442	312	669	432	428	412	550	265	413	590	514	400	398	540	308	409	615	552	522	408	398	426
ENSCHIG00000010483	TMEM59	3	-	28593477	28617751	5564	5880	6297	7625	6059	6708	4968	3336	3277	4680	4917	4099	3652	3997	3747	3528	3381	3291	4212	3107	3644	3021	3716	2783	4821	3724	3236	3598	3806	2166	2905	4104	3596	2235	3361	7543	5819	3208	4334	4413	3121	2450	3681	3389
ENSCHIG00000026599	TCEANC2	3	+	28617957	28663158	201	209	247	258	234	286	258	118	133	188	189	183	141	130	86	99	90	108	100	94	99	104	93	71	141	104	98	95	141	72	103	145	119	83	107	220	235	145	175	194	207	134	131	155
ENSCHIG00000026877	LOC102175455	3	-	28731281	28752227	96	51	28	73	52	45	25	36	0	19	38	45	18	16	25	21	15	15	22	12	15	22	35	7	30	22	24	16	39	4	33	32	20	9	7	46	23	6	32	35	68	37	32	20
ENSCHIG00000017117	MRPL37	3	+	28754611	28771724	401	359	325	586	385	477	341	617	463	1139	1326	1186	969	1115	1121	1053	696	1298	1364	988	1072	914	966	717	1683	1070	1071	1023	1552	1006	1025	1994	1574	1278	1300	835	461	827	1923	1322	1420	968	800	591
ENSCHIG00000024076	SSBP3	3	-	28781829	28945801	3580	2980	3244	4811	3465	4047	3407	1748	1194	2586	2490	2120	1528	2245	4494	4443	3363	4596	5274	3866	4599	3668	3820	2926	6639	4395	4054	4187	5483	2996	3769	5802	5053	3711	4491	2945	1851	1802	3637	2596	2495	1783	2163	2208
ENSCHIG00000022927	ACOT11	3	+	29068105	29090401	14	18	7	23	22	13	13	0	0	0	0	0	0	29	0	0	0	0	0	0	0	0	5	0	0	0	0	13	0	0	0	0	0	0	0	0	0	0	0	0	0	0	0	0
ENSCHIG00000013959	FAM151A	3	-	29090542	29105717	224	152	120	191	140	158	152	64	48	47	64	48	32	64	27	25	22	23	40	27	39	28	50	26	51	26	33	39	88	32	39	62	54	52	45	50	16	36	55	35	28	43	57	28
ENSCHIG00000025118	LOC102188768	3	-	29118047	29147261	23	11	7	31	5	16	12	4	3	5	7	6	3	19	2	0	2	4	7	5	3	3	4	0	8	1	8	12	8	3	2	4	2	6	3	13	2	3	2	0	5	4	6	3
ENSCHIG00000025272	MROH7	3	+	29183173	29212438	0	0	0	3	0	0	0	0	4	7	0	6	0	0	0	0	0	0	0	0	0	0	0	0	0	0	0	0	5	0	0	4	0	0	5	0	0	4	18	10	26	14	3	4
ENSCHIG00000020395	TTC4	3	+	29217119	29240281	922	725	614	951	837	887	820	264	201	388	361	391	316	341	569	467	358	472	653	479	651	449	398	350	784	534	539	696	491	259	334	504	397	296	390	635	290	333	722	612	635	474	476	430
ENSCHIG00000004850	PARS2	3	-	29250508	29251935	137	98	50	114	50	88	80	48	19	39	56	71	23	71	42	31	21	44	86	45	67	49	36	26	104	40	65	65	54	13	21	21	39	35	18	133	45	42	63	62	70	59	46	26
ENSCHIG00000018641	TTC22	3	-	29269255	29291577	30	17	19	30	44	20	16	0	0	7	5	11	4	4	4	4	0	0	3	3	11	2	3	3	8	5	3	5	17	5	17	13	10	14	18	0	2	3	13	9	10	5	14	10
ENSCHIG00000025577	DHCR24	3	-	29341182	29371705	373	209	108	167	104	251	225	1295	644	4060	4996	4214	2668	5071	2135	1706	1707	2212	3092	2256	2677	2028	1762	1344	3145	2644	2139	3399	5299	2276	3598	4453	4624	3678	3761	2336	896	1864	4909	3709	3356	3687	2833	1655
ENSCHIG00000020700	-	3	+	29421688	29432686	5	5	0	0	0	4	0	0	0	0	20	0	5	12	0	0	14	0	0	4	0	0	0	0	0	0	0	0	24	0	2	34	4	0	34	0	0	0	0	0	0	0	0	0
ENSCHIG00000021161	USP24	3	-	29478754	29643696	873	612	426	768	518	529	554	431	416	486	528	546	299	759	667	640	579	774	978	731	896	522	586	407	1233	636	876	794	976	439	581	706	664	635	593	976	372	537	884	676	735	594	682	509
ENSCHIG00000022600	PLPP3	3	-	31081121	31166850	923	1208	675	1045	798	836	935	1054	811	1509	2359	1617	1265	1701	1962	2052	1830	2049	2425	1899	2131	2205	2536	1361	3316	2378	2269	2358	3418	1398	1900	2750	2237	1464	1938	1962	863	1478	2569	1996	1848	1179	2512	1372
ENSCHIG00000014436	PRKAA2	3	+	31225571	31301821	10	22	7	14	18	12	13	9	2	10	8	5	10	17	3	5	5	7	6	3	7	7	5	2	13	8	2	7	12	6	3	15	15	6	5	6	5	0	4	2	7	7	5	0
ENSCHIG00000025838	C8A	3	+	31507359	31567067	0	0	0	0	0	0	0	0	0	0	0	0	0	0	0	0	0	0	0	0	0	0	0	0	0	0	0	0	0	0	0	0	0	0	0	0	0	0	0	0	0	0	0	0
ENSCHIG00000024663	DAB1	3	-	31667215	31813781	0	0	0	0	0	0	0	27	11	16	32	26	8	52	106	56	120	161	173	119	141	106	79	63	270	137	195	301	243	67	55	70	98	84	89	112	25	102	179	149	205	139	64	68
ENSCHIG00000025606	-	3	+	32886284	32891649	0	0	0	17	0	0	0	0	0	5	0	0	0	0	0	0	0	0	0	0	0	0	7	4	0	0	0	0	#N/A	0	5	4	8	6	0	8	14	0	0	0	12	0	0	0
ENSCHIG00000015440	OMA1	3	-	33255209	33318207	605	450	429	681	608	585	390	167	152	237	215	185	156	173	278	225	239	320	316	204	236	258	245	213	412	278	253	217	250	87	155	243	196	164	116	423	358	170	272	280	195	125	195	177
ENSCHIG00000012887	TACSTD2	3	-	33339572	33340519	140	95	58	112	136	66	169	2	4	0	8	0	0	3	2	2	5	3	2	3	3	0	4	0	1	2	2	0	3	3	4	3	4	0	4	0	0	3	8	6	3	7	3	3
ENSCHIG00000007198	MYSM1	3	-	33406613	33449111	1248	1628	1277	1345	965	1275	1181	520	573	789	717	565	694	963	1261	1443	1398	1411	1370	1523	1734	1096	1368	1136	2138	1126	1547	1568	847	664	843	866	902	895	854	1465	1152	824	999	800	1012	833	599	636
ENSCHIG00000004093	JUN	3	-	33529573	33530580	1904	3320	1642	2887	4373	3327	2635	1645	1104	2307	3593	2736	2164	2198	2319	1617	1386	2063	2577	1733	2453	1637	1086	1061	3169	1690	1787	1946	3153	1229	1810	2898	2249	1710	2153	5260	3218	1889	5090	2982	2832	2756	1935	1187
ENSCHIG00000022252	FGGY	3	+	34082883	34586195	392	462	355	530	469	497	501	188	232	234	335	344	231	338	109	84	27	80	112	61	120	75	121	39	116	89	91	128	244	118	78	219	208	151	152	557	405	226	311	360	246	171	292	262
ENSCHIG00000018971	-	3	-	34609510	34610748	9	0	3	0	4	3	2	5	12	0	6	6	18	4	0	5	0	0	9	0	2	8	0	0	5	5	4	0	19	0	7	0	5	5	4	6	0	2	5	4	0	3	0	0
ENSCHIG00000025016	HOOK1	3	+	34639886	34706718	344	468	246	395	228	133	174	6	16	17	15	22	13	24	76	79	110	139	134	89	147	87	127	52	155	77	115	165	68	48	43	34	56	36	41	33	34	40	39	61	41	49	14	46
ENSCHIG00000022554	CYP2J30	3	-	34718413	34750755	145	213	348	319	253	107	137	181	254	339	269	228	176	192	202	255	163	142	259	179	233	154	180	133	209	201	92	212	152	114	167	195	164	106	140	500	607	211	248	263	118	109	185	165
ENSCHIG00000009032	CYP2J29	3	-	34766806	34793796	325	213	308	394	297	209	324	403	182	467	422	346	256	424	176	75	160	97	218	78	195	116	48	132	170	156	35	189	195	42	180	150	200	94	147	1365	659	294	227	416	94	203	309	110
ENSCHIG00000021521	CYP2J26	3	-	34866650	34904579	105	139	83	133	92	104	92	427	775	493	436	571	443	391	40	108	45	71	116	33	85	39	109	50	120	106	44	71	148	93	108	95	243	114	81	1112	1785	271	234	631	119	158	209	222
ENSCHIG00000023812	C3H1orf87	3	-	35017257	35124845	508	585	334	580	375	543	421	9	0	3	14	7	8	5	4	2	2	0	0	3	7	2	7	3	3	0	3	2	11	33	6	4	0	6	7	116	61	35	18	28	74	14	13	26
ENSCHIG00000011380	NFIA	3	+	36250629	36643957	393	298	215	358	237	154	300	656	413	490	692	663	285	622	1418	955	756	1510	1722	913	1199	1088	861	590	1980	1145	1021	1117	672	200	248	364	459	291	302	1665	452	394	873	534	523	447	603	225
ENSCHIG00000012418	-	3	+	36645255	36645511	45	41	31	51	70	38	34	93	79	66	112	57	50	50	174	122	119	129	152	77	99	121	105	98	191	138	85	76	100	45	53	67	94	30	36	129	76	60	136	84	71	54	66	42
ENSCHIG00000026504	TM2D1	3	-	36840642	36891268	1306	1967	1948	1876	1329	1877	1442	833	1103	2075	1570	1316	1253	1684	1925	2115	2035	1853	1970	1947	1944	1366	2008	1623	2645	1694	1991	2000	1354	1207	1700	1642	1656	1551	1549	2005	1851	1697	1810	1490	1689	1205	1074	1666
ENSCHIG00000023685	PATJ	3	+	36924285	37287711	2077	2534	2485	2700	2183	2356	2295	557	515	2156	1908	2161	1223	2012	9316	9633	9177	10870	12076	9727	11032	6394	7731	6840	16172	9110	9104	10553	189	120	160	241	150	91	205	312	122	229	468	126	608	491	353	472
ENSCHIG00000012571	-	3	-	37500384	37501484	25	36	16	21	18	16	14	41	46	30	42	47	25	41	15	11	11	10	12	6	11	8	14	10	9	14	19	13	53	23	31	38	32	21	29	69	80	34	76	53	37	38	87	74
ENSCHIG00000026610	KANK4	3	-	37593162	37665561	419	308	227	346	569	351	464	293	230	308	308	217	195	440	9	17	29	15	21	10	11	23	60	17	45	35	41	22	145	79	122	116	143	100	85	26	25	36	62	113	40	35	473	93
ENSCHIG00000015997	USP1	3	+	37796228	37805114	1336	1383	1255	1395	1025	1235	1130	477	500	819	752	658	547	758	1510	1555	1404	1503	1696	1362	1726	1097	1399	1119	2200	1381	1477	1477	653	386	639	727	623	488	568	1479	1041	740	853	771	746	504	670	462
ENSCHIG00000022741	DOCK7	3	-	37808445	37967395	907	815	653	841	697	569	580	298	321	560	625	416	437	526	439	510	542	466	555	456	521	352	461	336	709	407	499	522	527	290	410	456	451	248	376	628	345	396	601	453	442	314	585	443
ENSCHIG00000013344	-	3	+	37988022	37989165	0	0	35	0	0	39	0	0	0	0	0	0	0	0	0	0	0	0	0	0	0	0	0	0	0	0	0	0	0	0	0	0	0	0	0	0	0	0	0	0	0	0	0	0
ENSCHIG00000024580	ATG4C	3	+	38072852	38172405	745	1073	992	1059	727	1156	801	822	1284	1894	1134	1075	1015	1354	965	1097	906	953	860	906	1110	622	1072	833	1216	884	1077	991	848	710	1005	885	999	848	828	3050	3756	1454	1026	1369	930	848	870	913
ENSCHIG00000019050	ALG6	3	+	38716941	38773195	191	308	256	301	191	311	200	69	88	165	148	91	156	201	142	207	195	198	186	200	223	116	190	142	263	137	231	216	126	54	95	107	95	91	144	212	213	131	188	97	149	94	55	92
ENSCHIG00000015244	-	3	-	38788856	38831443	156	168	225	226	150	212	151	43	68	119	107	77	0	105	106	87	100	101	78	91	98	84	103	54	135	70	82	115	74	57	85	80	39	50	86	123	103	98	122	101	118	68	33	98
ENSCHIG00000020023	EFCAB7	3	+	38863922	38923797	516	581	621	625	542	677	525	147	118	200	200	151	132	150	229	219	213	220	173	197	204	150	268	141	311	174	198	204	215	137	132	212	188	132	140	319	212	146	257	206	202	121	188	176
ENSCHIG00000018654	PGM1	3	+	38942782	39008224	1479	1393	1405	1737	1754	1476	1676	1144	862	3250	3262	3200	2377	3128	1663	1574	1390	1438	2062	1349	1597	1517	1782	1163	2361	2020	1782	1709	2337	1433	1825	2338	2242	1468	2142	2524	1149	1420	2586	2279	1671	1554	1528	1233
ENSCHIG00000027140	ROR1	3	+	39376512	39570083	36	40	19	42	10	17	29	14	5	9	11	4	9	21	31	53	39	33	80	59	62	35	34	10	71	38	41	46	31	7	11	34	15	6	20	17	8	2	36	7	9	9	13	0
ENSCHIG00000018663	UBE2U	3	+	39591806	39669781	186	137	128	79	126	149	110	11	22	60	29	39	15	35	12	20	11	14	14	10	21	17	17	10	53	13	10	9	97	64	69	74	91	42	48	150	92	103	103	75	38	36	89	102
ENSCHIG00000012365	CACHD1	3	+	39903858	40142396	755	671	373	510	725	488	622	790	484	1160	1578	1506	890	1725	526	457	475	544	583	412	536	561	652	325	906	491	529	726	991	453	621	829	673	512	651	1254	580	756	1846	959	886	855	1286	1303
ENSCHIG00000005514	RAVER2	3	+	40200830	40344804	406	329	292	416	246	229	278	104	53	144	255	181	120	212	49	53	70	72	54	47	85	100	56	21	98	65	78	125	180	83	127	184	96	101	97	147	18	152	232	124	189	134	120	54
ENSCHIG00000012708	JAK1	3	-	40348157	40481038	3309	2939	2234	3090	2090	2298	2503	1915	1440	4974	4581	5693	2671	6891	2747	2832	2685	3516	4577	3291	3852	2531	3041	1975	5050	3300	3978	4299	4608	1986	3385	3185	3986	3189	2837	5574	2557	3797	5167	4802	5016	3528	2462	1671
ENSCHIG00000003262	LOC108635646	3	-	40608671	40608865	81	51	47	71	52	74	60	112	52	143	165	142	105	130	106	101	83	90	99	80	85	99	99	68	134	100	89	92	145	103	140	166	172	117	122	89	43	89	171	122	103	77	98	91
ENSCHIG00000007647	AK4	3	+	40679629	40769207	10	13	8	0	8	4	10	22	0	82	94	78	61	98	80	56	53	72	120	73	110	82	61	27	123	84	107	171	70	26	22	37	33	38	45	50	0	15	61	60	53	43	19	11
ENSCHIG00000027196	DNAJC6	3	+	40813386	40985411	3317	3173	2391	2862	1817	3099	2407	4777	5420	21751	14741	18106	11740	23434	11874	13987	12553	14009	16541	14445	17450	10205	14330	10312	21816	13157	16287	19302	15140	12272	15040	13018	15312	16200	13354	14674	10637	9774	14883	12405	13583	11024	7785	9015
ENSCHIG00000010872	-	3	+	40990100	40997473	228	246	233	291	216	252	233	226	262	310	376	300	275	324	130	131	130	143	152	139	182	152	182	116	234	171	164	138	255	124	162	259	229	135	186	481	388	210	325	255	209	164	285	229
ENSCHIG00000023226	LEPR	3	+	41032334	41180926	98	128	73	102	148	74	60	0	8	5	7	7	7	11	0	0	2	0	0	0	0	0	0	0	0	0	0	0	5	0	9	0	4	0	0	21	0	7	5	0	19	2	5	4
ENSCHIG00000026640	-	3	+	41429783	41569380	0	0	0	0	0	0	2	6	17	16	29	17	16	32	30	34	35	68	76	64	63	44	21	21	86	50	69	70	39	28	21	21	31	33	0	25	5	31	35	31	33	36	16	15
ENSCHIG00000007288	PDE4B	3	+	41743432	41967656	191	183	74	91	107	74	118	2456	2731	3379	3100	2883	2597	3438	1464	1756	1611	1826	2139	1629	1931	1297	1471	1314	2548	1826	1527	2199	3173	2154	2177	2362	2570	2200	2030	5635	4622	2285	3258	3446	2347	2330	2768	2136
ENSCHIG00000026828	LOC102179258	3	+	42142594	42143035	62	55	79	60	69	75	57	30	25	29	32	18	22	26	33	30	30	23	32	18	31	0	0	36	40	24	25	0	25	29	40	22	25	19	18	38	34	30	27	35	29	22	26	0
ENSCHIG00000011387	SGIP1	3	+	42207142	42340497	492	253	89	245	229	256	235	125	51	255	303	344	149	298	447	351	308	650	683	494	447	459	427	231	803	481	544	576	563	251	224	441	433	369	307	320	45	365	927	657	738	544	317	231
ENSCHIG00000025637	DYNLT5	3	+	42349656	42380832	36	51	19	22	18	44	39	53	112	83	85	53	73	55	37	33	44	38	43	33	51	30	44	26	55	38	40	44	75	52	64	88	93	58	57	242	177	147	126	110	89	68	105	108
ENSCHIG00000003835	DNAI4	3	-	42418992	42524459	132	84	93	115	67	61	61	0	6	10	3	8	8	5	0	0	0	0	3	6	4	0	7	0	4	0	0	0	0	0	0	0	2	0	0	205	97	59	19	56	6	5	17	49
ENSCHIG00000017898	MIER1	3	+	42524784	42589830	795	694	572	750	362	366	414	211	256	367	320	336	227	460	360	371	400	433	459	379	517	333	382	263	756	341	454	502	376	159	282	214	283	235	231	930	522	308	381	329	285	225	285	197
ENSCHIG00000026528	SLC35D1	3	-	42611532	42653655	19	28	6	36	12	10	7	0	0	8	6	0	0	31	0	2	8	0	8	15	7	0	0	4	20	3	26	25	33	0	0	2	6	3	5	18	0	0	16	8	2	3	5	0
ENSCHIG00000027076	C3H1orf141	3	-	42690896	42734541	0	18	3	32	13	6	8	5	0	7	6	3	6	10	0	0	0	0	0	0	0	0	0	0	5	0	2	0	0	0	0	0	0	0	0	24	13	9	8	0	2	2	5	9
ENSCHIG00000026670	SERBP1	3	-	42980049	42994983	4668	4781	5092	5606	4879	5197	4667	2977	3307	4366	4208	3335	3351	3787	4577	4741	4151	4319	4712	4051	4788	3576	4870	3768	6124	4302	4560	4566	6109	4195	5101	6169	5617	4865	5008	6174	5057	4694	6180	5188	5835	4153	3531	3628
ENSCHIG00000011544	-	3	-	43063511	43064099	46	67	63	53	53	77	36	40	46	43	48	38	42	45	61	57	40	38	56	53	64	44	57	45	45	31	59	53	39	29	41	31	36	25	34	59	75	38	34	37	46	28	44	47
ENSCHIG00000025537	GADD45A	3	+	43246366	43250380	1503	1403	1932	3008	1984	2050	1853	267	241	596	445	456	307	480	154	160	133	179	135	141	118	161	197	146	295	164	248	150	240	141	183	261	179	203	200	128	115	180	168	175	269	155	224	233
ENSCHIG00000015506	GNG12	3	-	43268103	43270442	173	125	106	156	65	101	85	22	29	22	0	27	14	0	0	0	18	29	43	18	28	27	26	0	47	16	0	36	20	13	0	0	0	5	7	47	0	0	15	23	0	16	83	91
ENSCHIG00000015817	WLS	3	-	43700669	43820666	1090	1124	956	2178	1404	1095	1073	1410	806	2885	4309	2589	2416	2989	999	728	1309	1008	704	708	771	1091	957	644	1287	789	805	806	2630	1347	1778	2734	1867	1310	2434	2949	835	1777	1939	1796	1655	899	2328	1772
ENSCHIG00000008135	-	3	+	43750706	43751158	36	27	52	48	24	41	39	10	17	15	8	11	8	14	22	23	27	17	28	12	19	24	24	17	20	22	15	17	24	25	18	26	17	14	19	29	25	23	30	23	22	14	23	14
ENSCHIG00000026785	LRRC7	3	+	45246244	45885141	4	2	3	0	0	0	0	36	13	55	58	82	22	55	39	16	11	12	28	18	15	25	32	15	33	19	15	7	265	151	217	222	280	246	204	128	13	353	427	328	496	258	128	76
ENSCHIG00000017526	LRRC40	3	-	45891857	45931726	215	247	221	310	185	306	206	140	178	414	301	291	227	369	300	318	293	339	392	326	372	262	333	260	540	316	338	380	327	242	327	351	332	282	304	432	317	360	390	423	396	227	275	265
ENSCHIG00000025295	SRSF11	3	+	45946253	45980131	1701	2317	1954	2450	1992	1868	1766	855	1084	1198	1422	1276	1005	1321	1618	2264	1799	2273	2332	1756	2430	1353	1824	1720	3285	1812	2129	1910	1381	1167	1315	1469	1250	1092	1035	1767	1844	1431	1868	1227	1556	1054	1001	1317
ENSCHIG00000021359	ANKRD13C	3	-	45986925	46073475	557	491	475	605	419	503	456	197	184	434	452	402	322	437	669	587	558	793	893	612	769	558	529	424	984	694	653	719	629	330	517	662	550	466	482	502	335	488	722	664	625	379	432	383
ENSCHIG00000019727	CTH	3	+	46084753	46135120	69	75	55	67	79	42	58	52	72	115	110	115	78	116	169	147	111	98	168	99	193	100	88	77	128	110	131	125	194	113	187	225	202	133	184	80	51	167	390	311	284	203	144	205
ENSCHIG00000020559	PTGER3	3	-	46664272	46705573	0	5	0	0	2	0	0	25	6	20	99	73	30	61	2	0	0	0	0	0	0	0	0	0	0	0	0	0	0	5	3	7	0	0	0	8	0	0	66	74	17	23	24	77
ENSCHIG00000009410	ZRANB2	3	-	46724858	46740710	1491	1508	1271	1561	961	1081	1095	831	803	1476	1196	1277	990	1417	1710	2058	1812	1989	2165	1651	2087	1499	2022	1534	2789	1739	1810	2192	1497	913	1462	1439	1441	1320	1218	2460	1869	1261	1437	1464	1319	954	1136	902
ENSCHIG00000011314	-	3	-	47375009	47459829	214	242	335	517	355	272	223	74	36	54	75	75	43	88	345	330	333	367	463	281	298	314	338	264	599	348	350	409	333	198	222	443	425	293	232	105	26	119	318	160	205	170	109	180
ENSCHIG00000018471	LRRIQ3	3	-	50082230	50263054	130	237	189	135	112	188	138	25	56	90	55	45	67	43	45	47	49	35	44	40	51	30	94	71	42	32	71	35	64	99	78	51	53	73	55	86	144	94	62	88	114	43	43	109
ENSCHIG00000021991	FPGT	3	+	50289498	50296452	350	392	348	373	270	342	317	72	78	143	104	88	103	126	158	189	164	140	208	161	186	113	208	156	217	162	179	192	135	110	129	117	139	120	90	214	152	109	146	122	124	71	103	92
ENSCHIG00000012349	LOC102170378	3	+	50339059	50678308	0	0	0	0	0	0	0	3	3	12	7	6	4	4	0	0	0	3	0	0	5	0	0	0	12	3	13	0	9	11	8	9	7	0	5	3	5	0	5	5	3	8	3	5
ENSCHIG00000021535	ERICH3	3	-	50709753	50834670	3227	3305	2607	3518	2864	2891	3291	2075	1230	3574	4216	4091	2672	4422	3344	3260	2790	4027	3950	2873	4206	3185	3739	2799	5257	3662	3302	4551	5651	3899	3221	4826	4651	3777	3812	2464	1356	2041	4773	2952	3733	3042	2767	2777
ENSCHIG00000017286	CRYZ	3	-	50877709	50903167	1317	1377	1582	1595	1356	1630	1409	1727	1827	3369	3114	2468	2357	2818	1410	1038	1426	1350	1542	1344	1637	1196	1204	1458	1952	1464	1703	1487	2143	1147	1767	2310	2253	1639	1929	3835	2545	2180	4200	2741	2380	2529	2211	1926
ENSCHIG00000009333	TYW3	3	+	50908511	50932163	125	129	144	168	128	162	166	84	92	178	153	131	104	127	171	176	148	153	201	149	158	125	164	142	220	179	150	153	124	123	130	179	200	154	160	145	113	107	181	108	123	109	87	74
ENSCHIG00000026769	SLC44A5	3	-	51334144	51711812	94	335	476	351	224	283	150	179	285	296	312	280	304	368	76	69	93	92	82	108	139	78	103	92	162	76	162	128	420	305	491	155	399	397	374	363	174	451	639	393	585	322	310	335
ENSCHIG00000013780	LOC102179380	3	+	51814512	51854345	1021	1184	1303	1465	1369	1229	1040	581	589	883	909	765	613	758	663	838	671	671	840	717	780	612	821	578	970	745	749	689	817	423	641	843	749	566	663	1012	540	640	887	752	641	485	844	500
ENSCHIG00000001515	-	3	-	51898383	51898856	376	390	414	538	504	455	403	253	237	339	341	296	285	314	362	308	260	245	361	280	356	279	299	242	400	317	312	300	299	162	198	321	272	221	249	496	424	248	350	352	287	229	273	276
ENSCHIG00000012888	LOC102190925	3	+	52046373	52087960	8	9	0	16	0	19	0	0	0	14	0	18	9	12	16	10	0	0	5	12	0	16	0	8	6	12	16	17	0	0	0	0	0	12	0	25	2	0	19	0	13	0	0	0
ENSCHIG00000013246	RABGGTB	3	+	52111074	52121395	1460	1832	2328	2513	2018	2389	1905	1002	1040	2344	1920	1787	1662	1809	1536	1372	1381	1404	1634	1366	1493	1184	1542	1304	2030	1460	1559	984	1647	1123	1466	1713	1543	1393	1169	1181	1091	1178	1901	1557	1662	1133	1278	1317
ENSCHIG00000026340	MSH4	3	+	52121158	52204007	148	107	106	110	73	75	53	0	7	37	0	7	6	43	9	39	28	12	41	24	27	23	32	7	20	24	34	48	14	2	8	6	9	0	0	52	37	23	17	14	16	10	9	33
ENSCHIG00000001204	-	3	+	52825578	52825991	40	39	27	54	57	30	50	41	25	55	70	41	49	28	21	25	19	21	12	27	22	23	22	8	22	20	24	18	31	11	23	33	25	15	27	88	67	42	40	39	24	26	44	19
ENSCHIG00000016530	ST6GALNAC5	3	+	53349189	53568494	70	63	30	39	75	33	67	15	0	82	137	139	58	85	24	5	7	13	22	10	7	26	16	7	29	6	22	9	344	228	162	244	146	111	126	87	0	523	717	491	852	280	60	82
ENSCHIG00000002739	PIGK	3	-	53604027	53763776	2262	2787	2730	2681	2385	2822	2368	961	1083	1616	1622	1360	1533	1375	1349	1418	1124	1127	1227	1239	1310	1070	1538	1045	1714	1088	1341	1292	1716	1364	1550	1783	1559	1371	1428	2383	2254	1950	2144	1920	2079	1223	1385	1934
ENSCHIG00000025470	AK5	3	+	53828535	54160156	71	109	117	110	92	108	101	583	559	844	1263	866	847	734	230	275	230	271	303	271	238	173	304	203	334	266	294	297	12059	7794	6486	8365	5892	5990	5362	2108	441	9632	17143	12721	15380	8845	1620	3094
ENSCHIG00000016803	ZZZ3	3	-	54100465	54169096	1182	1333	1094	1478	908	945	812	538	541	844	796	607	525	800	500	489	442	584	618	474	662	394	538	334	770	457	590	583	623	272	386	412	390	329	319	1913	1374	588	766	775	588	497	589	495
ENSCHIG00000016989	USP33	3	-	54236571	54299587	2291	2666	2312	2588	1414	2165	1810	702	852	2255	1519	1635	1277	2073	2296	2649	2364	2597	2727	2708	2959	1948	2636	1974	3768	2315	2852	3094	1874	1546	2008	1661	1923	2141	1624	1823	1265	1924	2038	1721	2527	1611	1048	1297
ENSCHIG00000009076	MIGA1	3	+	54318438	54392956	247	165	140	284	74	88	64	95	58	346	141	332	52	244	250	161	440	549	581	415	270	398	261	257	812	305	575	376	285	59	186	83	196	177	64	305	66	91	155	127	174	70	177	62
ENSCHIG00000016598	NEXN	3	+	54390655	54457223	218	392	336	272	239	296	243	912	841	1023	916	866	968	935	779	1047	1100	918	842	754	1029	653	1155	899	1247	778	879	935	436	250	419	560	682	308	523	1506	2129	1448	785	1172	938	449	595	510
ENSCHIG00000013418	FUBP1	3	-	54460400	54490756	3690	3554	3576	4802	3587	4137	3272	903	1013	1577	1838	1481	1331	1424	2083	2230	1953	2048	2338	1764	2096	1724	2152	1567	2981	1966	2052	2048	1878	1003	1398	1940	1616	1429	1333	2400	1695	1387	2382	1714	1917	1328	1764	1729
ENSCHIG00000015815	DNAJB4	3	+	54522925	54531572	1183	1349	1367	1431	1072	1108	1125	460	497	991	973	817	631	834	755	888	825	842	827	736	879	621	862	557	1231	785	969	895	820	605	834	998	968	690	819	938	819	676	1093	828	709	685	704	674
ENSCHIG00000023418	GIPC2	3	+	54556148	54656177	736	929	1150	986	604	875	620	11	5	52	37	49	17	44	165	80	113	89	162	132	101	169	126	136	118	150	103	144	66	48	74	56	80	45	44	14	0	26	106	33	80	68	49	60
ENSCHIG00000012516	PTGFR	3	+	55019013	55082711	20	24	4	11	0	9	5	30	21	44	41	20	23	35	38	15	45	34	30	33	26	35	32	41	46	25	41	34	45	36	56	125	46	33	96	35	26	35	66	24	38	50	359	170
ENSCHIG00000018536	IFI44L	3	+	55158859	55170567	185	132	120	62	105	106	48	126	132	176	163	81	97	107	23	7	87	12	28	8	26	31	30	12	33	36	12	28	134	39	90	144	59	36	98	216	321	138	154	134	98	87	295	125
ENSCHIG00000012676	IFI44	3	+	55187651	55206452	60	44	42	11	36	26	12	32	50	83	75	22	35	46	8	13	29	18	9	10	14	4	7	9	18	5	14	0	18	9	40	31	7	19	32	67	68	49	41	18	9	36	54	30
ENSCHIG00000020032	ADGRL4	3	-	55404894	55550436	200	167	388	233	240	190	258	140	121	111	113	81	87	146	76	41	77	54	87	87	132	74	108	63	102	69	113	162	72	54	75	92	97	58	82	98	48	40	78	38	78	59	80	69
ENSCHIG00000018750	ADGRL2	3	+	58458812	58774497	1990	2467	2447	2743	1607	2469	1863	368	367	1085	1095	1016	601	1144	402	238	478	299	298	359	440	473	509	373	457	313	449	474	1172	782	994	1048	895	831	948	317	226	961	1114	1096	1347	481	1029	1082
ENSCHIG00000017102	TTLL7	3	-	60926534	61040052	676	1503	1464	785	437	1211	838	948	3017	4634	2011	1476	3133	4140	1510	2417	2221	1550	1090	2118	198	936	150	2044	215	1141	2498	2795	1584	2605	4119	1876	2341	190	3605	759	7268	4239	1746	2163	3776	2583	976	1842
ENSCHIG00000024391	PRKACB	3	+	61179713	61326739	2652	3495	3066	2784	1929	3019	2046	2876	3412	9515	6235	6611	5296	9349	7583	9341	7891	8231	8506	8543	10286	5504	8879	6581	11845	7161	9774	9510	8139	7046	9241	8921	9217	9236	8784	8951	7411	4742	5695	5081	5839	4371	5715	7756
ENSCHIG00000014514	SAMD13	3	+	61390776	61440970	56	62	51	74	59	65	39	41	94	116	102	69	97	55	147	120	136	119	102	139	143	66	109	107	173	103	116	128	53	42	44	66	69	43	46	253	239	61	72	60	66	59	66	60
ENSCHIG00000012566	RPF1	3	+	61589401	61605565	844	1025	935	1165	906	1074	900	422	479	709	765	594	563	635	636	894	620	668	781	596	754	550	651	484	948	682	636	607	619	541	588	780	731	534	617	948	986	517	681	693	567	418	684	645
ENSCHIG00000016183	GNG5	3	-	61610371	61614669	421	346	393	489	450	438	375	275	203	306	368	284	265	273	115	113	159	140	165	118	133	145	121	99	180	144	137	115	363	182	313	440	363	255	342	431	317	210	347	286	217	181	283	153
ENSCHIG00000004028	SPATA1	3	+	61626844	61674595	15	15	20	26	12	17	12	0	0	4	4	0	0	0	0	0	3	5	0	3	0	0	0	2	0	0	4	0	0	0	0	0	4	0	0	7	0	0	0	6	0	0	4	0
ENSCHIG00000025764	SSX2IP	3	-	61750971	61779470	581	654	580	776	504	553	463	70	76	237	185	186	159	235	201	174	142	156	249	158	226	212	199	114	251	163	217	182	900	624	897	1197	940	1003	1005	306	150	719	537	720	928	373	200	134
ENSCHIG00000017316	LPAR3	3	-	61930077	62014948	65	59	30	52	49	57	60	76	69	204	289	175	180	155	27	10	28	19	15	11	21	11	16	10	21	19	31	19	129	66	84	137	70	44	112	201	66	80	135	121	51	86	124	101
ENSCHIG00000008729	MCOLN2	3	-	62036399	62103467	5	4	11	3	12	25	14	0	3	0	0	0	2	1	0	0	0	0	0	2	0	3	0	0	0	0	0	0	4	0	3	2	0	0	3	0	0	0	0	0	0	0	2	2
ENSCHIG00000018773	MCOLN3	3	-	62105118	62143832	31	30	48	67	29	70	18	0	0	2	29	0	3	0	0	0	3	0	0	0	0	0	0	0	0	0	1	0	7	0	11	23	4	0	17	3	3	0	0	0	0	0	2	0
ENSCHIG00000017079	DNAI3	3	+	62156245	62253887	204	133	123	174	102	200	103	13	3	0	3	0	2	0	11	5	10	5	4	3	3	3	7	6	7	5	4	0	#N/A	0	2	0	0	3	3	187	130	25	9	37	4	0	16	18
ENSCHIG00000014781	SYDE2	3	-	62277185	62315863	169	200	125	262	137	160	129	5	0	6	15	5	5	14	43	33	50	52	52	54	31	94	88	43	104	78	41	73	12	5	3	3	7	0	6	17	7	0	7	5	5	2	15	4
ENSCHIG00000026751	C3H1orf52	3	-	62358771	62367850	214	218	243	262	175	251	223	143	131	265	268	179	193	251	428	447	433	422	400	378	436	372	468	350	585	430	368	439	396	329	321	365	376	303	341	262	176	292	527	308	397	324	163	286
ENSCHIG00000011561	BCL10	3	-	62375492	62383606	334	339	338	423	324	358	283	174	156	214	248	189	174	204	262	236	224	239	248	228	237	240	176	173	335	254	199	208	214	104	189	270	204	161	216	401	297	181	241	226	165	151	211	173
ENSCHIG00000024596	DDAH1	3	-	62426246	62581968	241	122	115	285	111	282	96	5670	6674	6579	6411	6129	2785	6558	2061	1491	1659	1681	1816	1269	1758	1964	1945	1613	2376	1827	1644	862	8734	5010	6818	6771	7711	2944	5304	3093	1917	4906	8305	5518	5814	4673	8692	6388
ENSCHIG00000027269	CCN1	3	+	62714071	62718787	523	2099	520	1161	2828	1287	1602	621	848	1103	917	947	745	760	140	134	254	116	170	117	129	155	137	92	200	109	166	93	444	193	413	429	368	212	461	858	1354	417	626	657	271	192	622	313
ENSCHIG00000020100	ZNHIT6	3	-	62771899	62830423	390	425	447	540	448	501	367	669	746	783	633	467	550	520	349	366	363	280	341	288	348	260	416	393	404	332	391	353	#N/A	526	569	601	588	518	472	577	598	603	704	618	691	491	404	544
ENSCHIG00000020640	COL24A1	3	-	62927671	63324589	58	23	13	29	7	29	16	102	82	109	27	23	30	11	72	51	43	26	45	72	67	57	63	47	78	26	75	44	#N/A	72	171	171	139	202	220	387	20	163	113	97	58	66	35	50
ENSCHIG00000017228	-	3	-	63059145	63059499	139	159	214	191	193	184	190	60	55	131	94	107	68	83	115	95	87	82	108	73	101	84	96	73	134	90	97	102	82	78	94	114	105	80	83	95	72	67	103	79	86	66	86	82
ENSCHIG00000025854	ODF2L	3	-	63522601	63552638	516	719	645	556	399	618	563	205	392	553	476	305	467	398	336	399	396	329	334	351	362	237	451	322	464	299	444	407	305	316	362	375	338	369	320	638	752	385	471	367	457	272	240	476
ENSCHIG00000026662	SH3GLB1	3	+	63924551	63963392	1128	1110	1014	1413	1124	1110	1082	471	538	792	739	650	584	679	335	335	301	310	370	316	278	314	403	257	505	377	339	365	431	274	352	432	447	290	402	1374	1284	408	502	567	343	348	508	351
ENSCHIG00000010920	-	3	-	64043492	64077919	1466	1295	1370	1589	1370	1353	1364	549	480	839	869	553	619	719	763	690	613	470	763	570	677	615	514	463	891	543	651	733	660	563	757	886	790	636	781	1031	689	608	858	586	756	552	812	823
ENSCHIG00000026325	HS2ST1	3	+	64078874	64264923	10	23	3	65	27	34	14	7	7	0	0	7	0	0	0	0	0	22	6	0	10	11	0	0	17	0	11	7	9	5	0	7	20	11	11	15	4	0	24	14	5	11	12	9
ENSCHIG00000027226	LMO4	3	+	64513198	64526304	1117	1028	933	1132	1051	983	1004	454	316	1107	1194	1046	750	837	516	394	457	360	488	366	448	398	416	339	504	413	377	364	5149	3928	3966	5954	5029	4130	4239	985	435	3539	3412	3829	4110	1889	466	519
ENSCHIG00000009130	PKN2	3	+	65992395	66130703	354	339	183	370	112	110	134	75	59	140	97	127	61	193	103	125	160	218	202	161	190	117	187	68	261	103	190	181	150	38	67	73	41	31	38	340	153	64	101	99	70	66	92	63
ENSCHIG00000026058	GTF2B	3	-	66153032	66184386	1311	1437	1470	1669	1329	1562	1271	495	484	924	845	758	654	765	876	945	838	845	1040	746	866	723	873	689	1224	860	861	937	781	562	712	947	864	624	729	913	760	630	890	868	799	491	762	786
ENSCHIG00000020038	KYAT3	3	-	66211120	66273242	198	206	237	286	239	253	178	67	60	185	193	183	173	117	186	217	156	146	184	186	185	187	201	176	231	251	218	144	210	181	223	248	243	195	208	203	164	165	207	253	225	145	50	95
ENSCHIG00000020926	LOC102170144	3	-	66296654	66445178	196	65	29	50	116	75	41	113	55	77	81	133	94	66	38	31	44	45	50	27	24	19	30	21	11	40	25	27	113	26	39	102	89	36	96	99	76	61	146	111	87	105	102	40
ENSCHIG00000012142	LOC102181554	3	-	66332836	66349270	26	28	9	31	28	23	31	34	20	23	19	49	25	23	6	4	5	8	21	5	3	7	9	0	22	7	9	0	40	18	3	19	29	13	32	43	24	49	106	41	45	68	39	38
ENSCHIG00000011241	LOC102174264	3	-	66427415	66548365	92	47	26	36	53	41	39	74	78	66	106	55	77	111	40	17	35	24	48	25	45	46	36	12	31	47	44	59	146	18	82	116	67	48	111	183	53	76	207	141	145	152	179	89
ENSCHIG00000010163	LOC108633177	3	-	66730642	66822970	146	70	37	70	69	33	41	44	56	32	70	40	47	67	10	19	41	7	15	13	12	23	11	6	19	9	27	24	38	28	46	54	60	26	96	85	85	57	153	72	80	98	133	117
ENSCHIG00000026111	LRRC8B	3	+	66912544	66923170	70	61	30	53	39	42	39	107	116	164	170	158	108	226	70	80	82	102	135	75	86	106	95	70	156	87	73	130	#N/A	1015	1869	2157	2442	2218	1767	546	167	584	785	481	877	579	153	157
ENSCHIG00000009462	LRRC8C	3	+	67013809	67046006	30	28	14	23	36	32	19	38	83	50	75	47	59	61	13	13	23	15	26	31	35	18	25	11	24	19	20	27	91	30	57	63	68	43	65	77	71	29	48	50	39	18	53	25
ENSCHIG00000009625	LRRC8D	3	+	67271475	67274051	1113	1008	722	907	1007	862	822	1751	1450	2331	2473	1925	1859	2040	650	568	540	654	729	593	709	588	603	545	878	753	641	703	1490	771	1050	1339	1408	1096	1210	5139	3447	1653	2064	2321	1664	1301	1524	1090
ENSCHIG00000017408	ZNF326	3	+	67337330	67373793	1623	1812	1779	1826	1532	1586	1540	2572	3615	3924	3326	2894	3188	3319	1875	1946	1742	1869	1919	1682	2054	1579	2181	1786	2562	1809	1833	1833	2221	1344	1790	1705	1956	1674	1468	6225	6788	2559	2676	2875	2060	1635	1907	1880
ENSCHIG00000011831	BARHL2	3	-	68056072	68062699	0	0	0	0	0	0	0	19	0	0	0	0	4	6	3232	3038	1856	3940	3552	2929	3167	2398	2045	1489	5468	2475	2242	2691	0	0	0	13	0	0	0	7	0	0	7	0	0	3	159	45
ENSCHIG00000018160	ZNF644	3	-	68249545	68344082	615	709	525	702	367	458	389	346	399	595	468	486	403	647	562	647	612	727	782	673	802	486	605	446	1043	563	803	754	439	224	347	431	343	313	318	1592	1036	518	544	626	431	370	373	327
ENSCHIG00000025906	-	3	+	68485948	68487864	17	12	3	16	10	13	12	10	4	11	7	13	7	17	22	12	21	18	20	14	27	18	17	12	25	34	16	12	14	8	18	17	15	19	16	12	5	14	15	15	12	14	8	17
ENSCHIG00000009537	LOC102170932	3	+	68690950	68691576	82	61	61	76	71	50	70	50	41	103	77	109	75	121	55	75	69	78	82	62	92	51	77	53	113	90	90	73	107	45	82	65	77	90	71	102	59	60	91	115	80	95	67	43
ENSCHIG00000026844	CDC7	3	+	68724331	68754118	744	902	909	904	667	801	740	263	313	589	551	433	391	522	995	1120	1000	1063	960	1069	1208	832	1133	862	1485	1002	1100	1053	561	383	592	628	563	514	460	626	569	515	806	595	761	531	455	527
ENSCHIG00000015521	TGFBR3	3	-	68890768	69052752	3987	5303	2979	4229	4052	4222	4800	692	1209	1543	1514	805	1011	1378	1085	1261	2082	1129	1452	1317	1406	1244	1759	1379	1616	1307	1573	1819	1235	719	1295	1625	1218	937	1586	2777	2623	1307	1296	49	1005	852	1031	880
ENSCHIG00000017302	EPHX4	3	+	69215091	69250225	0	8	2	7	0	13	5	50	69	116	114	142	117	109	130	125	86	90	148	77	156	92	109	87	162	119	100	122	249	163	315	481	423	367	404	189	163	93	147	127	91	119	98	54
ENSCHIG00000009487	-	3	+	69251906	69254662	3	4	4	8	7	11	3	3	0	5	0	3	0	2	5	4	0	5	6	5	6	0	10	3	6	3	2	4	5	5	0	4	4	9	7	7	4	3	5	4	3	3	0	0
ENSCHIG00000015692	-	3	+	69342146	69358659	942	1000	977	1017	660	813	790	350	335	952	756	986	485	886	1894	2318	2082	2467	2807	2251	2490	1633	2083	1443	3469	2108	2274	2499	1363	1033	1869	2056	2468	2081	1564	775	533	732	1072	816	849	727	1115	686
ENSCHIG00000023340	GLMN	3	-	69411048	69455268	403	474	477	483	384	595	453	207	258	437	430	320	341	413	463	600	410	515	496	525	598	361	589	384	682	457	531	497	393	386	393	425	409	320	399	503	410	333	559	482	420	290	317	385
ENSCHIG00000019522	RPAP2	3	+	69456291	69539991	429	439	419	461	384	401	314	222	244	449	420	321	354	317	411	519	417	414	532	477	464	329	578	369	703	495	449	502	364	284	353	485	475	442	430	530	427	328	476	430	520	315	261	300
ENSCHIG00000026426	EVI5	3	-	69668163	69831173	91	114	77	104	78	54	45	48	32	68	76	57	35	86	84	61	95	77	165	72	117	70	88	49	117	39	92	137	32	28	68	46	54	63	46	103	41	46	102	58	69	51	57	25
ENSCHIG00000015380	RPL5	3	+	69932692	69940682	22805	20227	26356	31348	24251	24283	23461	3288	3400	3766	3545	3015	3414	4049	6199	5249	4346	4566	6164	4498	6511	3371	4207	3514	6593	4147	4435	4160	4151	2203	2830	4233	3206	2321	3062	7146	6566	4101	5789	4882	5016	4494	4149	3586
ENSCHIG00000020350	DIPK1A	3	-	69942147	70065913	228	278	278	341	243	302	232	360	400	945	860	678	617	659	878	851	775	821	875	775	905	649	958	683	1282	864	801	923	644	460	579	759	682	546	646	674	468	558	783	802	687	514	495	513
ENSCHIG00000024099	MTF2	3	+	70163862	70236870	482	553	400	487	321	357	342	225	220	347	306	331	224	330	597	660	549	678	734	593	741	462	537	461	1030	537	594	729	384	219	319	278	261	227	260	602	360	342	415	345	359	299	276	267
ENSCHIG00000016065	TMED5	3	-	70262769	70280041	450	453	325	465	272	305	357	211	219	358	352	320	223	296	265	233	261	313	300	265	305	261	335	186	389	276	301	293	226	129	215	242	231	190	162	517	312	201	336	278	191	168	315	183
ENSCHIG00000008731	CCDC18	3	+	70282800	70387826	1262	1038	1487	1289	1213	1111	1031	1056	784	1714	954	1241	717	1223	12068	5475	8741	4540	7649	4235	7737	6821	4670	8391	6676	5720	4396	5771	#N/A	1166	1961	1006	1533	955	1076	1248	939	1255	1126	1185	1072	883	1037	999
[truncated: 15,191 more rows]
[truncated: 40 more columns]
