# Supplementary material for: A protein-coding gene expression atlas from the brain of pregnant and non-pregnant goats
Source: Front Genet. 2023 Jul 14;14:1114749. doi: 10.3389/fgene.2023.1114749 (PMC10382233; doi:10.3389/fgene.2023.1114749)
Supplement: Supplementary file 7 [file Table5.XLSX]

## Sheet: Adenohypophysis
Supplementary Table 5A. List of protein-coding genes differentially expressed (absolute log2 fold-change > 0.58 and q-value < 0.05) in the adenohypophysis from pregnant (N=3) and non-pregnant (N=4) goats (Non pregnant goats were used as baseline).
Ensembl gene ID	Gene symbol	Mean counts	log2FC1	SE	P-value	q-value	Mean log2(CPM) in pregnants	SD log2(CPM) in pregnants	Mean log2(CPM) in non-pregnants	SD log2(CPM) in non-pregnants
ENSCHIG00000017097		150.983	-1.37442	0.382284	0.000324042	0.0267586	2.27838	0.593609	3.44484	0.412218
ENSCHIG00000019310	EPHB1	156.237	-1.37438	0.260508	1.32e-07	0.000114642	2.36233	0.355469	3.52059	0.200465
ENSCHIG00000012022	PYROXD2	153.401	-1.12149	0.320333	0.000463475	0.0340055	2.51137	0.287541	3.39981	0.445968
ENSCHIG00000017952	AK6	241.199	-0.869352	0.208778	3.13e-05	0.00556191	3.253	0.0804749	3.97015	0.281714
ENSCHIG00000017015	SARDH	1155.18	-0.861184	0.226096	0.000139569	0.0162213	5.39354	0.0403078	6.12857	0.407369
ENSCHIG00000026942	SEPTIN9	12020.3	-0.766155	0.211331	0.000288542	0.0245579	8.75192	0.492065	9.50573	0.0305117
ENSCHIG00000019864	PAX8	319.606	-0.737812	0.20256	0.000270069	0.024329	3.69774	0.162214	4.31807	0.26175
ENSCHIG00000015814	FAM81A	571.741	-0.705823	0.182538	0.000110314	0.0137873	4.51405	0.137331	5.11611	0.241932
ENSCHIG00000025161	SEMA6B	1023.7	-0.701167	0.182421	0.000121208	0.0147502	5.32838	0.127385	5.93344	0.282135
ENSCHIG00000015289	DBI	799.832	-0.645169	0.170101	0.000148924	0.0165282	5.00912	0.261991	5.57954	0.160414
ENSCHIG00000025957	SVEP1	262.269	-0.638293	0.165073	0.000110303	0.0137873	3.49905	0.202317	4.03479	0.0864734
ENSCHIG00000020225	EMILIN1	1958.05	-0.622651	0.121586	3.04e-07	0.000183255	6.2951	0.201077	6.8527	0.0502425
ENSCHIG00000017989	LRRC49	1108.03	-0.61909	0.171465	0.0003055	0.0255313	5.49545	0.117632	6.02266	0.284677
ENSCHIG00000007729	SENP7	1006.77	0.602263	0.176545	0.000646325	0.0415114	6.03563	0.23837	5.37998	0.229482
ENSCHIG00000005238	MRAP2	292.635	0.602728	0.178685	0.000743156	0.0448252	4.31027	0.179936	3.68181	0.178376
ENSCHIG00000021132	UBR1	279.877	0.602768	0.148981	5.21e-05	0.00821553	4.25703	0.00736906	3.62567	0.125639
ENSCHIG00000013795	NCOA7	618.685	0.609033	0.151354	5.72e-05	0.00882387	5.35918	0.113426	4.69855	0.18607
ENSCHIG00000015657	PGM2	163.26	0.61213	0.170592	0.00033289	0.0271658	3.536	0.0570831	2.92547	0.101897
ENSCHIG00000011871	LONRF3	292.144	0.613433	0.161431	0.00014471	0.0163216	4.31386	0.179466	3.67993	0.131241
ENSCHIG00000014184	PRNP	826.596	0.614483	0.177754	0.000546388	0.0376764	5.76445	0.191418	5.09509	0.245368
ENSCHIG00000019641	N4BP1	173.904	0.624323	0.179647	0.000510323	0.0357561	3.62154	0.115567	3.0001	0.119236
ENSCHIG00000011283	ULK2	436.942	0.625513	0.179693	0.000499531	0.0353571	4.86966	0.24286	4.21239	0.158088
ENSCHIG00000022687	CD47	350.883	0.626707	0.184145	0.000665681	0.0423102	4.56431	0.253518	3.91672	0.15603
ENSCHIG00000010664	NAA25	176.203	0.632363	0.189169	0.00082922	0.0476183	3.63895	0.185326	3.0143	0.143402
ENSCHIG00000013992	BDP1	421.044	0.636091	0.18706	0.000672741	0.0424224	4.83128	0.141364	4.14768	0.267507
ENSCHIG00000006414	TTC12	734.178	0.653176	0.116611	2.13e-08	2.95e-05	5.62264	0.0622605	4.91961	0.128348
ENSCHIG00000011554		212.037	0.655091	0.183085	0.000346136	0.0276961	3.89461	0.168082	3.23754	0.153329
ENSCHIG00000021963	SPTLC2	159.093	0.664116	0.18134	0.000249985	0.0229671	3.52119	0.113465	2.86987	0.12017
ENSCHIG00000013132	SHOC2	652.818	0.666596	0.195354	0.000644303	0.0415114	5.46001	0.126678	4.72848	0.315115
ENSCHIG00000018990	RABEP1	345.724	0.672429	0.145676	3.91e-06	0.00135566	4.57713	0.0859182	3.87394	0.14272
ENSCHIG00000000665	DAAM1	439.425	0.672685	0.109924	9.38e-10	2.6e-06	4.91135	0.0155305	4.20244	0.030107
ENSCHIG00000020149		120.56	0.674634	0.202115	0.000844216	0.0481968	3.1615	0.141785	2.52323	0.0962391
ENSCHIG00000011803	MAP3K7	332.092	0.676627	0.20023	0.000726828	0.0444039	4.51584	0.188659	3.80662	0.266011
ENSCHIG00000008569	TCF12	323.89	0.682316	0.178482	0.000131902	0.015618	4.48131	0.219323	3.78125	0.150543
ENSCHIG00000008265	ATP8A1	268.371	0.686106	0.204922	0.000813594	0.0470291	4.21789	0.283699	3.5261	0.18759
ENSCHIG00000018320	CTTNBP2NL	423.975	0.687784	0.194078	0.000394326	0.0303586	4.86085	0.177532	4.12806	0.266136
ENSCHIG00000016027	FSTL5	338.902	0.694369	0.205648	0.000734162	0.0444761	4.55215	0.194332	3.82346	0.271706
ENSCHIG00000015949	FAM20B	610.34	0.694561	0.156117	8.63e-06	0.00249374	5.3764	0.14168	4.63644	0.177569
ENSCHIG00000008791	TMX4	855.326	0.695516	0.190041	0.000252401	0.0230366	5.84323	0.257977	5.09876	0.238073
ENSCHIG00000018815	MSL2	450.815	0.695741	0.186645	0.0001933	0.019718	4.94738	0.208188	4.21415	0.239375
ENSCHIG00000007232	ADAM10	518.903	0.699426	0.205845	0.000679245	0.0426388	5.14745	0.188698	4.39461	0.302098
ENSCHIG00000024059	HLTF	687.312	0.706254	0.192251	0.00023916	0.0227251	5.54347	0.223245	4.78558	0.262734
ENSCHIG00000016588	ATM	264.697	0.713795	0.165304	1.57e-05	0.00357955	4.22447	0.153319	3.49845	0.148394
ENSCHIG00000027214	LGR4	463.93	0.714457	0.148815	1.58e-06	0.000684572	4.998	0.195034	4.25308	0.102497
ENSCHIG00000011392	GNAQ	145.56	0.718892	0.215084	0.000830652	0.0476183	3.42067	0.219786	2.72961	0.172171
ENSCHIG00000009713	ERAP1	498.012	0.720774	0.208709	0.000553375	0.0376764	5.07451	0.377014	4.34537	0.166035
ENSCHIG00000017300	MED13L	494.716	0.728099	0.169328	1.71e-05	0.00364658	5.0991	0.110369	4.32248	0.216826
ENSCHIG00000021316	TNKS2	668.615	0.729881	0.19016	0.000123911	0.0148191	5.51932	0.157282	4.73146	0.290202
ENSCHIG00000000114	LYST	442.298	0.734879	0.200539	0.000247793	0.0229176	4.94229	0.155592	4.15747	0.305767
ENSCHIG00000024607		404.205	0.736788	0.183064	5.7e-05	0.00882387	4.8139	0.200203	4.04548	0.219555
ENSCHIG00000014171	INSR	312.261	0.741295	0.160598	3.92e-06	0.00135566	4.4658	0.0872092	3.69923	0.164653
ENSCHIG00000020075	ZZEF1	266.343	0.743831	0.207274	0.000332412	0.0271658	4.23518	0.245523	3.48492	0.195416
ENSCHIG00000022580	MED13	281.761	0.743896	0.168731	1.04e-05	0.00277362	4.32297	0.136139	3.56341	0.163729
ENSCHIG00000008090	GPRIN3	181.78	0.743965	0.202837	0.000244649	0.0229176	3.72017	0.235347	2.99989	0.131135
ENSCHIG00000012263	ZFX	244.207	0.744145	0.19634	0.000150591	0.0165805	4.12343	0.175849	3.37086	0.223563
ENSCHIG00000027246	MEGF9	164.24	0.744312	0.189101	8.28e-05	0.0113884	3.59854	0.0691736	2.86642	0.168732
ENSCHIG00000007676	PLS1	420.328	0.750067	0.220451	0.000667912	0.0423102	4.86151	0.302871	4.08617	0.264747
ENSCHIG00000000244	SLC9A6	396.08	0.75141	0.215203	0.000480072	0.0346877	4.79755	0.11982	3.99289	0.35344
ENSCHIG00000020210		386.796	0.752082	0.173874	1.52e-05	0.00351976	4.76282	0.154922	3.97895	0.185802
ENSCHIG00000010416	OSBPL8	170.316	0.753341	0.196111	0.00012233	0.0147573	3.63785	0.237156	2.9145	0.0787349
ENSCHIG00000012814	HLF	312.208	0.759456	0.194452	9.4e-05	0.0124173	4.46146	0.229286	3.68908	0.188326
ENSCHIG00000023066	KLF3	133.301	0.761169	0.215498	0.000412211	0.0309113	3.32174	0.2033	2.60467	0.139334
ENSCHIG00000017970	APPL1	332.737	0.763009	0.193637	8.13e-05	0.0113884	4.56184	0.101097	3.76315	0.271709
ENSCHIG00000013173	ROCK2	389.281	0.765293	0.220067	0.000506025	0.0356349	4.7755	0.176892	3.96314	0.324802
ENSCHIG00000024998	MET	306.733	0.767335	0.194962	8.29e-05	0.0113884	4.43786	0.256059	3.66217	0.149476
ENSCHIG00000023077	WDFY3	625.454	0.773654	0.140918	4.02e-08	4.64e-05	5.44908	0.0848592	4.62875	0.156272
ENSCHIG00000023435	DMXL1	551.082	0.776255	0.156303	6.82e-07	0.000350571	5.27	0.123161	4.44981	0.208683
ENSCHIG00000003358	EPG5	242.965	0.778305	0.196116	7.23e-05	0.010448	4.1394	0.0327633	3.34154	0.270835
ENSCHIG00000019470	KIAA0319	426.022	0.780211	0.172924	6.43e-06	0.00193785	4.90648	0.186166	4.09543	0.196841
ENSCHIG00000026437	ARRDC3	329.662	0.78041	0.22235	0.000448389	0.0332647	4.549	0.184216	3.73464	0.338896
ENSCHIG00000026093	DYRK1A	489.918	0.782623	0.173109	6.16e-06	0.00189773	5.09587	0.244669	4.28899	0.131251
ENSCHIG00000023649		96.8115	0.791727	0.226225	0.000465728	0.0340055	2.93747	0.0347377	2.21358	0.194479
ENSCHIG00000019351	CFAP97	245.322	0.793075	0.23778	0.000851961	0.0484396	4.15184	0.154433	3.33304	0.342455
ENSCHIG00000024718	ARHGAP12	886.255	0.794234	0.172246	4.01e-06	0.00135566	5.93999	0.221217	5.10009	0.218095
ENSCHIG00000012452	SENP5	163.07	0.794443	0.219736	0.000299825	0.0253627	3.60696	0.140121	2.82572	0.257164
ENSCHIG00000022703	NFATC3	237.013	0.795387	0.181813	1.22e-05	0.00306644	4.10861	0.118302	3.30721	0.194511
ENSCHIG00000016813	FAM13B	339.495	0.797953	0.166596	1.67e-06	0.00070199	4.60227	0.143464	3.78132	0.1992
ENSCHIG00000015558	REEP3	306.696	0.798502	0.238052	0.00079562	0.0461826	4.46329	0.106076	3.61974	0.377963
ENSCHIG00000020097	ZFC3H1	1190.15	0.799899	0.189471	2.42e-05	0.00465749	6.34347	0.365368	5.51763	0.133705
ENSCHIG00000011980	ATE1	226.298	0.808571	0.197278	4.16e-05	0.00670375	4.04403	0.211407	3.24366	0.175726
ENSCHIG00000026500	RFX7	304.147	0.809175	0.219134	0.000221971	0.0218397	4.45259	0.160402	3.61316	0.307577
ENSCHIG00000022180	PUM2	709.39	0.810079	0.187955	1.63e-05	0.00364658	5.64106	0.103661	4.76834	0.301994
ENSCHIG00000011104	SLC12A6	361.154	0.811092	0.205589	7.97e-05	0.0113884	4.69664	0.0849601	3.84063	0.329172
ENSCHIG00000019740	N4BP2	396.979	0.817165	0.221827	0.000229785	0.0222924	4.82775	0.132347	3.95842	0.364077
ENSCHIG00000025276	INTS2	212.524	0.819102	0.229833	0.000365389	0.0286387	3.97153	0.0692217	3.13809	0.342492
ENSCHIG00000022420	ATL3	213.131	0.822013	0.187151	1.12e-05	0.00290869	3.9695	0.220602	3.16469	0.125852
ENSCHIG00000025131	PREPL	864.33	0.82444	0.196948	2.84e-05	0.00511356	5.92177	0.188521	5.03469	0.310522
ENSCHIG00000018925	KIAA0895	204.409	0.824605	0.198939	3.4e-05	0.0058924	3.91416	0.234733	3.10558	0.151472
ENSCHIG00000008900	ZNF398	141.726	0.837166	0.242434	0.000554025	0.0376764	3.4296	0.220896	2.63179	0.241997
ENSCHIG00000021047		287.98	0.841725	0.246084	0.000625107	0.040912	4.38234	0.250416	3.51749	0.346575
ENSCHIG00000014461	SULF2	1679.77	0.843815	0.237378	0.000378367	0.0294892	6.8785	0.16155	5.9351	0.437783
ENSCHIG00000019541	FAM169A	287.219	0.843844	0.173237	1.11e-06	0.000513365	4.39258	0.0518683	3.53216	0.205696
ENSCHIG00000007610	TCAF1	846.716	0.846056	0.134067	2.78e-10	9.63e-07	5.90571	0.117676	5.01249	0.131018
ENSCHIG00000012309	SIX4	107.598	0.848072	0.228773	0.000209696	0.0207794	3.0889	0.0838347	2.30464	0.221837
ENSCHIG00000026880	ATRN	140.514	0.848634	0.228842	0.00020858	0.0207794	3.42236	0.253988	2.62356	0.170698
ENSCHIG00000024903		2652.77	0.849098	0.21266	6.53e-05	0.00974242	7.53303	0.199958	6.59805	0.366412
ENSCHIG00000016672		149.509	0.853342	0.212943	6.14e-05	0.00925849	3.51261	0.120108	2.69571	0.224197
ENSCHIG00000013868		125.355	0.859877	0.222749	0.000113248	0.0140276	3.28517	0.185005	2.47749	0.189651
ENSCHIG00000022761	NLK	749.24	0.863598	0.252376	0.00062191	0.040912	5.67599	0.52423	4.82961	0.190859
ENSCHIG00000009878	PPP2R3A	142.057	0.870743	0.226118	0.000117718	0.0144522	3.44402	0.227288	2.62667	0.168175
ENSCHIG00000010094	ZBTB38	309.226	0.873767	0.201581	1.46e-05	0.00343412	4.50437	0.152296	3.60685	0.261021
ENSCHIG00000019162	NECTIN3	349.664	0.87696	0.237994	0.000228887	0.0222924	4.67476	0.155382	3.75235	0.367955
ENSCHIG00000009780	CDC14C	172.63	0.877567	0.254432	0.000562415	0.0379851	3.68682	0.372078	2.8623	0.212103
ENSCHIG00000020908	SLF2	462.452	0.890571	0.244831	0.000275297	0.0243337	5.05552	0.296251	4.124	0.359504
ENSCHIG00000020730	DSTYK	459.973	0.896102	0.238903	0.000176202	0.0188035	5.04856	0.29425	4.11961	0.315223
ENSCHIG00000006633	GATAD1	87.3286	0.897188	0.22573	7.05e-05	0.0102946	2.84662	0.10427	2.05675	0.106462
ENSCHIG00000024754		101.192	0.899036	0.240967	0.000190755	0.0196741	3.01825	0.218781	2.21426	0.143863
ENSCHIG00000024248	NCEH1	186.964	0.901143	0.212764	2.28e-05	0.00452115	3.82595	0.182595	2.94622	0.2218
ENSCHIG00000010629	NF1	332.132	0.90981	0.211394	1.68e-05	0.00364658	4.60721	0.257773	3.68613	0.249429
ENSCHIG00000013473	SMG1	282.926	0.915428	0.172754	1.16e-07	0.000107667	4.39747	0.166784	3.4793	0.167041
ENSCHIG00000000510	MAP2	813.805	0.927377	0.16188	1.01e-08	1.75e-05	5.87804	0.202903	4.90756	0.17786
ENSCHIG00000015677	SLC4A7	82.9655	0.929211	0.257144	0.000301988	0.0253908	2.78478	0.176729	1.98087	0.187161
ENSCHIG00000015911	DNAJC16	161.245	0.934697	0.256851	0.000273629	0.0243337	3.63753	0.212443	2.733	0.304822
ENSCHIG00000013526	SORBS1	153.208	0.939904	0.279894	0.000784883	0.0460826	3.57536	0.231819	2.65473	0.348107
ENSCHIG00000018742	PIKFYVE	171.132	0.947382	0.230852	4.06e-05	0.00670375	3.7241	0.206051	2.80746	0.262548
ENSCHIG00000006212		843.476	0.948115	0.193559	9.67e-07	0.000462391	5.93976	0.167066	4.93103	0.278302
ENSCHIG00000016123	CPD	370.686	0.948832	0.183644	2.38e-07	0.000164332	4.77892	0.228965	3.81775	0.207768
ENSCHIG00000012402	CTDSPL2	138.278	0.950635	0.225307	2.45e-05	0.00465749	3.45139	0.134291	2.55165	0.245672
ENSCHIG00000025525	LRCH3	262.499	0.955313	0.225521	2.28e-05	0.00452115	4.30597	0.202824	3.34552	0.294177
ENSCHIG00000013355	ABLIM1	196.144	0.964442	0.273237	0.000416043	0.031031	3.90914	0.257962	2.94818	0.386617
ENSCHIG00000011417	KATNAL1	98.6442	0.969281	0.21947	1e-05	0.00272907	3.02069	0.0784302	2.15858	0.157864
ENSCHIG00000018589		129.345	0.977527	0.26576	0.000234852	0.0224697	3.36276	0.215966	2.44554	0.286959
ENSCHIG00000025136		157.292	0.988464	0.196759	5.07e-07	0.000292935	3.62391	0.220117	2.69962	0.0338714
ENSCHIG00000012963	MINPP1	446.937	0.991856	0.292321	0.000691222	0.0430347	5.06556	0.0953196	3.97905	0.575118
ENSCHIG00000022976	MBNL2	528.948	0.993655	0.199638	6.45e-07	0.000344044	5.27996	0.33229	4.27494	0.165514
ENSCHIG00000027015	RYR2	383.48	0.994178	0.228775	1.39e-05	0.00337965	4.85121	0.103844	3.8118	0.381678
ENSCHIG00000025414	PLEKHA2	243.054	0.999141	0.262544	0.000141453	0.0162213	4.21117	0.2707	3.21036	0.348313
ENSCHIG00000007748	CNR1	175.055	1.00442	0.255655	8.54e-05	0.0115266	3.77195	0.233888	2.80025	0.321293
ENSCHIG00000016741	ZCCHC14	98.2862	1.04503	0.218947	1.82e-06	0.000722007	3.04377	0.0862186	2.11894	0.116965
ENSCHIG00000008944	NRIP1	93.0341	1.04627	0.248174	2.49e-05	0.00466437	2.97213	0.135249	2.05224	0.190593
ENSCHIG00000017090	YAP1	171.011	1.05422	0.262697	5.99e-05	0.00913732	3.7369	0.396325	2.75675	0.170371
ENSCHIG00000015779		94.7324	1.05547	0.282965	0.000191451	0.0196741	2.98465	0.269947	2.06316	0.245934
ENSCHIG00000009014	FAM91A1	365.892	1.05968	0.244134	1.42e-05	0.00339918	4.81151	0.105106	3.70581	0.406779
ENSCHIG00000019308	MBNL1	350.269	1.06582	0.231693	4.22e-06	0.00139449	4.75459	0.0622752	3.65	0.369766
ENSCHIG00000016782	NR3C1	209.248	1.06869	0.234163	5.02e-06	0.00162015	4.04575	0.10574	2.98929	0.340495
ENSCHIG00000025607		61.4591	1.07254	0.295037	0.000277677	0.0243337	2.47881	0.162375	1.60766	0.193651
ENSCHIG00000015686	PPM1K	392.244	1.07434	0.139901	1.6e-14	2.22e-10	4.91258	0.145503	3.82982	0.0965343
ENSCHIG00000019026	PCYT1A	119.951	1.08311	0.238295	5.49e-06	0.0017302	3.31419	0.0288543	2.31301	0.273538
ENSCHIG00000010794	FRS2	77.6191	1.09868	0.321211	0.000625197	0.040912	2.74802	0.337424	1.82518	0.27761
ENSCHIG00000000421	B4GALT6	120.762	1.10108	0.299997	0.000242259	0.022863	3.32156	0.167147	2.29084	0.393037
ENSCHIG00000026448	RALGAPB	150.687	1.11325	0.306483	0.000280868	0.0243337	3.5768	0.463808	2.56303	0.292589
ENSCHIG00000025661	ZC3HAV1	191.051	1.11408	0.30683	0.000282399	0.0243337	3.89024	0.46358	2.84808	0.312749
ENSCHIG00000022243	SLC25A36	268.325	1.12411	0.229266	9.43e-07	0.000462391	4.40632	0.120063	3.27472	0.33642
ENSCHIG00000009076	MIGA1	146.534	1.12573	0.332924	0.000721351	0.0442801	3.57774	0.238356	2.49056	0.481107
ENSCHIG00000006585	EPM2AIP1	183.432	1.12772	0.217058	2.04e-07	0.000149081	3.87501	0.285298	2.8106	0.14362
ENSCHIG00000010992	FAM171B	821.511	1.12939	0.212529	1.07e-07	0.000107667	5.96999	0.20296	4.78184	0.343562
ENSCHIG00000015381	FBXO32	55.0772	1.13664	0.288446	8.13e-05	0.0113884	2.37217	0.0821128	1.48047	0.176507
ENSCHIG00000019319	RC3H2	107.814	1.13768	0.245787	3.68e-06	0.00134318	3.17664	0.308039	2.17382	0.0991191
ENSCHIG00000022676	FRMD3	66.2835	1.14228	0.326231	0.00046275	0.0340055	2.58357	0.178293	1.64064	0.300658
ENSCHIG00000008721	STRIP2	63.399	1.14648	0.277606	3.63e-05	0.00621591	2.53031	0.223664	1.62013	0.0857648
ENSCHIG00000000388	TMX3	400.814	1.1548	0.240421	1.56e-06	0.000684572	4.96615	0.217047	3.77914	0.377007
ENSCHIG00000024497	MEF2A	151.543	1.18217	0.226086	1.71e-07	0.000131463	3.65254	0.120133	2.53808	0.259986
ENSCHIG00000009130	PKN2	222.577	1.20132	0.252137	1.89e-06	0.00072936	4.17915	0.0782274	2.9813	0.379989
ENSCHIG00000020162	PPTC7	120.061	1.22979	0.356631	0.00056404	0.0379851	3.34341	0.2895	2.20157	0.445258
ENSCHIG00000005579	TENT5C	48.3333	1.23587	0.354635	0.000492319	0.0353571	2.23956	0.155961	1.30883	0.282159
ENSCHIG00000014241	EDEM3	120.035	1.24112	0.210539	3.75e-09	7.43e-06	3.36467	0.115126	2.24884	0.155331
ENSCHIG00000021512	RUNDC3B	138.44	1.24118	0.316958	9.01e-05	0.0120141	3.53597	0.281764	2.37729	0.429348
ENSCHIG00000014040	GNA13	117.417	1.24118	0.279754	9.14e-06	0.00253477	3.32146	0.266191	2.20383	0.25826
ENSCHIG00000020587	FAM160B1	98.1048	1.25492	0.355217	0.000411126	0.0309113	3.08456	0.356131	1.98354	0.386083
ENSCHIG00000000716	ZYG11B	63.5893	1.27347	0.303542	2.72e-05	0.00497278	2.57058	0.231366	1.56337	0.210649
ENSCHIG00000011036	GNB4	103.881	1.27502	0.379784	0.000787254	0.0460826	3.16371	0.360865	2.01543	0.472754
ENSCHIG00000021826	STXBP5L	82.843	1.2766	0.360348	0.000396087	0.0303586	2.85563	0.490982	1.81205	0.300128
ENSCHIG00000000448	BMPR1A	172.666	1.28514	0.352248	0.000263881	0.023927	3.85998	0.158917	2.57508	0.580709
ENSCHIG00000022353	TGFBR1	67.7993	1.30876	0.315459	3.34e-05	0.00587035	2.66224	0.197298	1.59856	0.267552
ENSCHIG00000019412	RAB8B	107.923	1.32244	0.35329	0.000181676	0.0189503	3.25756	0.0388608	2.02737	0.500461
ENSCHIG00000015335	PDPK1	76.5556	1.33103	0.388412	0.000610601	0.0405305	2.81403	0.190176	1.66958	0.446338
ENSCHIG00000014371	ZNF354C	56.3643	1.34558	0.309237	1.35e-05	0.00335278	2.44989	0.199592	1.41905	0.195036
ENSCHIG00000018054	GPD2	115.025	1.3461	0.30661	1.13e-05	0.00290869	3.32395	0.311312	2.12037	0.328314
ENSCHIG00000017492	IPMK	53.8271	1.35187	0.348378	0.000104252	0.0133915	2.40281	0.0544099	1.35901	0.319319
ENSCHIG00000016029	CREB3L2	72.9808	1.36494	0.360792	0.000154839	0.016914	2.71871	0.520197	1.65495	0.181243
ENSCHIG00000016627	THBS2	142.521	1.38334	0.412262	0.000792244	0.0461798	3.53396	0.722029	2.33026	0.431422
ENSCHIG00000023269	PRKAR2A	73.103	1.40716	0.41531	0.000703498	0.0435698	2.73907	0.447353	1.59967	0.384754
ENSCHIG00000003741		134.917	1.42779	0.250281	1.17e-08	1.8e-05	3.56513	0.270338	2.2768	0.220311
ENSCHIG00000011444		806.294	1.46461	0.206622	1.36e-12	9.42e-09	6.06564	0.104534	4.54565	0.332739
ENSCHIG00000021054	DNAH5	310.094	1.46468	0.385105	0.000142764	0.0162341	4.66087	0.52106	3.19635	0.647275
ENSCHIG00000021549	ACOX1	171.514	1.4926	0.253123	3.71e-09	7.43e-06	3.91689	0.15342	2.50553	0.323888
ENSCHIG00000013292	ASCL1	199.745	1.50198	0.416654	0.000312323	0.0259453	3.93482	1.00379	2.70256	0.215668
ENSCHIG00000021676		34.0396	1.52718	0.405179	0.000163794	0.0176595	1.91803	0.297433	0.944911	0.188394
ENSCHIG00000023992	DGKE	39.6944	1.56148	0.369594	2.39e-05	0.00465749	2.09972	0.266392	1.05359	0.169395
ENSCHIG00000020090	SFT2D2	35.9752	1.57274	0.404114	9.95e-05	0.0130209	1.99779	0.218581	0.965817	0.231746
ENSCHIG00000024104	ABCA1	145.937	1.58471	0.28507	2.71e-08	3.42e-05	3.72481	0.181306	2.25681	0.350835
ENSCHIG00000018553	MIER3	79.9822	1.67431	0.355665	2.51e-06	0.000940002	2.97113	0.060277	1.57138	0.424278
ENSCHIG00000020853	SPOPL	61.6199	1.68418	0.352909	1.82e-06	0.000722007	2.64944	0.0406234	1.33613	0.357424
ENSCHIG00000009996		39.0253	1.69384	0.449469	0.000164209	0.0176595	2.06351	0.523425	0.989846	0.149352
ENSCHIG00000000147	PLAT	70.5413	1.70132	0.445239	0.000132842	0.015618	2.70538	0.72047	1.46762	0.228864
ENSCHIG00000010302	SLC38A2	185.355	1.74665	0.333986	1.7e-07	0.000131463	4.08792	0.216437	2.41528	0.511262
ENSCHIG00000001082	KRT5	112.785	1.75934	0.490779	0.000337344	0.0272181	3.26905	0.866217	1.86382	0.461482
ENSCHIG00000019230	ADAM8	100.428	1.77296	0.527265	0.000772227	0.045979	3.03549	1.00685	1.75402	0.333604
ENSCHIG00000015406	AVL9	58.9359	1.78931	0.346856	2.49e-07	0.000164332	2.6223	0.10155	1.26431	0.323696
ENSCHIG00000014973	PRKG2	79.5667	1.83514	0.531162	0.000550399	0.0376764	2.97836	0.363057	1.41452	0.65346
ENSCHIG00000019291	PSTPIP2	143.5	1.85778	0.413992	7.21e-06	0.0021272	3.7189	0.521491	2.05197	0.546862
ENSCHIG00000007941	SPTLC3	39.6802	1.91346	0.450311	2.15e-05	0.00437704	2.1535	0.414395	0.916306	0.248726
ENSCHIG00000005588	GALNT9	172.767	1.93494	0.453485	1.98e-05	0.00410561	3.97444	0.578197	2.18252	0.669929
ENSCHIG00000017279	CHRNA5	45.7433	2.02059	0.578009	0.000472679	0.0343324	2.20406	0.93415	0.974459	0.2191
ENSCHIG00000025184	ADCY7	38.6403	2.1457	0.598571	0.000337455	0.0272181	2.02939	0.91787	0.816182	0.157017
ENSCHIG00000016502		170.978	2.22283	0.606405	0.000246772	0.0229176	3.75186	1.26023	1.98871	0.6213
ENSCHIG00000006579		263.087	2.38881	0.376546	2.24e-10	9.63e-07	4.6982	0.35058	2.40823	0.617304
ENSCHIG00000021637	PCSK2	1404.9	2.41408	0.64951	0.000201786	0.0204334	6.71542	1.32877	4.62171	0.442822
ENSCHIG00000019502	PTPRE	42.3837	2.6794	0.651975	3.96e-05	0.00664383	2.12755	1.08677	0.697558	0.0756896
ENSCHIG00000019047	SYNDIG1L	94.2669	3.42046	0.664305	2.62e-07	0.000165197	3.12339	1.42255	0.891194	0.389418
ENSCHIG00000014814		683.475	5.37132	1.25752	1.94e-05	0.00408365	5.07175	2.67577	1.34741	0.781004

## Sheet: Cerebellar_hemisphere
Supplementary Table 5B. List of protein-coding genes differentially expressed (absolute log2 fold-change > 0.58 and q-value < 0.05) in the cerebellar hemisphere from pregnant (N=3) and non-pregnant (N=4) goats (Non pregnant goats were used as baseline).
Ensembl gene ID	Gene symbol	Mean counts	log2FC1	SE	P-value	q-value	Mean log2(CPM) in pregnants	SD log2(CPM) in pregnants	Mean log2(CPM) in non-pregnants	SD log2(CPM) in non-pregnants
ENSCHIG00000019621	DOCK1	1148.02	-0.688909	0.127218	6.12325e-08	0.000431658	5.23757	0.20444	5.94624	0.0692268
ENSCHIG00000026814		1928.22	0.692329	0.122645	1.65181e-08	0.000232889	6.75452	0.141646	6.09286	0.138575

## Sheet: Cerebellar_trunk
Supplementary Table 5C. List of protein-coding genes differentially expressed (absolute log2 fold-change > 0.58 and q-value < 0.05) in the cerebellar trunk from pregnant (N=3) and non-pregnant (N=4) goats (Non pregnant goats were used as baseline).
Ensembl gene ID	Gene symbol	Mean counts	log2FC1	SE	P-value	q-value	Mean log2(CPM) in pregnants	SD log2(CPM) in pregnants	Mean log2(CPM) in non-pregnants	SD log2(CPM) in non-pregnants
ENSCHIG00000000347	DGCR2	7700.47	1.14993	0.15728	2.64423e-13	3.7363e-09	8.93523	0.184758	7.77983	0.222995

## Sheet: Frontal_neocortex
Supplementary Table 5D. List of protein-coding genes differentially expressed (absolute log2 fold-change > 0.58 and q-value < 0.05) in the frontal neocortex from pregnant (N=3) and non-pregnant (N=4) goats (Non pregnant goats were used as baseline).
Ensembl gene ID	Gene symbol	Mean counts	log2FC1	SE	P-value	q-value	Mean log2(CPM) in pregnants	SD log2(CPM) in pregnants	Mean log2(CPM) in non-pregnants	SD log2(CPM) in non-pregnants
ENSCHIG00000011009	SCN4B	7513.16	-1.43388	0.234229	9.25743e-10	3.22066e-06	7.26834	0.449287	8.75058	0.312092
ENSCHIG00000005605	MAFA	104.761	-1.40546	0.342771	4.12656e-05	0.0106343	1.66004	0.390144	2.78834	0.380784
ENSCHIG00000009583	SYT6	517.472	-1.40021	0.195749	8.48544e-13	1.18083e-08	3.58411	0.191486	4.93896	0.22504
ENSCHIG00000018810	KCNH8	363.762	-1.32768	0.361578	0.000240743	0.0364149	3.09669	0.629833	4.38136	0.502877
ENSCHIG00000023682	PENK	2075.7	-1.3074	0.29379	8.58273e-06	0.00341249	5.50738	0.556028	6.84973	0.472334
ENSCHIG00000019936	SEMA3E	731.464	-1.24058	0.269024	3.99957e-06	0.00173931	4.12317	0.384408	5.36956	0.323358
ENSCHIG00000023942	SYT2	1563.29	-1.13744	0.257498	9.99545e-06	0.00375937	5.21995	0.607652	6.44653	0.183313
ENSCHIG00000025096	SEMA7A	6087.66	-1.07209	0.204651	1.61795e-07	0.000156868	7.23662	0.484541	8.3825	0.150833
ENSCHIG00000019047	SYNDIG1L	550.837	-1.06736	0.179876	2.95806e-09	6.86073e-06	3.89739	0.280686	4.95317	0.192586
ENSCHIG00000002547	TPBG	1152.52	-1.05857	0.283172	0.000185294	0.0303359	4.83021	0.702692	5.98853	0.228066
ENSCHIG00000025265	ECRG4	56.0906	-1.047	0.278015	0.000165894	0.0278142	1.28814	0.108134	2.01807	0.114072
ENSCHIG00000009681	TCF7L2	1463.56	-1.00582	0.1473	8.58757e-12	5.97523e-08	5.29297	0.197145	6.32211	0.165592
ENSCHIG00000022089	LGI2	1272.41	-0.984949	0.273587	0.00031806	0.0421535	5.02741	0.65445	6.11281	0.183196
ENSCHIG00000026195	SCN1B	11383.2	-0.971907	0.244571	7.06972e-05	0.016397	8.17669	0.602837	9.25347	0.175255
ENSCHIG00000011663	CDH3	341.997	-0.917226	0.166769	3.7987e-08	4.40523e-05	3.37551	0.143282	4.25556	0.180142
ENSCHIG00000016774	CYP26A1	135.894	-0.891036	0.245902	0.000290592	0.0400384	2.2602	0.122848	3.01312	0.247202
ENSCHIG00000024152	ATP2A1	162.413	-0.877256	0.185828	2.34914e-06	0.00112726	2.4762	0.0855304	3.25268	0.176299
ENSCHIG00000020850	COX15	242.731	-0.841373	0.21749	0.00010948	0.0217647	2.876	0.227444	3.76322	0.260914
ENSCHIG00000024980	SCN1A	1483.94	-0.824721	0.158828	2.07462e-07	0.000169826	5.4458	0.0930316	6.28205	0.214266
ENSCHIG00000012163	HSD17B6	427.336	-0.822682	0.157287	1.69087e-07	0.000156868	3.72097	0.262094	4.54299	0.165166
ENSCHIG00000020419	TBC1D4	200.537	-0.785707	0.209025	0.000170645	0.0282702	2.75534	0.352047	3.50878	0.131604
ENSCHIG00000020138	DMRT2	533.344	-0.763775	0.177016	1.59803e-05	0.00505412	4.05572	0.264807	4.8276	0.151005
ENSCHIG00000025384	FOS	1031.29	-0.756623	0.212163	0.000362149	0.0464974	4.94229	0.435245	5.75242	0.193223
ENSCHIG00000020056	SEC14L5	771.623	-0.75015	0.12095	5.56979e-10	2.58364e-06	4.57847	0.212353	5.34787	0.101164
ENSCHIG00000017398	HAPLN4	8519.27	-0.697638	0.190896	0.000257638	0.0373467	7.98631	0.481702	8.76327	0.0860906
ENSCHIG00000020900	NRIP3	762.837	-0.695548	0.144979	1.60589e-06	0.000827687	4.60523	0.0847728	5.30545	0.171225
ENSCHIG00000017176		258.218	-0.686128	0.189579	0.000295498	0.0402242	3.15285	0.165048	3.80849	0.147467
ENSCHIG00000022820	CADPS2	4689.26	-0.682027	0.155557	1.16295e-05	0.0039961	7.16946	0.250538	7.89335	0.137361
ENSCHIG00000012286	CABP1	15649.5	-0.677858	0.178901	0.000151251	0.0264608	8.88782	0.393656	9.62831	0.144302
ENSCHIG00000014329	DPY19L1	1895.37	-0.675917	0.169599	6.73732e-05	0.0161649	5.88179	0.20206	6.58922	0.212198
ENSCHIG00000014523	VAMP1	1791.97	-0.673637	0.186228	0.000297721	0.0402242	5.78244	0.422042	6.51707	0.0850556
ENSCHIG00000009582	TIGAR	479.542	-0.660034	0.16495	6.29657e-05	0.0153725	3.98899	0.119199	4.64554	0.167554
ENSCHIG00000014556		715.977	-0.639272	0.161861	7.83121e-05	0.0172194	4.54676	0.181105	5.19924	0.166144
ENSCHIG00000014117	ABCC8	3382.99	-0.627888	0.158257	7.26231e-05	0.0165676	6.7438	0.265438	7.40242	0.191066
ENSCHIG00000026628	TRAK2	1695.04	-0.621312	0.120526	2.53659e-07	0.000185785	5.76899	0.108224	6.42051	0.0690783
ENSCHIG00000011580	GPR26	812.026	-0.613733	0.16217	0.000154019	0.0264608	4.72794	0.285084	5.37495	0.0806952
ENSCHIG00000011622	UST	1192.11	-0.59867	0.121256	7.9243e-07	0.000501248	5.29088	0.0917189	5.91011	0.159261
ENSCHIG00000025322		3010.39	0.582882	0.111918	1.90754e-07	0.000165908	7.27205	0.20391	6.73289	0.0999096
ENSCHIG00000005268		565.586	0.613378	0.144355	2.14622e-05	0.00635465	4.91228	0.167949	4.3595	0.173138
ENSCHIG00000023363	PAX6	242.793	0.618393	0.173474	0.0003642	0.0464974	3.75695	0.143391	3.22535	0.193393
ENSCHIG00000000346	ADIRF	539.638	0.637923	0.145103	1.10085e-05	0.00392806	4.85748	0.212363	4.2832	0.176222
ENSCHIG00000002106	C4orf48	283.012	0.640345	0.173231	0.000218608	0.0345699	3.96619	0.22665	3.41859	0.114377
ENSCHIG00000025731	WFS1	3945.24	0.64095	0.169082	0.000150191	0.0264608	7.68516	0.069878	7.0727	0.303333
ENSCHIG00000017070	CYP26B1	783.039	0.649865	0.153454	2.28628e-05	0.0066283	5.38589	0.11491	4.78581	0.205378
ENSCHIG00000004157	CPNE5	2726.45	0.671134	0.188214	0.000362754	0.0464974	7.14339	0.355479	6.53975	0.188641
ENSCHIG00000024632	RADIL	1245.88	0.693543	0.172666	5.90276e-05	0.0146683	6.04929	0.344113	5.41439	0.219467
ENSCHIG00000016146	LY6H	513.633	0.729844	0.187458	9.88576e-05	0.020844	4.81879	0.23367	4.16187	0.225365
ENSCHIG00000019677	ACHE	1200.3	0.776405	0.210671	0.000228347	0.0353076	6.0313	0.214577	5.30013	0.30996
ENSCHIG00000017935	FAM163B	5101.51	0.790785	0.167075	2.21091e-06	0.00109882	8.10177	0.265213	7.37409	0.152131
ENSCHIG00000009150		930.056	0.791471	0.153893	2.70408e-07	0.00018815	5.68001	0.186044	4.95646	0.104582
ENSCHIG00000015502	SYT17	1285.42	0.794821	0.137717	7.86218e-09	1.36763e-05	6.14642	0.164072	5.40845	0.135926
ENSCHIG00000015996	ESYT3	133.315	0.877295	0.197416	8.83478e-06	0.00341513	3.08304	0.0859773	2.36108	0.198321
ENSCHIG00000018522	C1QL2	677.013	0.882216	0.243231	0.000286662	0.0400384	5.22668	0.471468	4.4581	0.226655
ENSCHIG00000001297	CIART	253.014	0.891368	0.209064	2.0115e-05	0.00608521	3.91066	0.233654	3.13894	0.164302
ENSCHIG00000016530	ST6GALNAC5	191.772	0.892201	0.243341	0.000245922	0.0367978	3.53277	0.29019	2.78483	0.206041
ENSCHIG00000020268	GLRA2	655.808	0.896246	0.231619	0.000109065	0.0217647	5.2198	0.249235	4.3904	0.335804
ENSCHIG00000026519		461.895	0.900598	0.183545	9.2626e-07	0.000560428	4.75703	0.147091	3.91763	0.310207
ENSCHIG00000021964	HES5	141.766	0.903429	0.24415	0.000215341	0.0344447	3.15769	0.213447	2.41022	0.237195
ENSCHIG00000014136	ITGB2	404.128	0.906308	0.176785	2.95001e-07	0.000195487	4.55811	0.335484	3.75216	0.152058
ENSCHIG00000012920	DOC2A	2049.78	0.90864	0.151166	1.8452e-09	5.13557e-06	6.85297	0.21888	6.00463	0.136053
ENSCHIG00000026979	MAB21L4	121.476	0.911128	0.203679	7.69994e-06	0.00324704	2.97216	0.110134	2.23892	0.106932
ENSCHIG00000018000	CACNA1H	1464.94	0.919888	0.214138	1.74087e-05	0.00538353	6.33967	0.505669	5.52539	0.117226
ENSCHIG00000011441	LRRC3B	112.988	0.95002	0.230129	3.65603e-05	0.0095995	2.89183	0.172996	2.13587	0.198892
ENSCHIG00000016807	ADA2	77.3798	0.956528	0.235757	4.96499e-05	0.0125623	2.4412	0.0976738	1.74176	0.144727
ENSCHIG00000001510	ATG16L2	112.462	1.02411	0.212436	1.42977e-06	0.000782388	2.91131	0.154474	2.10316	0.0981625
ENSCHIG00000021915	VAV2	178.154	1.02931	0.233373	1.03104e-05	0.00377579	3.50365	0.218832	2.62422	0.281221
ENSCHIG00000009873	GUCY2C	85.9645	1.03401	0.291043	0.000381213	0.0482269	2.57919	0.242326	1.80217	0.266299
ENSCHIG00000016620	GRIP2	902.459	1.05472	0.244266	1.5751e-05	0.00505412	5.74901	0.152446	4.71849	0.420178
ENSCHIG00000023574	KCNG1	2076.35	1.13757	0.24353	2.99482e-06	0.00134438	6.91948	0.460304	5.87128	0.294133
ENSCHIG00000014267	FIBCD1	514.501	1.15376	0.297759	0.000106702	0.0217647	4.96877	0.413545	3.87974	0.529809
ENSCHIG00000020270	BFSP2	160.51	1.15542	0.295276	9.11528e-05	0.0195151	3.41484	0.211765	2.40229	0.441111
ENSCHIG00000017198	TCERG1L	192.764	1.17872	0.224014	1.4263e-07	0.00015268	3.6557	0.291437	2.64877	0.264006
ENSCHIG00000017825	KLK5	251.392	1.2327	0.263453	2.88272e-06	0.0013372	3.9932	0.390687	2.94442	0.206564
ENSCHIG00000024455	EVC	273.5	1.28001	0.247031	2.20024e-07	0.000170103	4.1254	0.497014	3.03564	0.104849
ENSCHIG00000022955	SFRP2	326.99	1.28122	0.331136	0.000109205	0.0217647	4.3608	0.51575	3.2076	0.449817
ENSCHIG00000006201	LCN8	35.6438	1.33802	0.353896	0.000156312	0.0265273	1.69945	0.145337	0.927591	0.134435
ENSCHIG00000009472	NECAB2	1241.48	1.35591	0.238319	1.27414e-08	1.9701e-05	6.25176	0.451819	5.02381	0.16067
ENSCHIG00000018119	C1QL3	746.674	1.40863	0.315555	8.04544e-06	0.00329295	5.48901	0.736011	4.27406	0.248633
ENSCHIG00000011076		102.141	1.41608	0.255632	3.03305e-08	4.2208e-05	2.90752	0.263208	1.81488	0.183623
ENSCHIG00000010017	RASAL1	283.63	1.49568	0.258769	7.47014e-09	1.36763e-05	4.26319	0.356686	2.93283	0.299565
ENSCHIG00000013027	C6orf118	55.5564	1.62648	0.44608	0.00026619	0.0381887	2.17813	0.499586	1.13675	0.289008
ENSCHIG00000012931	C2CD4C	130.122	1.99603	0.361964	3.49894e-08	4.40523e-05	3.31233	0.534789	1.75267	0.338018

## Sheet: Hippocampus
Supplementary Table 5E. List of protein-coding genes differentially expressed (absolute log2 fold-change > 0.58 and q-value < 0.05) in the hippocampus from pregnant (N=3) and non-pregnant (N=4) goats (Non pregnant goats were used as baseline).
Ensembl gene ID	Gene symbol	Mean counts	log2FC1	SE	P-value	q-value	Mean log2(CPM) in pregnants	SD log2(CPM) in pregnants	Mean log2(CPM) in non-pregnants	SD log2(CPM) in non-pregnants
ENSCHIG00000000351	SH2D4B	79.5689	-3.2543	0.33532	2.86949e-22	3.91628e-18	0.676713	0.251027	2.6391	0.251027
ENSCHIG00000023682	PENK	103.598	-2.92	0.530416	3.68955e-08	8.3925e-05	0.918034	0.575513	2.87849	0.575513
ENSCHIG00000012986	KCNS3	240.689	-2.14889	0.568354	0.000156267	0.0354507	2.08359	0.82198	3.83452	0.82198
ENSCHIG00000010436	MAN1A1	1144.7	-1.9731	0.51002	0.000109433	0.0305304	4.24499	0.872265	5.95611	0.872265
ENSCHIG00000009748	NCKAP1	9132.49	-1.73366	0.308786	1.9722e-08	5.38332e-05	7.3972	0.421563	9.02614	0.421563
ENSCHIG00000017725	SLC6A15	1651	-1.53467	0.320747	1.71278e-06	0.00179815	5.05321	0.0435643	6.58027	0.0435643
ENSCHIG00000016281	WASL	4941.77	-1.48717	0.390218	0.000138333	0.034086	6.63577	0.377303	8.1022	0.377303
ENSCHIG00000018764	CDH22	2377.29	-1.34203	0.326693	3.99206e-05	0.0181612	5.73536	0.245782	7.04054	0.245782
ENSCHIG00000016946	LMO3	2522.1	-1.31872	0.35867	0.000236284	0.044789	5.7923	0.140951	7.13414	0.140951
ENSCHIG00000015274	STARD8	249.584	-1.17735	0.315091	0.000186564	0.0397848	2.7973	0.148759	3.85854	0.148759
ENSCHIG00000016349	FBXL4	457.455	-1.17633	0.293209	6.02262e-05	0.0228324	3.63429	0.388362	4.64922	0.388362
ENSCHIG00000012755	TSPAN12	342.94	-1.12619	0.305963	0.000232499	0.044789	3.29942	0.435598	4.2308	0.435598
ENSCHIG00000006700	ATP11B	246.038	-1.10129	0.297702	0.000216191	0.0433909	2.86662	0.28947	3.79874	0.28947
ENSCHIG00000013998	NOXA1	295.086	-0.753332	0.171582	1.13081e-05	0.0073492	3.33393	0.124436	3.97636	0.124436
ENSCHIG00000006098	CERS4	1158.05	-0.620125	0.147953	2.77289e-05	0.0135159	5.29367	0.122247	5.8344	0.122247
ENSCHIG00000018789	SLC12A7	1612.7	0.683466	0.162834	2.7009e-05	0.0135159	6.48363	0.149922	5.74567	0.149922
ENSCHIG00000015391	NIBAN1	670.099	0.706855	0.18992	0.000197766	0.0408957	5.323	0.226047	4.49705	0.226047
ENSCHIG00000023103	MYO1C	800.637	0.729606	0.142784	3.224e-07	0.000488902	5.51577	0.151094	4.73797	0.151094
ENSCHIG00000026002	CTSH	310.039	0.791238	0.196593	5.7034e-05	0.02224	4.21021	0.13752	3.42218	0.13752
ENSCHIG00000005268		739.285	0.807944	0.124523	8.68074e-11	3.94916e-07	5.43592	0.0861075	4.58914	0.0861075
ENSCHIG00000010425	ADGRE5	707.184	0.810669	0.193291	2.74036e-05	0.0135159	5.36921	0.217002	4.51812	0.217002
ENSCHIG00000016988	MYOF	285.088	0.853865	0.225185	0.000149537	0.0351877	4.12792	0.252179	3.26905	0.252179
ENSCHIG00000018062	MPV17	111.975	0.874518	0.217104	5.62278e-05	0.02224	2.90678	0.120725	2.13913	0.120725
ENSCHIG00000012862	SLC7A3	226.853	0.875463	0.221809	7.91653e-05	0.0274954	3.82027	0.20308	2.97444	0.20308
ENSCHIG00000019839	BACE2	102.725	0.900502	0.201829	8.1306e-06	0.00554832	2.81219	0.107894	2.03193	0.107894
ENSCHIG00000017489	FBLN5	263.329	0.930243	0.244234	0.000139634	0.034086	4.02322	0.0946854	3.14235	0.0946854
ENSCHIG00000013839	PLIN2	129.579	0.953927	0.209288	5.16524e-06	0.0039164	3.12492	0.177533	2.26183	0.177533
ENSCHIG00000016669		213.249	0.980076	0.24332	5.62705e-05	0.02224	3.75982	0.0854266	2.84707	0.0854266
ENSCHIG00000009300	ZNRF2	164.236	1.02612	0.263862	0.000100715	0.0298816	3.43687	0.149868	2.49783	0.149868
ENSCHIG00000026623	RFLNB	222.835	1.08406	0.218252	6.79944e-07	0.000927987	3.86904	0.111268	2.84795	0.111268
ENSCHIG00000010086	IQGAP1	376.314	1.11004	0.234948	2.30544e-06	0.00224747	4.58328	0.123998	3.50695	0.123998
ENSCHIG00000017909	ECM2	714.692	1.17315	0.244205	1.55564e-06	0.00176928	5.52633	0.323285	4.31031	0.323285
ENSCHIG00000013559	MCAM	1984.1	1.17902	0.277169	2.10174e-05	0.0119519	6.95153	0.296258	5.74095	0.296258
ENSCHIG00000017831	SYT9	24.0301	1.19718	0.306525	9.39778e-05	0.0291502	1.33375	0.0697701	0.713114	0.0697701
ENSCHIG00000004685	TGFBI	484.577	1.20227	0.313883	0.00012797	0.0335873	4.95477	0.308164	3.76449	0.308164
ENSCHIG00000005544	IFI30	135.958	1.20737	0.326191	0.000214386	0.0433909	3.23724	0.26236	2.18122	0.26236
ENSCHIG00000021996	ARMH1	58.6793	1.21201	0.312686	0.000106135	0.0305304	2.22175	0.0845108	1.35247	0.0845108
ENSCHIG00000023973	LRRC25	54.005	1.21608	0.30453	6.51637e-05	0.023404	2.13327	0.142235	1.27951	0.142235
ENSCHIG00000022585		863.761	1.2299	0.296174	3.28672e-05	0.015468	5.77935	0.311852	4.54178	0.311852
ENSCHIG00000023822	COL16A1	962.682	1.28141	0.305109	2.67109e-05	0.0135159	5.9771	0.425233	4.63707	0.425233
ENSCHIG00000018426	MFAP2	104.139	1.28218	0.286962	7.89107e-06	0.00554832	2.95586	0.312583	1.8522	0.312583
ENSCHIG00000019519	TENT5B	40.8849	1.30498	0.281697	3.61152e-06	0.00308062	1.87378	0.124715	1.01688	0.124715
ENSCHIG00000012963	MINPP1	275.459	1.31098	0.343874	0.000137634	0.034086	4.20709	0.3322	2.95911	0.3322
ENSCHIG00000026953	SP7	31.3874	1.33272	0.349941	0.00013986	0.034086	1.6093	0.219562	0.827597	0.219562
ENSCHIG00000017656	TUBD1	84.7285	1.39904	0.370195	0.00015734	0.0354507	2.67534	0.186035	1.59721	0.186035
ENSCHIG00000021491	CD44	601.694	1.43668	0.378339	0.000146269	0.0350224	5.32185	0.457978	3.88978	0.457978
ENSCHIG00000013062	CDH23	223.938	1.44393	0.367644	8.58239e-05	0.0276957	3.94633	0.314758	2.6338	0.314758
ENSCHIG00000016807	ADA2	245.502	1.45595	0.377698	0.00011583	0.0309969	4.05201	0.264636	2.74973	0.264636
ENSCHIG00000013075	POGLUT1	46.0348	1.48019	0.3209	3.97632e-06	0.00319229	2.03535	0.198612	1.04451	0.198612
ENSCHIG00000023537	SLC25A24	102.873	1.48958	0.341785	1.31111e-05	0.00813366	2.9454	0.0723141	1.76376	0.0723141
ENSCHIG00000016214		462.244	1.51336	0.391723	0.000111849	0.0305304	4.91649	0.241173	3.52686	0.241173
ENSCHIG00000011189	GCNT1	40.4235	1.53121	0.382576	6.2712e-05	0.0231323	1.88236	0.112823	0.93222	0.112823
ENSCHIG00000018021	CELSR1	150.185	1.54977	0.423744	0.000254866	0.0470056	3.41569	0.313005	2.10956	0.313005
ENSCHIG00000022195	RECK	134.481	1.56398	0.417262	0.000178107	0.0392065	3.26511	0.233112	1.99582	0.233112
ENSCHIG00000023722	NDE1	834.926	1.57652	0.401315	8.55176e-05	0.0276957	5.81456	0.493791	4.23768	0.493791
ENSCHIG00000016752	ALS2CL	94.8354	1.58876	0.267349	2.80441e-09	9.56866e-06	2.91149	0.0807695	1.63404	0.0807695
ENSCHIG00000021963	SPTLC2	126.664	1.61601	0.307536	1.48281e-07	0.000252968	3.26635	0.131026	1.91175	0.131026
ENSCHIG00000023567	CCL2	43.4645	1.64762	0.341308	1.38343e-06	0.00171646	2.00775	0.186799	0.944027	0.186799
ENSCHIG00000007874	B3GNT5	31.5573	1.688	0.361411	3.00343e-06	0.00273272	1.6789	0.0488425	0.733416	0.0488425
ENSCHIG00000019446	CIITA	73.2233	1.70043	0.454422	0.000182593	0.0395561	2.57131	0.346584	1.31566	0.346584
ENSCHIG00000025069	CD36	291.457	1.71521	0.319551	7.98092e-08	0.000155605	4.45058	0.419928	2.77195	0.419928
ENSCHIG00000022703	NFATC3	142.032	1.75612	0.454454	0.000111437	0.0305304	3.34395	0.159435	1.95926	0.159435
ENSCHIG00000007761	CPED1	48.4715	1.78339	0.265035	1.7094e-11	1.1665e-07	2.16921	0.148174	0.98021	0.148174
ENSCHIG00000013715	COL17A1	137.844	1.97158	0.536176	0.000235881	0.044789	3.30192	0.264471	1.79896	0.264471
ENSCHIG00000026069		395.068	2.04433	0.553834	0.000223171	0.0441425	4.83092	0.733103	2.86714	0.733103
ENSCHIG00000018553	MIER3	33.2371	2.13806	0.566006	0.000158447	0.0354507	1.69839	0.112327	0.63706	0.112327
ENSCHIG00000022008	SNX29	97.1451	2.50862	0.683739	0.000243533	0.0455306	2.79501	0.29127	1.2076	0.29127
ENSCHIG00000006485		98.3452	2.55837	0.593832	1.64557e-05	0.00976466	2.93989	0.229147	1.19893	0.229147
ENSCHIG00000022910	PLEKHB1	25666.8	2.58073	0.638863	5.35498e-05	0.02224	10.5947	0.479969	8.35072	0.479969
ENSCHIG00000014602	FRMPD2	76.5152	2.62754	0.669686	8.72592e-05	0.0276957	2.63611	0.341759	0.946173	0.341759

## Sheet: Hypothalamus
Supplementary Table 5F. List of protein-coding genes differentially expressed (absolute log2 fold-change > 0.58 and q-value < 0.05) in the hypothalamus from pregnant (N=3) and non-pregnant (N=4) goats (Non pregnant goats were used as baseline).
Ensembl gene ID	Gene symbol	Mean counts	log2FC1	SE	P-value	q-value	Mean log2(CPM) in pregnants	SD log2(CPM) in pregnants	Mean log2(CPM) in non-pregnants	SD log2(CPM) in non-pregnants
ENSCHIG00000021772	TJAP1	2102.93	-0.831843	0.126263	4.45269e-11	6.38427e-07	6.11586	0.149723	6.88055	0.113201

## Sheet: Medulla_oblongata
Supplementary Table 5G. List of protein-coding genes differentially expressed (absolute log2 fold-change > 0.58 and q-value < 0.05) in the medulla oblongata from pregnant (N=3) and non-pregnant (N=4) goats (Non pregnant goats were used as baseline).
Ensembl gene ID	Gene symbol	Mean counts	log2FC1	SE	P-value	q-value	Mean log2(CPM) in pregnants	SD log2(CPM) in pregnants	Mean log2(CPM) in non-pregnants	SD log2(CPM) in non-pregnants
ENSCHIG00000016128	SHOX2	294.463	-3.06268	0.621421	8.28606e-07	0.00292291	1.76141	0.670515	4.21243	1.12352
ENSCHIG00000000351	SH2D4B	61.5243	-2.63721	0.612464	1.6631e-05	0.0260737	0.756595	0.2044	2.27556	0.838344
ENSCHIG00000025639	SV2B	1155.5	-1.89256	0.342712	3.34598e-08	0.000450185	4.41145	0.300588	6.20071	0.542301
ENSCHIG00000026587	NPTXR	368.453	-1.62505	0.351483	3.775e-06	0.00887754	3.02032	0.72501	4.61232	0.195563
ENSCHIG00000023325	SLC6A11	5848.37	-1.09416	0.257088	2.08151e-05	0.0292233	7.31927	0.443249	8.40919	0.306991
ENSCHIG00000011382		365.348	-0.842858	0.20599	4.28129e-05	0.0464684	3.64038	0.125271	4.41483	0.236577
ENSCHIG00000020070	ARHGAP44	1739.82	-0.827051	0.195256	2.27822e-05	0.0292233	5.79136	0.368052	6.61694	0.131005
ENSCHIG00000023834	CHGB	4181.25	-0.80011	0.192307	3.1742e-05	0.0373233	7.05514	0.345144	7.86884	0.0716326
ENSCHIG00000016993	PRKCB	833.047	-0.693165	0.155706	8.51725e-06	0.0171683	4.86204	0.234572	5.53084	0.142561
ENSCHIG00000011761	MYOM2	47.4102	1.45759	0.330765	1.04947e-05	0.01851	2.13345	0.202398	1.15468	0.11142
ENSCHIG00000015154	MAMDC2	83.9453	1.59964	0.299857	9.57162e-08	0.000450185	2.83739	0.35507	1.59881	0.174185
ENSCHIG00000021016	GNA14	76.6157	2.03883	0.42815	1.91714e-06	0.00541016	2.75742	0.583766	1.31031	0.189999

## Sheet: Neurohypophysis
Supplementary Table 5H. List of protein-coding genes differentially expressed (absolute log2 fold-change > 0.58 and q-value < 0.05) in the neurohypophysis from pregnant (N=3) and non-pregnant (N=4) goats (Non pregnant goats were used as baseline).
Ensembl gene ID	Gene symbol	Mean counts	log2FC1	SE	P-value	q-value	Mean log2(CPM) in pregnants	SD log2(CPM) in pregnants	Mean log2(CPM) in non-pregnants	SD log2(CPM) in non-pregnants
ENSCHIG00000017261	FDXACB1	181.857	-1.03167	0.219513	2.60391e-06	0.00922892	2.73881	0.186771	3.61906	0.242225
ENSCHIG00000009784	ADAMTS7	192.272	0.796297	0.190033	2.78569e-05	0.049366	3.76903	0.104453	3.02256	0.230762
ENSCHIG00000013715	COL17A1	307.898	1.19911	0.277036	1.50223e-05	0.0423865	4.51125	0.575002	3.40732	0.258985
ENSCHIG00000020456	MYO15A	566.445	1.21347	0.236097	2.75171e-07	0.0039011	5.39749	0.38514	4.20387	0.330516

## Sheet: Olfactory_bulb
Supplementary Table 5I. List of protein-coding genes differentially expressed (absolute log2 fold-change > 0.58 and q-value < 0.05) in the olfactory bulb from pregnant (N=3) and non-pregnant (N=4) goats (Non pregnant goats were used as baseline).
Ensembl gene ID	Gene symbol	Mean counts	log2FC1	SE	P-value	q-value	Mean log2(CPM) in pregnants	SD log2(CPM) in pregnants	Mean log2(CPM) in non-pregnants	SD log2(CPM) in non-pregnants
ENSCHIG00000017128	ISG15	184.837	-3.66959	0.953441	0.000118706	0.00320737	0.978855	0.385869	3.46984	1.61495
ENSCHIG00000008249	POSTN	103.829	-2.57257	0.607106	2.26087e-05	0.00091542	1.11641	0.205473	2.79127	1.14079
ENSCHIG00000019584		167.019	-2.09705	0.514221	4.54034e-05	0.00153422	1.76606	0.492962	3.44223	0.966592
ENSCHIG00000025296	ITGA11	99.8501	-1.96075	0.474391	3.57761e-05	0.00128005	1.32607	0.585069	2.87832	0.532032
ENSCHIG00000017918	ADAMTS9	91.2909	-1.86231	0.657419	0.00461477	0.0418451	1.31092	0.392499	2.56987	1.1677
ENSCHIG00000019519	TENT5B	86.6161	-1.85579	0.649302	0.00426152	0.0396675	1.30073	0.314224	2.50261	1.17135
ENSCHIG00000011978	TMEM176B	100.988	-1.8515	0.644566	0.00407263	0.0383193	1.40208	0.461024	2.67369	1.1427
ENSCHIG00000023444	FGFR4	88.2729	-1.84122	0.488643	0.000164542	0.00403738	1.32173	0.301872	2.64471	0.746756
ENSCHIG00000022769	NOS2	65.846	-1.82548	0.62131	0.00330221	0.0332271	1.06727	0.34618	2.21611	0.901285
ENSCHIG00000012676	IFI44	109.657	-1.7557	0.52664	0.000856739	0.0132588	1.43928	0.783404	2.98398	0.486878
ENSCHIG00000017995	TIMP4	35.4807	-1.74055	0.540822	0.00128934	0.0178261	0.72022	0.104686	1.65541	0.591727
ENSCHIG00000016620	GRIP2	5568.36	-1.69965	0.412232	3.73901e-05	0.00132468	6.47375	1.0965	8.48197	0.349262
ENSCHIG00000020854	IQGAP2	120.045	-1.65964	0.526056	0.0016057	0.0206119	1.66982	0.505645	2.97236	0.882976
ENSCHIG00000010151	DUOXA2	113.217	-1.6345	0.549775	0.00294863	0.0306287	1.6158	0.626484	2.89215	0.825579
ENSCHIG00000021461	TNFAIP3	47.2572	-1.62301	0.361828	7.27132e-06	0.000382516	0.953602	0.0238233	1.99854	0.30809
ENSCHIG00000003600	PDZD7	71.3875	-1.59785	0.56464	0.00465676	0.0419683	1.2685	0.123689	2.27865	0.881901
ENSCHIG00000023682	PENK	1940.91	-1.57167	0.402611	9.47372e-05	0.00272715	5.16142	0.939089	6.90275	0.540067
ENSCHIG00000007592	GAS1	847.932	-1.57086	0.461317	0.000661214	0.0111174	3.975	0.604384	5.58191	1.04802
ENSCHIG00000013435	PPM1J	673.162	-1.56877	0.512608	0.00221061	0.0256656	3.63507	1.13705	5.31904	0.837768
ENSCHIG00000014218	DLX1	2399.68	-1.54587	0.46326	0.000847053	0.0131882	5.30165	1.44687	7.25358	0.276443
ENSCHIG00000006529	SMIM32	120.72	-1.54548	0.330473	2.91703e-06	0.00018669	1.77613	0.379425	3.08922	0.348263
ENSCHIG00000010388	PRLHR	124.814	-1.50303	0.468885	0.00134811	0.0182838	1.71158	0.887588	3.15436	0.160464
ENSCHIG00000011461		35.5257	-1.49251	0.388502	0.000122177	0.00328836	0.814701	0.121356	1.68637	0.257758
ENSCHIG00000022329	DLX6	444.351	-1.4846	0.416224	0.000361346	0.00714638	3.18609	1.0593	4.84812	0.276982
ENSCHIG00000003988	ARMC12	53.1552	-1.48093	0.498356	0.00296234	0.0306794	1.06997	0.344164	2.04088	0.576965
ENSCHIG00000011218	SLITRK6	86.3661	-1.46168	0.47779	0.00221897	0.0256656	1.42692	0.69004	2.65461	0.365507
ENSCHIG00000001958	MOCOS	224.784	-1.45911	0.49232	0.00303924	0.031181	2.41477	0.815494	3.79922	0.785107
ENSCHIG00000015841	PCBP3	3323.7	-1.41867	0.47972	0.00310361	0.0317634	5.80515	1.57716	7.70436	0.179037
ENSCHIG00000017052	ADGRA2	4353.57	-1.41387	0.45631	0.00194504	0.0236628	6.58843	0.235958	7.82373	1.22107
ENSCHIG00000013613	DSP	446.631	-1.40112	0.322626	1.40632e-05	0.000628005	3.41942	0.315189	4.78558	0.564276
ENSCHIG00000025391	NOS1	183.583	-1.3932	0.479096	0.00363774	0.035486	2.21395	0.842459	3.55466	0.587078
ENSCHIG00000019745	ACSL5	92.134	-1.39318	0.395188	0.00042291	0.00803471	1.56769	0.30114	2.70005	0.505928
ENSCHIG00000023072	PCP4L1	1282.82	-1.38591	0.49149	0.00480508	0.0429151	4.52239	1.49309	6.31284	0.351673
ENSCHIG00000026769	SLC44A5	262.029	-1.38323	0.225034	7.9076e-10	2.24124e-07	2.77335	0.162259	4.09885	0.288305
ENSCHIG00000017601		159.305	-1.38012	0.374267	0.000226432	0.00513001	2.12105	0.643861	3.41936	0.353576
ENSCHIG00000013689	DDC	94.3034	-1.38002	0.458495	0.00261352	0.0283373	1.58198	0.561688	2.71472	0.539202
ENSCHIG00000017667	GREB1	113.182	-1.37402	0.398485	0.000564506	0.00986146	1.74627	0.667199	2.9933	0.267613
ENSCHIG00000016422	TSHZ1	6616.86	-1.36327	0.46892	0.00364621	0.035486	6.85955	1.49674	8.66972	0.279643
ENSCHIG00000011154	UBA7	507.573	-1.36273	0.424947	0.00134215	0.0182385	3.59063	0.501092	4.86696	0.886501
ENSCHIG00000018804	GIPC3	94.463	-1.36069	0.434436	0.00173573	0.0216779	1.56586	0.713239	2.76518	0.235263
ENSCHIG00000026454	JCHAIN	222.588	-1.35329	0.415821	0.0011359	0.0162484	2.55714	0.505051	3.77239	0.703026
ENSCHIG00000022383	WNT7A	467.939	-1.34778	0.341694	7.99948e-05	0.00241515	3.42972	0.802315	4.89382	0.237341
ENSCHIG00000018810	KCNH8	460.912	-1.34451	0.418859	0.00132762	0.018112	3.36358	0.972287	4.8364	0.449561
ENSCHIG00000001536	VAX1	50.0995	-1.33596	0.39727	0.000771417	0.0123285	1.09706	0.259786	2.00389	0.381417
ENSCHIG00000017906	PTGFRN	108.869	-1.32811	0.39725	0.000828023	0.0129646	1.79286	0.372865	2.87778	0.559529
ENSCHIG00000025353	TBXAS1	119.277	-1.32791	0.286932	3.6926e-06	0.000223943	1.89995	0.263353	3.0442	0.321968
ENSCHIG00000011977	KCNG2	236.992	-1.3193	0.353872	0.000192866	0.00450172	2.65545	0.500333	3.90656	0.495693
ENSCHIG00000025816	CEMIP2	3113.98	-1.31533	0.31499	2.96965e-05	0.00112377	6.06563	0.861094	7.58899	0.167492
ENSCHIG00000024695		221.001	-1.31425	0.285947	4.30447e-06	0.000255472	2.61013	0.267088	3.83192	0.412147
ENSCHIG00000011442	MCM5	291.344	-1.31036	0.409221	0.00136441	0.018415	2.87725	0.652761	4.1503	0.583866
ENSCHIG00000023359	EPHA10	1334.5	-1.30467	0.364255	0.00034131	0.00687309	4.89562	0.755545	6.31641	0.509502
ENSCHIG00000020640	COL24A1	365.774	-1.30414	0.341813	0.000135984	0.00353942	3.13313	0.825085	4.55452	0.129183
ENSCHIG00000009709		140.43	-1.29884	0.286533	5.81671e-06	0.000318041	2.09527	0.0463123	3.23366	0.391582
ENSCHIG00000020856	PROKR2	105.155	-1.28819	0.459601	0.00506542	0.0445966	1.67162	0.822067	2.89717	0.175396
ENSCHIG00000010482	CLMP	238.76	-1.28812	0.293324	1.12593e-05	0.000537353	2.72104	0.23376	3.92099	0.450855
ENSCHIG00000004190	CLDN20	97.245	-1.28655	0.455211	0.00470936	0.0423325	1.61802	0.759997	2.78261	0.278931
ENSCHIG00000015403	CXCL10	253.578	-1.28506	0.42695	0.00261377	0.0283373	2.7885	0.278036	3.89253	0.877862
ENSCHIG00000022676	FRMD3	155.366	-1.28347	0.319883	6.01252e-05	0.00195098	2.15834	0.594638	3.39445	0.144464
ENSCHIG00000020502	ADAMTS12	55.6819	-1.28059	0.457135	0.00508898	0.0447315	1.15808	0.537392	2.11369	0.317331
ENSCHIG00000006118	TKTL1	93.5709	-1.27854	0.449496	0.00444976	0.0408449	1.6008	0.670411	2.71179	0.40901
ENSCHIG00000000368	SOX3	50.8009	-1.27251	0.336287	0.000154327	0.00386178	1.12394	0.318419	2.03814	0.117816
ENSCHIG00000022954	HERC6	89.7061	-1.26703	0.365374	0.000524807	0.00929658	1.62884	0.374076	2.65636	0.420702
ENSCHIG00000012453	KANK3	7249.29	-1.25926	0.406661	0.0019577	0.0237662	7.21434	1.1619	8.76064	0.367549
ENSCHIG00000009097	CRABP2	3486.33	-1.25364	0.435348	0.00398132	0.0378457	6.12806	1.27503	7.70427	0.379739
ENSCHIG00000003854	AFAP1L1	375.749	-1.2476	0.338768	0.000230722	0.0051849	3.22422	0.775525	4.56654	0.241241
ENSCHIG00000010214	CYP27B1	92.4454	-1.24498	0.370195	0.000770897	0.0123285	1.67847	0.341173	2.67899	0.448831
ENSCHIG00000026266	KRTCAP3	574.471	-1.24457	0.309013	5.63551e-05	0.00185026	3.8081	0.690734	5.1537	0.286548
ENSCHIG00000014150	MX2	455.113	-1.24283	0.271753	4.79899e-06	0.000275803	3.56661	0.330681	4.8037	0.448491
ENSCHIG00000015981	PDGFC	494.867	-1.24124	0.25715	1.38658e-06	0.000101888	3.63677	0.576489	4.95902	0.152793
ENSCHIG00000018585	SOX1	244.455	-1.2401	0.272099	5.17608e-06	0.000291034	2.77471	0.262378	3.95584	0.373843
ENSCHIG00000021832	RSAD2	78.3839	-1.23118	0.409505	0.0026426	0.0285076	1.52468	0.263069	2.45846	0.573608
ENSCHIG00000021671	IFIT1	752.249	-1.22911	0.440901	0.0053078	0.0460142	4.13003	0.834232	5.42449	0.780947
ENSCHIG00000022718	GRIN2C	442.966	-1.22199	0.403517	0.00245904	0.0274065	3.4706	0.684331	4.70709	0.663638
ENSCHIG00000011712		81.2057	-1.2207	0.340555	0.000337804	0.00682885	1.55378	0.416264	2.54839	0.249191
ENSCHIG00000011441	LRRC3B	548.323	-1.21761	0.359897	0.000716428	0.0117536	3.70646	0.898434	5.08684	0.246428
ENSCHIG00000018371	TSKS	96.5147	-1.21238	0.339246	0.000351909	0.00700754	1.7119	0.384627	2.756	0.306324
ENSCHIG00000020926		215.909	-1.20589	0.269396	7.59508e-06	0.000391905	2.6541	0.174401	3.78031	0.404788
ENSCHIG00000025730		45.9299	-1.2044	0.39625	0.00236984	0.0267362	1.06592	0.37993	1.9082	0.199252
ENSCHIG00000017858	IFI6	3281.44	-1.20424	0.391569	0.00210201	0.0247396	6.27901	0.574464	7.51239	0.790902
ENSCHIG00000013063	SEMA3B	1625.38	-1.19468	0.325755	0.000245004	0.00538388	5.3403	0.262595	6.54214	0.670846
ENSCHIG00000014673	PARP12	217.33	-1.19334	0.353907	0.000746494	0.012069	2.64072	0.45967	3.75691	0.562553
ENSCHIG00000012867	CDCA7L	609.095	-1.18476	0.419256	0.00471516	0.0423571	3.79116	1.13644	5.22177	0.29745
ENSCHIG00000017104	SIGLEC1	154.327	-1.18093	0.278549	2.23937e-05	0.000912033	2.26267	0.226227	3.3368	0.366277
ENSCHIG00000015339	NPPB	64.7673	-1.18055	0.336882	0.000457759	0.00845394	1.36785	0.367072	2.28661	0.190221
ENSCHIG00000023789	RYR3	545.561	-1.17942	0.366106	0.00127506	0.0176806	3.74583	0.824496	5.0472	0.395962
ENSCHIG00000011241	GBP5	416.841	-1.16537	0.32048	0.000276567	0.00594575	3.44179	0.675687	4.68099	0.333686
ENSCHIG00000017097		204.409	-1.16457	0.339443	0.000601714	0.0103536	2.52898	0.596384	3.72066	0.220792
ENSCHIG00000019560	LAMA4	972.461	-1.15819	0.348953	0.000903313	0.0137557	4.63516	0.418117	5.79534	0.673176
ENSCHIG00000015235	GRM4	2136.74	-1.15123	0.366376	0.00167687	0.0211136	5.59606	1.03022	7.00336	0.231737
ENSCHIG00000019148	CALB2	5578.51	-1.14612	0.395591	0.00376482	0.0363854	7.017	0.857856	8.30082	0.646254
ENSCHIG00000009973	SCRT2	628.729	-1.14126	0.235442	1.25138e-06	9.29533e-05	4.05533	0.368876	5.26015	0.231982
ENSCHIG00000008779	CD1D	139.162	-1.13546	0.264537	1.76874e-05	0.0007512	2.18564	0.05972	3.19722	0.333648
ENSCHIG00000022644		4212.12	-1.13506	0.372059	0.00228276	0.0261575	6.63474	0.801088	7.91556	0.551218
ENSCHIG00000016652	CRISPLD1	817.477	-1.12886	0.380249	0.00299025	0.0308993	4.26258	1.03884	5.63449	0.176384
ENSCHIG00000015869	CMTM8	330.095	-1.12804	0.284826	7.48098e-05	0.00228523	3.20746	0.461219	4.34355	0.346473
ENSCHIG00000022144	NKD1	1452.66	-1.12207	0.391315	0.00413818	0.0387794	5.23207	0.296274	6.29753	0.893569
ENSCHIG00000007991	DDI1	59.9377	-1.1216	0.38069	0.00321681	0.0324909	1.33122	0.262238	2.15308	0.401175
ENSCHIG00000011413	FHDC1	330.837	-1.11233	0.40244	0.00571035	0.0484413	3.1837	0.604074	4.27503	0.693026
ENSCHIG00000014818	BCL2L12	137.479	-1.10884	0.2616	2.24831e-05	0.000912997	2.16435	0.257095	3.19088	0.209955
ENSCHIG00000024762		66.809	-1.10646	0.373153	0.00302514	0.031144	1.44227	0.071941	2.26441	0.464496
ENSCHIG00000023322	UNC13D	180.891	-1.10468	0.282537	9.23541e-05	0.00267424	2.47087	0.473436	3.54503	0.223669
ENSCHIG00000020164	REC8	198.84	-1.10196	0.342872	0.00130945	0.0179877	2.59484	0.422484	3.62124	0.48791
ENSCHIG00000011354	SPACA6	185.048	-1.08969	0.218351	6.02061e-07	5.16137e-05	2.5405	0.157238	3.57122	0.219435
ENSCHIG00000026971	TMEM86B	88.5264	-1.08906	0.268598	5.02133e-05	0.00168784	1.71501	0.268134	2.63871	0.185459
ENSCHIG00000020260	LRRC8E	63.6723	-1.08702	0.359102	0.00246948	0.0274588	1.40919	0.0806591	2.21921	0.433904
ENSCHIG00000005075		36.015	-1.07701	0.373745	0.00395569	0.0377591	0.958245	0.280941	1.64129	0.119209
ENSCHIG00000025908		87.3866	-1.07145	0.365696	0.00339072	0.0338919	1.71443	0.0842308	2.57064	0.5188
ENSCHIG00000024776	SMOC2	214.1	-1.07019	0.38395	0.00531469	0.0460452	2.70999	0.294065	3.66913	0.677699
ENSCHIG00000024907		50.0062	-1.06607	0.281529	0.000152658	0.00383383	1.21039	0.110669	1.98582	0.0444877
ENSCHIG00000000425	EMILIN2	140.205	-1.06125	0.330763	0.00133442	0.0181535	2.21917	0.204796	3.16426	0.479059
ENSCHIG00000018153		1083.98	-1.06099	0.337314	0.00165858	0.0209976	4.76831	0.789009	6.00064	0.324683
ENSCHIG00000018459	ENKD1	247.22	-1.05777	0.284705	0.000202951	0.00468204	2.87626	0.51256	3.94574	0.252292
ENSCHIG00000013846	TMEM134	54.4912	-1.05774	0.320781	0.000975856	0.0144948	1.27834	0.102789	2.06632	0.25149
ENSCHIG00000020737	TOX2	930.779	-1.05091	0.285262	0.000229575	0.00516749	4.61644	0.627809	5.78851	0.252399
ENSCHIG00000014847	DKK1	118.447	-1.05018	0.323371	0.00116389	0.0165108	2.03955	0.12997	2.95318	0.435928
ENSCHIG00000017713		5166.4	-1.04927	0.32976	0.00146299	0.0192919	6.99378	0.831631	8.22899	0.325677
ENSCHIG00000013658	AMIGO2	716.134	-1.04877	0.301011	0.00049368	0.00888113	4.24177	0.6805	5.41951	0.263297
ENSCHIG00000012095	BTG1	1142.01	-1.04434	0.234613	8.5345e-06	0.000434166	4.9278	0.545312	6.0911	0.143877
ENSCHIG00000013235	TMEM91	61.9979	-1.04355	0.260312	6.10181e-05	0.00196162	1.40375	0.0304692	2.21603	0.0985766
ENSCHIG00000019638	IL1RAPL2	67.1531	-1.04029	0.34278	0.00240655	0.0269918	1.47274	0.235276	2.27968	0.336785
ENSCHIG00000024379	RUNX3	100.026	-1.04013	0.247586	2.65662e-05	0.00102486	1.87347	0.0895511	2.77609	0.198065
ENSCHIG00000011995	KCNAB3	1181.11	-1.0378	0.352598	0.00324731	0.0327752	4.87035	0.957389	6.1292	0.221401
ENSCHIG00000011592	SMOC1	2588.58	-1.03365	0.32119	0.00128998	0.0178261	6.08816	0.529832	7.19051	0.575357
ENSCHIG00000025627		451.135	-1.03019	0.324154	0.00148248	0.0194416	3.64767	0.607783	4.74234	0.384461
ENSCHIG00000019525	NEMP2	36.628	-1.02819	0.333545	0.00205187	0.024335	0.988314	0.103293	1.65929	0.0523753
ENSCHIG00000020630	WNK4	466.792	-1.02481	0.241971	2.283e-05	0.000919024	3.76233	0.147285	4.79181	0.412607
ENSCHIG00000000145	SALL3	1829.96	-1.02299	0.267171	0.000128682	0.00341056	5.59349	0.606018	6.7446	0.272838
ENSCHIG00000022851	PLK1	384.702	-1.02267	0.299506	0.000638917	0.0108475	3.44808	0.598495	4.53626	0.302932
ENSCHIG00000026729	SULF1	651.556	-1.0226	0.354187	0.00388724	0.0372574	4.08612	0.819371	5.26831	0.328867
ENSCHIG00000016599	CILP2	4850.51	-1.02148	0.359032	0.00443989	0.0408082	6.9144	0.855534	8.10713	0.45691
ENSCHIG00000025655	VWCE	190.992	-1.01869	0.340366	0.00276303	0.0294272	2.57542	0.549532	3.56907	0.407354
ENSCHIG00000009939	PFAS	86.2706	-1.01651	0.285321	0.000367075	0.00723111	1.71318	0.369928	2.59318	0.140224
ENSCHIG00000025733	SSC5D	1979.09	-1.00245	0.284536	0.00042653	0.00805939	5.72369	0.582087	6.83456	0.365644
ENSCHIG00000014510	SEC31B	563.671	-1.00118	0.284067	0.000424357	0.00805119	3.98122	0.575726	5.06271	0.302075
ENSCHIG00000008072	PARP10	318.599	-0.996931	0.31179	0.0013865	0.0186248	3.27557	0.0791692	4.22035	0.582754
ENSCHIG00000019151	SRRM4	39.2964	-0.988619	0.343343	0.00398442	0.0378483	1.05566	0.192069	1.71007	0.174094
ENSCHIG00000021594	GLIS1	207.865	-0.984185	0.297652	0.000944699	0.0141532	2.7017	0.547658	3.69873	0.228553
ENSCHIG00000019119	ZNF385D	2074.47	-0.98358	0.298426	0.000981081	0.0145569	5.76765	0.733179	6.91295	0.275522
ENSCHIG00000023364	EML6	647.923	-0.981524	0.283132	0.000526951	0.0093108	4.21744	0.373747	5.22485	0.467741
ENSCHIG00000002331	MYO16	6259.45	-0.980447	0.311273	0.00163382	0.0207979	7.35598	0.698517	8.47528	0.401934
ENSCHIG00000009660		56.3225	-0.97281	0.338038	0.00400439	0.0379319	1.33284	0.401656	2.09749	0.079965
ENSCHIG00000008538		88.4927	-0.969795	0.275674	0.000434972	0.00811949	1.7674	0.349312	2.61482	0.135494
ENSCHIG00000002545		215.024	-0.965073	0.252729	0.000134208	0.00351014	2.7686	0.421327	3.74521	0.19543
ENSCHIG00000016626	TIAM2	5581.42	-0.961727	0.330767	0.0036425	0.035486	7.14146	0.921901	8.33499	0.204616
ENSCHIG00000010529	HSPA2	973.484	-0.961668	0.338215	0.00446399	0.0409333	4.67965	0.856693	5.83083	0.231304
ENSCHIG00000017136	RNF213	292.723	-0.960884	0.244967	8.76346e-05	0.00259503	3.18268	0.284389	4.14286	0.347997
ENSCHIG00000015150	BAMBI	438.507	-0.956319	0.290519	0.000995635	0.0147413	3.67469	0.512008	4.69712	0.346267
ENSCHIG00000016596	RDH10	597.019	-0.952085	0.306455	0.00189145	0.0231645	4.06681	0.55423	5.12878	0.331446
ENSCHIG00000018577		85.1921	-0.950056	0.283136	0.000792267	0.0125066	1.74719	0.317993	2.55609	0.202374
ENSCHIG00000007687	ARX	2788.49	-0.946749	0.23165	4.37007e-05	0.00149189	6.27346	0.464787	7.32638	0.253032
ENSCHIG00000005524	IGFALS	217.007	-0.941443	0.289679	0.00115424	0.0164075	2.80476	0.38361	3.72561	0.357078
ENSCHIG00000018536	IFI44L	246.063	-0.938149	0.340706	0.00589543	0.0494121	2.95495	0.442472	3.86338	0.543752
ENSCHIG00000022338	MATN2	2588.14	-0.937981	0.32933	0.00439745	0.0405691	6.07027	0.878687	7.22199	0.225221
ENSCHIG00000009989	RPP25	358.902	-0.936987	0.29137	0.00130081	0.0179302	3.40883	0.621361	4.42913	0.22109
ENSCHIG00000025360	IGFBP2	1380.72	-0.933671	0.213222	1.19299e-05	0.000557851	5.30943	0.152465	6.31196	0.303562
ENSCHIG00000027149	ZIC1	2075.65	-0.930634	0.266219	0.000472739	0.00858275	5.85917	0.485167	6.88266	0.38529
ENSCHIG00000018195	NGB	218.224	-0.928039	0.233403	7.0047e-05	0.00219596	2.82587	0.211153	3.75157	0.224566
ENSCHIG00000023487	EPSTI1	318.71	-0.923383	0.310536	0.00294414	0.0306287	3.31014	0.322838	4.21643	0.517263
ENSCHIG00000012922	DUSP5	179.2	-0.922479	0.312472	0.00315517	0.0321018	2.55599	0.549533	3.48279	0.288288
ENSCHIG00000027066	SOCS2	230.554	-0.922073	0.214595	1.73272e-05	0.00073816	2.90875	0.102694	3.82274	0.23937
ENSCHIG00000008392	CACNA1G	5199.71	-0.920469	0.277926	0.000926559	0.013984	7.14609	0.642345	8.20983	0.287312
ENSCHIG00000021812	ABLIM3	1865.65	-0.919763	0.317803	0.00380211	0.0366947	5.64324	0.789571	6.74196	0.271171
ENSCHIG00000015240	PTPRM	3856.31	-0.912116	0.317556	0.00407498	0.0383193	6.69167	0.760531	7.76999	0.345983
ENSCHIG00000014840	DERL3	89.0577	-0.910664	0.292648	0.00185948	0.0228332	1.82232	0.15965	2.59148	0.307137
ENSCHIG00000016061	GRB2	7829.92	-0.91051	0.315968	0.0039559	0.0377591	7.6792	0.872777	8.80945	0.180872
ENSCHIG00000000389	DLG5	2624.76	-0.905811	0.197927	4.72862e-06	0.000275283	6.2252	0.40252	7.23808	0.168372
ENSCHIG00000023577	AP1G2	3076.73	-0.905396	0.317925	0.00440187	0.0405691	6.37034	0.786133	7.44699	0.310243
ENSCHIG00000019488	CACNA1D	1057.36	-0.903308	0.321669	0.00498205	0.0440706	4.86532	0.760294	5.92224	0.322582
ENSCHIG00000022792	ARHGAP24	188.1	-0.90117	0.313164	0.00400677	0.0379319	2.63684	0.523752	3.53421	0.334492
ENSCHIG00000017460		175.171	-0.900277	0.317633	0.00459222	0.0417934	2.54878	0.521753	3.43825	0.320158
ENSCHIG00000025721		378.369	-0.899011	0.30502	0.00320478	0.032393	3.48763	0.685757	4.49313	0.204764
ENSCHIG00000012802	AMPD2	6505.42	-0.898294	0.303944	0.00312198	0.0318809	7.45545	0.744177	8.52515	0.303985
ENSCHIG00000011622	UST	1464.75	-0.892942	0.31292	0.00432302	0.0400521	5.35184	0.683857	6.37077	0.388878
ENSCHIG00000008670	CARMIL3	1161.73	-0.892351	0.246919	0.000301577	0.00634592	5.06085	0.531726	6.0644	0.223533
ENSCHIG00000014219	DMRTA2	111.211	-0.89185	0.257508	0.000533408	0.00941037	2.06601	0.280093	2.86938	0.231822
ENSCHIG00000025895	MPP2	5033.91	-0.89083	0.271508	0.00103425	0.0150405	7.12059	0.634033	8.15964	0.259994
ENSCHIG00000017141	WEE1	310.759	-0.884843	0.246767	0.000336127	0.0068148	3.27285	0.529383	4.23052	0.0484434
ENSCHIG00000010163		126.284	-0.882181	0.280528	0.00166247	0.0210085	2.22154	0.0726823	3.00498	0.370511
ENSCHIG00000017486	NDNF	533.314	-0.878906	0.254311	0.000548189	0.00961268	4.02668	0.327606	4.93988	0.383122
ENSCHIG00000025833	GPBAR1	67.1538	-0.877893	0.278289	0.00160714	0.0206119	1.56122	0.237467	2.2667	0.153632
ENSCHIG00000025406	CROCC	4023.82	-0.873773	0.315386	0.00559723	0.047866	6.78697	0.734674	7.81629	0.35159
ENSCHIG00000018670	NID2	382.034	-0.873126	0.231615	0.000163426	0.00401709	3.57422	0.244593	4.49466	0.268323
ENSCHIG00000019526	RBM43	267.813	-0.868423	0.179156	1.2516e-06	9.29533e-05	3.13539	0.178017	4.01738	0.158129
ENSCHIG00000008016		139.484	-0.868392	0.261128	0.00088247	0.0135451	2.33934	0.123922	3.13656	0.340687
ENSCHIG00000008205	FAM43A	344.599	-0.867307	0.156971	3.28971e-08	4.67711e-06	3.46586	0.151022	4.36229	0.113649
ENSCHIG00000013858	ZNF385C	57.1047	-0.864699	0.297269	0.00362811	0.035486	1.41203	0.137942	2.07662	0.204017
ENSCHIG00000018726	DNASE1	180.114	-0.863763	0.223251	0.000109276	0.00303525	2.63647	0.313776	3.48486	0.174055
ENSCHIG00000026875	CPNE6	22950.9	-0.862935	0.297836	0.0037633	0.0363854	9.28177	0.791968	10.344	0.179532
ENSCHIG00000013927	PTBP3	60.2859	-0.860781	0.292019	0.00320162	0.0323846	1.46407	0.119985	2.13319	0.2332
ENSCHIG00000008274	TREX1	98.6947	-0.860427	0.285644	0.00259332	0.0282064	1.94241	0.385827	2.71604	0.186123
ENSCHIG00000006615		106.242	-0.856574	0.299687	0.00426019	0.0396675	2.04393	0.15411	2.78271	0.395975
ENSCHIG00000019178	CDC42BPG	219.373	-0.850327	0.269725	0.00161838	0.0207	2.88749	0.252394	3.71617	0.39306
ENSCHIG00000021024	CAPG	331.213	-0.848588	0.265797	0.00140989	0.0188093	3.40335	0.389963	4.27926	0.322289
ENSCHIG00000024474	NAPSA	183.25	-0.848213	0.230125	0.000227921	0.00514432	2.65428	0.33981	3.50714	0.109137
ENSCHIG00000025662	DGKD	3939.87	-0.84424	0.276677	0.00227812	0.0261476	6.79761	0.664027	7.79435	0.256359
ENSCHIG00000008097	EFNB1	741.593	-0.84079	0.19409	1.47788e-05	0.000657847	4.51822	0.131947	5.40711	0.307642
ENSCHIG00000023363	PAX6	954.32	-0.839258	0.281695	0.00288896	0.0302761	4.77721	0.72393	5.78354	0.0627065
ENSCHIG00000010731	SLC32A1	5305.23	-0.837927	0.214959	9.69604e-05	0.00276506	7.27246	0.443869	8.22458	0.219698
ENSCHIG00000009854	KMT5C	1022.52	-0.836022	0.291047	0.00407289	0.0383193	4.90591	0.604492	5.8496	0.333437
ENSCHIG00000019696	VWA5A	3820.56	-0.834392	0.215875	0.000111017	0.00305912	6.79615	0.497283	7.75822	0.1639
ENSCHIG00000022258	RND3	1996.2	-0.831853	0.261524	0.00146877	0.0192983	5.83268	0.683486	6.83251	0.0292807
ENSCHIG00000015178	ITGB7	438.956	-0.831187	0.186072	7.93156e-06	0.000406471	3.80351	0.198576	4.68068	0.19647
ENSCHIG00000012179	ETV1	1046.54	-0.830215	0.289044	0.00407529	0.0383193	4.94274	0.60445	5.88158	0.36283
ENSCHIG00000008926	CCDC134	273.393	-0.828092	0.235623	0.000440619	0.00818995	3.15967	0.4459	4.03565	0.159686
ENSCHIG00000026168	COL4A2	5986.29	-0.827876	0.199398	3.29768e-05	0.00120593	7.48068	0.193338	8.38151	0.316006
ENSCHIG00000010541	GALNTL6	634.801	-0.825313	0.256996	0.00132097	0.018039	4.26638	0.547754	5.1915	0.214966
ENSCHIG00000019825		516.336	-0.824263	0.2767	0.00289279	0.0302761	4.00879	0.400761	4.87267	0.414327
ENSCHIG00000017481	SCUBE2	1124.79	-0.820003	0.196887	3.1156e-05	0.00116629	5.09083	0.382046	6.00347	0.169588
ENSCHIG00000024060	PLIN1	244.65	-0.818399	0.285209	0.00411158	0.0385822	3.03212	0.279896	3.85283	0.408909
ENSCHIG00000017363	SLC25A41	142.011	-0.818352	0.232871	0.000441106	0.00818995	2.37866	0.305067	3.16572	0.151089
ENSCHIG00000025386	EFS	945.55	-0.817957	0.269482	0.00240304	0.0269918	4.81877	0.552956	5.74176	0.309781
ENSCHIG00000017309	MPPED2	724.419	-0.81714	0.244331	0.000824601	0.0129402	4.4558	0.53339	5.37907	0.190268
ENSCHIG00000015411	DEF6	86.2631	-0.814023	0.27086	0.00265297	0.0285838	1.84053	0.176491	2.53472	0.244668
ENSCHIG00000020298	METRNL	1688.37	-0.812353	0.222383	0.000259244	0.00565208	5.64387	0.526213	6.58429	0.101653
ENSCHIG00000021928	MTMR11	393.996	-0.811822	0.27729	0.00341476	0.0339958	3.61613	0.611618	4.52762	0.172144
ENSCHIG00000023095	IER5	430.327	-0.811072	0.187643	1.54332e-05	0.000676139	3.79371	0.181741	4.64463	0.243472
ENSCHIG00000010917	DSCAM	1453.31	-0.811021	0.250047	0.0011808	0.0166995	5.4489	0.436032	6.34294	0.339148
ENSCHIG00000007364	PCDH8	1630.85	-0.810993	0.198204	4.28202e-05	0.00147565	5.62918	0.289131	6.52035	0.267199
ENSCHIG00000014704	AMOTL2	1919.77	-0.804004	0.19365	3.29812e-05	0.00120593	5.85434	0.38933	6.76132	0.1727
ENSCHIG00000005762	METAP1D	366.818	-0.796712	0.256837	0.00192206	0.0234565	3.5754	0.257626	4.40201	0.328791
ENSCHIG00000015391	NIBAN1	948.382	-0.795925	0.285285	0.00527202	0.0457897	4.88487	0.0990606	5.6926	0.540088
ENSCHIG00000007164		487.547	-0.789203	0.216551	0.000267994	0.00582164	3.97911	0.122148	4.79786	0.303554
ENSCHIG00000022084	STAT5A	587.407	-0.787144	0.207328	0.000146691	0.00374493	4.21459	0.374842	5.07488	0.210622
ENSCHIG00000012466	CDH24	365.452	-0.785915	0.261896	0.00269208	0.0288752	3.58572	0.183668	4.38514	0.382385
ENSCHIG00000022587	SLC27A3	380.197	-0.785409	0.197661	7.0821e-05	0.00221523	3.64202	0.180723	4.46561	0.224249
ENSCHIG00000024850	KIAA1614	208.852	-0.784944	0.258085	0.00235469	0.0266709	2.8706	0.145295	3.63439	0.370074
ENSCHIG00000011144	FAM222A	1723.65	-0.783296	0.271609	0.00392778	0.0375941	5.67982	0.583082	6.58507	0.284924
ENSCHIG00000024960	CCDC102A	201.216	-0.779387	0.211767	0.000232863	0.00520886	2.83522	0.0492973	3.60003	0.247238
ENSCHIG00000026328	SYNPR	5443.37	-0.777307	0.231656	0.000792401	0.0125066	7.33743	0.522815	8.24518	0.193781
ENSCHIG00000018298	SLC16A5	109.458	-0.777154	0.26193	0.00300695	0.0310256	2.11535	0.0295521	2.81247	0.291535
ENSCHIG00000012720		571.321	-0.77603	0.281041	0.00575771	0.0486719	4.18862	0.300928	4.98737	0.445773
ENSCHIG00000011115	NRG2	989.242	-0.773653	0.252452	0.00217991	0.0253769	4.9245	0.493263	5.79312	0.281828
ENSCHIG00000026082	NTN3	439.031	-0.773185	0.271081	0.00434146	0.0401693	3.84452	0.176652	4.62201	0.436611
ENSCHIG00000015107	TRAIP	110.858	-0.772021	0.247458	0.00180972	0.0223806	2.1281	0.136927	2.83276	0.236934
ENSCHIG00000020734	LRBA	882.72	-0.765065	0.243653	0.00168962	0.0211974	4.75498	0.580524	5.64864	0.113778
ENSCHIG00000006570	UGGT2	251.653	-0.761778	0.2506	0.00236724	0.0267287	3.10816	0.321359	3.88569	0.305411
ENSCHIG00000009375	PLEKHH3	1161.41	-0.760839	0.15853	1.59195e-06	0.000113964	5.18836	0.250561	6.03408	0.141614
ENSCHIG00000025897	ERBB2	545.552	-0.760707	0.241756	0.00165183	0.0209504	4.13602	0.321409	4.94409	0.366581
ENSCHIG00000010776		1023.83	-0.760035	0.224869	0.000725107	0.0118196	4.99378	0.414287	5.84386	0.245614
ENSCHIG00000022800	SIX5	391.799	-0.758364	0.237595	0.00141373	0.0188425	3.70033	0.0843027	4.48146	0.370263
ENSCHIG00000018922		1437.97	-0.756374	0.210894	0.000335138	0.00680467	5.4929	0.1932	6.31657	0.340056
ENSCHIG00000011167		277.738	-0.755895	0.249793	0.00247741	0.027481	3.22107	0.472189	4.03344	0.170109
ENSCHIG00000003510	CCDC84	373.935	-0.753925	0.197118	0.000130913	0.00344878	3.64778	0.127063	4.42971	0.23709
ENSCHIG00000024081	WAS	236.199	-0.752946	0.216381	0.000501944	0.00896015	3.04774	0.0625842	3.80416	0.257421
ENSCHIG00000019794	CDK3	232.501	-0.75292	0.204652	0.000234123	0.00522736	3.028	0.0918776	3.78842	0.200245
ENSCHIG00000022920	CSK	2596.02	-0.752051	0.175744	1.87526e-05	0.000786815	6.33274	0.270734	7.17335	0.2028
ENSCHIG00000017677		432.489	-0.75177	0.204714	0.000240389	0.00531134	3.81811	0.380081	4.64408	0.118434
ENSCHIG00000007841		1730.88	-0.749388	0.234882	0.00142034	0.0189124	5.73574	0.427171	6.58378	0.306778
ENSCHIG00000024919	DOCK11	349.545	-0.74843	0.249173	0.00266754	0.0286962	3.53222	0.437341	4.33609	0.261079
ENSCHIG00000020591	TMEM86A	147.28	-0.74832	0.258873	0.00384397	0.0370216	2.46774	0.187564	3.17465	0.340284
ENSCHIG00000021569	CCDC9B	283.022	-0.744321	0.194468	0.00012947	0.0034249	3.27946	0.243901	4.05566	0.190088
ENSCHIG00000005085	HVCN1	228.151	-0.738313	0.258371	0.00426895	0.0397101	2.97374	0.502026	3.7663	0.126228
ENSCHIG00000013090	COQ8B	914.37	-0.738121	0.221929	0.000881228	0.0135451	4.84047	0.483731	5.6867	0.145748
ENSCHIG00000019101		423.952	-0.73495	0.177767	3.55983e-05	0.00128005	3.81365	0.311647	4.61274	0.0891105
ENSCHIG00000022072	FBXL6	973.471	-0.733843	0.187264	8.90027e-05	0.00262435	4.96097	0.239925	5.76608	0.224319
ENSCHIG00000018391	PARP14	378.321	-0.732684	0.237674	0.0020511	0.024335	3.662	0.316407	4.43267	0.332419
ENSCHIG00000025776		113.801	-0.731211	0.260983	0.00508242	0.0447021	2.16533	0.281467	2.85878	0.238336
ENSCHIG00000016890	POLA1	185.442	-0.728745	0.235571	0.00197797	0.023887	2.73548	0.416491	3.49243	0.0822888
ENSCHIG00000005302	P2RY6	107.895	-0.726031	0.263443	0.00585245	0.0492002	2.12207	0.10257	2.77877	0.279126
ENSCHIG00000019902		655.905	-0.725339	0.239013	0.00240751	0.0269918	4.41416	0.302548	5.18856	0.348852
ENSCHIG00000015437	DOT1L	1674.34	-0.723257	0.258361	0.00511965	0.0448591	5.71352	0.400024	6.50895	0.40758
ENSCHIG00000017594	MBD6	2104.31	-0.722008	0.189937	0.00014394	0.00368148	6.04259	0.370909	6.8673	0.165895
ENSCHIG00000013419	SOX4	792.485	-0.7218	0.219152	0.000989102	0.0146603	4.68595	0.195475	5.45618	0.332156
ENSCHIG00000019747	SPI1	242.406	-0.72107	0.208448	0.000541736	0.00952357	3.09748	0.061819	3.83297	0.230499
ENSCHIG00000018199		8954.62	-0.72031	0.218406	0.000973645	0.0144948	8.1167	0.367573	8.93161	0.286539
ENSCHIG00000023275	CD68	230.977	-0.717853	0.209213	0.000600912	0.0103536	3.03217	0.242017	3.77403	0.162766
ENSCHIG00000015385	UNK	655.728	-0.717687	0.141383	3.85095e-07	3.56547e-05	4.4267	0.184395	5.2156	0.100514
ENSCHIG00000020272	SIPA1L1	13051.7	-0.716877	0.245762	0.00353462	0.0348148	8.62237	0.592113	9.48626	0.185815
ENSCHIG00000025388		1181.41	-0.716125	0.197873	0.000295621	0.00626808	5.22597	0.403986	6.04316	0.177
ENSCHIG00000009389	NOG	769.758	-0.715373	0.248743	0.00402809	0.0380818	4.62281	0.40786	5.41757	0.310836
ENSCHIG00000018886	MXRA5	246.634	-0.715083	0.252914	0.00469304	0.0422404	3.10787	0.302081	3.84697	0.325784
ENSCHIG00000015878	IRF9	1117.08	-0.713668	0.250002	0.00430851	0.0400244	5.16252	0.244307	5.92752	0.438976
ENSCHIG00000025324	PHC1	1762.03	-0.712753	0.212019	0.000774547	0.0123501	5.79737	0.367221	6.6008	0.256764
ENSCHIG00000015908	NSMAF	1667.69	-0.712693	0.232823	0.00220526	0.025629	5.72175	0.342082	6.51028	0.360602
ENSCHIG00000022125	COL4A1	2237.75	-0.710778	0.195046	0.000268278	0.00582164	6.15782	0.0625086	6.93402	0.317006
ENSCHIG00000016137	PARP9	240.58	-0.710419	0.230764	0.00208012	0.0245235	3.08094	0.318826	3.82217	0.23801
ENSCHIG00000005570	TNS2	10463.6	-0.709574	0.17268	3.97044e-05	0.00138895	8.35837	0.27202	9.16429	0.199829
ENSCHIG00000011193		182.976	-0.708516	0.209686	0.000727644	0.0118332	2.75176	0.251033	3.46237	0.173389
ENSCHIG00000016136	TBC1D2	258.561	-0.708062	0.232861	0.00236021	0.0266709	3.18187	0.267284	3.91149	0.253534
ENSCHIG00000024890	CYTH4	167.479	-0.706265	0.170859	3.57094e-05	0.00128005	2.64591	0.0653632	3.35381	0.0197823
ENSCHIG00000016565	AUTS2	3239.11	-0.705328	0.236102	0.00281372	0.0297389	6.65454	0.451084	7.46713	0.287626
ENSCHIG00000021802	HCK	73.5946	-0.705189	0.250892	0.00494295	0.0439767	1.72789	0.144637	2.3318	0.126271
ENSCHIG00000023029	TUBA8	419.844	-0.703004	0.156578	7.1285e-06	0.000377865	3.83349	0.175393	4.58668	0.122206
ENSCHIG00000013777		299.923	-0.702134	0.198014	0.000391299	0.00762183	3.38352	0.212825	4.11686	0.214949
ENSCHIG00000018235	RASAL3	326.357	-0.700651	0.200698	0.000481082	0.00868825	3.48301	0.295349	4.23754	0.158152
ENSCHIG00000020027	GTF2IRD1	883.976	-0.699597	0.230633	0.00241837	0.0270857	4.8316	0.405906	5.61335	0.271561
ENSCHIG00000007304	SCRT1	1787.85	-0.69909	0.179542	9.87096e-05	0.00279771	5.84153	0.115683	6.61964	0.243732
ENSCHIG00000015600	RSRP1	1416.66	-0.698388	0.223348	0.00176655	0.0219641	5.51224	0.228119	6.26997	0.344875
ENSCHIG00000015274	STARD8	313.93	-0.697825	0.219039	0.00144327	0.0190761	3.4223	0.406996	4.18746	0.112254
ENSCHIG00000026512	HCLS1	181.126	-0.695926	0.164062	2.21684e-05	0.000905712	2.75109	0.140161	3.45531	0.0277827
ENSCHIG00000011045	RGS10	675.583	-0.694917	0.216521	0.00132983	0.0181243	4.45972	0.424143	5.24375	0.174096
ENSCHIG00000025924	LIG1	2203.29	-0.69011	0.248807	0.00554269	0.0475754	6.11358	0.473668	6.9049	0.297623
ENSCHIG00000020832	DACT1	547.914	-0.689736	0.175124	8.19761e-05	0.00246425	4.19647	0.226505	4.94942	0.191089
ENSCHIG00000012912	ST6GALNAC4	745.472	-0.688379	0.168436	4.37212e-05	0.00149189	4.62221	0.216979	5.38097	0.186344
ENSCHIG00000023914	TSNARE1	560.431	-0.68831	0.176478	9.6088e-05	0.00274582	4.22929	0.199443	4.98025	0.18888
ENSCHIG00000020860	ETV6	859.62	-0.686834	0.18318	0.000177177	0.00426047	4.82186	0.211646	5.57525	0.239279
ENSCHIG00000021658	CSDC2	2090.27	-0.684612	0.227274	0.00259297	0.0282064	6.05911	0.354384	6.82797	0.324814
ENSCHIG00000020203	PATZ1	1969.6	-0.684412	0.1549	9.94346e-06	0.000489698	5.98054	0.312865	6.76763	0.0604163
ENSCHIG00000005911	EPC1	1800.32	-0.684072	0.229354	0.00285808	0.0301161	5.8658	0.116425	6.59956	0.382
ENSCHIG00000005040	CHST14	92.9688	-0.677534	0.225598	0.00267089	0.02871	1.98729	0.149967	2.60396	0.105412
ENSCHIG00000025294	IGFLR1	781.101	-0.674272	0.225904	0.00283784	0.0299255	4.67969	0.35716	5.43084	0.263861
ENSCHIG00000026286	BOC	536.845	-0.672058	0.220559	0.00231085	0.0263274	4.14741	0.468434	4.92273	0.0771958
ENSCHIG00000013564	SULT1C4	973.35	-0.669961	0.197372	0.000687775	0.0114256	4.98736	0.37403	5.75303	0.168828
ENSCHIG00000012722	STAC2	3084.49	-0.667776	0.202233	0.000959913	0.0143347	6.62226	0.369755	7.39347	0.217366
ENSCHIG00000012747	TBXA2R	105.834	-0.666046	0.200063	0.000871021	0.0134408	2.14152	0.0651482	2.76173	0.0712096
ENSCHIG00000019953	MACROD1	326.406	-0.665288	0.181095	0.000239077	0.005304	3.51518	0.208058	4.22785	0.154831
ENSCHIG00000014695	DOCK8	241.91	-0.664258	0.215681	0.00207132	0.0244821	3.11758	0.345659	3.82225	0.165038
ENSCHIG00000021564	NUP160	280.344	-0.664061	0.171997	0.000112975	0.00310079	3.31595	0.25832	4.02563	0.0664498
ENSCHIG00000002854	BAHCC1	2628.63	-0.663881	0.176425	0.000167906	0.00409101	6.41717	0.117508	7.15783	0.259065
ENSCHIG00000014864	RAP2A	598.543	-0.66387	0.195897	0.000701795	0.011603	4.33143	0.245383	5.05906	0.219554
ENSCHIG00000026474	THAP8	96.3709	-0.663083	0.226092	0.00335916	0.0336352	2.03539	0.16024	2.63972	0.156334
ENSCHIG00000020659	LENG8	25705.2	-0.662725	0.210766	0.00166453	0.0210155	9.66871	0.40714	10.4402	0.236663
ENSCHIG00000018567	TMEM39A	204.61	-0.662716	0.17479	0.000149747	0.00379505	2.91916	0.212659	3.60194	0.0678136
ENSCHIG00000025192		555.742	-0.661144	0.239713	0.00581453	0.0489111	4.19494	0.53035	4.96394	0.135141
ENSCHIG00000013313	OTOP2	410.269	-0.659881	0.202761	0.00113603	0.0162484	3.81943	0.281834	4.53429	0.220324
ENSCHIG00000020616	RFX5	238.08	-0.659752	0.188864	0.000477144	0.0086396	3.10855	0.240111	3.8006	0.136053
ENSCHIG00000010314	ZFP2	369.12	-0.659643	0.174536	0.000157193	0.00390536	3.67857	0.283673	4.39914	0.109804
ENSCHIG00000013222	FLT3LG	178.167	-0.658928	0.231601	0.0044397	0.0408082	2.75027	0.233886	3.4053	0.277557
ENSCHIG00000017793	FAT1	2538.62	-0.658802	0.168506	9.24216e-05	0.00267424	6.36193	0.285925	7.11586	0.195377
ENSCHIG00000019087	EIF4EBP1	137.254	-0.654863	0.215349	0.0023584	0.0266709	2.43088	0.135553	3.07925	0.133079
ENSCHIG00000022116	CMTM7	509.049	-0.654633	0.197058	0.000893633	0.0136683	4.10532	0.317153	4.83975	0.13288
ENSCHIG00000019897		505.241	-0.653594	0.21166	0.00201543	0.0242135	4.08789	0.417391	4.82873	0.144446
ENSCHIG00000012437	SLC6A1	21703.6	-0.653365	0.182253	0.000337172	0.00682601	9.44165	0.29554	10.1979	0.21994
ENSCHIG00000015548		101.458	-0.652548	0.212437	0.0021283	0.0249172	2.09475	0.161724	2.70547	0.0967526
ENSCHIG00000026943	UNC93B1	956.767	-0.65252	0.163237	6.40476e-05	0.00204012	4.99477	0.150299	5.72083	0.212905
ENSCHIG00000026827	SNRPA	1330.69	-0.649373	0.204196	0.00147203	0.0193229	5.43707	0.40348	6.18951	0.177886
ENSCHIG00000016772	ZNF274	360.166	-0.647109	0.201444	0.00131651	0.0180323	3.66102	0.173323	4.34656	0.244864
ENSCHIG00000017732		963.928	-0.646491	0.157327	3.97002e-05	0.00138895	5.00283	0.26084	5.73575	0.134822
ENSCHIG00000015260		234.14	-0.645685	0.227674	0.00456817	0.0416564	3.07457	0.3825	3.77491	0.149583
ENSCHIG00000011155	VAV1	234.184	-0.645633	0.224115	0.00396652	0.0378085	3.09594	0.130971	3.76421	0.236099
ENSCHIG00000014313	CPSF4	266.194	-0.645562	0.232811	0.00555596	0.0476337	3.24799	0.385262	3.94029	0.216058
ENSCHIG00000000328	CSF2RA	206.068	-0.640213	0.189317	0.000720389	0.0117842	2.93878	0.238721	3.6039	0.0995911
ENSCHIG00000025373	SLC37A4	291.229	-0.639426	0.185785	0.000577937	0.0100395	3.37901	0.221308	4.06734	0.131127
ENSCHIG00000012447	SLC26A10	553.523	-0.63925	0.191727	0.00085554	0.0132588	4.24521	0.0905335	4.94046	0.239106
ENSCHIG00000022979	NAGPA	417.52	-0.638078	0.229859	0.0055039	0.0473301	3.85293	0.241548	4.54194	0.295544
ENSCHIG00000019379	BATF3	168.478	-0.637839	0.225134	0.00460914	0.0418377	2.69534	0.16383	3.32799	0.222423
ENSCHIG00000019844	WDR34	555.165	-0.636932	0.214595	0.00299681	0.030944	4.25127	0.187769	4.93408	0.299742
ENSCHIG00000024839	PXK	969.346	-0.635861	0.188361	0.000736149	0.0119325	5.0165	0.280728	5.73093	0.246488
ENSCHIG00000013286	PPP1R18	861.782	-0.63464	0.157604	5.65427e-05	0.00185204	4.86089	0.181597	5.56886	0.188606
ENSCHIG00000020482	WDR62	501.197	-0.631891	0.21777	0.00371208	0.036001	4.09137	0.422052	4.80867	0.171328
ENSCHIG00000018183	RASL10B	2341.22	-0.631114	0.190841	0.000942924	0.0141418	6.25873	0.345689	6.98755	0.206645
ENSCHIG00000005958	AGA	437.094	-0.628534	0.180037	0.000480958	0.00868825	3.93049	0.0938509	4.61389	0.196588
ENSCHIG00000015325	SGF29	1321.99	-0.627977	0.17063	0.000232914	0.00520886	5.45727	0.261226	6.17439	0.168055
ENSCHIG00000000171	MACROH2A2	510.839	-0.626691	0.142307	1.06369e-05	0.000514722	4.14754	0.127975	4.837	0.127882
ENSCHIG00000016610	SSH3	563.017	-0.625717	0.150185	3.09576e-05	0.00116515	4.27275	0.258327	4.97603	0.0308733
ENSCHIG00000009392	MARCKS	20788.6	-0.625216	0.224408	0.00533526	0.0461388	9.36508	0.542201	10.1323	0.158426
ENSCHIG00000013385	SP110	204.512	-0.622763	0.205357	0.00242472	0.0271131	2.94377	0.163352	3.58034	0.231913
ENSCHIG00000010108	TAPBP	1252.6	-0.621171	0.162408	0.000130903	0.00344878	5.39368	0.0723557	6.0921	0.220698
ENSCHIG00000019256	FLVCR2	323.707	-0.6178	0.218268	0.00464803	0.0419522	3.53607	0.101344	4.18741	0.296225
ENSCHIG00000013995	SUSD4	2702.1	-0.616141	0.158596	0.000102345	0.00287727	6.48031	0.277027	7.19357	0.159263
ENSCHIG00000024074	FANCE	427.21	-0.615892	0.141538	1.35257e-05	0.000605953	3.91176	0.0714284	4.58631	0.134999
ENSCHIG00000018619	PANK4	1494.84	-0.615788	0.165474	0.000198151	0.00460959	5.64475	0.108366	6.34225	0.19351
ENSCHIG00000012739	KCNF1	7192.41	-0.615666	0.174155	0.000407512	0.00780624	7.87883	0.315614	8.5972	0.186804
ENSCHIG00000003376	TMEM145	2260	-0.615593	0.168407	0.000256781	0.00560718	6.2273	0.26634	6.934	0.197058
ENSCHIG00000017207	PPP2R5B	5561.37	-0.614886	0.180046	0.000637439	0.0108475	7.51056	0.31589	8.22469	0.199934
ENSCHIG00000020381	SSBP2	1247.86	-0.614372	0.188634	0.00112616	0.0161739	5.36983	0.407989	6.09242	0.0909462
ENSCHIG00000019815	GLB1L	425.222	-0.613488	0.199853	0.00214282	0.025029	3.90186	0.175526	4.56646	0.24916
ENSCHIG00000015928		770.673	-0.612668	0.173255	0.000405895	0.007786	4.70446	0.358135	5.41177	0.0660222
ENSCHIG00000015495	KLHL8	145.203	-0.609558	0.205667	0.00303857	0.031181	2.52679	0.245681	3.13958	0.132016
ENSCHIG00000010328	POLH	718.201	-0.608111	0.208818	0.00358933	0.0352038	4.61197	0.332679	5.29671	0.224421
ENSCHIG00000012597	HDAC7	1248.29	-0.607288	0.168423	0.000311275	0.00645223	5.40052	0.0807019	6.07924	0.239404
ENSCHIG00000026935	PAN2	522.265	-0.605419	0.200427	0.0025224	0.0278688	4.16597	0.408388	4.86172	0.0917399
ENSCHIG00000019023	LRCH4	1441.18	-0.604952	0.142211	2.10079e-05	0.000870919	5.60323	0.0889409	6.29044	0.148915
ENSCHIG00000017971	ARID3B	317.907	-0.603154	0.206388	0.00347322	0.0343438	3.50649	0.37104	4.17518	0.128575
ENSCHIG00000017729	SEC14L1	4962.13	-0.600871	0.190171	0.00157964	0.0203319	7.34519	0.399602	8.06067	0.155525
ENSCHIG00000018453	ATP2A3	594.212	-0.600851	0.149569	5.88895e-05	0.00191894	4.36956	0.162899	5.03808	0.136555
ENSCHIG00000027070	MMP28	649.253	-0.600782	0.200441	0.00272384	0.0291214	4.47637	0.198205	5.15617	0.211876
ENSCHIG00000008242	SOX12	1034.05	-0.600103	0.176062	0.000653267	0.0110506	5.12812	0.28786	5.81644	0.164768
ENSCHIG00000014395	CYBA	623.993	-0.59951	0.172502	0.000510132	0.00907134	4.43442	0.0669084	5.10061	0.206278
ENSCHIG00000011006	FGFR1	2920.56	-0.597102	0.177389	0.000762501	0.0122707	6.60752	0.229928	7.28998	0.261593
ENSCHIG00000015194	UCKL1	1783.24	-0.594913	0.211747	0.00496109	0.044036	5.89019	0.384418	6.58265	0.234655
ENSCHIG00000023303	H3-3B	3547.87	-0.594579	0.182938	0.00115337	0.0164075	6.86575	0.424973	7.58229	0.0485171
ENSCHIG00000002856	ACKR3	369.878	-0.594309	0.177119	0.000792471	0.0125066	3.73037	0.169982	4.37363	0.181795
ENSCHIG00000020538	AXIN2	2388.19	-0.591242	0.20445	0.00382963	0.0369179	6.32102	0.273285	6.99145	0.294143
ENSCHIG00000010055	TIMP1	364.841	-0.589832	0.163332	0.000304732	0.00637011	3.71245	0.094401	4.36013	0.154059
ENSCHIG00000021453	LARGE2	914.043	-0.589182	0.168399	0.000467483	0.00854264	4.96566	0.279088	5.63941	0.146982
ENSCHIG00000022652	ACVR1	2196.53	-0.585013	0.204246	0.00417987	0.0390646	6.18822	0.416545	6.88371	0.199898
ENSCHIG00000017284	ZNF76	1436.7	-0.584465	0.177933	0.00102072	0.0149534	5.60386	0.278672	6.27562	0.193943
ENSCHIG00000015069	ZBTB49	249.999	-0.582681	0.199354	0.00346849	0.0343338	3.2219	0.18766	3.83693	0.200438
ENSCHIG00000021045	FBN1	575.049	-0.580585	0.131668	1.0363e-05	0.000506766	4.33794	0.0314252	4.98888	0.102468
ENSCHIG00000019046	FAAP100	432.852	-0.580435	0.168439	0.000569015	0.00992774	3.94941	0.15268	4.58732	0.185332
ENSCHIG00000023693	UCK2	252.482	0.58039	0.188113	0.00203323	0.024259	3.82866	0.191325	3.40296	0.0792692
ENSCHIG00000014272	ACTR2	3623.02	0.581967	0.146946	7.48214e-05	0.00228523	7.58472	0.110609	7.10668	0.156331
ENSCHIG00000005409	PNMA1	1513.95	0.583334	0.152041	0.000124699	0.00333684	6.33097	0.174089	5.86607	0.0663133
ENSCHIG00000016092	NRP2	700.928	0.585563	0.195984	0.00280985	0.0297207	5.22634	0.335574	4.781	0.0824248
ENSCHIG00000021987	RNF175	635.698	0.587266	0.162445	0.000300138	0.00632522	5.10965	0.110792	4.64132	0.152983
ENSCHIG00000019485	GPR162	2893.6	0.588189	0.192651	0.0022647	0.0260581	7.24124	0.288669	6.7848	0.088512
ENSCHIG00000013737	MAP1B	25833.7	0.588693	0.21159	0.00539868	0.0466274	10.3906	0.293177	9.92202	0.193908
ENSCHIG00000021775	ST8SIA5	133.077	0.589927	0.19791	0.00287517	0.0301816	3.00775	0.0729492	2.58685	0.144327
ENSCHIG00000023528	CEP19	228.473	0.590148	0.175448	0.000769139	0.0123204	3.70743	0.106795	3.26542	0.111792
ENSCHIG00000018318	ITPR1	1209.95	0.590838	0.19113	0.00199289	0.0240045	5.99828	0.289023	5.54493	0.0794375
ENSCHIG00000017702	NSMF	9434.3	0.591868	0.177645	0.000863033	0.0133324	8.9499	0.239979	8.47751	0.100513
ENSCHIG00000009461	MYL12B	1813.33	0.592228	0.166052	0.000361744	0.00714638	6.5852	0.218386	6.1186	0.038916
ENSCHIG00000000158	RAB39B	1472.29	0.592517	0.146784	5.42161e-05	0.00178849	6.30613	0.0187268	5.81447	0.175964
ENSCHIG00000016740	TM2D3	729.394	0.592962	0.171222	0.000533941	0.00941037	5.3107	0.0590951	4.82285	0.230956
ENSCHIG00000026099		616.001	0.593435	0.207594	0.00425477	0.0396675	5.06055	0.203571	4.58574	0.216707
ENSCHIG00000021788	NDRG4	57585.3	0.593459	0.138938	1.94269e-05	0.000812652	11.5705	0.130967	11.0849	0.0995875
ENSCHIG00000024413	MTREX	887.221	0.594081	0.157748	0.000165872	0.00405569	5.58495	0.0753519	5.10066	0.179937
ENSCHIG00000016519	BEND6	1857.12	0.594278	0.140578	2.36409e-05	0.000943464	6.63467	0.0901016	6.14743	0.135849
ENSCHIG00000024980	SCN1A	531.996	0.594359	0.157166	0.000155746	0.00387634	4.86051	0.20637	4.39771	0.0545255
ENSCHIG00000021119	FAAP24	364.495	0.594702	0.176605	0.000758763	0.0122247	4.33338	0.192407	3.8831	0.0513082
ENSCHIG00000020686	GOLGA7B	412.053	0.594845	0.211297	0.00487452	0.0433958	4.49589	0.243669	4.03849	0.171625
ENSCHIG00000017005		1709.06	0.597443	0.164409	0.000279191	0.00599289	6.51662	0.099598	6.02212	0.207805
ENSCHIG00000024586	DYNC1LI1	1603.63	0.597818	0.193692	0.0020257	0.0242526	6.40947	0.238784	5.93337	0.189525
ENSCHIG00000024612	SLC39A12	605.052	0.597979	0.214042	0.00521023	0.045395	5.04421	0.169773	4.55142	0.297504
ENSCHIG00000015382	TTLL1	1023.32	0.598079	0.166725	0.000334212	0.0067958	5.77564	0.240784	5.30585	0.0407268
ENSCHIG00000000364	PDZD4	4051.13	0.599626	0.216661	0.00564743	0.0481471	7.72728	0.311206	7.25067	0.195587
ENSCHIG00000003518	HSPH1	8012.15	0.600151	0.132113	5.55402e-06	0.000305107	8.73609	0.0969271	8.23798	0.128798
ENSCHIG00000020177		1242.86	0.600732	0.169656	0.000398806	0.00770321	6.05987	0.145362	5.57117	0.18225
ENSCHIG00000020904	CBX8	196.495	0.600837	0.152581	8.22249e-05	0.00246639	3.51925	0.0554536	3.07098	0.0362712
ENSCHIG00000015718		1101.36	0.601543	0.160474	0.000177863	0.00426625	5.89466	0.0694854	5.39802	0.18059
ENSCHIG00000021853	ACYP1	638.731	0.603102	0.166241	0.000285759	0.00609949	5.11779	0.177746	4.6438	0.0943996
ENSCHIG00000011285	STAMBPL1	524.223	0.605079	0.219139	0.00575967	0.0486719	4.82102	0.317603	4.36797	0.147506
ENSCHIG00000018655	FAM13C	822.028	0.605921	0.189997	0.00142712	0.0189483	5.46042	0.274077	4.99368	0.0758062
ENSCHIG00000014184	PRNP	1600.72	0.606041	0.18323	0.000941194	0.0141359	6.41782	0.286213	5.92539	0.202307
ENSCHIG00000025131	PREPL	1203.25	0.606052	0.205411	0.00317323	0.0321913	6.00617	0.350484	5.5169	0.232586
ENSCHIG00000012254	STAU2	2284.28	0.606427	0.170648	0.00037991	0.00743125	6.93042	0.162861	6.43153	0.196602
ENSCHIG00000006946	BAALC	4107.06	0.60711	0.194386	0.00178884	0.0221466	7.77063	0.159322	7.26165	0.253374
ENSCHIG00000010155	CAMK2G	6189.92	0.608654	0.205343	0.00303589	0.031181	8.3346	0.344551	7.86402	0.094978
ENSCHIG00000023253	CORO2B	2942.12	0.609204	0.206438	0.0031672	0.0321771	7.2696	0.325373	6.79558	0.142107
ENSCHIG00000019283		4747.32	0.609402	0.16631	0.000248068	0.00543402	7.97612	0.242132	7.48098	0.134861
ENSCHIG00000015771	YWHAB	16619.4	0.610744	0.175515	0.000501915	0.00896015	9.7736	0.246518	9.2838	0.099678
ENSCHIG00000021535	ERICH3	2429.62	0.610884	0.176712	0.000546325	0.00959211	7.01484	0.232041	6.51929	0.14013
ENSCHIG00000025489	DENR	678.639	0.612501	0.175745	0.00049183	0.00887082	5.20739	0.196096	4.71877	0.145612
ENSCHIG00000017281	PPEF1	257.886	0.612607	0.196859	0.00185887	0.0228332	3.87529	0.142084	3.40919	0.190838
ENSCHIG00000013505	MTCH1	14993.6	0.613339	0.170672	0.000326041	0.00668014	9.62899	0.223919	9.13396	0.0983469
ENSCHIG00000011803	MAP3K7	376.409	0.614839	0.170238	0.000304252	0.00637011	4.39671	0.160895	3.90888	0.176426
ENSCHIG00000008995	NTMT1	514.88	0.616969	0.218947	0.00483398	0.0430929	4.80341	0.303278	4.33632	0.16119
ENSCHIG00000023314		269.014	0.617055	0.199869	0.00201985	0.0242243	3.93141	0.191494	3.46023	0.146118
ENSCHIG00000023122	NTRK2	563.591	0.617379	0.192135	0.00131237	0.0180101	4.94733	0.233499	4.45769	0.174029
ENSCHIG00000027222	QPCTL	435.376	0.618237	0.186923	0.000941511	0.0141359	4.58297	0.230972	4.11058	0.0861179
ENSCHIG00000010116	RNF34	497.783	0.620017	0.204429	0.00242203	0.0271049	4.77155	0.212798	4.28427	0.214294
ENSCHIG00000025558	YWHAG	14363.4	0.620521	0.180505	0.000586705	0.0101471	9.57426	0.200296	9.06196	0.190275
ENSCHIG00000025919	STMN3	3801.93	0.620613	0.206845	0.0026965	0.0288752	7.63649	0.350502	7.16034	0.0207561
ENSCHIG00000000129		5225.7	0.621232	0.214086	0.00371043	0.036001	8.09356	0.35169	7.61255	0.105315
ENSCHIG00000024689	TNFRSF11B	286.092	0.621576	0.221686	0.00504954	0.0445823	4.01526	0.172065	3.53091	0.255895
ENSCHIG00000021171	CCDC91	664.191	0.623612	0.171922	0.000286413	0.00610078	5.19305	0.0497246	4.67642	0.229763
ENSCHIG00000014802	GPM6A	18679.1	0.624418	0.15053	3.35191e-05	0.00121754	9.96409	0.122614	9.44077	0.170235
ENSCHIG00000019397	NPAS3	127.901	0.624927	0.223915	0.00525609	0.0456799	2.96551	0.189574	2.524	0.172704
ENSCHIG00000020446	KPNA3	368.32	0.625439	0.217102	0.00396607	0.0378085	4.36193	0.228836	3.86604	0.260852
ENSCHIG00000000433	SYP	21149.3	0.625469	0.165347	0.0001551	0.00387414	10.1356	0.182838	9.62072	0.153344
ENSCHIG00000020206	SMAD2	731.062	0.627293	0.152781	4.02873e-05	0.00140228	5.3205	0.16081	4.82024	0.0651875
ENSCHIG00000016496	BRMS1L	774.621	0.627675	0.161468	0.000101363	0.00285543	5.40355	0.139917	4.89639	0.135651
ENSCHIG00000024607		531.767	0.62891	0.181769	0.000540295	0.00951029	4.88448	0.121746	4.36437	0.241306
ENSCHIG00000024241	ERI3	925.078	0.629062	0.162819	0.000111743	0.00307305	5.64943	0.18277	5.14712	0.0704761
ENSCHIG00000009469	WDR12	432.756	0.629955	0.180897	0.000496966	0.00891714	4.58748	0.187576	4.09286	0.158306
ENSCHIG00000019450	MT3	4457.98	0.629995	0.184916	0.000656978	0.0110595	7.88971	0.238783	7.37759	0.148407
ENSCHIG00000025837	MRAS	5760.27	0.630189	0.1635	0.000116026	0.00316577	8.26259	0.202891	7.74927	0.107417
ENSCHIG00000023705		3218.75	0.630195	0.227855	0.00567886	0.0482558	7.39591	0.383344	6.91107	0.14009
ENSCHIG00000002769	WDR7	767.896	0.630797	0.205639	0.0021586	0.0251499	5.36694	0.381763	4.88721	0.0707467
ENSCHIG00000020632		360.53	0.631382	0.211778	0.00286993	0.0301596	4.32301	0.299078	3.84531	0.153445
ENSCHIG00000000945	ST6GALNAC6	3411.19	0.632739	0.199329	0.00150177	0.0196389	7.49408	0.311053	6.99639	0.0813661
ENSCHIG00000025576	ICA1	550.96	0.633444	0.196627	0.00127497	0.0176806	4.91655	0.238638	4.42004	0.146604
ENSCHIG00000026398	GABRA2	306.929	0.633476	0.179554	0.000418623	0.00800804	4.12263	0.198332	3.62736	0.13745
ENSCHIG00000023426	ACBD7	1340.32	0.634763	0.169792	0.000185147	0.00437403	6.17993	0.215562	5.6618	0.139158
ENSCHIG00000012119	WASF1	5144.86	0.635039	0.165394	0.000123259	0.00331105	8.11842	0.0638524	7.57189	0.233613
ENSCHIG00000019074	CSMD1	938.533	0.635715	0.213886	0.00295657	0.0306794	5.66105	0.279888	5.15414	0.224706
ENSCHIG00000022419	LGALS8	143.29	0.639126	0.190164	0.00077685	0.0123584	3.12395	0.12669	2.6543	0.127433
ENSCHIG00000026000	CPEB1	505.589	0.640064	0.187844	0.000655791	0.0110595	4.80151	0.261556	4.30129	0.103191
ENSCHIG00000018208	TSC1	262.401	0.64034	0.180075	0.000376595	0.00737681	3.91075	0.253696	3.42307	0.0973679
ENSCHIG00000011871	LONRF3	423.38	0.640757	0.149124	1.73272e-05	0.00073816	4.57501	0.155208	4.05744	0.149332
ENSCHIG00000025687	PDZRN4	329.787	0.641463	0.190595	0.000763824	0.0122778	4.23036	0.0704518	3.71201	0.238284
ENSCHIG00000009485	CADM3	14467.6	0.642114	0.18472	0.000508662	0.00905678	9.58324	0.278244	9.0677	0.0764909
ENSCHIG00000024986	TIMP2	13294.7	0.642116	0.18119	0.000394288	0.00765856	9.47534	0.185239	8.9369	0.218575
ENSCHIG00000014861		240.69	0.64242	0.16416	9.10146e-05	0.00264992	3.80388	0.0795506	3.30661	0.112397
ENSCHIG00000009042	ALDOC	17188.5	0.642432	0.198481	0.00120906	0.0170126	9.82765	0.298279	9.31299	0.148855
ENSCHIG00000024327	GOT1	7085.03	0.642657	0.167457	0.000124174	0.0033292	8.57075	0.160695	8.03525	0.180499
ENSCHIG00000018852	LIN7B	451.318	0.644638	0.199586	0.00123845	0.0172687	4.64393	0.231562	4.14052	0.128747
ENSCHIG00000015389	ETS2	1345.38	0.644735	0.230306	0.00511859	0.0448591	6.1663	0.330122	5.65416	0.208632
ENSCHIG00000012633	COQ8A	640.382	0.645194	0.177315	0.000274039	0.00591891	5.14672	0.163981	4.61746	0.186257
ENSCHIG00000026845	DPYSL2	10363.2	0.645374	0.216681	0.00289705	0.0302761	9.11266	0.274385	8.565	0.295726
ENSCHIG00000018616	MYH10	3992.47	0.645537	0.217619	0.00301339	0.0310691	7.7208	0.367945	7.21005	0.190873
ENSCHIG00000020223		5488.78	0.645572	0.206261	0.00174879	0.0218018	8.20096	0.227283	7.6546	0.284551
ENSCHIG00000021893	HCN2	5471.5	0.646192	0.220561	0.00339212	0.0338919	8.16971	0.360854	7.66289	0.153208
ENSCHIG00000025504	RHBDL3	495.232	0.64648	0.192978	0.000808062	0.0127094	4.77751	0.208289	4.26756	0.17075
ENSCHIG00000019266	LDOC1	774.289	0.647297	0.227089	0.0043663	0.0403455	5.38437	0.338183	4.88163	0.181024
ENSCHIG00000020325	EFNB2	2314.69	0.647862	0.176443	0.000240861	0.00531134	6.96557	0.244316	6.42853	0.164382
ENSCHIG00000026480	BSCL2	7323.51	0.648041	0.20038	0.00122043	0.0171033	8.59926	0.347339	8.08333	0.131801
ENSCHIG00000023613		283.575	0.650719	0.205594	0.00155043	0.0200862	4.02052	0.181314	3.50808	0.229124
ENSCHIG00000026297	NECTIN1	5980.36	0.651025	0.163987	7.18774e-05	0.00223701	8.33655	0.138556	7.78393	0.182876
ENSCHIG00000013638	SGO2	130.532	0.651688	0.231019	0.0047886	0.0428782	3.00997	0.103398	2.52878	0.26269
ENSCHIG00000022000	USP35	604.437	0.651688	0.169992	0.000126262	0.00335924	5.06142	0.221764	4.54264	0.0809848
ENSCHIG00000014845	PREX1	2076.94	0.651772	0.196535	0.000912123	0.0138595	6.79948	0.315446	6.27391	0.168379
ENSCHIG00000015745	HPRT1	1778.75	0.653179	0.149427	1.23558e-05	0.000566328	6.60187	0.0587183	6.05152	0.180774
ENSCHIG00000017253	B4GALT5	2092.97	0.655931	0.15073	1.35082e-05	0.000605953	6.82788	0.160014	6.28695	0.0942708
ENSCHIG00000026339	TESC	593.602	0.656999	0.201011	0.00108127	0.0156424	5.03173	0.233482	4.50866	0.162859
ENSCHIG00000021110	PCBD1	1110.56	0.661059	0.195581	0.00072493	0.0118196	5.91845	0.219114	5.37908	0.194836
ENSCHIG00000018162	UCHL3	698.13	0.661567	0.174509	0.000150032	0.00379535	5.27576	0.109618	4.72878	0.197299
ENSCHIG00000016257		2622.49	0.66162	0.207941	0.00146379	0.0192919	7.12851	0.355551	6.60278	0.143262
ENSCHIG00000017780	SRR	215.554	0.662038	0.183926	0.000318851	0.00657002	3.65937	0.147147	3.15811	0.103119
ENSCHIG00000017807		22337.3	0.662231	0.149544	9.49641e-06	0.000474109	10.2384	0.128416	9.67906	0.155748
ENSCHIG00000011932		324.196	0.662508	0.159497	3.27096e-05	0.00120496	4.21491	0.0669467	3.68849	0.107635
ENSCHIG00000024049	C6orf89	418.642	0.663597	0.182459	0.00027588	0.00594019	4.55944	0.156078	4.02842	0.165776
ENSCHIG00000016370	CNTN1	5801.13	0.665773	0.231343	0.00400388	0.0379319	8.30278	0.198219	7.70053	0.427406
ENSCHIG00000010846	CFAP20DC	205.407	0.666	0.193991	0.000596617	0.0102929	3.59478	0.144265	3.09196	0.129419
ENSCHIG00000014567	ABCB9	687.112	0.667029	0.216191	0.00203296	0.024259	5.24564	0.20335	4.69532	0.258914
ENSCHIG00000021173		672.146	0.66753	0.226046	0.00314635	0.0320355	5.1864	0.372413	4.68135	0.0970592
ENSCHIG00000010565	LYSMD2	528.994	0.667782	0.218671	0.00225953	0.0260202	4.85822	0.331481	4.35055	0.08879
ENSCHIG00000010212	HNMT	421.986	0.667818	0.222107	0.00264065	0.0285076	4.56439	0.239178	4.02681	0.264405
ENSCHIG00000014642	ACACA	1540.92	0.667965	0.231377	0.00389038	0.0372618	6.36168	0.38784	5.83893	0.196611
ENSCHIG00000013007	NDFIP2	3972.28	0.668183	0.208666	0.00136396	0.018415	7.7529	0.141584	7.17308	0.32891
ENSCHIG00000014280		2341.31	0.668391	0.209612	0.0014291	0.0189564	6.97241	0.301759	6.43447	0.190015
ENSCHIG00000006844	PDS5B	605.476	0.669678	0.150893	9.07606e-06	0.000456697	5.07803	0.173594	4.53543	0.0845512
ENSCHIG00000011951	NEFL	12706.9	0.672005	0.206093	0.00111139	0.0159949	9.41468	0.244782	8.85195	0.252048
ENSCHIG00000021419	TM6SF1	1231.12	0.672299	0.212372	0.00154725	0.0200862	6.08592	0.189206	5.49856	0.347855
ENSCHIG00000018147	FLOT2	1861.56	0.672361	0.223374	0.00261225	0.0283373	6.63403	0.3724	6.10813	0.147644
ENSCHIG00000026578	SEC23A	632.281	0.675554	0.19445	0.000512434	0.00910061	5.14212	0.174549	4.57894	0.267053
ENSCHIG00000024946	PFKP	3998	0.676143	0.187203	0.00030406	0.00637011	7.74968	0.263723	7.19944	0.133397
ENSCHIG00000000506	ARV1	619.964	0.678662	0.204101	0.000883796	0.0135476	5.10278	0.237903	4.5554	0.211493
ENSCHIG00000004169		2512.37	0.679058	0.19395	0.000463156	0.0084971	7.10964	0.038677	6.51242	0.301553
ENSCHIG00000009003		148.097	0.679879	0.221062	0.00210135	0.0247396	3.16289	0.22663	2.67919	0.111733
ENSCHIG00000015940	PRMT8	1657.2	0.680186	0.244885	0.00547659	0.0471537	6.47358	0.353312	5.92586	0.26652
ENSCHIG00000014068	FABP3	912.05	0.68055	0.193404	0.000433497	0.00811375	5.65856	0.133798	5.08556	0.243221
ENSCHIG00000015018	TBC1D19	337.485	0.680721	0.245607	0.00557838	0.0477636	4.26274	0.205679	3.71142	0.336101
ENSCHIG00000001269	TMEM59L	18857.8	0.682126	0.201873	0.000727548	0.0118332	9.97204	0.344063	9.42898	0.0431207
ENSCHIG00000018254	TPD52L1	363.599	0.682511	0.229655	0.00295969	0.0306794	4.37415	0.153287	3.81035	0.316647
ENSCHIG00000006114	SMIM18	335.117	0.682638	0.179338	0.00014099	0.00363277	4.27037	0.0472097	3.71534	0.206531
ENSCHIG00000022549	LRRC73	345	0.68367	0.244733	0.00521361	0.045396	4.2682	0.362102	3.75984	0.136877
ENSCHIG00000012331	SNCA	6455.13	0.685408	0.118834	8.03187e-09	1.54926e-06	8.46764	0.0140182	7.88166	0.112993
ENSCHIG00000019663	JPH3	4088.47	0.687586	0.227191	0.00247426	0.0274722	7.76669	0.376206	7.22177	0.14761
ENSCHIG00000014550		129.846	0.688465	0.243239	0.00464894	0.0419522	3.01251	0.135242	2.50163	0.235676
ENSCHIG00000022037		2250.02	0.68997	0.200579	0.000581956	0.0100902	6.93791	0.236578	6.36081	0.242052
ENSCHIG00000016191	PPA1	1784.06	0.690146	0.206807	0.000846399	0.0131882	6.59607	0.288846	6.03577	0.184577
ENSCHIG00000019317	KIFAP3	3509.09	0.690209	0.178544	0.000110739	0.00305912	7.58433	0.146576	6.99659	0.229855
ENSCHIG00000006538	USP14	1037.82	0.690583	0.178392	0.000108321	0.00301475	5.8514	0.0807064	5.26231	0.254556
ENSCHIG00000008665	PLPPR2	2852.33	0.690905	0.224898	0.00212576	0.0249172	7.25671	0.36949	6.70244	0.17225
ENSCHIG00000013738	ST6GAL2	1696.31	0.691908	0.195394	0.000398468	0.00770321	6.55438	0.0225749	5.94576	0.293045
ENSCHIG00000017734	HMGCLL1	235.308	0.693071	0.204881	0.000717504	0.0117536	3.78787	0.136251	3.24812	0.211082
ENSCHIG00000016039	EXTL2	1513.92	0.695628	0.210735	0.00096355	0.0143736	6.36945	0.25467	5.79424	0.236666
ENSCHIG00000018672	CYRIA	985.998	0.695752	0.20359	0.000632183	0.0107859	5.76988	0.247939	5.18694	0.253164
ENSCHIG00000017792	ARL6	136.293	0.696789	0.226751	0.0021197	0.0249056	3.0624	0.243049	2.57371	0.0558821
ENSCHIG00000005367		425.283	0.697195	0.160019	1.31886e-05	0.000598573	4.60484	0.0218554	4.03293	0.184469
ENSCHIG00000022761	NLK	793.096	0.698673	0.213188	0.00104816	0.0152109	5.44419	0.313332	4.89188	0.150793
ENSCHIG00000016016	PRRT3	1259.33	0.699866	0.245756	0.00440219	0.0405691	6.10094	0.325678	5.52037	0.299016
ENSCHIG00000006852	BASP1	9813.42	0.700866	0.179594	9.52037e-05	0.0027318	9.05249	0.266971	8.47791	0.0547766
ENSCHIG00000013081	RBBP8	322.768	0.702801	0.190181	0.000219506	0.00500875	4.22492	0.0845283	3.65567	0.207278
ENSCHIG00000007586	ADAP1	2465.4	0.703161	0.218278	0.00127563	0.0176806	7.04775	0.382979	6.49551	0.0591978
ENSCHIG00000013218	IPO11	496.516	0.703951	0.154537	5.23309e-06	0.000293053	4.82401	0.0739894	4.24018	0.175934
ENSCHIG00000013152	WDR47	2161.34	0.706215	0.149441	2.29321e-06	0.000156118	6.90253	0.172517	6.30116	0.163318
ENSCHIG00000026204	SMAP2	1612.4	0.706496	0.157847	7.61113e-06	0.000391905	6.47846	0.193952	5.88691	0.140722
ENSCHIG00000008494		69.3254	0.706499	0.248742	0.00450725	0.0412634	2.26047	0.160903	1.80679	0.113089
ENSCHIG00000000101	L1CAM	9379.75	0.706681	0.194873	0.000287444	0.00610402	8.9849	0.316977	8.40748	0.134708
ENSCHIG00000015055		806.216	0.707242	0.159928	9.76791e-06	0.000482764	5.49096	0.246814	4.91368	0.0752278
ENSCHIG00000012721	MFSD6	1737.35	0.708779	0.209517	0.000717176	0.0117536	6.57985	0.271055	5.97661	0.274033
ENSCHIG00000023894	MTMR6	1009.87	0.709156	0.174211	4.6876e-05	0.00158013	5.81624	0.150375	5.21961	0.209908
ENSCHIG00000018998	PLXNA2	2223.02	0.709958	0.232953	0.00230644	0.0262987	6.9096	0.385623	6.33149	0.219304
ENSCHIG00000010205	PLCL2	1397.38	0.710092	0.223523	0.001489	0.0195087	6.2576	0.288503	5.67043	0.267236
ENSCHIG00000022457	FRMPD3	1279.32	0.711673	0.18609	0.000131117	0.00344878	6.1409	0.254589	5.5549	0.131073
ENSCHIG00000025094	SCG3	4579.25	0.712347	0.186779	0.000136823	0.00355177	7.96765	0.218954	7.36919	0.194465
ENSCHIG00000021415	NME2	872.908	0.712704	0.201357	0.000400878	0.00773248	5.59236	0.27933	5.01801	0.151996
ENSCHIG00000013836	SLC39A10	744.21	0.713005	0.189677	0.000170556	0.0041483	5.38849	0.153423	4.78411	0.241022
ENSCHIG00000019940	CDKN2D	489.244	0.713303	0.249943	0.00431911	0.0400521	4.74876	0.427974	4.22013	0.0738601
ENSCHIG00000013349	TLK1	1371.84	0.713898	0.122572	5.73436e-09	1.17717e-06	6.26064	0.0984074	5.65526	0.11598
ENSCHIG00000003212	PNCK	926.04	0.715516	0.231825	0.0020256	0.0242526	5.65851	0.376275	5.09796	0.138256
ENSCHIG00000018913	SMYD2	2719.42	0.717746	0.220454	0.00113088	0.0162248	7.23235	0.188694	6.59798	0.339439
ENSCHIG00000021927		415.043	0.718686	0.193594	0.000205355	0.00472963	4.5653	0.209399	3.98934	0.162652
ENSCHIG00000019320	CRACDL	2986.41	0.718828	0.224796	0.00138535	0.0186248	7.34258	0.32595	6.74754	0.223388
ENSCHIG00000016802	PDE2A	3494.44	0.719146	0.239696	0.00269769	0.0288752	7.55918	0.377827	6.96979	0.23535
ENSCHIG00000025521	MAPK8	340.629	0.719201	0.154154	3.07907e-06	0.000193494	4.30516	0.0837352	3.7279	0.0995125
ENSCHIG00000012198	OSCP1	339.279	0.71933	0.214061	0.000778306	0.0123674	4.2973	0.113787	3.70421	0.271738
ENSCHIG00000020349	MARK4	2219.19	0.720293	0.239362	0.00261912	0.0283435	6.91013	0.350825	6.32109	0.262111
ENSCHIG00000020035	PLEKHG5	1403.4	0.720688	0.25544	0.00478206	0.0428473	6.22856	0.5141	5.6819	0.124319
ENSCHIG00000018687	MRPL19	686.837	0.72074	0.216733	0.000882654	0.0135451	5.28581	0.0815663	4.65252	0.353513
ENSCHIG00000016588	ATM	173.108	0.721232	0.238311	0.00247463	0.0274722	3.38758	0.31738	2.83745	0.235945
ENSCHIG00000005151	SMIM13	156.561	0.721556	0.260495	0.00560655	0.0479161	3.24569	0.279747	2.71648	0.230537
ENSCHIG00000025989	MPP3	304.209	0.722825	0.262312	0.00585863	0.0492052	4.13959	0.216364	3.54401	0.349387
ENSCHIG00000009561	B3GNT2	547.331	0.723929	0.197653	0.000249645	0.00545996	4.94951	0.238217	4.3622	0.179174
ENSCHIG00000007155	NEDD4L	1164.55	0.725402	0.156375	3.50328e-06	0.000213393	6.02282	0.158157	5.41828	0.0845248
ENSCHIG00000009348	EXT1	554.367	0.72724	0.14099	2.49452e-07	2.47457e-05	4.98752	0.0697714	4.38125	0.137885
ENSCHIG00000025377	TMEM192	887.495	0.728706	0.203402	0.000340209	0.00686748	5.64648	0.0609338	5.01338	0.31493
ENSCHIG00000012301	STRIP1	1464.22	0.729633	0.207094	0.000426378	0.00805939	6.32746	0.339191	5.73755	0.148187
ENSCHIG00000025145	AKT3	563.915	0.730094	0.192795	0.000152545	0.00383383	4.99334	0.292846	4.40077	0.170931
ENSCHIG00000017117		1039.86	0.731696	0.229675	0.00144362	0.0190761	5.83435	0.348881	5.2493	0.183606
ENSCHIG00000006664	DZIP1	3851.05	0.731907	0.177083	3.57852e-05	0.00128005	7.72838	0.222039	7.11361	0.126855
ENSCHIG00000024668	ACOT7	3190.37	0.732584	0.231406	0.00154656	0.0200862	7.42442	0.400291	6.84467	0.138532
ENSCHIG00000018760	NDRG3	3690.61	0.733733	0.140245	1.67871e-07	1.79338e-05	7.68021	0.155069	7.0533	0.123963
ENSCHIG00000018489		3292.72	0.734906	0.22133	0.00089888	0.0137218	7.47915	0.362681	6.88777	0.137219
ENSCHIG00000011456	WSB2	4246.14	0.736127	0.162526	5.91793e-06	0.000322307	7.87119	0.213346	7.25546	0.0550512
ENSCHIG00000014636	IL17RA	1013.49	0.737548	0.239536	0.00207652	0.0245019	5.82576	0.205959	5.18616	0.375298
ENSCHIG00000017469	CHAC1	187.49	0.739144	0.263522	0.00503381	0.0444717	3.47804	0.32898	2.93418	0.217237
ENSCHIG00000015693	RAB11FIP5	785.758	0.73922	0.234333	0.00160734	0.0206119	5.43844	0.370661	4.85459	0.186545
ENSCHIG00000016111	IMPA1	529.606	0.739451	0.241707	0.0022186	0.0256656	4.91107	0.212976	4.28921	0.345506
ENSCHIG00000021855	CACNB1	1512.52	0.739834	0.188994	9.05534e-05	0.00264741	6.38619	0.292738	5.77968	0.0930584
ENSCHIG00000019431		254.129	0.740803	0.208972	0.000392628	0.00763699	3.91362	0.128837	3.32162	0.237725
ENSCHIG00000018737	CCDC6	184.168	0.741025	0.198108	0.000183645	0.00435976	3.48246	0.215193	2.9169	0.150534
ENSCHIG00000018201	CAMK2N2	729.557	0.744958	0.236742	0.00165117	0.0209504	5.32514	0.411747	4.75493	0.0320457
ENSCHIG00000022780	PKIA	4743.45	0.746603	0.186936	6.4996e-05	0.00206088	8.05156	0.151626	7.38716	0.29834
ENSCHIG00000024641		1446.93	0.747265	0.197913	0.000159541	0.00394254	6.34531	0.132292	5.6949	0.299804
ENSCHIG00000016225	KIAA0930	4025.57	0.747351	0.152242	9.15638e-07	7.22823e-05	7.80286	0.200753	7.17324	0.0461797
ENSCHIG00000010765		260.693	0.748036	0.225711	0.000919287	0.0139226	3.93757	0.246994	3.35136	0.215805
ENSCHIG00000018068	SORBS2	2948.55	0.748375	0.252834	0.00307697	0.031528	7.35556	0.237576	6.68295	0.42899
ENSCHIG00000001570	MLLT11	1125.08	0.748727	0.221613	0.000728723	0.0118369	5.95267	0.353186	5.35512	0.14093
ENSCHIG00000018690	ARHGEF4	1891.37	0.752506	0.201476	0.000187734	0.00441158	6.70294	0.312251	6.09011	0.0838191
ENSCHIG00000009052	SLC16A14	109.022	0.752725	0.23622	0.00143983	0.0190623	2.81921	0.198162	2.2765	0.190589
ENSCHIG00000023552		10002	0.756981	0.210301	0.000318824	0.00657002	9.12211	0.128977	8.44824	0.313016
ENSCHIG00000000367		164.884	0.757642	0.252537	0.00269873	0.0288752	3.3455	0.14789	2.75168	0.322789
ENSCHIG00000011417	KATNAL1	252.564	0.758705	0.168658	6.84415e-06	0.000366994	3.91292	0.098519	3.31463	0.102443
ENSCHIG00000027048	SYT13	3281.32	0.759133	0.251851	0.00257641	0.0282032	7.49942	0.323861	6.84084	0.377355
ENSCHIG00000024833	GLRB	3489.07	0.759306	0.228199	0.000876652	0.0134977	7.61771	0.0927383	6.91981	0.430556
ENSCHIG00000025051	CAMK2A	47532.2	0.760026	0.268721	0.00467951	0.0421459	11.3375	0.36235	10.6806	0.362065
ENSCHIG00000012154		2262.89	0.760581	0.255804	0.00294621	0.0306287	6.9309	0.469271	6.33521	0.165435
ENSCHIG00000021450	RGS11	478.31	0.761173	0.264858	0.00405448	0.0382531	4.72819	0.467512	4.16312	0.104118
ENSCHIG00000026315	CYP46A1	8942.64	0.761617	0.185156	3.89917e-05	0.00137093	8.94309	0.284354	8.3105	0.0555793
ENSCHIG00000012999	MSMO1	2661.89	0.761843	0.24441	0.00182662	0.0225294	7.23011	0.0285517	6.52316	0.454295
ENSCHIG00000018270	CDH8	974.115	0.761855	0.217792	0.000468615	0.0085476	5.75598	0.345146	5.14664	0.116318
ENSCHIG00000008211	PPFIA3	2717.76	0.762601	0.211247	0.000306196	0.00637011	7.21857	0.359381	6.60152	0.0778465
ENSCHIG00000013519	ZNF804A	860.71	0.76317	0.260579	0.0034033	0.0339548	5.60916	0.2	4.92988	0.442463
ENSCHIG00000016734	PCSK1N	12136.6	0.763567	0.250685	0.00231965	0.026406	9.35396	0.425778	8.73721	0.209216
ENSCHIG00000014474	AVPI1	227.234	0.764435	0.256362	0.00286504	0.0301596	3.73509	0.364291	3.17101	0.137214
ENSCHIG00000024367	NBEA	1223.37	0.771129	0.151776	3.76024e-07	3.50484e-05	6.1139	0.182921	5.4628	0.109876
ENSCHIG00000027103	LIMK1	1280.89	0.772618	0.279347	0.00567838	0.0482558	6.09655	0.555977	5.52728	0.09828
ENSCHIG00000019691	DYRK3	51.6699	0.775943	0.260971	0.00294622	0.0306287	1.96413	0.0235401	1.49473	0.0520762
ENSCHIG00000026121	PPFIBP1	1230.46	0.776167	0.133014	5.37162e-09	1.13032e-06	6.13413	0.131219	5.46511	0.155767
ENSCHIG00000025288	RAB15	2974.27	0.776845	0.234577	0.000927366	0.013984	7.33738	0.42784	6.72282	0.0638879
ENSCHIG00000026349		931.126	0.776895	0.227106	0.000624262	0.0106639	5.723	0.193704	5.05345	0.331605
ENSCHIG00000017671	SDCBP	3435.73	0.777388	0.221383	0.000445576	0.00826189	7.56494	0.349122	6.92027	0.209969
ENSCHIG00000018892	PTPRN2	6578.14	0.778726	0.231428	0.000765798	0.0122953	8.4794	0.438072	7.85949	0.0587272
ENSCHIG00000001073		457.467	0.778954	0.205332	0.000148464	0.0037694	4.7255	0.244771	4.0847	0.220251
ENSCHIG00000006438	SLITRK3	380.869	0.781171	0.183922	2.16363e-05	0.000891648	4.48142	0.1923	3.83839	0.171889
ENSCHIG00000014185		22199.7	0.781588	0.199621	9.0271e-05	0.00264741	10.2696	0.243129	9.59637	0.242593
ENSCHIG00000021512	RUNDC3B	427.661	0.783613	0.195391	6.05965e-05	0.00195712	4.63997	0.208063	3.99024	0.218831
ENSCHIG00000006700	ATP11B	193.696	0.783831	0.282485	0.00552408	0.0474743	3.57023	0.196656	2.92281	0.427245
ENSCHIG00000020044	DOCK4	1196.27	0.786817	0.254965	0.00202882	0.024259	6.06899	0.29308	5.39233	0.357977
ENSCHIG00000020851	R3HDM1	2805.49	0.788531	0.204921	0.000119102	0.00321183	7.28613	0.29997	6.62737	0.170449
ENSCHIG00000010625		392.626	0.7889	0.187969	2.70515e-05	0.00103782	4.51869	0.189258	3.87932	0.146763
ENSCHIG00000023073		758.454	0.789733	0.170001	3.39306e-06	0.000208363	5.45215	0.128365	4.77378	0.229505
ENSCHIG00000007139	SPARCL1	48713.4	0.79018	0.184365	1.81949e-05	0.000770397	11.4147	0.164173	10.7244	0.238601
ENSCHIG00000015556	HMGCR	1752.44	0.790414	0.209556	0.00016204	0.00399718	6.62136	0.306454	5.94897	0.248775
ENSCHIG00000017242		158.492	0.791686	0.237296	0.000849062	0.0132047	3.2905	0.298471	2.70934	0.138154
ENSCHIG00000017026	WIPF3	2863.67	0.791976	0.161039	8.7466e-07	6.98119e-05	7.33169	0.196191	6.66048	0.0694089
ENSCHIG00000005944	ARL4D	238.114	0.795379	0.280911	0.00463403	0.0419267	3.81078	0.363164	3.20251	0.266843
ENSCHIG00000016860	TBKBP1	1454.57	0.796308	0.214854	0.000210336	0.00483633	6.34377	0.333893	5.69053	0.152995
ENSCHIG00000025130	SQLE	2416.21	0.796534	0.144388	3.45605e-08	4.84825e-06	7.10622	0.115959	6.40791	0.195408
ENSCHIG00000020799	FMNL1	1244.92	0.797273	0.220862	0.000306397	0.00637011	6.12932	0.301273	5.46244	0.208961
ENSCHIG00000010522	CLSTN3	14262.2	0.801009	0.21403	0.000182192	0.00434011	9.61656	0.366462	8.95916	0.110656
ENSCHIG00000011491	REPS2	547.44	0.803086	0.158592	4.10914e-07	3.75445e-05	5.00274	0.107053	4.31886	0.167869
ENSCHIG00000024167	GMPR	184.367	0.80345	0.259396	0.00195235	0.0237219	3.50575	0.18073	2.86698	0.304865
ENSCHIG00000016452	RAB6B	1715.65	0.80393	0.238965	0.000767604	0.01231	6.57541	0.406984	5.91244	0.243252
ENSCHIG00000006979	CD247	104.779	0.806639	0.260342	0.00194578	0.0236628	2.77437	0.239014	2.21081	0.17417
ENSCHIG00000002074	UHRF1BP1L	799.974	0.808164	0.229168	0.000421071	0.00802171	5.53822	0.0975136	4.81046	0.407344
ENSCHIG00000023304	TMOD2	122.741	0.808192	0.271347	0.00289718	0.0302761	2.99003	0.225631	2.37358	0.303228
ENSCHIG00000009890	CYP51A1	1378.01	0.808618	0.255551	0.00155503	0.0201255	6.29726	0.184018	5.56555	0.423088
ENSCHIG00000018205	ANK2	2827.37	0.809962	0.164686	8.73308e-07	6.98119e-05	7.32397	0.266964	6.6288	0.141551
ENSCHIG00000024729	HCN1	435.006	0.810295	0.27115	0.00280478	0.0297207	4.61054	0.516841	4.00958	0.0879406
ENSCHIG00000016742		144.851	0.810346	0.244593	0.0009229	0.0139621	3.17823	0.302506	2.58957	0.103204
ENSCHIG00000023796	MAP6	2056.55	0.811155	0.214788	0.000159029	0.00393688	6.84391	0.34619	6.17336	0.1578
ENSCHIG00000021954	ZNF703	1165	0.811197	0.264011	0.00212214	0.0249132	6.04381	0.27674	5.33501	0.407665
ENSCHIG00000024375	NAPEPLD	233.81	0.812357	0.261566	0.00189802	0.0232244	3.83666	0.0533036	3.14806	0.412422
ENSCHIG00000008294	NSG1	1791.17	0.814158	0.197004	3.5854e-05	0.00128005	6.65191	0.321655	5.98052	0.0648141
ENSCHIG00000016472	AJAP1	404.04	0.815031	0.266618	0.00223621	0.0257944	4.51541	0.474588	3.90737	0.0963384
ENSCHIG00000010053	ORAI2	281.965	0.815181	0.224017	0.000273778	0.00591891	4.05657	0.315829	3.43115	0.0664516
ENSCHIG00000011430	CENPW	60.6258	0.816057	0.267628	0.00229433	0.0262468	2.15992	0.0753494	1.62145	0.176969
ENSCHIG00000012808	SGSM2	4103.56	0.817644	0.228495	0.000345707	0.00691812	7.8391	0.364791	7.14667	0.22298
ENSCHIG00000014303	TYRO3	4835.67	0.818247	0.206263	7.27807e-05	0.00224119	8.09807	0.221305	7.37574	0.270215
ENSCHIG00000023032	MKLN1	148.35	0.819028	0.221641	0.000219638	0.00500875	3.23735	0.0763451	2.60658	0.231429
ENSCHIG00000002290	NRG1	298.588	0.820133	0.255888	0.0013504	0.0182969	4.12896	0.353921	3.49198	0.212015
ENSCHIG00000016178		172.681	0.822018	0.241942	0.000679827	0.0113207	3.41733	0.267668	2.79074	0.188996
ENSCHIG00000002656	RPS6KA4	753.73	0.822379	0.209918	8.94288e-05	0.00263133	5.42258	0.368131	4.75767	0.0813871
ENSCHIG00000014257	STMN2	13596.9	0.822724	0.156928	1.58266e-07	1.71719e-05	9.59291	0.132483	8.8737	0.17351
ENSCHIG00000011236	CHRM3	135.874	0.822727	0.271402	0.00243424	0.0271976	3.1046	0.279504	2.49701	0.255556
ENSCHIG00000017761	BMPR1B	601.878	0.823771	0.250568	0.00101039	0.0148784	5.1436	0.133015	4.39887	0.433579
ENSCHIG00000022396	ZC2HC1A	298.977	0.824423	0.25126	0.00103383	0.0150405	4.1627	0.201179	3.47124	0.355101
ENSCHIG00000003228	AP3S1	801.115	0.825008	0.175345	2.53806e-06	0.000167055	5.53855	0.135758	4.83206	0.18995
ENSCHIG00000019470	KIAA0319	111.435	0.825545	0.278348	0.00301822	0.0310958	2.86596	0.2786	2.26147	0.285395
ENSCHIG00000027196	DNAJC6	9477.36	0.825785	0.2295	0.000320437	0.00659293	9.08255	0.0797224	8.31591	0.436044
ENSCHIG00000023816		50.4629	0.827404	0.279838	0.00310928	0.031798	1.95642	0.0736432	1.4484	0.152088
ENSCHIG00000013427	SHISA4	1309.9	0.829366	0.267222	0.00191144	0.0233475	6.16552	0.511366	5.52647	0.0970024
ENSCHIG00000020693	EPHA7	736.274	0.830312	0.201075	3.63761e-05	0.00129536	5.4276	0.154274	4.69883	0.303569
ENSCHIG00000024289		1509.52	0.831917	0.203402	4.31343e-05	0.00147913	6.44966	0.0477622	5.69978	0.349716
ENSCHIG00000006920	DYNLT3	229.36	0.833115	0.29794	0.00516987	0.0451567	3.75731	0.442199	3.1376	0.253683
ENSCHIG00000020763	ST8SIA3	131.684	0.833729	0.236414	0.000420997	0.00802171	3.07879	0.208805	2.45993	0.174977
ENSCHIG00000012029	SRD5A1	717.547	0.834251	0.236957	0.000430437	0.00807825	5.36071	0.350963	4.66861	0.257167
ENSCHIG00000026764	NTN4	745.3	0.835892	0.224031	0.000190612	0.00446412	5.41249	0.325086	4.72874	0.191852
ENSCHIG00000016990	GPR143	817.677	0.839378	0.233495	0.000324579	0.00666826	5.55099	0.304217	4.84542	0.281709
ENSCHIG00000023957	RAB6A	2247.78	0.84201	0.204336	3.77701e-05	0.00133474	6.99626	0.27456	6.27846	0.212275
ENSCHIG00000010024	PLPPR4	5333.14	0.842041	0.212213	7.25073e-05	0.00223774	8.26033	0.156936	7.49125	0.375686
ENSCHIG00000019313	ILRUN	921.544	0.842168	0.233793	0.000315545	0.00653099	5.70213	0.40668	5.02444	0.125153
ENSCHIG00000026195	SCN1B	1803.1	0.848208	0.288661	0.00329888	0.0332271	6.60307	0.616531	5.9704	0.0686487
ENSCHIG00000010245	STK16	6237.5	0.851967	0.203686	2.88008e-05	0.00109585	8.45655	0.324843	7.73935	0.102595
ENSCHIG00000014635	DOP1B	290.081	0.855084	0.239713	0.000360928	0.00714638	4.11591	0.304889	3.43719	0.217756
ENSCHIG00000026842	GRIA3	998.544	0.855937	0.205824	3.20215e-05	0.00119185	5.86507	0.226883	5.10919	0.304607
ENSCHIG00000016275	UBXN2B	207.814	0.856493	0.228548	0.000178583	0.00426881	3.68571	0.252901	3.00172	0.248373
ENSCHIG00000022097	HRH2	213.656	0.858764	0.261232	0.00101132	0.0148784	3.6892	0.36527	3.04438	0.146532
ENSCHIG00000008917	NMRK2	223.184	0.858983	0.242886	0.000405357	0.007786	3.75351	0.343567	3.10438	0.065259
ENSCHIG00000003089	ACKR1	285.864	0.859843	0.265929	0.00122344	0.0171281	4.0722	0.425212	3.42107	0.150348
ENSCHIG00000022796	ASAP2	424.623	0.860004	0.293843	0.00342533	0.0340314	4.62569	0.453059	3.91541	0.39926
ENSCHIG00000005084	KIF3C	3138.49	0.860126	0.250161	0.000585402	0.0101372	7.45557	0.459388	6.73907	0.25191
ENSCHIG00000016480	PRR5	389.961	0.860526	0.26974	0.0014217	0.0189124	4.51085	0.359987	3.81506	0.286396
ENSCHIG00000020911	DPCD	528.961	0.860673	0.215558	6.53067e-05	0.00206601	4.95556	0.250674	4.23717	0.195315
ENSCHIG00000022331	MPDZ	1175.31	0.862303	0.152877	1.6954e-08	2.7064e-06	6.09667	0.162753	5.35462	0.123739
ENSCHIG00000026762	FBXO45	68.7448	0.862818	0.248197	0.000508309	0.00905678	2.31059	0.145601	1.73932	0.0670582
ENSCHIG00000023383	CRB1	329.802	0.864153	0.309112	0.00518037	0.0452018	4.32003	0.17953	3.53866	0.510624
ENSCHIG00000010741	OSBP2	1411.24	0.8662	0.241174	0.000328662	0.00671243	6.33995	0.275493	5.58746	0.33358
ENSCHIG00000025090	CPE	12176.8	0.866755	0.169396	3.10853e-07	3.01897e-05	9.45433	0.117401	8.68461	0.223476
ENSCHIG00000007901	MAGEE2	1019.8	0.8673	0.186729	3.4057e-06	0.000208363	5.89682	0.150061	5.14248	0.239097
ENSCHIG00000012970	NSF	9737.41	0.86763	0.198955	1.29506e-05	0.000589697	9.12871	0.202707	8.35409	0.293847
ENSCHIG00000012221	NKIRAS1	713.508	0.867799	0.206105	2.54835e-05	0.000999759	5.38662	0.180307	4.6426	0.235929
ENSCHIG00000011199	KCNQ2	7757.63	0.869033	0.257998	0.000756121	0.0121963	8.77229	0.380978	8.01602	0.326794
ENSCHIG00000015085	NTS	139.192	0.86919	0.239596	0.000285914	0.00609949	3.16649	0.146362	2.50618	0.227764
ENSCHIG00000008356	MAP7	1102.35	0.869715	0.287103	0.00245138	0.0273452	6.01224	0.0860948	5.19124	0.529075
ENSCHIG00000020682		167.894	0.872826	0.249272	0.000462654	0.0084971	3.39428	0.331879	2.73127	0.180687
ENSCHIG00000016090		894.597	0.873161	0.222719	8.83812e-05	0.00261157	5.71174	0.169623	4.94164	0.325549
ENSCHIG00000011272	PLXNC1	243.959	0.874395	0.204299	1.86919e-05	0.000786815	3.89713	0.319817	3.21092	0.0439057
ENSCHIG00000007860	FOXP4	1766.1	0.874417	0.250261	0.0004758	0.00862652	6.66107	0.292372	5.89618	0.344957
ENSCHIG00000023423	PFKFB3	1992.02	0.876378	0.279186	0.00169498	0.0212454	6.81033	0.418273	6.0635	0.379711
ENSCHIG00000026271	TNFRSF21	2787.42	0.87706	0.242585	0.000299798	0.00632522	7.32524	0.228973	6.54022	0.358969
ENSCHIG00000009731	TVP23A	602.017	0.879008	0.226624	0.000105014	0.00292859	5.1284	0.33482	4.40995	0.157775
ENSCHIG00000021908	NEURL1	1855	0.879438	0.241803	0.000275826	0.00594019	6.70295	0.444502	5.99034	0.0943708
ENSCHIG00000021406	SYT3	892.613	0.880838	0.3108	0.00459551	0.041796	5.64252	0.509163	4.92841	0.382985
ENSCHIG00000018583	MAPK11	866.593	0.884975	0.241026	0.000240938	0.00531134	5.62706	0.425812	4.91525	0.118299
ENSCHIG00000016094	YWHAH	28037.7	0.887588	0.208113	1.99967e-05	0.000833979	10.6324	0.342327	9.88247	0.104636
ENSCHIG00000024486	TSPAN11	1739.38	0.887694	0.290962	0.00228163	0.0261575	6.59023	0.525465	5.87885	0.292826
ENSCHIG00000026021	ATL1	2413.59	0.88968	0.200759	9.35444e-06	0.000469005	7.12783	0.202296	6.34651	0.255105
ENSCHIG00000010337	KIAA1549L	793.274	0.892505	0.267669	0.000854966	0.0132588	5.48186	0.56072	4.78979	0.0845803
ENSCHIG00000022278	KCNQ3	491.525	0.894795	0.278598	0.00131919	0.0180323	4.84344	0.372637	4.10262	0.329017
ENSCHIG00000013795	NCOA7	636.05	0.895167	0.205226	1.28961e-05	0.000589149	5.24343	0.171235	4.46292	0.283447
ENSCHIG00000003392		4631.03	0.895286	0.205692	1.34562e-05	0.000605953	8.05742	0.280229	7.27831	0.225898
ENSCHIG00000012397	DNAJC21	1076.4	0.896391	0.262742	0.000645626	0.0109347	5.9175	0.497949	5.21386	0.0744179
ENSCHIG00000015901	NDST3	553.342	0.89946	0.284425	0.00156487	0.0202167	5.04759	0.287082	4.22987	0.485621
ENSCHIG00000010417	HDAC11	1899.7	0.904228	0.234525	0.000115457	0.00315644	6.78031	0.273156	5.98932	0.29812
ENSCHIG00000024914	PID1	3128.55	0.906229	0.193233	2.73433e-06	0.00017745	7.50528	0.214373	6.71128	0.222043
ENSCHIG00000014943	PPP2R2B	3637.59	0.90795	0.23878	0.000143269	0.00367106	7.71388	0.26823	6.90939	0.355208
ENSCHIG00000021478	SNX10	2546.71	0.908679	0.301422	0.00257286	0.0282019	7.22869	0.0625293	6.33665	0.615993
ENSCHIG00000022829	BTBD9	574.726	0.90956	0.226777	6.05093e-05	0.00195712	5.08614	0.34777	4.32341	0.222166
ENSCHIG00000023615	PAK6	1431.9	0.909675	0.243332	0.000185191	0.00437403	6.3494	0.483926	5.60399	0.171278
ENSCHIG00000026381	BOK	266.234	0.909776	0.304572	0.00281667	0.0297475	3.96205	0.541567	3.30481	0.126263
ENSCHIG00000011375	CHRD	265.721	0.910193	0.321337	0.00461833	0.0418451	3.97905	0.470563	3.27534	0.335104
ENSCHIG00000015824	GNG3	1043.13	0.912023	0.208473	1.21558e-05	0.000564515	5.92092	0.31852	5.15957	0.12189
ENSCHIG00000020101	CCDC183	266.663	0.912415	0.314149	0.00367961	0.035736	3.99271	0.44093	3.27682	0.346016
ENSCHIG00000015269	DBH	184.929	0.913223	0.307408	0.002971	0.0307404	3.54206	0.257469	2.79803	0.413263
ENSCHIG00000016921	HTR2A	352.148	0.916195	0.326221	0.00497713	0.0440551	4.41055	0.407315	3.60165	0.541336
ENSCHIG00000016494		169.043	0.916761	0.282213	0.00116028	0.0164765	3.4022	0.407394	2.71848	0.22155
ENSCHIG00000014575	CDH12	456.96	0.917819	0.287995	0.00143795	0.0190556	4.72467	0.48484	4.00453	0.247098
ENSCHIG00000003847		3134.64	0.917914	0.282906	0.00117618	0.0166682	7.46904	0.448383	6.68736	0.369468
ENSCHIG00000011991	CNST	119.661	0.920506	0.235492	9.27321e-05	0.00267747	2.98276	0.325603	2.31487	0.0682749
ENSCHIG00000021774	ATP2B4	1118.93	0.921943	0.187948	9.32783e-07	7.31892e-05	6.0367	0.305193	5.25135	0.132394
ENSCHIG00000013696	SLC25A22	2366.17	0.922042	0.239415	0.000117523	0.00319406	7.06596	0.445616	6.31498	0.0257373
ENSCHIG00000003542		200.035	0.923786	0.295677	0.00178222	0.0221115	3.61035	0.489624	2.92464	0.196815
ENSCHIG00000024100	WDR17	852.948	0.924443	0.20616	7.32233e-06	0.000383745	5.64455	0.315	4.87053	0.119425
ENSCHIG00000020641	MYRIP	1311.63	0.925176	0.263174	0.000439011	0.00818386	6.27407	0.20068	5.42683	0.417063
ENSCHIG00000026727	SDCBP2	162.897	0.927339	0.290743	0.00142495	0.0189375	3.35032	0.401227	2.67004	0.203868
ENSCHIG00000014329	DPY19L1	1694.22	0.929005	0.17831	1.88777e-07	1.95651e-05	6.65476	0.091112	5.81748	0.28326
ENSCHIG00000014730		1282.61	0.929905	0.214826	1.50035e-05	0.000663596	6.22424	0.3073	5.43482	0.172796
ENSCHIG00000010001	STXBP5	113.424	0.931298	0.272723	0.000638267	0.0108475	2.90004	0.400348	2.24808	0.0957826
ENSCHIG00000013591	EGR4	306.931	0.931671	0.294345	0.0015496	0.0200862	4.18771	0.477613	3.46286	0.246716
ENSCHIG00000022495	KCTD17	1608.15	0.932136	0.212173	1.11657e-05	0.000535786	6.54757	0.309379	5.75406	0.173588
ENSCHIG00000018344	KIF1B	664.409	0.934064	0.251386	0.000202677	0.00468204	5.28161	0.471313	4.50818	0.218664
ENSCHIG00000008501	EPOP	140.318	0.934713	0.299189	0.00178318	0.0221115	3.18123	0.327991	2.47401	0.314049
ENSCHIG00000013121	PRXL2B	724.176	0.935059	0.198358	2.42894e-06	0.000161402	5.42332	0.267151	4.6364	0.128897
ENSCHIG00000026734	CAP2	3896.98	0.936795	0.208466	6.99787e-06	0.000372362	7.81723	0.337724	7.01284	0.152128
ENSCHIG00000017346	CNIH2	1904.37	0.938015	0.203131	3.87847e-06	0.000232173	6.79782	0.271721	5.98925	0.160014
ENSCHIG00000022726	KLHDC10	89.8893	0.938254	0.277945	0.000736329	0.0119325	2.64197	0.236798	1.97421	0.247042
ENSCHIG00000016871	CCDC190	371.682	0.938277	0.312678	0.00269293	0.0288752	4.51753	0.0355962	3.65148	0.533879
ENSCHIG00000021072	ABCG4	792.689	0.938641	0.26646	0.000427274	0.00806247	5.5267	0.420501	4.74357	0.300047
ENSCHIG00000017004	MAN1C1	1685.59	0.940462	0.249452	0.00016317	0.00401709	6.62041	0.305181	5.7935	0.361475
ENSCHIG00000022598	DBX2	297.939	0.941592	0.272528	0.000550241	0.00963651	4.21104	0.0926459	3.39251	0.44587
ENSCHIG00000019302	MAP3K10	5424.31	0.941912	0.286852	0.00102484	0.0149953	8.23217	0.562478	7.48069	0.179432
ENSCHIG00000025033	IQSEC1	6856.95	0.942403	0.241045	9.24276e-05	0.00267424	8.61308	0.405275	7.8161	0.220901
ENSCHIG00000020884	TRUB1	338.428	0.942484	0.236205	6.60405e-05	0.00208448	4.39023	0.0695397	3.5706	0.374119
ENSCHIG00000020673		179.349	0.942883	0.253749	0.000202559	0.00468204	3.51738	0.217537	2.77005	0.275941
ENSCHIG00000022523	GABRG2	1940.37	0.943534	0.262558	0.000326119	0.00668014	6.82816	0.266672	5.9784	0.413126
ENSCHIG00000001208	CCDC136	553.983	0.943689	0.240329	8.61357e-05	0.00256157	5.03262	0.364672	4.25822	0.194113
ENSCHIG00000017957	GABRG1	239.58	0.945235	0.292125	0.00121338	0.0170561	3.8737	0.547235	3.13067	0.293791
ENSCHIG00000024575	NBL1	606.438	0.949038	0.323009	0.00330212	0.0332271	5.12826	0.504807	4.34679	0.404186
ENSCHIG00000021868	SGPP2	99.1358	0.950601	0.305902	0.00188658	0.0231252	2.73626	0.374099	2.08402	0.20208
ENSCHIG00000009934	TMEM178A	1323.11	0.953385	0.267171	0.000359097	0.00713468	6.23679	0.488024	5.46575	0.19015
ENSCHIG00000006499	ANKEF1	57.5278	0.956658	0.308645	0.00193823	0.0236145	2.11332	0.269309	1.52707	0.103567
ENSCHIG00000025136		211.161	0.956782	0.345313	0.00559246	0.0478546	3.67874	0.615131	2.95195	0.364924
ENSCHIG00000016581	OCIAD2	2265.39	0.956878	0.179102	9.16023e-08	1.06014e-05	7.07054	0.147182	6.22193	0.226348
ENSCHIG00000025634	CCDC158	148.416	0.958627	0.313315	0.00221616	0.0256656	3.29156	0.0726738	2.49873	0.426965
ENSCHIG00000016252	PDYN	935.772	0.959301	0.247307	0.000104894	0.00292859	5.81871	0.134162	4.93637	0.43186
ENSCHIG00000012868	HECW2	175.043	0.959504	0.246524	9.93685e-05	0.00280494	3.47995	0.307949	2.74381	0.173733
ENSCHIG00000010056	PRSS23	184.851	0.960372	0.345923	0.00549885	0.047316	3.49547	0.529108	2.79425	0.310334
ENSCHIG00000017165	SMAD9	95.3251	0.960717	0.295532	0.0011508	0.0163921	2.69535	0.460256	2.04049	0.123182
ENSCHIG00000025577	DHCR24	1756.38	0.962177	0.34858	0.00577525	0.0487265	6.60193	0.653687	5.82143	0.445067
ENSCHIG00000011152	GPR83	206.343	0.962221	0.195482	8.55282e-07	6.92858e-05	3.72549	0.0692895	2.94253	0.199525
ENSCHIG00000012592	CDK5R2	2419.18	0.962289	0.320286	0.00266044	0.028642	7.05682	0.636597	6.30508	0.254528
ENSCHIG00000011776	ISM1	373.694	0.962525	0.31337	0.00212966	0.0249172	4.46571	0.471879	3.69385	0.349674
ENSCHIG00000000181	STK32C	1301.06	0.963534	0.317467	0.00240482	0.0269918	6.16526	0.65431	5.43511	0.163226
ENSCHIG00000002665	HSPB3	169.503	0.963844	0.269717	0.000352193	0.00700754	3.42872	0.364908	2.70079	0.193024
ENSCHIG00000020070	ARHGAP44	4218.54	0.964153	0.238817	5.40913e-05	0.00178849	7.91996	0.420164	7.11066	0.161551
ENSCHIG00000015584	CACNG3	1971.49	0.966901	0.274814	0.000434184	0.00811568	6.81179	0.496499	6.01502	0.215618
ENSCHIG00000013831	DTNA	1965.83	0.968587	0.248138	9.48456e-05	0.00272715	6.88328	0.0797889	5.97199	0.468246
ENSCHIG00000008763	PLXND1	1955.11	0.968948	0.314146	0.00203973	0.0242996	6.74766	0.694244	6.01009	0.180037
ENSCHIG00000017259	ELOVL4	1644.03	0.970708	0.200113	1.22967e-06	9.2813e-05	6.6201	0.120516	5.74871	0.299884
ENSCHIG00000000440	ATP2B3	619.412	0.972086	0.277687	0.00046412	0.00850356	5.19528	0.414688	4.37688	0.333148
ENSCHIG00000016341		12762.9	0.972195	0.184969	1.47226e-07	1.61906e-05	9.56054	0.163829	8.68868	0.231585
ENSCHIG00000015168	GALM	350.184	0.975457	0.284682	0.000611452	0.0104838	4.39002	0.443442	3.61715	0.249641
ENSCHIG00000021063	TAFA2	43.2439	0.976453	0.340791	0.00416673	0.038968	1.83374	0.0959319	1.26277	0.243092
ENSCHIG00000023851	IL21R	94.0708	0.981459	0.349283	0.00495525	0.0440298	2.64774	0.520126	2.01508	0.148014
ENSCHIG00000019338	ITGA4	167.988	0.981831	0.278868	0.00043029	0.00807825	3.46132	0.0591072	2.64941	0.412185
ENSCHIG00000013784	FBXL2	221.969	0.984199	0.277949	0.000398707	0.00770321	3.77871	0.435528	3.02688	0.185519
ENSCHIG00000024336	THY1	2300.52	0.985161	0.210124	2.75237e-06	0.00017779	7.07267	0.36483	6.23756	0.0649432
ENSCHIG00000014285	ME3	1634.08	0.9882	0.211428	2.95506e-06	0.000186768	6.59367	0.303865	5.7438	0.184833
ENSCHIG00000019614	LDLR	639.954	0.988396	0.25163	8.56624e-05	0.00255296	5.2643	0.388495	4.41567	0.319826
ENSCHIG00000015719	ZNF536	640.859	0.988583	0.262462	0.000165506	0.00405389	5.29774	0.0870536	4.388	0.448829
ENSCHIG00000017687	ATP9A	5837.48	0.989499	0.241251	4.10422e-05	0.00142498	8.39609	0.438172	7.5603	0.176747
ENSCHIG00000020906	VSTM2L	10056.8	0.99062	0.306523	0.00123016	0.0172049	9.146	0.547524	8.31731	0.340833
ENSCHIG00000008797	CXCL14	3484.48	0.995759	0.236561	2.56159e-05	0.00100212	7.66529	0.389534	6.81467	0.197646
ENSCHIG00000002962	LRFN2	444.843	0.997592	0.280413	0.00037428	0.0073522	4.73741	0.442833	3.91722	0.273485
ENSCHIG00000000283		148.647	0.997685	0.331214	0.00259357	0.0282064	3.22008	0.546828	2.52788	0.133713
ENSCHIG00000012611	PCLO	2031.69	0.997872	0.230417	1.48629e-05	0.000659474	6.90188	0.495032	6.04103	0.234225
ENSCHIG00000025649	VAT1L	1976.62	0.998182	0.291058	0.00060471	0.010381	6.81861	0.531004	5.99535	0.293492
ENSCHIG00000018332	SYNGR1	1688.67	0.998642	0.279439	0.00035192	0.00700754	6.60734	0.489656	5.77139	0.303621
ENSCHIG00000019001	EPDR1	244.379	1.00001	0.317895	0.00165674	0.0209935	3.90283	0.474957	3.12153	0.336788
ENSCHIG00000012490	VOPP1	321.998	1.0012	0.268532	0.000192689	0.00450172	4.28991	0.429251	3.49741	0.200956
ENSCHIG00000006751	KIRREL2	160.902	1.00122	0.29961	0.000832553	0.0130062	3.38879	0.276243	2.5935	0.362168
ENSCHIG00000005751	FBLL1	364.604	1.00413	0.295052	0.000665935	0.0111832	4.42773	0.542803	3.66548	0.0932759
ENSCHIG00000013567		926.12	1.00429	0.223853	7.24404e-06	0.000382516	5.81819	0.109999	4.91184	0.357013
ENSCHIG00000000244	SLC9A6	786.649	1.00495	0.194377	2.33942e-07	2.3374e-05	5.58102	0.225581	4.70308	0.231388
ENSCHIG00000011939	C9orf16	845.177	1.0054	0.279201	0.000316996	0.00655126	5.623	0.48121	4.80066	0.230545
ENSCHIG00000004836	ERO1A	186.633	1.00576	0.210517	1.77428e-06	0.00012445	3.60527	0.180356	2.79489	0.232989
ENSCHIG00000025764	SSX2IP	370.869	1.0069	0.280578	0.000332397	0.00676882	4.47485	0.4668	3.68041	0.200922
ENSCHIG00000015115	KIF5A	7435.14	1.00849	0.272171	0.000211095	0.00484577	8.79588	0.176086	7.84251	0.453388
ENSCHIG00000014333	RGMA	4273.95	1.00967	0.237296	2.09153e-05	0.000869676	7.97619	0.329527	7.08889	0.272353
ENSCHIG00000011353	ZNRF3	242.6	1.01809	0.28779	0.00040376	0.00777728	3.90834	0.470241	3.11629	0.238497
ENSCHIG00000015678	USP25	772.99	1.01858	0.257848	7.80571e-05	0.00236694	5.5207	0.413177	4.66974	0.235288
ENSCHIG00000000532	MSANTD1	106.338	1.0202	0.291227	0.00045985	0.00847514	2.84299	0.377643	2.13866	0.0908365
ENSCHIG00000021094		520.885	1.02158	0.359919	0.00453445	0.0414305	4.87902	0.692173	4.11309	0.33173
ENSCHIG00000013653	INPP5F	8570.38	1.02204	0.204155	5.551e-07	4.84857e-05	9.01403	0.0976998	8.07272	0.341562
ENSCHIG00000007829	PDP2	168.383	1.02309	0.244394	2.83619e-05	0.00108211	3.45754	0.259955	2.66368	0.19497
ENSCHIG00000009076	MIGA1	132.059	1.02701	0.338363	0.00240352	0.0269918	3.10709	0.560759	2.35758	0.301146
ENSCHIG00000023555	SHH	118.218	1.02782	0.230276	8.06632e-06	0.000411857	3.02316	0.149484	2.23951	0.206647
ENSCHIG00000025614	TNFRSF11A	119.692	1.02809	0.340112	0.00250453	0.0277155	2.98342	0.42381	2.24073	0.289502
ENSCHIG00000004157	CPNE5	1649.08	1.02837	0.3198	0.00130139	0.0179302	6.57972	0.50348	5.69107	0.440487
ENSCHIG00000026590	PPP1R14C	749.132	1.03284	0.22686	5.29485e-06	0.000295321	5.53202	0.127524	4.59826	0.381393
ENSCHIG00000013173	ROCK2	595.184	1.03307	0.179754	9.07613e-09	1.70337e-06	5.20216	0.191967	4.30579	0.18148
ENSCHIG00000007381	TTC9B	519.111	1.0361	0.289284	0.000341477	0.00687309	4.92822	0.552339	4.12469	0.088909
ENSCHIG00000019778	RGS12	864.853	1.03884	0.295576	0.000440396	0.00818995	5.6574	0.552138	4.80932	0.28385
ENSCHIG00000014593	RAPGEFL1	684.014	1.04376	0.238173	1.17391e-05	0.000553326	5.37215	0.357589	4.48826	0.226948
ENSCHIG00000026399	BTBD10	1129.92	1.04516	0.251832	3.32125e-05	0.00121064	6.08506	0.332011	5.17352	0.318988
ENSCHIG00000024228	PLD3	15805.2	1.04592	0.228798	4.84514e-06	0.000276911	9.86302	0.389479	8.95763	0.192021
ENSCHIG00000024373	FBXW7	1808.57	1.05063	0.182264	8.19793e-09	1.55963e-06	6.78075	0.211751	5.84938	0.169444
ENSCHIG00000016993	PRKCB	1193.75	1.05251	0.259613	5.03145e-05	0.00168784	6.17595	0.306301	5.2336	0.369302
ENSCHIG00000010335		632.616	1.05297	0.205234	2.88816e-07	2.8247e-05	5.27801	0.305892	4.38281	0.131381
ENSCHIG00000021799	ST3GAL1	83.1471	1.05496	0.362476	0.00360945	0.0353512	2.5676	0.437207	1.82834	0.359163
ENSCHIG00000009567	SCN8A	137.733	1.05725	0.362227	0.00351432	0.0346639	3.1324	0.683982	2.39855	0.222877
ENSCHIG00000011107	PHYHIP	4111.12	1.05988	0.26499	6.34271e-05	0.002025	7.89393	0.553466	7.01992	0.0948845
ENSCHIG00000024827	GPR155	598.269	1.06076	0.170878	5.37676e-10	1.75901e-07	5.23027	0.0836567	4.29252	0.218691
ENSCHIG00000015956		270.42	1.061	0.365093	0.00365968	0.0355921	4.08571	0.420035	3.16545	0.578066
ENSCHIG00000021718	CNTNAP1	5479.96	1.06855	0.290994	0.00024058	0.00531134	8.28687	0.60526	7.42398	0.157022
ENSCHIG00000008913	ATP8A2	377.988	1.06978	0.203576	1.48057e-07	1.61906e-05	4.56591	0.312216	3.67922	0.0536745
ENSCHIG00000017548	CNKSR2	2736.59	1.0714	0.354871	0.00253518	0.0279655	7.35817	0.495533	6.32008	0.684966
ENSCHIG00000019387	GABRA1	4826.57	1.07232	0.340718	0.00164826	0.0209504	8.19525	0.218689	7.12728	0.680202
ENSCHIG00000012217	MMP17	1388.61	1.07301	0.23777	6.39821e-06	0.000344626	6.40343	0.269184	5.44344	0.324984
ENSCHIG00000021953		602.678	1.07413	0.275896	9.89127e-05	0.00279776	5.23522	0.151139	4.25274	0.487055
ENSCHIG00000015096	HMGCS1	2783.43	1.0769	0.230418	2.95859e-06	0.000186768	7.41452	0.150819	6.41911	0.378567
ENSCHIG00000020427	ABCA3	1826.71	1.07906	0.287409	0.000173727	0.00420335	6.73636	0.5407	5.8389	0.26661
ENSCHIG00000015881	FAM131A	1237.03	1.08523	0.265082	4.24087e-05	0.00146511	6.2005	0.467008	5.28881	0.192409
ENSCHIG00000025876	MMEL1	213.607	1.08665	0.245422	9.5245e-06	0.000474109	3.81812	0.085922	2.90501	0.325435
ENSCHIG00000019600	OLFM2	1848.28	1.09128	0.327138	0.000850408	0.0132108	6.69411	0.71526	5.86185	0.0938798
ENSCHIG00000021127	PDP1	653.397	1.09757	0.250503	1.1789e-05	0.000553326	5.32108	0.389483	4.39209	0.244318
ENSCHIG00000011892	HTR5A	253.525	1.09981	0.294639	0.000189407	0.00444338	3.98862	0.474014	3.12956	0.208748
ENSCHIG00000022846		152.807	1.10022	0.367639	0.00276554	0.0294313	3.33729	0.377887	2.45667	0.496564
ENSCHIG00000009208	RIMBP2	906.977	1.10157	0.240227	4.52861e-06	0.000266497	5.77399	0.481791	4.85572	0.0558433
ENSCHIG00000014951		372.06	1.10378	0.2617	2.4678e-05	0.000979221	4.52094	0.450812	3.63947	0.108982
ENSCHIG00000017371	B3GAT1	10615.6	1.10471	0.29047	0.000142842	0.0036669	9.30721	0.400132	8.31065	0.42152
ENSCHIG00000013329		6740.44	1.10556	0.377747	0.00342568	0.0340314	8.69685	0.12893	7.53787	0.905909
ENSCHIG00000011948		468.778	1.10588	0.233748	2.23323e-06	0.000152784	4.88166	0.260227	3.9298	0.280473
ENSCHIG00000026905	KCNH7	52.2606	1.10857	0.319722	0.000525739	0.00930123	2.05962	0.325953	1.38494	0.103565
ENSCHIG00000014026	SLC26A11	8333.61	1.1092	0.219761	4.48103e-07	4.04108e-05	8.98131	0.31508	7.99148	0.251342
ENSCHIG00000022831	ARHGAP6	385.41	1.10984	0.204834	6.0188e-08	7.26861e-06	4.62116	0.237097	3.67158	0.200323
ENSCHIG00000017275		677.262	1.11107	0.21305	1.83743e-07	1.91866e-05	5.40222	0.230087	4.4322	0.24216
ENSCHIG00000017452	LAYN	366.192	1.11147	0.37683	0.00318264	0.0322632	4.40853	0.728461	3.58895	0.306861
ENSCHIG00000025731	WFS1	6521.58	1.11255	0.201377	3.30038e-08	4.67711e-06	8.62857	0.308575	7.64712	0.12009
ENSCHIG00000010684	SLC24A3	1950.03	1.11339	0.195894	1.31833e-08	2.3176e-06	6.91345	0.23453	5.91191	0.243611
ENSCHIG00000023553	SCN2A	3794.94	1.11577	0.218547	3.30125e-07	3.14756e-05	7.87472	0.135197	6.84361	0.354785
ENSCHIG00000022537	KCNAB2	2158.16	1.11683	0.284053	8.43263e-05	0.00251855	7.01207	0.441443	6.03749	0.364888
ENSCHIG00000010693	SHC3	167.514	1.11735	0.370242	0.00254542	0.0280339	3.38011	0.665337	2.60512	0.189825
ENSCHIG00000008692	CNTN5	275.795	1.11759	0.266003	2.65246e-05	0.00102486	4.16999	0.119122	3.20019	0.414199
ENSCHIG00000026793		531.087	1.11778	0.266212	2.68284e-05	0.00103211	5.04912	0.316797	4.08001	0.348992
ENSCHIG00000011967	GALNT14	885.402	1.11791	0.22412	6.10073e-07	5.19797e-05	5.79048	0.188399	4.78748	0.339569
ENSCHIG00000008263	NCALD	1650.91	1.11795	0.230518	1.23636e-06	9.2814e-05	6.66378	0.305764	5.66669	0.296393
ENSCHIG00000025196	TMEM130	11448.2	1.11852	0.252835	9.69334e-06	0.00048079	9.3982	0.493204	8.45565	0.0734569
ENSCHIG00000024719	CBFA2T3	250.964	1.11901	0.31147	0.000327308	0.00669462	3.97086	0.518192	3.10205	0.24476
ENSCHIG00000017557	NMT2	510.553	1.1227	0.252909	9.03099e-06	0.000456081	4.99643	0.318675	4.03243	0.291416
ENSCHIG00000017694	KIF21B	5386.64	1.12468	0.34454	0.00109735	0.0158091	8.2371	0.759204	7.34994	0.278988
ENSCHIG00000014204	IL4I1	79.3918	1.12721	0.362631	0.00188087	0.0230756	2.51002	0.437424	1.76031	0.241121
ENSCHIG00000019945	NEFM	13835.4	1.12831	0.300938	0.000177315	0.00426047	9.73142	0.225104	8.64304	0.557998
ENSCHIG00000002435	TUBA4A	1505.37	1.12938	0.248624	5.55819e-06	0.000305107	6.49761	0.464347	5.54859	0.0878632
ENSCHIG00000012233	CALY	10139.9	1.13785	0.241339	2.42017e-06	0.000161402	9.24358	0.442053	8.26681	0.12112
ENSCHIG00000002000	PNMA2	360.39	1.14235	0.307464	0.000202885	0.00468204	4.52232	0.321738	3.52316	0.457688
ENSCHIG00000008561		780.046	1.14353	0.16362	2.7694e-12	2.26244e-09	5.62577	0.134566	4.6162	0.137763
ENSCHIG00000022646	KCNC4	1225.7	1.14684	0.311609	0.000232895	0.00520886	6.17016	0.597835	5.23418	0.279199
ENSCHIG00000023684	KCNAB1	383.165	1.14927	0.295141	9.8615e-05	0.00279771	4.55809	0.554523	3.6444	0.188749
ENSCHIG00000025710	PCMT1	1834.71	1.14977	0.207534	3.02192e-08	4.51274e-06	6.82577	0.283157	5.80885	0.197115
ENSCHIG00000011308	GPR3	66.2108	1.15017	0.365732	0.00166183	0.0210085	2.32911	0.296145	1.5634	0.322421
ENSCHIG00000018188		166.211	1.15725	0.248189	3.11993e-06	0.000195178	3.49621	0.339557	2.57076	0.236622
ENSCHIG00000012229	MCF2L2	105.446	1.15807	0.303709	0.000137238	0.00355589	2.88839	0.380971	2.04401	0.234414
ENSCHIG00000014523	VAMP1	286.423	1.15913	0.360898	0.00131906	0.0180323	4.09708	0.709893	3.25623	0.19678
ENSCHIG00000015307	GDA	1843.26	1.15985	0.191722	1.45178e-09	3.60041e-07	6.84437	0.253702	5.8098	0.184474
ENSCHIG00000024207	CADM2	447.223	1.16347	0.213281	4.89401e-08	6.12325e-06	4.85023	0.155738	3.83211	0.280316
ENSCHIG00000015609	LARGE1	1764.08	1.16362	0.229674	4.05392e-07	3.72853e-05	6.76463	0.350528	5.74146	0.233897
ENSCHIG00000018487	B3GAT2	223.11	1.1645	0.307399	0.000151727	0.0038243	3.82138	0.526021	2.93989	0.126199
ENSCHIG00000025868	PLK2	2627.43	1.16457	0.226701	2.7912e-07	2.74923e-05	7.33083	0.362165	6.31082	0.199704
ENSCHIG00000022129	ST8SIA1	41.2351	1.16489	0.332311	0.000455856	0.00842999	1.82084	0.263852	1.15834	0.0912568
ENSCHIG00000012374	MAPK10	1742.12	1.16581	0.228368	3.30893e-07	3.14756e-05	6.75299	0.306846	5.7192	0.261782
ENSCHIG00000019475	HPCAL1	1565.83	1.16924	0.326589	0.000343369	0.00689119	6.48701	0.711858	5.58008	0.0978685
ENSCHIG00000012147	PTPRK	1972.18	1.17017	0.2856	4.18113e-05	0.00144807	6.95976	0.125729	5.83407	0.526416
ENSCHIG00000014648	RPS6KC1	670.141	1.17474	0.244647	1.57262e-06	0.000113164	5.41148	0.227261	4.36384	0.345472
ENSCHIG00000026818		581.538	1.17906	0.283602	3.21821e-05	0.00119185	5.16762	0.471378	4.17746	0.281949
ENSCHIG00000013077	ICA1L	41.354	1.18208	0.375017	0.00162112	0.0207	1.8213	0.335101	1.14685	0.193982
ENSCHIG00000021571	SLC22A4	61.7017	1.18343	0.387096	0.00223418	0.0257925	2.25039	0.339582	1.47092	0.32948
ENSCHIG00000021941	SACS	1151.4	1.18371	0.250755	2.35158e-06	0.00015825	6.13343	0.485956	5.1395	0.062551
ENSCHIG00000022874	ADCY5	1859.44	1.18475	0.256485	3.85242e-06	0.000231612	6.83838	0.386874	5.79389	0.288939
ENSCHIG00000019502	PTPRE	312.451	1.1909	0.31182	0.00013389	0.00350842	4.2893	0.560051	3.34568	0.271212
ENSCHIG00000019561	CHRNB2	256.989	1.19528	0.310543	0.000118598	0.00320737	4.03859	0.543965	3.08577	0.296205
ENSCHIG00000016215		526.048	1.19885	0.291229	3.84653e-05	0.00135585	5.04134	0.48237	4.02101	0.326858
ENSCHIG00000006785	DAB2IP	984.909	1.19922	0.320004	0.000178584	0.00426881	5.89955	0.565073	4.87376	0.375292
ENSCHIG00000024430	AZIN2	82.1134	1.2014	0.391538	0.00215198	0.0251148	2.5651	0.526229	1.75249	0.326387
ENSCHIG00000020871	GPC4	469.015	1.20439	0.228899	1.42757e-07	1.58609e-05	4.93381	0.162639	3.86269	0.321392
ENSCHIG00000013257	ZDHHC22	289.176	1.2057	0.427013	0.00474921	0.0425804	4.07072	0.863565	3.21779	0.376081
ENSCHIG00000008034	TRPV2	777.062	1.20971	0.242833	6.30423e-07	5.3386e-05	5.59625	0.428059	4.57484	0.109223
ENSCHIG00000015692	BTBD8	1052.99	1.21174	0.213946	1.4807e-08	2.5078e-06	6.05537	0.289422	4.9886	0.203812
ENSCHIG00000023169	NRN1	1734.72	1.21521	0.357768	0.000682157	0.0113459	6.69094	0.596255	5.6349	0.531188
ENSCHIG00000010500	AVP	69.2686	1.22232	0.3616	0.000724056	0.0118196	2.36946	0.461201	1.5905	0.159988
ENSCHIG00000014702	NQO2	353.969	1.22612	0.305827	6.0927e-05	0.00196162	4.52093	0.330119	3.45758	0.450984
ENSCHIG00000021226	TNNT1	675.592	1.22629	0.271745	6.40219e-06	0.000344626	5.38663	0.494129	4.36818	0.132863
ENSCHIG00000026053	RND1	568.211	1.22849	0.26404	3.27674e-06	0.000204069	5.1487	0.47235	4.13443	0.11309
ENSCHIG00000025789	HOMER1	1522.41	1.22849	0.201197	1.02219e-09	2.73003e-07	6.59845	0.212901	5.4915	0.225882
ENSCHIG00000014691	NYAP1	2102.32	1.23114	0.284795	1.53996e-05	0.000676139	6.98114	0.574185	5.95574	0.137128
ENSCHIG00000008345	PTPN5	1359.23	1.23281	0.27095	5.36606e-06	0.000298021	6.38092	0.518902	5.33362	0.186925
ENSCHIG00000011011	RIMS1	1881.77	1.23792	0.302625	4.30273e-05	0.00147912	6.87055	0.398198	5.747	0.490455
ENSCHIG00000018843	GRM3	1856.9	1.23842	0.239156	2.23897e-07	2.26969e-05	6.88399	0.228294	5.74829	0.352386
ENSCHIG00000026463	TRAF3	184.886	1.24274	0.233975	1.08781e-07	1.24856e-05	3.66493	0.243166	2.65803	0.196317
ENSCHIG00000019583	CHST8	390.717	1.24537	0.272147	4.73738e-06	0.000275283	4.67157	0.289742	3.58984	0.381903
ENSCHIG00000020129	KNDC1	1835.14	1.24566	0.309635	5.74612e-05	0.0018777	6.76519	0.682446	5.75381	0.141476
ENSCHIG00000023208	FAR2	169.824	1.24696	0.41291	0.00252829	0.0279117	3.49813	0.489067	2.48434	0.584452
ENSCHIG00000018897	ADGRA1	938.145	1.24964	0.285785	1.22751e-05	0.000566208	5.8446	0.546079	4.80628	0.158362
ENSCHIG00000025981	ADAMTSL1	282.364	1.25004	0.301379	3.35771e-05	0.00121754	4.20528	0.401926	3.16477	0.360974
ENSCHIG00000026695	RXRG	131.921	1.25042	0.315393	7.35055e-05	0.00225851	3.22792	0.176719	2.22352	0.413035
ENSCHIG00000015229	ETNPPL	366.514	1.2517	0.291099	1.70877e-05	0.00073245	4.56948	0.372243	3.50476	0.355074
ENSCHIG00000025311	GNG7	397.472	1.25278	0.314888	6.93513e-05	0.00217907	4.7023	0.278724	3.57533	0.491772
ENSCHIG00000011171	SPTB	182.301	1.25798	0.436761	0.00397346	0.0378271	3.51	0.83023	2.59671	0.445163
ENSCHIG00000012025		311.463	1.26094	0.287394	1.1467e-05	0.000544519	4.33561	0.437	3.30057	0.266566
ENSCHIG00000017611	CD83	172.959	1.26622	0.337204	0.000173303	0.00420041	3.54016	0.44414	2.54492	0.373694
ENSCHIG00000010675	JMY	104.738	1.26631	0.272483	3.36286e-06	0.000208363	2.93005	0.27198	1.9915	0.20214
ENSCHIG00000017198	TCERG1L	175.631	1.26949	0.37795	0.000782598	0.0124214	3.60891	0.226768	2.50064	0.567588
ENSCHIG00000026170	SCN2B	698.005	1.2713	0.364991	0.000495617	0.00890443	5.41763	0.614985	4.33015	0.495774
ENSCHIG00000026938	SLC1A2	164.219	1.27204	0.376963	0.000739654	0.0119724	3.42506	0.734485	2.48888	0.298229
ENSCHIG00000000249		250.694	1.27464	0.250181	3.48986e-07	3.29708e-05	4.06319	0.347806	3.02601	0.164679
ENSCHIG00000015404	RIMKLA	139.85	1.27593	0.43538	0.00338301	0.0338496	3.23402	0.552129	2.24377	0.562762
ENSCHIG00000004289	NWD2	116.84	1.27631	0.426333	0.00275626	0.0293926	3.00249	0.575573	2.06499	0.480249
ENSCHIG00000010667	SCG2	9310.29	1.28399	0.284085	6.19111e-06	0.000335868	9.19786	0.334388	8.00415	0.463973
ENSCHIG00000020030	SPRN	177.231	1.28613	0.446606	0.00397939	0.0378457	3.43711	0.841355	2.56464	0.330685
ENSCHIG00000021158	PIK3R1	953.563	1.29391	0.274686	2.47099e-06	0.000163415	5.91204	0.439996	4.78805	0.288883
ENSCHIG00000016946	LMO3	4949.05	1.29516	0.220716	4.41103e-09	9.57192e-07	8.32945	0.020555	7.10389	0.389704
ENSCHIG00000024473	PMVK	39.12	1.29853	0.448097	0.00375697	0.0363854	1.76884	0.452293	1.06521	0.257404
ENSCHIG00000014546	RAPGEF4	2563.83	1.29892	0.331855	9.07377e-05	0.00264741	7.3757	0.176055	6.08893	0.61553
ENSCHIG00000000529	RAB3C	74.1619	1.29947	0.371732	0.000472768	0.00858275	2.47643	0.511949	1.61784	0.230147
ENSCHIG00000016715	SYNGR3	827.374	1.30239	0.302458	1.6621e-05	0.00071465	5.68499	0.543116	4.58864	0.286053
ENSCHIG00000007526	PTHLH	89.7555	1.30548	0.363663	0.000330927	0.00674877	2.68607	0.530674	1.81369	0.163242
ENSCHIG00000022880	PTPRR	705.997	1.30731	0.227706	9.3992e-09	1.74048e-06	5.53407	0.22519	4.3622	0.297136
ENSCHIG00000022277	PAM	5722.87	1.30759	0.260126	4.98836e-07	4.38471e-05	8.50939	0.331902	7.30538	0.383443
ENSCHIG00000022346	RASL10A	288.805	1.30765	0.391237	0.000830709	0.012992	4.13201	0.780044	3.17638	0.234615
ENSCHIG00000006913	VSNL1	10434.6	1.30766	0.302378	1.52823e-05	0.000673778	9.3159	0.554418	8.17821	0.335526
ENSCHIG00000019061	UCHL1	12985.1	1.31072	0.233971	2.11795e-08	3.30495e-06	9.68435	0.348455	8.50079	0.253747
ENSCHIG00000006052	SCN3B	560.411	1.31282	0.279381	2.61426e-06	0.000171259	5.15494	0.598048	4.05528	0.19899
ENSCHIG00000021778	LRRK2	201.287	1.31345	0.35842	0.00024777	0.00543402	3.79075	0.341276	2.66119	0.549977
ENSCHIG00000004255	DIRAS1	547.329	1.31536	0.32921	6.45536e-05	0.00205153	5.16277	0.310454	3.95706	0.547777
ENSCHIG00000023184	KCNJ6	63.492	1.31653	0.397454	0.000924994	0.0139786	2.26423	0.670671	1.4763	0.0294178
ENSCHIG00000012863	XKR4	101.766	1.31695	0.311213	2.31956e-05	0.000931044	2.87092	0.432999	1.94649	0.0632454
ENSCHIG00000003321	RGS14	1213.92	1.32259	0.300622	1.08498e-05	0.000523201	6.32	0.155697	5.04586	0.527823
ENSCHIG00000010221	FAM83G	195.546	1.32425	0.324491	4.48405e-05	0.00152634	3.71783	0.462097	2.66691	0.336958
ENSCHIG00000013774	SMAD3	74.9521	1.32631	0.4681	0.00460567	0.0418336	2.39341	0.924428	1.6253	0.0895304
ENSCHIG00000027018		95.3634	1.33024	0.283796	2.76833e-06	0.000177993	2.84708	0.145759	1.8513	0.303805
ENSCHIG00000026507	CA4	419.411	1.33315	0.273497	1.09109e-06	8.37185e-05	4.75781	0.489515	3.66115	0.105194
ENSCHIG00000019173	RAP1GAP2	337.341	1.33462	0.414978	0.00129935	0.0179302	4.33335	0.984201	3.34426	0.345321
ENSCHIG00000020547	EGFR	183.873	1.33731	0.253804	1.37119e-07	1.54822e-05	3.6923	0.272074	2.58798	0.292089
ENSCHIG00000023360	SH3RF1	1363.12	1.3406	0.284026	2.35871e-06	0.00015825	6.40428	0.562889	5.27368	0.162793
ENSCHIG00000021027	ACAN	158.216	1.34172	0.385511	0.000500741	0.00896015	3.41219	0.586414	2.39343	0.390433
ENSCHIG00000011773		289.709	1.35091	0.392526	0.00057831	0.0100395	4.29363	0.317243	3.05481	0.633575
ENSCHIG00000021911	SDS	106.482	1.35141	0.340568	7.24462e-05	0.00223774	2.9954	0.148343	1.9263	0.413667
ENSCHIG00000008645	NGEF	4934.74	1.35177	0.26891	4.98568e-07	4.38471e-05	8.27292	0.487622	7.08738	0.223596
ENSCHIG00000015583	CHGA	6910	1.3527	0.321692	2.61143e-05	0.00101875	8.70873	0.640087	7.56158	0.285793
ENSCHIG00000022036	THRB	1809.5	1.36001	0.297313	4.77716e-06	0.000275803	6.82682	0.536615	5.64017	0.294056
ENSCHIG00000019206	PRDM8	969.365	1.36046	0.43312	0.00168335	0.0211549	5.94839	0.483954	4.61543	0.831786
ENSCHIG00000024251	CRHBP	735.331	1.36617	0.181917	5.92035e-14	7.47471e-11	5.61632	0.175898	4.3964	0.157737
ENSCHIG00000026067	RTN4RL1	559.989	1.36974	0.343968	6.82851e-05	0.00215044	5.141	0.596884	3.99387	0.400221
ENSCHIG00000015297	GLI3	373.421	1.37002	0.227673	1.77145e-09	4.2417e-07	4.67034	0.191814	3.46672	0.291953
ENSCHIG00000019263	EMID1	431.036	1.37306	0.323697	2.21732e-05	0.000905712	4.762	0.631031	3.67052	0.161201
ENSCHIG00000011356	TTL	396.584	1.37408	0.274817	5.73329e-07	4.9765e-05	4.70225	0.479905	3.55597	0.197161
ENSCHIG00000012920	DOC2A	881.234	1.37676	0.404787	0.000670923	0.0112186	5.70874	0.824387	4.59151	0.437972
ENSCHIG00000012226	KIF5C	8245.38	1.3769	0.278634	7.74848e-07	6.44377e-05	9.06554	0.27665	7.76553	0.45728
ENSCHIG00000008344	KCNA6	507.612	1.37814	0.31242	1.02808e-05	0.000504524	5.06731	0.398796	3.8382	0.448122
ENSCHIG00000024242	KHDRBS2	56.0834	1.37818	0.466481	0.00313253	0.0319183	2.1818	0.427294	1.29962	0.425839
ENSCHIG00000013228	RTP1	154.747	1.37893	0.355174	0.000103435	0.00290203	3.41549	0.495207	2.35262	0.352005
ENSCHIG00000025894	ELAVL2	924.271	1.38772	0.293274	2.22489e-06	0.000152784	5.93402	0.267997	4.64768	0.478986
ENSCHIG00000025517	SSTR3	79.1742	1.3928	0.357414	9.74429e-05	0.00277313	2.58993	0.445335	1.63395	0.250291
ENSCHIG00000024203		579.658	1.39281	0.351856	7.54271e-05	0.00229722	5.19733	0.595201	4.01721	0.435889
ENSCHIG00000014649	PKP2	126.665	1.39374	0.378874	0.000234493	0.00522736	3.19735	0.328758	2.08848	0.475861
ENSCHIG00000020156	APBA2	2723.99	1.40142	0.308061	5.38618e-06	0.000298021	7.42862	0.520005	6.18209	0.377319
ENSCHIG00000011358	STX1A	4159.86	1.40653	0.261783	7.74891e-08	9.12007e-06	8.06031	0.428701	6.80122	0.262067
ENSCHIG00000016673	MAP3K9	73.1354	1.40745	0.458191	0.00212809	0.0249172	2.42567	0.659314	1.54691	0.311446
ENSCHIG00000014858	AGPAT2	187.986	1.40972	0.329419	1.87397e-05	0.000786815	3.66662	0.555607	2.58836	0.194977
ENSCHIG00000019215	SLC39A3	935.867	1.41228	0.221552	1.83562e-10	7.9666e-08	5.95308	0.323148	4.69878	0.20338
ENSCHIG00000014740		119.318	1.42026	0.337268	2.54158e-05	0.000999759	3.16025	0.179398	2.01565	0.433725
ENSCHIG00000022198	SLC6A7	562.785	1.42339	0.404284	0.000430309	0.00807825	5.17787	0.556611	3.89759	0.687515
ENSCHIG00000023296	TMEM151B	1811.12	1.42452	0.311768	4.89674e-06	0.000278713	6.8224	0.609271	5.60778	0.25945
ENSCHIG00000025930	RAPH1	138.156	1.42637	0.467717	0.00229106	0.026231	3.18118	0.796588	2.17652	0.428407
ENSCHIG00000021661	IGSF21	1656.96	1.42895	0.235185	1.23337e-09	3.17204e-07	6.7642	0.351965	5.48391	0.217138
ENSCHIG00000017514	CHN1	10499.9	1.43515	0.313567	4.71991e-06	0.000275283	9.38295	0.54456	8.08229	0.420019
ENSCHIG00000012387	HRH1	122.404	1.43735	0.285867	4.95534e-07	4.38471e-05	3.19483	0.178357	2.05417	0.331524
ENSCHIG00000013912	SIK2	157.973	1.44123	0.282121	3.24668e-07	3.13124e-05	3.49128	0.386607	2.37105	0.195857
ENSCHIG00000023084		57.3044	1.44243	0.466596	0.00199217	0.0240045	2.15474	0.659047	1.31477	0.223615
ENSCHIG00000001877	ERC2	204.446	1.44609	0.190824	3.50575e-14	5.21417e-11	3.87696	0.0905322	2.67385	0.170589
ENSCHIG00000024656	RAB11FIP1	126.108	1.44736	0.378536	0.000131536	0.00345326	3.22149	0.268171	2.04271	0.504694
ENSCHIG00000010517	ADAMTS16	187.65	1.45135	0.427031	0.000677083	0.0113021	3.67234	0.566694	2.49173	0.560184
ENSCHIG00000024716	PLCH1	197.501	1.45319	0.306178	2.07262e-06	0.000143206	3.78652	0.39457	2.61244	0.302483
ENSCHIG00000019454	SULT4A1	12486.3	1.45402	0.250247	6.23442e-09	1.25484e-06	9.65732	0.434307	8.3542	0.215721
ENSCHIG00000012848	GALNT15	319.782	1.45461	0.381116	0.00013524	0.00353047	4.36181	0.763566	3.2	0.408582
ENSCHIG00000026282	PLA2G4A	244.148	1.45479	0.360012	5.32372e-05	0.00177304	3.97833	0.70356	2.89255	0.128046
ENSCHIG00000007944	GPR12	361.968	1.45553	0.316468	4.23936e-06	0.000252688	4.59069	0.488594	3.36716	0.35317
ENSCHIG00000005312	LMO7	1284.73	1.45598	0.207715	2.39189e-12	2.07616e-09	6.41489	0.331133	5.11966	0.0887326
ENSCHIG00000024838	HTATIP2	585.234	1.45705	0.269702	6.57358e-08	7.87016e-06	5.30966	0.273708	3.99645	0.387027
ENSCHIG00000016957	CCDC88C	623.741	1.45981	0.258419	1.61387e-08	2.63687e-06	5.40424	0.281679	4.08579	0.354164
ENSCHIG00000009702		63.1033	1.46128	0.52699	0.00555635	0.0476337	2.27501	0.629298	1.34923	0.473883
ENSCHIG00000014172		1082.24	1.46366	0.255984	1.07936e-08	1.94677e-06	6.14107	0.466144	4.87352	0.11492
ENSCHIG00000018319	PAMR1	672.628	1.46948	0.30263	1.19966e-06	9.10429e-05	5.45289	0.525268	4.19709	0.29702
ENSCHIG00000013120	CGREF1	327.264	1.47155	0.21288	4.75981e-12	3.47917e-09	4.5112	0.222206	3.24711	0.161608
ENSCHIG00000024361	CA10	381.908	1.47225	0.403801	0.000266376	0.00579847	4.65252	0.561874	3.36298	0.624178
ENSCHIG00000025019	EPHA4	264.841	1.4819	0.363229	4.50752e-05	0.00152795	4.16154	0.560552	2.92865	0.440307
ENSCHIG00000013892	PANX2	4892.86	1.48733	0.305933	1.16436e-06	8.88497e-05	8.28004	0.572103	6.97503	0.298108
ENSCHIG00000007588	TSPAN2	74.0134	1.49568	0.35474	2.48378e-05	0.000979963	2.55746	0.318914	1.51874	0.298666
ENSCHIG00000022490	RASGEF1B	1383.82	1.50163	0.276926	5.87709e-08	7.15974e-06	6.51348	0.436008	5.16958	0.326013
ENSCHIG00000024095	VSTM2B	126.202	1.5048	0.396488	0.000147445	0.00375727	3.17632	0.525849	2.04554	0.395936
ENSCHIG00000008696	CHST1	2463.76	1.5049	0.289634	2.03769e-07	2.09625e-05	7.32722	0.478334	5.97977	0.338476
ENSCHIG00000010257	PARM1	842.179	1.50932	0.376853	6.20022e-05	0.00198865	5.72374	0.739808	4.44981	0.449763
ENSCHIG00000025878	ARHGDIG	1321.25	1.5118	0.330586	4.80589e-06	0.000275803	6.37009	0.687045	5.11351	0.204334
ENSCHIG00000025714	LRRTM2	153.067	1.51282	0.266564	1.38487e-08	2.40413e-06	3.51002	0.20851	2.27318	0.309907
ENSCHIG00000013474	CLSTN1	17288.3	1.51341	0.310096	1.05837e-06	8.1659e-05	10.1148	0.552869	8.75889	0.379717
ENSCHIG00000017943	GSG1L	327.933	1.51733	0.264967	1.02526e-08	1.87353e-06	4.5003	0.398115	3.22029	0.211106
ENSCHIG00000008627	CDKL1	115.045	1.51785	0.480256	0.001575	0.020305	3.01644	0.766185	1.91064	0.484066
ENSCHIG00000025470	AK5	5506.23	1.53024	0.241887	2.51155e-10	9.83577e-08	8.52986	0.322413	7.11271	0.32689
ENSCHIG00000005257	B3GALT2	487.902	1.53052	0.38897	8.32702e-05	0.00249236	5.01877	0.529425	3.6534	0.615217
ENSCHIG00000024424	TMEM196	109.457	1.53084	0.461896	0.000918906	0.0139226	3.03632	0.433911	1.82555	0.617885
ENSCHIG00000011322		68.8469	1.53235	0.349741	1.17932e-05	0.000553326	2.50485	0.100613	1.42595	0.364094
ENSCHIG00000012613	ARHGEF26	185.75	1.53646	0.248414	6.20805e-10	1.87429e-07	3.77249	0.12477	2.48998	0.316995
ENSCHIG00000003073		216.519	1.53994	0.26276	4.61052e-09	9.85092e-07	3.9753	0.185438	2.66972	0.316655
ENSCHIG00000013346	LINGO2	74.5787	1.54306	0.408442	0.000158152	0.00392218	2.54845	0.50358	1.50162	0.348443
ENSCHIG00000026927	BTBD11	307.063	1.54379	0.37261	3.42541e-05	0.00123886	4.36447	0.5891	3.07925	0.450364
ENSCHIG00000022357	CEP170B	6867.71	1.55011	0.289664	8.72649e-08	1.01843e-05	8.80158	0.532237	7.4213	0.276989
ENSCHIG00000012286	CABP1	2389.7	1.55346	0.371915	2.95493e-05	0.00112126	7.18294	0.812086	5.91018	0.279368
ENSCHIG00000010870	GPR45	47.8604	1.56434	0.3873	5.36608e-05	0.00177862	2.06601	0.397219	1.13346	0.196984
ENSCHIG00000015349		71.4738	1.57375	0.287886	4.58827e-08	5.90446e-06	2.55419	0.175576	1.46059	0.18995
ENSCHIG00000000264		97.7213	1.57396	0.390385	5.53478e-05	0.00182149	2.8429	0.606116	1.77113	0.193293
ENSCHIG00000020521	CUX2	389.605	1.5741	0.492686	0.00139866	0.0187135	4.47	1.0919	3.37818	0.413255
ENSCHIG00000014173		103.414	1.57632	0.28844	4.62963e-08	5.90446e-06	3.00086	0.287184	1.82015	0.232755
ENSCHIG00000020343	SPNS3	111.847	1.57785	0.384093	3.9913e-05	0.00139274	3.003	0.644193	1.91444	0.144314
ENSCHIG00000011245	CDH13	2259.58	1.5814	0.420944	0.000172104	0.00417863	7.27609	0.270515	5.63032	0.966539
ENSCHIG00000020728	FSD1	499.399	1.58294	0.347312	5.17207e-06	0.000291034	5.03226	0.637411	3.71614	0.320589
ENSCHIG00000007443	NPY	912.449	1.58452	0.321947	8.5809e-07	6.92858e-05	5.89927	0.593597	4.53624	0.282072
ENSCHIG00000017234	TRIM36	847.13	1.58625	0.368104	1.63814e-05	0.000710279	5.83383	0.45909	4.36071	0.598696
ENSCHIG00000026956	FADS3	545.87	1.58717	0.314537	4.51027e-07	4.0412e-05	5.19079	0.54248	3.83492	0.318587
ENSCHIG00000019407	CA8	126.613	1.5889	0.479034	0.000910269	0.0138465	3.05537	0.905987	2.0263	0.293096
ENSCHIG00000012921	TRPC6	82.5119	1.59067	0.401657	7.4869e-05	0.00228523	2.65618	0.577002	1.58819	0.241641
ENSCHIG00000006843	PHETA2	55.7997	1.59575	0.363262	1.11879e-05	0.000535786	2.23806	0.374961	1.23523	0.163795
ENSCHIG00000018549	TCF15	34.2826	1.60152	0.48383	0.000932632	0.0140481	1.71437	0.351564	0.865154	0.300193
ENSCHIG00000015487	HPCA	1628.95	1.60555	0.293798	4.63412e-08	5.90446e-06	6.80969	0.303527	5.29306	0.490056
ENSCHIG00000012173	WIF1	97.4243	1.60611	0.424397	0.000154041	0.00386158	2.87021	0.533211	1.71346	0.420825
ENSCHIG00000022266	SYNPO2	276.327	1.6063	0.358687	7.52437e-06	0.000391905	4.24424	0.605684	2.91904	0.403635
ENSCHIG00000015633	GADL1	85.9974	1.60827	0.435345	0.000220545	0.0050212	2.79661	0.20312	1.55851	0.556515
ENSCHIG00000010296	C11orf87	140.9	1.61157	0.384486	2.77123e-05	0.00106024	3.28678	0.717302	2.15317	0.091623
ENSCHIG00000005606	SLC8A2	846.059	1.61394	0.367885	1.14879e-05	0.000544519	5.76309	0.748097	4.39746	0.370984
ENSCHIG00000015161	SGTB	1934.19	1.61733	0.247701	6.60558e-11	3.39771e-08	7.07446	0.161561	5.54698	0.421528
ENSCHIG00000018372	LDH-A	2022.73	1.62442	0.249804	7.88539e-11	3.77628e-08	7.12809	0.261779	5.61324	0.353739
ENSCHIG00000003743	C1QTNF4	1468.71	1.62487	0.410613	7.58389e-05	0.00230471	6.51718	0.787794	5.12458	0.551801
ENSCHIG00000023125	CHRNA4	278.163	1.64159	0.340678	1.44572e-06	0.000105674	4.23424	0.672635	2.94052	0.14958
ENSCHIG00000017836	HIPK4	623.709	1.64938	0.336561	9.5502e-07	7.4513e-05	5.41457	0.481064	3.94056	0.4621
ENSCHIG00000017585	TRPM2	469.558	1.65135	0.361808	5.01528e-06	0.000284295	4.92341	0.792725	3.60661	0.191543
ENSCHIG00000006698	TRPC4	163.918	1.67624	0.270117	5.44835e-10	1.75901e-07	3.64208	0.199132	2.2616	0.32217
ENSCHIG00000022172	FHOD3	1535.84	1.68078	0.319122	1.38744e-07	1.55394e-05	6.70001	0.503739	5.17297	0.443337
ENSCHIG00000022772	ANOS1	221.101	1.68211	0.322103	1.76742e-07	1.87373e-05	4.02464	0.343257	2.5915	0.443968
ENSCHIG00000023677	KCNIP3	4449.89	1.68502	0.331246	3.63936e-07	3.4151e-05	8.23484	0.465124	6.65781	0.535801
ENSCHIG00000000290	DOK6	93.5469	1.69018	0.281521	1.92811e-09	4.53858e-07	2.90939	0.287176	1.6706	0.195024
ENSCHIG00000018985	RAB3B	311.857	1.69352	0.344076	8.56912e-07	6.92858e-05	4.51476	0.211799	2.97896	0.601509
ENSCHIG00000018491	GAP43	8001.06	1.6997	0.270876	3.50003e-10	1.27917e-07	9.09178	0.432978	7.53217	0.315162
ENSCHIG00000012753	TMEM200A	90.1373	1.71131	0.306437	2.34347e-08	3.61623e-06	2.86436	0.247314	1.61514	0.252237
ENSCHIG00000009869		557.001	1.7116	0.410095	2.99746e-05	0.00113121	5.11533	0.901849	3.78519	0.25573
ENSCHIG00000005050	PITX3	37.3691	1.71208	0.464534	0.000228175	0.00514432	1.80198	0.448156	0.888666	0.202973
ENSCHIG00000023152		688.183	1.71682	0.358195	1.64326e-06	0.00011623	5.48945	0.735672	4.06725	0.254098
ENSCHIG00000023001	UNC5A	1094.1	1.7176	0.313113	4.1216e-08	5.50391e-06	6.20422	0.601367	4.69853	0.280651
ENSCHIG00000024020	ALCAM	3598.15	1.71819	0.473287	0.000283064	0.00606665	8.00479	0.12874	6.09733	1.10882
ENSCHIG00000027176	OLFML2B	400.064	1.72171	0.532836	0.00123267	0.0172053	4.41818	1.31591	3.34913	0.223022
ENSCHIG00000012330	SOSTDC1	51.3015	1.72198	0.398809	1.57591e-05	0.000688248	2.17282	0.360253	1.12238	0.252435
ENSCHIG00000016129	ELMOD1	1607.41	1.72293	0.31032	2.82244e-08	4.30747e-06	6.75418	0.571987	5.23245	0.318184
ENSCHIG00000024501	MICAL2	2554.87	1.73025	0.306698	1.68535e-08	2.7064e-06	7.40728	0.617818	5.89229	0.22619
ENSCHIG00000008681		705.508	1.73046	0.279042	5.59473e-10	1.75901e-07	5.67553	0.173197	4.05033	0.496098
ENSCHIG00000011133	LIN28B	35.1302	1.73061	0.347596	6.39776e-07	5.38497e-05	1.81011	0.0499315	0.84988	0.142997
ENSCHIG00000017255	MAL2	1210.52	1.75307	0.262888	2.58446e-11	1.3805e-08	6.37907	0.498821	4.83658	0.0976429
ENSCHIG00000006804	BDNF	305.382	1.78174	0.308348	7.54391e-09	1.47563e-06	4.43655	0.534068	2.96601	0.198273
ENSCHIG00000010005	C3orf80	48.1768	1.78405	0.455765	9.06221e-05	0.00264741	2.0607	0.582144	1.05695	0.164292
ENSCHIG00000019978	SMPD3	442.06	1.78749	0.28695	4.68549e-10	1.66852e-07	4.9739	0.519959	3.43014	0.247151
ENSCHIG00000021834	MYH15	128.253	1.78911	0.593383	0.00256886	0.0282019	3.07664	1.00671	1.8483	0.632573
ENSCHIG00000014428	GYG2	92.754	1.79021	0.32988	5.73533e-08	7.04887e-06	2.93432	0.169561	1.58515	0.355815
ENSCHIG00000011714	HBQ1	65.6602	1.79401	0.512886	0.000468985	0.0085476	2.34359	0.79925	1.28541	0.283668
ENSCHIG00000022127	RPH3A	1545.35	1.80627	0.375373	1.49486e-06	0.000108695	6.77835	0.387362	5.01361	0.70533
ENSCHIG00000019109	LYPD1	80.8119	1.81743	0.360075	4.47906e-07	4.04108e-05	2.77611	0.0723619	1.44176	0.406834
ENSCHIG00000023901		67.2037	1.82065	0.458731	7.22116e-05	0.00223774	2.40797	0.770989	1.30327	0.123044
ENSCHIG00000011077	SYNJ2	189.463	1.82182	0.548263	0.000890889	0.0136413	3.81981	0.468859	2.15871	0.917568
ENSCHIG00000020490	PBX4	45.4399	1.82484	0.423518	1.6417e-05	0.000710279	2.07482	0.304728	0.985973	0.272378
ENSCHIG00000027224	NXPH3	86.442	1.83519	0.408175	6.92146e-06	0.000369712	2.81063	0.433207	1.49674	0.382789
ENSCHIG00000024720	PVALB	70.8182	1.84045	0.615919	0.00280678	0.0297207	2.33991	1.01226	1.30507	0.420204
ENSCHIG00000026111	LRRC8B	624.616	1.85189	0.305376	1.3255e-09	3.34701e-07	5.46208	0.520182	3.84217	0.302334
ENSCHIG00000020558	ASAP1	1029.3	1.85608	0.478412	0.000104595	0.00292859	6.21281	0.343508	4.28178	0.938135
ENSCHIG00000025267	GALNT17	2276.75	1.85653	0.331208	2.07865e-08	3.28049e-06	7.24626	0.69414	5.64051	0.214961
ENSCHIG00000017554	RNF207	59.6803	1.857	0.520901	0.000363899	0.00717874	2.29638	0.651106	1.1596	0.384003
ENSCHIG00000010043	DIRAS2	312.963	1.85806	0.383581	1.27254e-06	9.40053e-05	4.43905	0.691485	2.92405	0.370288
ENSCHIG00000025217	RGS4	5622.69	1.86772	0.311327	1.98275e-09	4.58941e-07	8.61207	0.504951	6.88766	0.405825
ENSCHIG00000007509	ADRB1	122.81	1.87518	0.441049	2.12204e-05	0.000877109	3.15535	0.759087	1.84259	0.289212
ENSCHIG00000010213	CREG2	1981.4	1.88533	0.25778	2.59888e-13	3.00777e-10	7.1807	0.225111	5.38959	0.415726
ENSCHIG00000020319	HTR2C	526.759	1.88938	0.497931	0.00014796	0.0037635	5.30277	0.285955	3.34084	1.04209
ENSCHIG00000022699	FAM189A1	151.126	1.88942	0.503668	0.000175903	0.00424122	3.28262	1.07008	2.07441	0.177725
ENSCHIG00000002038	ELAVL4	1882.13	1.89113	0.394619	1.64871e-06	0.00011623	7.05987	0.456538	5.22387	0.782434
ENSCHIG00000015013	PIP5K1B	769.393	1.89374	0.2601	3.3183e-13	3.29175e-10	5.83438	0.191845	4.07447	0.393893
ENSCHIG00000010017	RASAL1	532.806	1.91307	0.348563	4.05486e-08	5.50391e-06	5.28044	0.427319	3.5352	0.518802
ENSCHIG00000020448	CCN3	464.601	1.92201	0.349535	3.82452e-08	5.2589e-06	5.04412	0.579074	3.38518	0.394389
ENSCHIG00000022272	FBLN7	232.036	1.92376	0.601833	0.00139106	0.0186477	4.11137	0.486696	2.27893	1.09067
ENSCHIG00000012389	ITPKA	592.112	1.93366	0.338716	1.13782e-08	2.02591e-06	5.40002	0.541048	3.69201	0.398167
ENSCHIG00000024371	DRD1	139.835	1.93976	0.282961	7.11914e-12	4.70812e-09	3.47603	0.319817	1.95299	0.234105
ENSCHIG00000011769	TBR1	1717.08	1.94202	0.351224	3.21529e-08	4.65145e-06	6.93444	0.480812	5.11184	0.569333
ENSCHIG00000016095	HES6	111.911	1.94378	0.441187	1.05392e-05	0.000513573	3.05992	0.734911	1.7083	0.280409
ENSCHIG00000020378	SYNDIG1	577.577	1.94934	0.362166	7.34732e-08	8.72134e-06	5.31907	0.687149	3.66193	0.33705
ENSCHIG00000023927	PRKCG	8026.81	1.94991	0.318014	8.70348e-10	2.41748e-07	9.16594	0.444777	7.31596	0.498901
ENSCHIG00000020263	ALKAL2	106.68	1.95569	0.399274	9.6763e-07	7.50751e-05	3.13475	0.292348	1.61211	0.487467
ENSCHIG00000022528	EPHA6	59.5737	1.96276	0.369785	1.1094e-07	1.2629e-05	2.40037	0.38295	1.14812	0.223066
ENSCHIG00000024041	PDE1A	500.957	1.96337	0.449081	1.23124e-05	0.000566208	5.21207	0.395429	3.31457	0.840363
ENSCHIG00000011009	SCN4B	548.751	1.97419	0.458433	1.65946e-05	0.00071465	5.26675	0.659102	3.46012	0.740344
ENSCHIG00000002488		81.4298	1.97971	0.361349	4.2856e-08	5.61494e-06	2.7867	0.351435	1.38859	0.299082
ENSCHIG00000005238	MRAP2	114.677	1.98008	0.414836	1.81353e-06	0.000126565	3.18841	0.513495	1.68131	0.454085
ENSCHIG00000014356		107.201	1.98537	0.468686	2.27492e-05	0.000918433	3.1435	0.29887	1.56995	0.610155
ENSCHIG00000022820	CADPS2	821.605	1.99622	0.326685	9.93051e-10	2.70422e-07	5.92668	0.403001	4.06273	0.535309
ENSCHIG00000026955	ADAM11	670.972	2.00063	0.364603	4.08485e-08	5.50391e-06	5.57328	0.625372	3.80152	0.478693
ENSCHIG00000008409	SSTR2	456.523	2.00167	0.308546	8.73116e-11	4.04194e-08	5.05392	0.548961	3.33192	0.264321
ENSCHIG00000022861	TNFAIP8L3	289.92	2.00327	0.33208	1.61458e-09	3.9339e-07	4.49009	0.214276	2.70001	0.508939
ENSCHIG00000021652	ATRNL1	446.061	2.00989	0.263048	2.15932e-14	3.74857e-11	5.07175	0.428769	3.29188	0.301672
ENSCHIG00000005413		391.837	2.01535	0.429174	2.65448e-06	0.000173077	4.72135	0.854785	3.09988	0.412094
ENSCHIG00000010815	VXN	4394.83	2.01823	0.386688	1.79629e-07	1.88991e-05	8.34364	0.297155	6.31059	0.791593
ENSCHIG00000015996	ESYT3	58.6506	2.01885	0.558964	0.000304109	0.00637011	2.25109	0.847711	1.0919	0.346952
ENSCHIG00000002992	HSPA12A	1213.98	2.02102	0.338875	2.46278e-09	5.60707e-07	6.46001	0.498447	4.58677	0.527603
ENSCHIG00000022658	GPX3	798.888	2.03639	0.279368	3.11623e-13	3.29175e-10	5.90517	0.308505	4.02693	0.39294
ENSCHIG00000024955	NDST4	673.591	2.03973	0.411272	7.06496e-07	5.91073e-05	5.68374	0.281479	3.66444	0.808604
ENSCHIG00000007773	RGS7BP	60.207	2.06007	0.331866	5.38268e-10	1.75901e-07	2.44115	0.33071	1.12449	0.0407056
ENSCHIG00000018728	SLC17A6	1154.08	2.0656	0.419381	8.4205e-07	6.91976e-05	6.46853	0.146317	4.34664	0.890028
ENSCHIG00000019661		51.6479	2.07782	0.464254	7.61912e-06	0.000391905	2.18048	0.63516	0.994779	0.152652
ENSCHIG00000026813	STUM	80.3031	2.07823	0.452797	4.43778e-06	0.000262263	2.70005	0.743015	1.33954	0.270369
ENSCHIG00000021733		72.2148	2.08266	0.492287	2.33096e-05	0.000932922	2.51351	0.809124	1.24806	0.193784
ENSCHIG00000025804	RTN4R	909.496	2.08412	0.424562	9.1602e-07	7.22823e-05	5.87915	0.949331	4.18302	0.323234
ENSCHIG00000012798	DISP2	70.2001	2.08793	0.435544	1.63618e-06	0.00011623	2.54266	0.688324	1.22656	0.16758
ENSCHIG00000023040	CACNA2D3	397.819	2.11287	0.306001	5.02743e-12	3.49104e-09	4.92281	0.393623	3.05937	0.375004
ENSCHIG00000002613		87.3965	2.12159	0.510514	3.2417e-05	0.00119736	2.78936	0.729097	1.36216	0.435533
ENSCHIG00000021481	TRAPPC3L	76.7866	2.13108	0.384577	3.0012e-08	4.51274e-06	2.72921	0.418395	1.26175	0.278884
ENSCHIG00000026587	NPTXR	1758.56	2.13491	0.327363	6.95966e-11	3.45199e-08	6.9581	0.694306	5.06985	0.253859
ENSCHIG00000011369	CDH9	340.359	2.16268	0.28572	3.75444e-14	5.21417e-11	4.73207	0.320931	2.83306	0.335038
ENSCHIG00000024464	RTN4RL2	756.625	2.16884	0.344908	3.21223e-10	1.20572e-07	5.741	0.718126	3.89025	0.185349
ENSCHIG00000012931	C2CD4C	97.9091	2.17755	0.515752	2.42055e-05	0.000963226	2.92304	0.819219	1.43396	0.437192
ENSCHIG00000012827	TFR2	465.998	2.18288	0.385216	1.45625e-08	2.49684e-06	5.11724	0.569242	3.17309	0.541986
ENSCHIG00000016894	SLC17A7	17663	2.21028	0.331044	2.44409e-11	1.35774e-08	10.3508	0.483942	8.24873	0.520022
ENSCHIG00000018439	OTOF	801.433	2.24016	0.404512	3.06047e-08	4.52168e-06	5.76555	0.886024	3.90459	0.269373
ENSCHIG00000020877	MN1	470.697	2.25328	0.389617	7.32381e-09	1.45304e-06	5.09136	0.77254	3.17084	0.406209
ENSCHIG00000000345	ADPRHL1	156.325	2.25747	0.355242	2.08792e-10	8.52855e-08	3.6898	0.32823	1.85445	0.440115
ENSCHIG00000024097	OPRL1	180.37	2.28758	0.404913	1.60855e-08	2.63687e-06	3.86837	0.455568	1.96056	0.522724
ENSCHIG00000026576	WNT4	86.32	2.29332	0.592881	0.000109692	0.00304073	2.81043	0.743401	1.21985	0.596437
ENSCHIG00000009343	HTR1E	82.8495	2.29934	0.478451	1.54139e-06	0.000111494	2.86785	0.360125	1.21468	0.517767
ENSCHIG00000008910	KCNMB4	298.405	2.30159	0.460942	5.93729e-07	5.12156e-05	4.49225	0.642598	2.49753	0.661291
ENSCHIG00000019437	FILIP1	846.601	2.30225	0.257101	3.40908e-19	9.46907e-16	6.04569	0.318868	3.92893	0.310613
ENSCHIG00000010726	BHLHE22	120.235	2.3493	0.580893	5.24821e-05	0.00175209	3.15944	0.927514	1.49008	0.583838
ENSCHIG00000026290	SLIT2	748.053	2.35295	0.37207	2.5496e-10	9.83577e-08	5.81168	0.587833	3.68235	0.512029
ENSCHIG00000006250	KL	235.177	2.37025	0.458338	2.32331e-07	2.3374e-05	4.26644	0.318849	2.14023	0.725555
ENSCHIG00000013181		335.479	2.37625	0.535042	8.94401e-06	0.000453337	4.76578	0.271176	2.44225	0.979628
ENSCHIG00000005588	GALNT9	540.584	2.41592	0.440823	4.24161e-08	5.61024e-06	5.29586	0.778769	3.19003	0.588051
ENSCHIG00000020268	GLRA2	624.669	2.42055	0.285371	2.21112e-17	4.38687e-14	5.64069	0.341099	3.42243	0.398336
ENSCHIG00000012414	C2orf80	133.562	2.45122	0.450453	5.27811e-08	6.54486e-06	3.52174	0.32191	1.55499	0.594572
ENSCHIG00000024967	GABBR2	1017.16	2.47319	0.356937	4.24072e-12	3.27195e-09	6.22824	0.756773	4.04889	0.327899
ENSCHIG00000017867	SCUBE1	272.21	2.49093	0.45029	3.16893e-08	4.63264e-06	4.30925	0.866127	2.33711	0.397709
ENSCHIG00000010247	GPR22	181.569	2.50105	0.458224	4.8115e-08	6.07473e-06	3.88576	0.532967	1.81971	0.597027
ENSCHIG00000014267	FIBCD1	380.615	2.50354	0.477885	1.61632e-07	1.74011e-05	4.9177	0.533301	2.60485	0.836712
ENSCHIG00000027181		63.9453	2.51888	0.538808	2.94077e-06	0.000186768	2.57784	0.449839	0.92265	0.495932
ENSCHIG00000008401	OLFM3	1318.97	2.52018	0.847443	0.00294073	0.0306287	6.69567	0.435529	3.89513	1.42677
ENSCHIG00000010993	NEUROD6	331.959	2.55981	0.412971	5.69955e-10	1.75901e-07	4.72533	0.531111	2.4768	0.607104
ENSCHIG00000013043	EXTL1	683.708	2.56524	0.398583	1.22745e-10	5.49899e-08	5.76927	0.467354	3.35323	0.653513
ENSCHIG00000019581	GDF6	110.619	2.6062	0.365004	9.31998e-13	8.62905e-10	3.30844	0.261238	1.33192	0.384439
ENSCHIG00000023574	KCNG1	1221.53	2.61332	0.444887	4.25054e-09	9.37007e-07	6.41007	0.948407	4.15638	0.487028
ENSCHIG00000013685	VIT	191.948	2.61751	0.288084	1.02809e-19	4.67339e-16	4.02331	0.390392	1.89772	0.218373
ENSCHIG00000015502	SYT17	1015.19	2.68656	0.400569	1.98851e-11	1.15069e-08	6.32723	0.533305	3.79256	0.647758
ENSCHIG00000006692	SST	1626.17	2.70523	0.438522	6.87344e-10	2.03103e-07	6.87638	0.86017	4.45309	0.567316
ENSCHIG00000018119	C1QL3	1203.86	2.72985	0.429433	2.05897e-10	8.52855e-08	6.5575	0.59312	3.96337	0.701473
ENSCHIG00000007916	NEUROD2	533.243	2.80661	0.509226	3.55749e-08	4.94064e-06	5.40996	0.608489	2.76671	0.865053
ENSCHIG00000011767	EMX1	183.099	2.82546	0.572102	7.86346e-07	6.50046e-05	3.94221	0.567992	1.56729	0.803407
ENSCHIG00000009205	DOC2B	317.778	2.83667	0.2933	3.98182e-22	2.76498e-18	4.77138	0.294091	2.29149	0.375316
ENSCHIG00000009864	GPR68	114.881	2.844	0.462017	7.47809e-10	2.16366e-07	3.36061	0.469459	1.22123	0.493052
ENSCHIG00000018036	CCK	3282.03	2.8462	0.417003	8.76974e-12	5.5361e-09	7.93967	0.790635	5.31767	0.588216
ENSCHIG00000026805	CORT	202.037	2.87322	0.462634	5.27948e-10	1.75901e-07	4.04173	0.678449	1.74437	0.515713
ENSCHIG00000017398	HAPLN4	851.773	2.88324	0.429162	1.83839e-11	1.11007e-08	5.95725	0.921422	3.48088	0.405075
ENSCHIG00000026811	SLC30A3	801.92	2.9904	0.752748	7.10798e-05	0.00221833	6.00569	0.628214	3.0728	1.08987
ENSCHIG00000000212	ADCYAP1	2079.99	2.9961	0.330821	1.34602e-19	4.67339e-16	7.4596	0.273473	4.5495	0.606692
ENSCHIG00000006885	HRH3	596.601	3.00398	0.504446	2.60058e-09	5.8253e-07	5.63512	0.483009	2.74735	0.921838
ENSCHIG00000025273	IGSF10	260.665	3.00554	0.803262	0.000182802	0.00434717	4.52953	0.267247	1.75134	0.985951
ENSCHIG00000006157	SSTR1	399.269	3.06232	0.525859	5.7638e-09	1.17717e-06	4.96813	0.790172	2.29361	0.785488
ENSCHIG00000025490	MPPED1	3799.21	3.09004	0.654609	2.35332e-06	0.00015825	8.26564	0.57971	5.13469	1.05206
ENSCHIG00000010725	NELL2	4237.75	3.12992	0.673774	3.39483e-06	0.000208363	8.4438	0.527263	5.27093	0.985213
ENSCHIG00000023277	PTGS2	342.735	3.1533	0.51735	1.09367e-09	2.86583e-07	4.82597	0.636528	2.04671	0.78793
ENSCHIG00000025717	KYNU	82.0874	3.1809	0.325289	1.39031e-22	1.93087e-18	3.01643	0.258949	0.872873	0.214647
ENSCHIG00000010627	MFSD4A	403.713	3.44033	0.91995	0.000184248	0.00436662	5.03288	0.798883	1.88847	1.08458
ENSCHIG00000008403	MYOM3	193.343	3.45761	0.405369	1.46923e-17	3.40078e-14	4.12326	0.480595	1.37402	0.431567
ENSCHIG00000019428	ENC1	3756.98	3.70845	0.802126	3.77732e-06	0.000228084	8.27845	0.721512	4.4961	1.18222
ENSCHIG00000022376	SATB2	140.042	4.43746	0.933683	2.00777e-06	0.00013942	3.10124	1.66192	0.727109	0.128539

## Sheet: Pons
Supplementary Table 5J. List of protein-coding genes differentially expressed (absolute log2 fold-change > 0.58 and q-value < 0.05) in the pons from pregnant (N=3) and non-pregnant (N=4) goats (Non pregnant goats were used as baseline).
Ensembl gene ID	Gene symbol	Mean counts	log2FC1	SE	P-value	q-value	Mean log2(CPM) in pregnants	SD log2(CPM) in pregnants	Mean log2(CPM) in non-pregnants	SD log2(CPM) in non-pregnants
ENSCHIG00000025639	SV2B	4061.38	-3.36652	0.787794	1.92555e-05	0.00687283	4.36302	1.61627	8.18326	0.730498
ENSCHIG00000000351	SH2D4B	64.3816	-2.35934	0.382483	6.89481e-10	9.30179e-06	0.842485	0.27968	2.48282	0.341691
ENSCHIG00000022845	TAC1	398.111	-2.14111	0.613343	0.000481433	0.0394695	2.72884	0.346794	4.45111	1.37322
ENSCHIG00000013689	DDC	332.341	-2.08911	0.604806	0.00055196	0.0409148	2.52574	0.333267	4.23697	1.30374
ENSCHIG00000018589		93.6999	-2.00574	0.547332	0.000247755	0.0298501	1.20222	0.723021	2.85247	0.585929
ENSCHIG00000025520	ALOX12	73.7301	-1.94203	0.469416	3.51704e-05	0.010176	1.10259	0.477511	2.55395	0.551403
ENSCHIG00000021523	GULP1	445.485	-1.76583	0.484237	0.000265703	0.0298501	3.01454	0.893513	4.85699	0.701289
ENSCHIG00000024381	TLL1	100.73	-1.68977	0.443519	0.000139008	0.0243553	1.47313	0.571859	2.90371	0.533095
ENSCHIG00000025938	MARCHF4	321.521	-1.61917	0.454188	0.000363898	0.0336257	2.65195	1.06108	4.47847	0.265724
ENSCHIG00000022409	EFR3A	10485.7	-1.45695	0.431	0.000723819	0.0469191	7.56929	1.11751	9.38794	0.392891
ENSCHIG00000010993	NEUROD6	110.037	-1.44155	0.399559	0.000308752	0.0308368	1.65867	0.745678	3.02897	0.18965
ENSCHIG00000015117	STK38L	714.17	-1.43408	0.404873	0.000397023	0.0347808	3.84081	0.890413	5.55784	0.239299
ENSCHIG00000008401	OLFM3	1025.68	-1.40882	0.388326	0.0002857	0.0301123	4.37879	0.953434	6.05726	0.312154
ENSCHIG00000015717	SLC16A7	66.9571	-1.39468	0.406687	0.000605004	0.0426968	1.26167	0.572056	2.40532	0.297759
ENSCHIG00000025659		64.0515	-1.34143	0.387409	0.000535018	0.0407793	1.26784	0.326891	2.33436	0.250198
ENSCHIG00000021115	AHSG	171.499	-1.33861	0.38613	0.000526808	0.0403816	2.22605	0.67765	3.54146	0.43193
ENSCHIG00000025894	ELAVL2	1474.16	-1.32416	0.273258	1.26076e-06	0.000991626	5.08504	0.42657	6.53937	0.418706
ENSCHIG00000007566	CYFIP2	3018.57	-1.32122	0.264173	5.69346e-07	0.000929186	6.238	0.480233	7.56225	0.424274
ENSCHIG00000025053	SYT4	1831.85	-1.30991	0.319173	4.05917e-05	0.0107841	5.34147	0.745734	6.85999	0.328364
ENSCHIG00000007360		2649.31	-1.25802	0.361349	0.000498705	0.0400459	5.8457	0.983645	7.38005	0.300199
ENSCHIG00000021953		925.406	-1.24637	0.347502	0.000334954	0.0324959	4.39821	0.861494	5.88245	0.271938
ENSCHIG00000007598	SFXN3	190.573	-1.23607	0.333879	0.000213786	0.0284699	2.39378	0.738459	3.70149	0.170579
ENSCHIG00000024980	SCN1A	1303.67	-1.21472	0.361412	0.00077648	0.0487314	4.94271	0.701626	6.31029	0.570816
ENSCHIG00000005556		81.907	-1.19942	0.303769	7.8651e-05	0.0172085	1.58304	0.160138	2.59874	0.297926
ENSCHIG00000000529	RAB3C	55.8833	-1.19199	0.318438	0.000181662	0.0276708	1.23167	0.31945	2.16763	0.214204
ENSCHIG00000021489	ADAM22	179.084	-1.14574	0.292396	8.91235e-05	0.0184979	2.44933	0.272889	3.56222	0.423455
ENSCHIG00000023908	EPB41L3	10247.2	-1.14394	0.335787	0.000657458	0.0452397	7.94192	0.690867	9.25957	0.512206
ENSCHIG00000022500	PLEKHA5	999.204	-1.11227	0.245316	5.78684e-06	0.00315987	4.67899	0.586	5.96629	0.175678
ENSCHIG00000022186	CAMTA1	4955.23	-1.10955	0.327754	0.000710984	0.0467897	6.88571	0.803702	8.24264	0.31006
ENSCHIG00000024833	GLRB	2695.36	-1.09416	0.32404	0.000733817	0.0469191	6.01993	0.823543	7.37532	0.21293
ENSCHIG00000010024	PLPPR4	491.647	-1.0568	0.304698	0.000523645	0.0403686	3.71105	0.722777	4.95534	0.168326
ENSCHIG00000023633	HSPA4L	993.184	-1.04168	0.292749	0.000373302	0.0338002	4.71047	0.668876	5.91998	0.360828
ENSCHIG00000027196	DNAJC6	13205.4	-1.03373	0.266602	0.000105567	0.0200592	8.40214	0.598879	9.63715	0.291107
ENSCHIG00000020850	COX15	226.889	-1.0258	0.281512	0.000268541	0.0298501	2.80509	0.397435	3.85699	0.410835
ENSCHIG00000014641	NEXMIF	52.0197	-1.01534	0.29887	0.000680643	0.0459128	1.24841	0.234918	2.05372	0.194923
ENSCHIG00000023942	SYT2	3271.5	-0.990421	0.280052	0.000405371	0.0350568	6.4149	0.735926	7.62423	0.239069
ENSCHIG00000024373	FBXW7	961.426	-0.988071	0.291639	0.000704067	0.0467054	4.69365	0.672064	5.868	0.300804
ENSCHIG00000008500	GLS	3426.96	-0.966015	0.266955	0.000296152	0.0304991	6.53339	0.555482	7.66635	0.368191
ENSCHIG00000022418	RPS6KA3	233.455	-0.941247	0.246987	0.000138453	0.0243553	2.8837	0.252451	3.88967	0.232249
ENSCHIG00000025008	SCAMP1	805.793	-0.924311	0.222803	3.34591e-05	0.0101319	4.5503	0.387453	5.59461	0.34295
ENSCHIG00000017360		446.432	-0.890317	0.261898	0.000675148	0.0457709	3.77139	0.267845	4.74153	0.41375
ENSCHIG00000009748	NCKAP1	3695	-0.889298	0.212581	2.87268e-05	0.00968882	6.72052	0.326678	7.76175	0.289401
ENSCHIG00000019259		2117.46	-0.886112	0.24731	0.000339669	0.0324998	5.89533	0.587686	6.97278	0.209577
ENSCHIG00000016034	TXNDC16	260.957	-0.844907	0.245488	0.00057799	0.0416987	3.10457	0.139879	3.99987	0.330856
ENSCHIG00000022687	CD47	547.023	-0.84289	0.244866	0.000576892	0.0416987	4.06783	0.367064	5.02473	0.344174
ENSCHIG00000018699	SUCLA2	4603.06	-0.807171	0.234777	0.000585951	0.0420482	7.05929	0.571184	8.06779	0.146146
ENSCHIG00000020173		1657.88	-0.806554	0.203868	7.61344e-05	0.0171188	5.63003	0.435765	6.60012	0.22514
ENSCHIG00000019317	KIFAP3	3729.38	-0.736572	0.196637	0.00017979	0.0276708	6.82824	0.474026	7.74444	0.150011
ENSCHIG00000007109	KLHL23	132.025	-0.724986	0.209533	0.000540154	0.0408583	2.34278	0.234661	3.09379	0.192789
ENSCHIG00000011745	MINDY3	1102.67	-0.713978	0.205696	0.000518472	0.0401994	5.11362	0.481166	5.99497	0.172791
ENSCHIG00000016533	KHDRBS3	1369.01	-0.676452	0.174309	0.000104128	0.0200592	5.45397	0.408987	6.29279	0.154234
ENSCHIG00000008272	LETMD1	222.292	-0.614211	0.173383	0.000396349	0.0347808	3.03092	0.333917	3.74747	0.0794976
ENSCHIG00000018728	SLC17A6	2588.26	-0.611224	0.148418	3.81752e-05	0.0107296	6.41521	0.247156	7.17724	0.178063
ENSCHIG00000015348	PIK3C3	859.161	-0.606829	0.167416	0.00028932	0.0302575	4.84818	0.38571	5.61147	0.117307
ENSCHIG00000013985	UBR3	641.075	-0.604197	0.178874	0.000730754	0.0469191	4.44959	0.333902	5.1918	0.217523
ENSCHIG00000010295	TMEM63B	2596.49	-0.588645	0.162157	0.000283326	0.0301123	6.42693	0.380159	7.17684	0.169684
ENSCHIG00000020204		1418.8	-0.583478	0.150316	0.000103741	0.0200592	5.57	0.373352	6.31621	0.0872561
ENSCHIG00000000144	DIPK1C	1571.92	0.589312	0.168186	0.000458463	0.0389001	6.37864	0.0972896	5.95629	0.188383
ENSCHIG00000021607	LOXL1	518.245	0.604067	0.175852	0.000592374	0.0420617	4.81656	0.216501	4.3975	0.139674
ENSCHIG00000023488	UBAP2	1373.29	0.606465	0.166348	0.0002666	0.0298501	6.19129	0.0880475	5.75839	0.143644
ENSCHIG00000023522	HYAL1	525.762	0.610347	0.17946	0.000671345	0.045743	4.8478	0.197542	4.4069	0.218156
ENSCHIG00000001759	FAM107A	4673.23	0.610941	0.170175	0.000330588	0.0323186	7.95069	0.239643	7.49889	0.206458
ENSCHIG00000010710	WFIKKN1	241.355	0.630272	0.181133	0.000502155	0.0400459	3.78348	0.295682	3.36146	0.0845392
ENSCHIG00000019547	PLCB3	968.572	0.658736	0.177493	0.000206168	0.0284699	5.719	0.157537	5.23641	0.14158
ENSCHIG00000015422		317.256	0.659783	0.185381	0.00037219	0.0338002	4.1646	0.121973	3.70232	0.127234
ENSCHIG00000018789	SLC12A7	1598.16	0.684636	0.196256	0.00048578	0.0394798	6.44621	0.310171	5.92045	0.256944
ENSCHIG00000021706	RHBDF1	367.903	0.688861	0.186133	0.000214838	0.0284699	4.38606	0.190347	3.88169	0.197333
ENSCHIG00000016760	RHOJ	111.803	0.693349	0.19553	0.000391118	0.0347808	2.81954	0.123614	2.3792	0.0563941
ENSCHIG00000022973	IGFBP7	3835.3	0.70538	0.145447	1.23622e-06	0.000991626	7.70542	0.130884	7.17426	0.0770841
ENSCHIG00000005268		644.553	0.705642	0.145202	1.17543e-06	0.000991626	5.16986	0.205623	4.64966	0.0690919
ENSCHIG00000011086	LAMA2	323.916	0.710999	0.206183	0.000563944	0.0413026	4.21669	0.246427	3.69873	0.234316
ENSCHIG00000011184	BCO2	210.378	0.711845	0.206498	0.000566376	0.0413026	3.63359	0.0443724	3.14016	0.153288
ENSCHIG00000015878	IRF9	871.024	0.729679	0.203543	0.000337219	0.0324959	5.59199	0.149552	5.04744	0.196231
ENSCHIG00000024081	WAS	271.157	0.734193	0.202279	0.000283861	0.0301123	3.97721	0.227765	3.45801	0.109074
ENSCHIG00000000201	PCID2	554.125	0.741517	0.197967	0.000179919	0.0276708	4.95345	0.282344	4.42299	0.068789
ENSCHIG00000015059	LMO2	1529.25	0.744467	0.214032	0.000504618	0.0400459	6.37988	0.263567	5.84045	0.0679344
ENSCHIG00000025646		6778.85	0.744491	0.200324	0.000202051	0.0284699	8.5253	0.186486	7.96538	0.182197
ENSCHIG00000012851	SHC1	806.392	0.750353	0.211769	0.000395207	0.0347808	5.49944	0.161332	4.92038	0.251604
ENSCHIG00000013849	FOXS1	551.106	0.758242	0.208179	0.000270263	0.0298501	4.95898	0.313161	4.39923	0.182764
ENSCHIG00000010425	ADGRE5	730.354	0.760088	0.213373	0.000367699	0.0337458	5.34805	0.197913	4.78844	0.139921
ENSCHIG00000007932	ALDH1L1	3393.84	0.763851	0.224	0.000649513	0.0449363	7.54372	0.481973	6.94999	0.268659
ENSCHIG00000012269	COL11A2	3252.14	0.765152	0.210601	0.000279943	0.0301123	7.48935	0.0862424	6.88916	0.26328
ENSCHIG00000001557	CCDC80	1350.97	0.76702	0.176461	1.38209e-05	0.00569265	6.23608	0.151294	5.649	0.121164
ENSCHIG00000011239	SLC15A3	467.613	0.76842	0.20991	0.000251513	0.0298501	4.73463	0.137299	4.16822	0.146667
ENSCHIG00000023502	ADCY2	1524.56	0.778386	0.206117	0.000159096	0.0261751	6.39843	0.170191	5.81434	0.135132
ENSCHIG00000025985	FHOD1	576.939	0.782735	0.209174	0.000182544	0.0276708	5.03718	0.24751	4.44546	0.208191
ENSCHIG00000013779	CARD9	618.628	0.784135	0.232982	0.000763665	0.0485972	5.11969	0.285267	4.54232	0.178409
ENSCHIG00000015975	HSPB1	2942.98	0.786216	0.224372	0.000458208	0.0389001	7.34665	0.321223	6.73511	0.236078
ENSCHIG00000015829	HIC1	272.521	0.7903	0.16128	9.57496e-07	0.000991626	4.01998	0.246106	3.43802	0.116205
ENSCHIG00000026943	UNC93B1	911.344	0.792387	0.212704	0.000195084	0.0282998	5.6821	0.205227	5.07385	0.191001
ENSCHIG00000017642	FHL3	133.621	0.793953	0.234212	0.000699211	0.0466983	3.07771	0.166152	2.53304	0.192603
ENSCHIG00000025692	ABI3	258.129	0.802	0.221589	0.000295379	0.0304991	3.94657	0.0888432	3.34947	0.245574
ENSCHIG00000025279	SLC43A3	1348.12	0.808642	0.238739	0.000706242	0.0467054	6.22797	0.313285	5.61574	0.215519
ENSCHIG00000015547	CDH5	559.564	0.815131	0.222442	0.00024785	0.0298501	4.99481	0.271709	4.38951	0.156269
ENSCHIG00000009903	RARRES2	507.97	0.820534	0.169769	1.34321e-06	0.000991626	4.88989	0.216168	4.25204	0.193597
ENSCHIG00000016214		364.322	0.821145	0.229529	0.000346869	0.0326135	4.41233	0.353198	3.79729	0.223321
ENSCHIG00000004907	LPAR5	248.405	0.823721	0.196605	2.79288e-05	0.00966122	3.8994	0.176359	3.30136	0.118442
ENSCHIG00000024609	FCGRT	431.268	0.823821	0.231921	0.00038208	0.0343643	4.64187	0.226926	4.02336	0.205171
ENSCHIG00000026985		340.983	0.834822	0.239147	0.000481531	0.0394695	4.32847	0.0981867	3.69488	0.244927
ENSCHIG00000026544	COPZ2	281.056	0.83574	0.173192	1.39655e-06	0.000991626	4.08032	0.231661	3.45448	0.137444
ENSCHIG00000024116	NFATC4	401.84	0.836965	0.203984	4.0767e-05	0.0107841	4.56626	0.0540862	3.91929	0.232045
ENSCHIG00000008354	SCARF1	466.348	0.84113	0.230944	0.000270384	0.0298501	4.74714	0.313244	4.12666	0.170265
ENSCHIG00000021646	EPHB4	334.818	0.849895	0.212071	6.13418e-05	0.0147779	4.3162	0.343621	3.66953	0.241815
ENSCHIG00000013263		459.659	0.850558	0.230982	0.000231088	0.0296915	4.76177	0.189551	4.08142	0.322697
ENSCHIG00000024398	INHBB	192.666	0.850802	0.182121	2.98812e-06	0.0018324	3.58063	0.0848946	2.96016	0.1454
ENSCHIG00000021847	ARHGAP27	810.545	0.853009	0.241046	0.000401981	0.0349879	5.54658	0.176527	4.86122	0.308676
ENSCHIG00000024945		1473.07	0.857735	0.246891	0.000512499	0.0401984	6.35703	0.319205	5.72242	0.109114
ENSCHIG00000009603	RAMP2	1145.53	0.859674	0.220102	9.39148e-05	0.0189105	6.03882	0.0964539	5.35028	0.242821
ENSCHIG00000022584	TRIP10	478.333	0.865506	0.250433	0.000548169	0.0408583	4.78598	0.301215	4.14439	0.19098
ENSCHIG00000011222	C1QC	609.307	0.87208	0.196863	9.42807e-06	0.00454264	5.14563	0.141892	4.47885	0.104695
ENSCHIG00000013597	JCAD	1817.9	0.874693	0.230224	0.000145098	0.0247788	6.70635	0.174097	5.98765	0.336227
ENSCHIG00000009224		1472.94	0.878061	0.220169	6.65974e-05	0.0154908	6.38182	0.253712	5.71117	0.0960444
ENSCHIG00000014900	IL27RA	176.411	0.888869	0.186378	1.84994e-06	0.00124788	3.47403	0.313113	2.84077	0.0875104
ENSCHIG00000009657	SH3TC1	230.125	0.893385	0.266383	0.000797226	0.0497934	3.79876	0.413879	3.15937	0.20984
ENSCHIG00000014395	CYBA	607.638	0.894757	0.240668	0.00020096	0.0284699	5.13604	0.277521	4.45694	0.183124
ENSCHIG00000020804		669.787	0.897478	0.246069	0.000265048	0.0298501	5.27349	0.344188	4.5874	0.192679
ENSCHIG00000020589		294.094	0.901774	0.266867	0.000727206	0.0469191	4.16441	0.308283	3.44573	0.370411
ENSCHIG00000013385	SP110	153.898	0.908393	0.185498	9.72827e-07	0.000991626	3.30948	0.175739	2.65766	0.136717
ENSCHIG00000006982		1109.89	0.910264	0.269087	0.000717547	0.0469191	5.99422	0.231277	5.26823	0.310312
ENSCHIG00000011916	TGFB1	1023.35	0.910572	0.246022	0.000214597	0.0284699	5.88333	0.205653	5.16391	0.239192
ENSCHIG00000024710	C1QA	459.552	0.914609	0.240349	0.000141615	0.024494	4.7747	0.108071	4.05016	0.29316
ENSCHIG00000006854	CLEC3B	1868.69	0.924177	0.27227	0.000687951	0.0461748	6.77447	0.0694476	5.96936	0.439221
ENSCHIG00000013122	ZFAT	1424.78	0.924289	0.25623	0.000309452	0.0308368	6.32713	0.430527	5.63993	0.0787883
ENSCHIG00000014716	C1QTNF5	115.489	0.929696	0.2577	0.00030896	0.0308368	2.92873	0.245462	2.30322	0.165449
ENSCHIG00000003556		392.51	0.929986	0.24146	0.000117387	0.0214009	4.53422	0.276418	3.84859	0.0619901
ENSCHIG00000026930	VAMP5	98.7944	0.93767	0.278985	0.000776611	0.0487314	2.73333	0.202187	2.1227	0.143415
ENSCHIG00000011740	ARHGDIB	764.531	0.945306	0.26056	0.000285649	0.0301123	5.45474	0.352779	4.75258	0.0982528
ENSCHIG00000025695	WTIP	123.639	0.945665	0.227169	3.14323e-05	0.0100965	3.04156	0.0901562	2.36932	0.222057
ENSCHIG00000003951		112.506	0.952146	0.274238	0.00051666	0.0401994	2.88774	0.390314	2.26936	0.0263067
ENSCHIG00000017452	LAYN	241.111	0.957687	0.267504	0.00034349	0.0326135	3.87592	0.328913	3.18989	0.130356
ENSCHIG00000011323	PKDCC	421.007	0.958654	0.241714	7.30659e-05	0.0167073	4.66483	0.217961	3.91123	0.255588
ENSCHIG00000021915	VAV2	218.716	0.960205	0.262447	0.000253531	0.0298501	3.77964	0.343038	3.046	0.33094
ENSCHIG00000026252	GABRE	157.612	0.96432	0.25533	0.000158885	0.0261751	3.36146	0.122867	2.63605	0.334892
ENSCHIG00000017414	C1QB	703.463	0.965722	0.237393	4.74121e-05	0.0123007	5.37068	0.22823	4.61977	0.167002
ENSCHIG00000013856	C1QL1	639.343	0.967626	0.28157	0.0005892	0.0420577	5.21154	0.368357	4.48241	0.209125
ENSCHIG00000020187	BCAM	3476.51	0.969171	0.280393	0.000547302	0.0408583	7.6227	0.400807	6.86615	0.235292
ENSCHIG00000023057	ISYNA1	1450.08	0.975381	0.226874	1.71402e-05	0.0066068	6.42625	0.146118	5.60983	0.315633
ENSCHIG00000007582	FOXC1	398.598	0.97708	0.199902	1.01977e-06	0.000991626	4.6017	0.420789	3.8429	0.160854
ENSCHIG00000015706	SLC5A10	87.6113	0.993339	0.281135	0.000410387	0.0352645	2.60371	0.250742	1.97149	0.0702229
ENSCHIG00000012418		73.7202	1.00295	0.257249	9.66914e-05	0.0191833	2.42324	0.0886675	1.77912	0.137723
ENSCHIG00000017196		375.317	1.00385	0.198084	4.0242e-07	0.000904841	4.5314	0.0866045	3.7428	0.181062
ENSCHIG00000005655	GPR4	206.028	1.00431	0.248983	5.49199e-05	0.0135769	3.696	0.288131	2.96559	0.11466
ENSCHIG00000016547	RASIP1	1090.58	1.02901	0.306158	0.00077647	0.0487314	5.95561	0.564867	5.19623	0.160874
ENSCHIG00000023566	SLC22A6	658.005	1.04415	0.292088	0.000350527	0.0326135	5.29195	0.604403	4.46461	0.327083
ENSCHIG00000015840	SOX7	79.4784	1.04592	0.311998	0.000801399	0.0498234	2.5182	0.218399	1.82523	0.278074
ENSCHIG00000013313	OTOP2	261.993	1.0535	0.284596	0.000214142	0.0284699	4.00719	0.522104	3.25101	0.0935507
ENSCHIG00000024120	PEAR1	728.819	1.0829	0.286729	0.000158907	0.0261751	5.43091	0.472571	4.59884	0.182849
ENSCHIG00000021364	P4HA3	122.601	1.09065	0.262622	3.28228e-05	0.0101319	3.05179	0.20317	2.29689	0.130941
ENSCHIG00000026619	ST14	671.607	1.09385	0.317209	0.00056403	0.0413026	5.32778	0.387552	4.4538	0.344316
ENSCHIG00000020928	SOX17	258.38	1.09747	0.300828	0.000264121	0.0298501	4.02059	0.353467	3.18477	0.281706
ENSCHIG00000026290	SLIT2	246.804	1.11035	0.303204	0.000250197	0.0298501	3.93823	0.512419	3.13906	0.166461
ENSCHIG00000010000	ANPEP	259.169	1.11305	0.325778	0.0006341	0.0443246	3.99196	0.492666	3.19162	0.189652
ENSCHIG00000015582	LSR	553.447	1.11382	0.269346	3.54512e-05	0.010176	5.06596	0.440428	4.20713	0.148418
ENSCHIG00000023822	COL16A1	1527.85	1.11393	0.301908	0.000224582	0.0291331	6.5278	0.458244	5.5778	0.441984
ENSCHIG00000025552	SOX18	714.212	1.1248	0.28642	8.59716e-05	0.0181226	5.40564	0.505146	4.55602	0.0599312
ENSCHIG00000009059	SLC6A13	661.952	1.12725	0.301016	0.000180521	0.0276708	5.36817	0.429279	4.3919	0.476629
ENSCHIG00000008795	KLF2	1183.86	1.13371	0.263013	1.62912e-05	0.00646424	6.16698	0.323271	5.23563	0.251965
ENSCHIG00000009709		73.7853	1.1467	0.312846	0.000246966	0.0298501	2.46974	0.246766	1.70405	0.295693
ENSCHIG00000007818	ITPR3	340.48	1.15798	0.279284	3.37956e-05	0.0101319	4.46449	0.230003	3.48791	0.426849
ENSCHIG00000025215	TGM2	1018.93	1.17378	0.344133	0.000647618	0.0449363	5.91673	0.788086	4.98359	0.385116
ENSCHIG00000022820	CADPS2	158.084	1.18509	0.307295	0.000115008	0.0214009	3.37725	0.44961	2.54636	0.129086
ENSCHIG00000023792	FGD5	285.72	1.18986	0.324222	0.000242633	0.0298501	4.18288	0.426548	3.25424	0.373082
ENSCHIG00000022077	DDR2	181.255	1.19021	0.232664	3.12832e-07	0.000844083	3.60832	0.342854	2.70819	0.177287
ENSCHIG00000014211	HLX	121.623	1.20116	0.292129	3.92669e-05	0.0107841	3.07048	0.254419	2.22349	0.184754
ENSCHIG00000019161	ANGPT2	91.7466	1.22819	0.264527	3.43443e-06	0.00201452	2.74612	0.13965	1.90384	0.177642
ENSCHIG00000017486	NDNF	174.642	1.25134	0.283765	1.0348e-05	0.00481397	3.56548	0.538312	2.62488	0.263717
ENSCHIG00000013596	SLC6A12	849.934	1.26095	0.222341	1.41758e-08	6.37487e-05	5.7727	0.133855	4.69338	0.289044
ENSCHIG00000025322		3663.06	1.26306	0.215329	4.47201e-09	3.0166e-05	7.83743	0.33363	6.77487	0.122502
ENSCHIG00000015386	DLL4	192.455	1.27056	0.343129	0.000213167	0.0284699	3.63598	0.533093	2.73057	0.164107
ENSCHIG00000015468	TMEM132E	107.391	1.28601	0.344683	0.000190721	0.0280473	2.8966	0.460369	2.04953	0.0957331
ENSCHIG00000002934	FOXQ1	317.106	1.32165	0.26513	6.1987e-07	0.000929186	4.37645	0.3576	3.34013	0.154271
ENSCHIG00000013900	MEIS2	441.911	1.35123	0.345213	9.07052e-05	0.018541	4.82632	0.36059	3.71782	0.412769
ENSCHIG00000002299	FOXD1	111.506	1.36151	0.340387	6.33732e-05	0.0149994	3.00597	0.606345	2.04365	0.297173
ENSCHIG00000019648	CCM2L	186.158	1.37368	0.349008	8.28638e-05	0.0177447	3.64826	0.480385	2.6226	0.318859
ENSCHIG00000017123	ZFHX4	139.84	1.37506	0.395692	0.000510735	0.0401984	3.22559	0.603068	2.28693	0.24991
ENSCHIG00000025814	SBSPON	73.8481	1.37915	0.341867	5.47968e-05	0.0135769	2.53186	0.252057	1.59727	0.344022
ENSCHIG00000023717	SLC7A10	688.201	1.44328	0.396271	0.000270374	0.0298501	5.37148	0.794072	4.28501	0.333453
ENSCHIG00000007490	PTH1R	563.904	1.48541	0.436188	0.000660605	0.0452397	5.03705	0.996472	3.9975	0.202234
ENSCHIG00000005294	CD5	156.124	1.5087	0.347067	1.38004e-05	0.00569265	3.43383	0.519416	2.3548	0.144072
ENSCHIG00000026788		103.911	1.6816	0.47028	0.000349251	0.0326135	2.89448	0.669434	1.78503	0.359284
ENSCHIG00000013461	SLC29A4	357.317	1.75823	0.387999	5.85552e-06	0.00315987	4.69149	0.519187	3.13206	0.626494
ENSCHIG00000026032	ASIC2	328.196	1.86463	0.483822	0.000116224	0.0214009	4.33526	1.04031	3.04085	0.215074
ENSCHIG00000009142	JAK3	173.777	1.92722	0.439494	1.15939e-05	0.0052138	3.6018	0.809385	2.23217	0.242092
ENSCHIG00000009472	NECAB2	190.378	2.11785	0.473588	7.75194e-06	0.00387339	3.73988	0.909378	2.20394	0.372269
ENSCHIG00000013807	CHAD	191.752	2.13575	0.491537	1.39247e-05	0.00569265	3.67638	1.06683	2.23344	0.106247
ENSCHIG00000017466	PMP2	866.782	2.39792	0.504012	1.95854e-06	0.00125823	5.88659	0.862891	3.84599	0.682727
ENSCHIG00000002050	PLCH2	110.888	2.4408	0.54435	7.32996e-06	0.0038034	3.02393	1.05104	1.47478	0.291038
ENSCHIG00000016145	NPTX2	149.799	2.45371	0.507939	1.36035e-06	0.000991626	3.41263	1.06548	1.77244	0.177918
ENSCHIG00000017935	FAM163B	264.406	2.86545	0.587244	1.06366e-06	0.000991626	4.05059	1.53943	2.13458	0.116841
ENSCHIG00000012442	SLC6A5	194.135	3.8553	1.03351	0.000191265	0.0280473	3.39495	2.17746	1.21708	0.273161

[truncated: 1 more sheets: Rostral_colliculus]
