# Supplementary material for: A protein-coding gene expression atlas from the brain of pregnant and non-pregnant goats
Source: Front Genet. 2023 Jul 14;14:1114749. doi: 10.3389/fgene.2023.1114749 (PMC10382233; doi:10.3389/fgene.2023.1114749)
Supplement: Supplementary file 8 [file Table7.XLSX]

## Sheet: Hoja1
Supplementary Table 7. List of articles generated through a bibliographic search describing the behavioral functions of genes differentially expressed in the olfactory bulb of pregnant vs. non-pregnant goats.
Ensembl gene ID	Gene symbol	Article	Journal and DOI	Authors
ENSCHIG00000023444	FGFR4	The Fibroblast Growth Factor Family: Neuromodulation of Affective Behavior	Neuron. 2012 Oct 4;76(1):160-74. doi: 10.1016/j.neuron.2012.08.037.	Turner CA, Watson SJ, Akil H.
ENSCHIG00000022769	NOS2	Mice lacking Casp1, Ifngr and Nos2 genes exhibit altered depressive- and anxiety-like behaviour, and gut microbiome composition	Sci Rep. 2019 Apr 23;9(1):6456. doi: 10.1038/s41598-018-38055-8.	Inserra A, Choo JM, Lewis MD, Rogers GB, Wong M, Licinio J.
ENSCHIG00000017995	TIMP4	MMPs in learning and memory and neuropsychiatric disorders	Cell Mol Life Sci. 2019 Aug;76(16):3207-3228. doi: 10.1007/s00018-019-03180-8.	Beroun A, Mitra S, Michaluk P, Pijet B, Stefaniuk M, Kaczmarek L.
ENSCHIG00000016620	GRIP2	Gain-of-function glutamate receptor interacting protein 1 variants alter GluA2 recycling and surface distribution in patients with autism	Proc Natl Acad Sci U S A. 2011 Mar 22;108(12):4920-5. doi: 10.1073/pnas.1102233108.	Mejias R, Adamczyk A, Anggono V, Niranjan T, Thomas GM, Sharma K, Skinner C, Schwartz CE, Stevenson RE, Fallin MD, Kaufmann W, Pletnikov M, Valle D, Huganir RL, Wang T.
ENSCHIG00000021461	TNFAIP3	A20/TNFAIP3 heterozygosity predisposes to behavioral symptoms in a mouse model for neuropsychiatric lupus	Brain, Behavior, & Immunity - Health. 2020 Feb; 2. doi: 10.1016/j.bbih.2019.100018.	Daems C, Sekulić Mirna, Vulsteke V, van Loo Geert, D’Hooge R, Callaerts-Végh Z, Callaerts P
ENSCHIG00000023682	PENK	Enkephalin elevations contribute to neuronal and behavioral impairments in a transgenic mouse model of alzheimer's disease	J Neurosci. 2008 May 7;28(19):5007-17. doi: 10.1523/JNEUROSCI.0590-08.2008.	Meilandt WJ, Yu GQ, Chin J, Roberson ED, Palop JJ, Wu T, Scearce-Levie K, Mucke L.
ENSCHIG00000023682	PENK	Increased expression of proenkephalin and prodynorphin mRNAs in the nucleus accumbens of compulsive methamphetamine taking	Sci Rep. 2016 Nov 14;6:37002. doi: 10.1038/srep37002.	Cadet JL, Krasnova IN, Walther D, Brannock C, Ladenheim B, McCoy MT, Collector D, Torres OV, Terry N, Jayanthi S.
ENSCHIG00000014218	DLX1	Dlx1 and Dlx2 promote interneuron GABA synthesis, synaptogenesis, and dendritogenesis	Cereb Cortex. 2018 Nov 1;28(11):3797-3815. doi: 10.1093/cercor/bhx241.	Pla R, Stanco A, Howard MA, Rubin AN, Vogt D, Mortimer N, Cobos I, Potter GB, Lindtner S, Price JD, Nord AS, Visel A, Schreiner CE, Baraban SC, Rowitch DH, Rubenstein JLR.
ENSCHIG00000010388	PRLHR	Roles of prolactin‐releasing peptide and RFamide related peptides in the control of stress and food intake	FEBS J. 2010 Dec;277(24):4998-5005. doi: 10.1111/j.1742-4658.2010.07932.x.	Takayanagi Y, Onaka T.
ENSCHIG00000010388	PRLHR	Alternative role for prolactin-releasing peptide in the regulation of food intake	Nat Neurosci. 2000 Jul;3(7):645-6. doi: 10.1038/76597.	Lawrence CB, Celsi F, Brennand J, Luckman SM.
ENSCHIG00000022329	DLX6	Dlx5 and Dlx6 expression in GABAergic neurons controls behavior, metabolism, healthy aging and lifespan	Aging (Albany NY). 2019 Sep 12;11(17):6638-6656. doi: 10.18632/aging.102141.	de Lombares C, Heude E, Alfama G, Fontaine A, Hassouna R, Vernochet C, de Chaumont F, Olivo-Marin C, Ey E, Parnaudeau S, Tronche F, Bourgeron T, Luquet S, Levi G, Narboux-Nême N.
ENSCHIG00000011218	SLITRK6	Slitrks as emerging candidate genes involved in neuropsychiatric disorders	Trends Neurosci. 2011 Mar;34(3):143-53. doi: 10.1016/j.tins.2011.01.001.	Proenca CC, Gao KP, Shmelkov SV, Rafii S, Lee FS.
ENSCHIG00000001958	MOCOS	Olfactory stem cells reveal MOCOS as a new player in autism spectrum disorders	Mol Psychiatry. 2016 Sep;21(9):1215-24. doi: 10.1038/mp.2015.106.	Féron F, Gepner B, Lacassagne E, Stephan D, Mesnage B, Blanchard MP, Boulanger N, Tardif C, Devèze A, Rousseau S, Suzuki K, Izpisua Belmonte JC, Khrestchatisky M, Nivet E, Erard-Garcia M.
ENSCHIG00000025391	NOS1	Elimination of aggressive behavior in male mice lacking endothelial nitric oxide synthase	J Neurosci. 1999 Oct 1;19(19):RC30. doi: 10.1523/JNEUROSCI.19-19-j0004.1999.	Demas GE, Kriegsfeld LJ, Blackshaw S, Huang P, Gammie SC, Nelson RJ, Snyder SH.
ENSCHIG00000025391	NOS1	Neuronal nitric oxide synthase (NOS1) and its adaptor, NOS1AP, as a genetic risk factors for psychiatric disorders	Genes Brain Behav. 2015 Jan;14(1):46-63. doi: 10.1111/gbb.12193.	Freudenberg F, Alttoa A, Reif A.
ENSCHIG00000026769	SLC44A5	TSHZ3 deletion causes an autism syndrome and defects in cortical projection neurons	Nat Genet. 2016 Nov;48(11):1359-1369. doi: 10.1038/ng.3681.	Caubit X, Gubellini P, Andrieux J, Roubertoux PL, Metwaly M, Jacq B, Fatmi A, Had-Aissouni L, Kwan KY, Salin P, Carlier M, Liedén A, Rudd E, Shinawi M, Vincent-Delorme C, Cuisset JM, Lemaitre MP, Abderrehamane F, Duban B, Lemaitre JF, Woolf AS, Bockenhauer D, Severac D, Dubois E, Zhu Y, Sestan N, Garratt AN, Lydia Kerkerian-Le Goff, Fasano L.
ENSCHIG00000013689	DDC	Dopa decarboxylase is a genetic hub of parental control over offspring behavior	bioRxiv.https://doi.org/10.1101/2020.06.23.168195.	Paul J. Bonthuis, Susan Steinwand, Wei-Chao Huang, Cornelia N. Stacher Hörndli, Jared Emery, Stephanie Kravitz, Elliott Ferris, Christopher Gregg
ENSCHIG00000013689	DDC	The effects of dopaminergic/serotonergic reuptake inhibition on maternal behavior, maternal aggression, and oxytocin in the rat	Pharmacol Biochem Behav. 2005 Aug;81(4):769-85. doi: 10.1016/j.pbb.2005.06.001.	Johns JM, Joyner PW, McMurray MS, Elliott DL, Hofler VE, Middleton CL, Knupp K, Greenhill KW, Lomas LM, Walker CH.
ENSCHIG00000013689	DDC	Dopamine in the medial amygdala network mediates human bonding	Proc Natl Acad Sci U S A. 2017 Feb 28;114(9):2361-2366. doi: 10.1073/pnas.1612233114.	Atzil S, Touroutoglou A, Rudy T, Salcedo S, Feldman R, Hooker JM, Dickerson BC, Catana C, Barrett LF.
ENSCHIG00000023359	EPHA10	The Role of Ephs and Ephrins in memory formation	Int J Neuropsychopharmacol. 2016 Apr 20;19(4):pyv106. doi: 10.1093/ijnp/pyv106.	Dines M, Lamprecht R.
ENSCHIG00000020640	COL24A1	Aberrant expression of collagen gene family in the brain regions of male mice with behavioral psychopathologies induced by chronic agonistic interactions	Biomed Res Int. 2019 Apr 28;2019:7276389. doi: 10.1155/2019/7276389.	Aberrant Expression of Collagen Gene Family in the Brain Regions of Male Mice with Behavioral Psychopathologies Induced by Chronic Agonistic Interactions
ENSCHIG00000021671	IFIT1	Maternal Type-I interferon signaling adversely affects the microglia and the behavior of the offspring accompanied by increased sensitivity to stress	Mol Psychiatry. 2020 May;25(5):1050-1067. doi: 10.1038/s41380-019-0604-0.	Maternal Type-I interferon signaling adversely affects the microglia and the behavior of the offspring accompanied by increased sensitivity to stress
ENSCHIG00000023789	RYR3	Comprehensive behavioral phenotyping of ryanodine receptor type 3 (RyR3) knockout mice: Decreased social contact duration in two social interaction tests	Front Behav Neurosci. 2009 May 7;3:3. doi: 10.3389/neuro.08.003.2009.	Matsuo N, Tanda K, Nakanishi K, Yamasaki N, Toyama K, Takao K, Takeshima H, Miyakawa T.
ENSCHIG00000016626	TIAM2	TIAM2S as a novel regulator for serotonin level enhances brain plasticity and locomotion behavior	FASEB J. 2020 Feb;34(2):3267-3288. doi: 10.1096/fj.201901323R.	Chu CH, Chen JS, Chuang PC, Su CH, Chan YL, Yang YJ, Chiang YT, Su YY, Gean PW, Sun HS.
ENSCHIG00000027149	ZIC1	Behavioral abnormalities of Zic1 and Zic2 mutant mice: implications as models for human neurological disorders	Behav Genet. 2001 May;31(3):317-24. doi: 10.1023/a:1012235510600.	Ogura H, Aruga J, Mikoshiba K.
ENSCHIG00000018195	NGB	Cognitive deficits are attenuated in neuroglobin overexpressing mice exposed to a model of obstructive sleep apnea	Front Neurol. 2018 Jun 5;9:426. doi: 10.3389/fneur.2018.00426.	Nair D, Ramesh V, Gozal D.
ENSCHIG00000014840	DERL3	Behavioral analysis in mice deficient for GAREM2 (Grb2-associated regulator of Erk/MAPK subtype2) that is a subtype of highly expressing in the brain	Mol Brain. 2019 Nov 12;12(1):94. doi: 10.1186/s13041-019-0512-x.	Nishino T, Tamada K, Maeda A, Abe T, Kiyonari H, Funahashi Y, Kaibuchi K, Takumi T, Konishi H.
ENSCHIG00000019488	CACNA1D	New gain-of-function mutation shows CACNA1D as recurrently mutated gene in autism spectrum disorders and epilepsy	Hum Mol Genet. 2017 Aug 1;26(15):2923-2932. doi: 10.1093/hmg/ddx175.	Pinggera A, Mackenroth L, Rump A, Schallner J, Beleggia F, Wollnik B, Striessnig J.
ENSCHIG00000019488	CACNA1D	From gene to behavior: L-Type calcium channel mechanisms underlying neuropsychiatric symptoms	Neurotherapeutics. 2017 Jul;14(3):588-613. doi: 10.1007/s13311-017-0532-0.	Kabir ZD, Martínez-Rivera A, Rajadhyaksha AM.
ENSCHIG00000018670	NID2	Neurologic defects and selective disruption of basement membranes in mice lacking entactin-1/nidogen-1	Lab Invest. 2002 Dec;82(12):1617-30. doi: 10.1097/01.lab.0000042240.52093.0f.	Dong L, Chen Y, Lewis M, Hsieh JC, Reing J, Chaillet JR, Howell CY, Melhem M, Inoue S, Kuszak JR, DeGeest K, Chung AE.
ENSCHIG00000023363	PAX6	The role of Pax6 in brain development and its impact on pathogenesis of autism spectrum disorder	Brain Res. 2019 Feb 15;1705:95-103. doi: 10.1016/j.brainres.2018.02.041.	Kikkawa T, Casingal CR, Chun SH, Shinohara H, Hiraoka K, Osumi N.
ENSCHIG00000026168	COL4A2	Neurologic phenotypes associated with COL4A1/ 2 mutations: Expanding the spectrum of disease	Neurology. 2018 Nov 27;91(22):e2078-e2088. doi: 10.1212/WNL.0000000000006567.	Zagaglia S, Selch C, Nisevic JR, Mei D, Michalak Z, Hernandez-Hernandez L, Krithika S, Vezyroglou K, Varadkar SM, Pepler A, Biskup S, Leão M, Gärtner J, Merkenschlager A, Jaksch M, Møller RS, Gardella E, Kristiansen BS, Hansen LK, Vari MS, Helbig KL, Desai S, Smith-Hicks CL, Hino-Fukuyo N, Talvik T, Laugesaar R, Ilves P, Õunap K, Körber I, Hartlieb T, Kudernatsch M, Winkler P, Schimmel M, Hasse A…
ENSCHIG00000021928	MTMR11	Dual-specificity phosphatases in mental and neurological disorders	Prog Neurobiol. 2021 Mar;198:101906. doi: 10.1016/j.pneurobio.2020.101906.	An N, Bassil K, Al Jowf GI, Steinbusch HWM, Rothermel M, de Nijs L, Rutten BPF.
ENSCHIG00000022084	STAT5A	Brain STAT5 signaling modulates learning and memory formation	Brain Struct Funct. 2018 Jun;223(5):2229-2241. doi: 10.1007/s00429-018-1627-z.	Furigo IC, Melo HM, Lyra E Silva NM, Ramos-Lobo AM, Teixeira PDS, Buonfiglio DC, Wasinski F, Lima ER, Higuti E, Peroni CN, Bartolini P, Soares CRJ, Metzger M, de Felice FG, Donato J Jr.
ENSCHIG00000011115	NRG2	Neuregulin-2 ablation results in dopamine dysregulation and severe behavioral phenotypes relevant to psychiatric disorders	Mol Psychiatry. 2018 May;23(5):1233-1243. doi: 10.1038/mp.2017.22.	Yan L, Shamir A, Skirzewski M, Leiva-Salcedo E, Kwon OB, Karavanova I, Paredes D, Malkesman O, Bailey KR, Vullhorst D, Crawley JN, Buonanno A.
ENSCHIG00000017594	MBD6	The expanding role of MBD genes in autism: identification of a MECP2 duplication and novel alterations in MBD5, MBD6, and SETDB1	Autism Res. 2012 Dec;5(6):385-97. doi: 10.1002/aur.1251.	Cukier HN, Lee JM, Ma D, Young JI, Mayo V, Butler BL, Ramsook SS, Rantus JA, Abrams AJ, Whitehead PL, Wright HH, Abramson RK, Haines JL, Cuccaro ML, Pericak-Vance MA, Gilbert JR.
ENSCHIG00000016565	AUTS2	Autism susceptibility candidate 2 (Auts2) encodes a nuclear protein expressed in developing brain regions implicated in autism neuropathology	Gene Expr Patterns. 2010 Jan;10(1):9-15. doi: 10.1016/j.gep.2009.11.005.	Bedogni F, Hodge RD, Nelson BR, Frederick EA, Shiba N, Daza RA, Hevner RF.
ENSCHIG00000020027	GTF2IRD1	Functions of Gtf2i and Gtf2ird1 in the developing brain: transcription, DNA-binding, and long term behavioral consequences	Hum Mol Genet. 2020 Jun 3;29(9):1498-1519. doi: 10.1093/hmg/ddaa070.	Kopp ND, Nygaard KR, Liu Y, McCullough KB, Maloney SE, Gabel HW, Dougherty JD.
ENSCHIG00000020832	DACT1	Enhancer locus in ch14q231 modulates brain asymmetric temporal regions involved in language processing	Cereb Cortex. 2020 Sep 3;30(10):5322-5332. doi: 10.1093/cercor/bhaa112.	Le Guen Y, Leroy F, Philippe C; IMAGEN Consortium, Mangin JF, Dehaene-Lambertz G, Frouin V.
ENSCHIG00000005040	CHST14	Impaired cognitive function and altered hippocampal synaptic plasticity in mice lacking dermatan sulfotransferase Chst14/D4st1	Front Mol Neurosci. 2019 Feb 11;12:26. doi: 10.3389/fnmol.2019.00026.	Li Q, Wu X, Na X, Ge B, Wu Q, Guo X, Ntim M, Zhang Y, Sun Y, Yang J, Xiao Z, Zhao J, Li S.
ENSCHIG00000005040	CHST14	Dermatan sulfotransferase Chst14/D4st1, but not chondroitin sulfotransferase Chst11/C4st1, regulates proliferation and neurogenesis of neural progenitor cells	J Cell Sci. 2011 Dec 1;124(Pt 23):4051-63. doi: 10.1242/jcs.088120.	Bian S, Akyüz N, Bernreuther C, Loers G, Laczynska E, Jakovcevski I, Schachner M.
ENSCHIG00000014695	DOCK8	Languageimpairment with a partial duplication of DOCK8	Mol Syndromol. 2020 Dec;11(5-6):243-263. doi: 10.1159/000511972.	Benítez-Burraco A, Fernández-Urquiza M, Jiménez-Romero MS.
ENSCHIG00000002854	BAHCC1	Neuronal deletion of Kmt2a/Mll1 histone methyltransferase in ventral striatum is associated with defective spike-timing-dependent striatal synaptic plasticity, altered response to dopaminergic drugs, and increased anxiety	Neuropsychopharmacology. 2016 Dec;41(13):3103-3113. doi: 10.1038/npp.2016.144.	Shen EY, Jiang Y, Javidfar B, Kassim B, Loh YE, Ma Q, Mitchell AC, Pothula V, Stewart AF, Ernst P, Yao WD, Martin G, Shen L, Jakovcevski M, Akbarian S.
ENSCHIG00000017207	PPP2R5B	De novo mutations affecting the catalytic Cα subunit of PP2A, PPP2CA, cause syndromic intellectual disability resembling other PP2A-related neurodevelopmental disorders	Am J Hum Genet. 2019 Jan 3;104(1):139-156. doi: 10.1016/j.ajhg.2018.12.002.	Reynhout S, Jansen S, Haesen D, van Belle S, de Munnik SA, Bongers EMHF, Schieving JH, Marcelis C, Amiel J, Rio M, Mclaughlin H, Ladda R, Sell S, Kriek M, Peeters-Scholte CMPCD, Terhal PA, van Gassen KL, Verbeek N, Henry S, Scott Schwoerer J, Malik S, Revencu N, Ferreira CR, Macnamara E, Braakman HMH, Brimble E, Ruzhnikov MRZ, Wagner M, Harrer P, Wieczorek D, Kuechler A, Tziperman B, Barel O, de …
ENSCHIG00000026935	PAN2	Neogenin, a regulator of adult hippocampal neurogenesis, prevents depressive-like behavior	Cell Death Dis. 2018 Jan 8;9(1):8. doi: 10.1038/s41419-017-0019-2.	Sun D, Sun XD, Zhao L, Lee DH, Hu JX, Tang FL, Pan JX, Mei L, Zhu XJ, Xiong WC.
ENSCHIG00000027070	MMP28	MMPs in learning and memory and neuropsychiatric disorders	Cell Mol Life Sci. 2019 Aug;76(16):3207-3228. doi: 10.1007/s00018-019-03180-8.	Beroun A, Mitra S, Michaluk P, Pijet B, Stefaniuk M, Kaczmarek L.
ENSCHIG00000027071	MMP29	Dynamic expression of MMP28 during cranial morphogenesis	Philos Trans R Soc Lond B Biol Sci. 2020 Oct 12;375(1809):20190559. doi: 10.1098/rstb.2019.0559.	Gouignard N, Theveneau E, Saint-Jeannet JP.
ENSCHIG00000023303	H3-3B	Aberrant H33 dynamics in NAc promote vulnerability to depressive-like behavior	Proc Natl Acad Sci U S A. 2016 Nov 1;113(44):12562-12567. doi: 10.1073/pnas.1608270113.	Lepack AE, Bagot RC, Peña CJ, Loh YE, Farrelly LA, Lu Y, Powell SK, Lorsch ZS, Issler O, Cates HM, Tamminga CA, Molina H, Shen L, Nestler EJ, Allis CD, Maze I.
ENSCHIG00000013737	MAP1B	Mice deficient in microtubule-associated protein MAP1B show a distinct behavioral phenotype and altered retina function	Behav Brain Res. 2005 Nov 7;164(2):188-96. doi: 10.1016/j.bbr.2005.06.018.	Pangratz-Fuehrer S, Bubna-Littitz H, Propst F, Reitsamer H.
ENSCHIG00000000158	RAB39B	Mutations in RAB39B in individuals with intellectual disability, autism spectrum disorder, and macrocephaly	Mol Autism. 2017 Nov 9;8:59. doi: 10.1186/s13229-017-0175-3.	Woodbury-Smith M, Deneault E, Yuen RKC, Walker S, Zarrei M, Pellecchia G, Howe JL, Hoang N, Uddin M, Marshall CR, Chrysler C, Thompson A, Szatmari P, Scherer SW.
ENSCHIG00000021788	NDRG4	NDRG4 protein-deficient mice exhibit spatial learning deficits and vulnerabilities to cerebral ischemia	J Biol Chem. 2011 Jul 22;286(29):26158-65. doi: 10.1074/jbc.M111.256446.	Yamamoto H, Kokame K, Okuda T, Nakajo Y, Yanamoto H, Miyata T.
ENSCHIG00000024980	SCN1A	Cognitive and social impairment in mouse models mirrors dravet syndrome	Epilepsy Curr . 2013 Mar;13(2):97-9. doi: 10.5698/1535-7597-13.2.97.	Kearney JA.
ENSCHIG00000024980	SCN1A	Epilepsy and neuropsychiatric comorbidities in mice carrying a recurrent Dravet syndrome SCN1A missense mutation	Sci Rep. 2019 Oct 2;9(1):14172. doi: 10.1038/s41598-019-50627-w.	Ricobaraza A, Mora-Jimenez L, Puerta E, Sanchez-Carpintero R, Mingorance A, Artieda J, Nicolas MJ, Besne G, Bunuales M, Gonzalez-Aparicio M, Sola-Sevilla N, Valencia M, Hernandez-Alcoceba R.
ENSCHIG00000024586	DYNC1LI1	Behavioral and other phenotypes in a cytoplasmic dynein light intermediate chain 1 mutant mouse	J Neurosci. 2011 Apr 6;31(14):5483-94. doi: 10.1523/JNEUROSCI.5244-10.2011.	Banks GT, Haas MA, Line S, Shepherd HL, Alqatari M, Stewart S, Rishal I, Philpott A, Kalmar B, Kuta A, Groves M, Parkinson N, Acevedo-Arozena A, Brandner S, Bannerman D, Greensmith L, Hafezparast M, Koltzenburg M, Deacon R, Fainzilber M, Fisher EM.
ENSCHIG00000012254	STAU2	Forebrain-specific, conditional silencing of Staufen2 alters synaptic plasticity, learning, and memory in rats	Genome Biol. 2017 Nov 17;18(1):222. doi: 10.1186/s13059-017-1350-8.	Berger SM, Fernández-Lamo I, Schönig K, Fernández Moya SM, Ehses J, Schieweck R, Clementi S, Enkel T, Grothe S, von Bohlen Und Halbach O, Segura I, Delgado-García JM, Gruart A, Kiebler MA, Bartsch D.
ENSCHIG00000010155	CAMK2G	CAMK2-Dependent signaling in neurons is essential for survival	J Neurosci. 2019 Jul 10;39(28):5424-5439. doi: 10.1523/JNEUROSCI.1341-18.2019.	Kool MJ, Proietti Onori M, Borgesius NZ, van de Bree JE, Elgersma-Hooisma M, Nio E, Bezstarosti K, Buitendijk GHS, Aghadavoud Jolfaei M, Demmers JAA, Elgersma Y, van Woerden GM.
ENSCHIG00000023122	NTRK2	A common NTRK2 variant is associated with emotional arousal and brain white-matter integrity in healthy young subjects	Transl Psychiatry. 2016 Mar 15;6(3):e758. doi: 10.1038/tp.2016.20.	Spalek K, Coynel D, Freytag V, Hartmann F, Heck A, Milnik A, de Quervain D, Papassotiropoulos A.
ENSCHIG00000025558	YWHAG	14-3-3γ Haploinsufficient mice display hyperactive and stress-sensitive behaviors	Exp Neurobiol. 2019 Feb;28(1):43-53. doi: 10.5607/en.2019.28.1.43.	Kim DE, Cho CH, Sim KM, Kwon O, Hwang EM, Kim HW, Park JY.
ENSCHIG00000014802	GPM6A	Neuronal filopodium formation induced by the membrane glycoprotein M6a (Gpm6a) is facilitated by coronin‐1a, Rac1, and p21‐activated kinase 1 (Pak1)A single gene defect causing claustrophobiaAltered GPM6A/M6 Dosage Impairs Cognition and Causes Phenotypes Responsive to Cholesterol in Human and Drosophil	J Neurochem. 2016 Apr;137(1):46-61. doi: 10.1111/jnc.13552.	Alvarez Juliá A, Frasch AC, Fuchsova B.
ENSCHIG00000019397	NPAS3	Behavioral and regulatory abnormalities in mice deficient in the NPAS1 and NPAS3 transcription factors	Proc Natl Acad Sci U S A. 2004 Sep 14;101(37):13648-53. doi: 10.1073/pnas.0405310101.	Erbel-Sieler C, Dudley C, Zhou Y, Wu X, Estill SJ, Han T, Diaz-Arrastia R, Brunskill EW, Potter SS, McKnight SL.
ENSCHIG00000025837	MRAS	Absence of M-Ras modulates social behavior in mice	BMC Neurosci. 2015 Oct 21;16:68. doi: 10.1186/s12868-015-0209-8.	Ehrhardt A, Wang B, Leung MJ, Schrader JW.
ENSCHIG00000026398	GABRA2	Role of GABRA2 in trajectories of externalizing behavior across development and evidence of moderation by parental monitoring	Arch Gen Psychiatry. 2009 Jun;66(6):649-57. doi: 10.1001/archgenpsychiatry.2009.48.	Role of GABRA2 in Trajectories of Externalizing Behavior Across Development and Evidence of Moderation by Parental Monitoring
ENSCHIG00000023426	ACBD7	Involvement of the Acyl-CoA binding domain containing 7 in the control of food intake and energy expenditure in mice	Elife. 2016 Feb 15;5:e11742. doi: 10.7554/eLife.11742.	Lanfray D, Caron A, Roy MC, Laplante M, Morin F, Leprince J, Tonon MC, Richard D.
ENSCHIG00000023426	ACBD7	Emerging signaling pathway in arcuate feeding-related neurons: Role of the Acbd7	Front Neurosci. 2017 Jun 23;11:328. doi: 10.3389/fnins.2017.00328.	Lanfray D, Richard D.
ENSCHIG00000019074	CSMD1	Neuropsychological deficits in mice depleted of the schizophrenia susceptibility gene CSMD1	PLoS One. 2013 Nov 14;8(11):e79501. doi: 10.1371/journal.pone.0079501.	Steen VM, Nepal C, Ersland KM, Holdhus R, Nævdal M, Ratvik SM, Skrede S, Håvik B.
ENSCHIG00000024986	TIMP2	Tissue Inhibitor of Metalloproteinase-2 (TIMP-2) deficient mice display motor deficits	J Neurobiol. 2006 Jan;66(1):82-94. doi: 10.1002/neu.20205.	Jaworski DM, Soloway P, Caterina J, Falls WA.
ENSCHIG00000026845	DPYSL2	Changes in Dpysl2 expression are associated with prenatally stressed rat offspring and susceptibility to schizophrenia in humans	Int J Mol Med. 2015 Jun;35(6):1574-86. doi: 10.3892/ijmm.2015.2161.	Lee H, Joo J, Nah SS, Kim JW, Kim HK, Kwon JT, Lee HY, Kim YO, Kim HJ.
ENSCHIG00000021893	HCN2	HCN2 channels in the ventral tegmental area regulate behavioral responses to chronic stress	Elife. 2018 Jan 2;7:e32420. doi: 10.7554/eLife.32420.	Zhong P, Vickstrom CR, Liu X, Hu Y, Yu L, Yu HG, Liu QS.
ENSCHIG00000019266	LDOC1	Sirh7/Ldoc1 knockout mice exhibit placental P4 overproduction and delayed parturition	Development. 2014 Dec;141(24):4763-71. doi: 10.1242/dev.114520.	Naruse M, Ono R, Irie M, Nakamura K, Furuse T, Hino T, Oda K, Kashimura M, Yamada I, Wakana S, Yokoyama M, Ishino F, Kaneko-Ishino T.
ENSCHIG00000026480	BSCL2	Lack of seipin in neurons results in anxiety- and depression-like behaviors via down regulation of PPARγ	Hum Mol Genet. 2014 Aug 1;23(15):4094-102. doi: 10.1093/hmg/ddu126.	Zhou L, Yin J, Wang C, Liao J, Liu G, Chen L.
ENSCHIG00000014845	PREX1	P-Rex1 overexpression results in aberrant neuronal polarity and psychosis-related behaviors	Neurosci Bull. 2019 Dec;35(6):1011-1023. doi: 10.1007/s12264-019-00408-2.	Li Q, Wang L, Ma Y, Yue W, Zhang D, Li J.
ENSCHIG00000014845	PREX1	Synaptic P-Rex1 signaling regulates hippocampal long-term depression and autism-like social behavior	Proc Natl Acad Sci U S A. 2015 Dec 15;112(50):E6964-72. doi: 10.1073/pnas.1512913112.	Li J, Chai A, Wang L, Ma Y, Wu Z, Yu H, Mei L, Lu L, Zhang C, Yue W, Xu L, Rao Y, Zhang D.
ENSCHIG00000010212	HNMT	Histamine N-methyltransferase regulates aggression and the sleep-wake cycle	Sci Rep. 2017 Nov 21;7(1):15899. doi: 10.1038/s41598-017-16019-8.	Naganuma F, Nakamura T, Yoshikawa T, Iida T, Miura Y, Kárpáti A, Matsuzawa T, Yanai A, Mogi A, Mochizuki T, Okamura N, Yanai K.
ENSCHIG00000011951	NEFL	Neurofilament light interaction with GluN1 modulates neurotransmission and schizophrenia-associated behaviors	Transl Psychiatry. 2018 Aug 24;8(1):167. doi: 10.1038/s41398-018-0194-7.	Yuan A, Veeranna, Sershen H, Basavarajappa BS, Smiley JF, Hashim A, Bleiwas C, Berg M, Guifoyle DN, Subbanna S, Darji S, Kumar A, Rao MV, Wilson DA, Julien JP, Javitt DC, Nixon RA.
ENSCHIG00000015940	PRMT8	Loss of protein arginine methyltransferase 8 alters synapse composition and function, resulting in behavioral defects	J Neurosci. 2017 Sep 6;37(36):8655-8666. doi: 10.1523/JNEUROSCI.0591-17.2017.	Penney J, Seo J, Kritskiy O, Elmsaouri S, Gao F, Pao PC, Su SC, Tsai LH.
ENSCHIG00000013218	IPO11	Neuronal RNA-binding protein HuD regulates addiction-related gene expression and behavior	Genes Brain Behav. 2018 Apr;17(4):e12454. doi: 10.1111/gbb.12454.	Oliver RJ, Brigman JL, Bolognani F, Allan AM, Neisewander JL, Perrone-Bizzozero NI.
ENSCHIG00000018998	PLXNA2	Anxiety and comorbid measures associated with PLXNA2	Arch Gen Psychiatry. 2007 Mar;64(3):318-26. doi: 10.1001/archpsyc.64.3.318.	Wray NR, James MR, Mah SP, Nelson M, Andrews G, Sullivan PF, Montgomery GW, Birley AJ, Braun A, Martin NG.
ENSCHIG00000018998	PLXNA2	PlexinA2 forward signaling through Rap1 GTPases regulates dentate gyrus development and schizophrenia-like behaviors	Cell Rep. 2018 Jan 9;22(2):456-470. doi: 10.1016/j.celrep.2017.12.044.	Zhao XF, Kohen R, Parent R, Duan Y, Fisher GL, Korn MJ, Ji L, Wan G, Jin J, Püschel AW, Dolan DF, Parent JM, Corfas G, Murphy GG, Giger RJ.
ENSCHIG00000007155	NEDD4L	Nedd4l downregulation of NRG1 in the mPFC induces depression-like behaviour in CSDS mice	Transl Psychiatry. 2020 Jul 23;10(1):249. doi: 10.1038/s41398-020-00935-x.	Xu J, Guo C, Liu Y, Wu G, Ke D, Wang Q, Mao J, Wang JZ, Liu R, Wang X.
ENSCHIG00000009348	EXT1	Autism-like socio-communicative deficits and stereotypies in mice lacking heparan sulfate	Proc Natl Acad Sci U S A. 2012 Mar 27;109(13):5052-6. doi: 10.1073/pnas.1117881109.	Irie F, Badie-Mahdavi H, Yamaguchi Y.
ENSCHIG00000025145	AKT3	Genetic deletion of Akt3 induces an endophenotype reminiscent of psychiatric manifestations in mice	Front Mol Neurosci. 2017 Apr 10;10:102. doi: 10.3389/fnmol.2017.00102.	Bergeron Y, Bureau G, Laurier-Laurin MÉ, Asselin E, Massicotte G, Cyr M.
ENSCHIG00000025145	AKT3	Essential role of protein kinase Bγ (PKBγ/Akt3) in postnatal brain development but not in glucose homeostasis	Development. 2005 Jul;132(13):2943-54. doi: 10.1242/dev.01864.	Tschopp O, Yang ZZ, Brodbeck D, Dummler BA, Hemmings-Mieszczak M, Watanabe T, Michaelis T, Frahm J, Hemmings BA.
ENSCHIG00000025145	AKT3	PKBγ/AKT3 loss-of-function causes learning and memory deficits and deregulation of AKT/mTORC2 signaling: Relevance for schizophrenia	PLoS One. 2017 May 3;12(5):e0175993. doi: 10.1371/journal.pone.0175993.	Howell KR, Floyd K, Law AJ.
ENSCHIG00000014636	IL17RA	IL-17a promotes sociability in mouse models of neurodevelopmental disorders	Nature. 2020 Jan;577(7789):249-253. doi: 10.1038/s41586-019-1843-6.	Reed MD, Yim YS, Wimmer RD, Kim H, Ryu C, Welch GM, Andina M, King HO, Waisman A, Halassa MM, Huh JR, Choi GB.
ENSCHIG00000015693	RAB11FIP5	Synaptic function of rab11Fip5: Selective requirement for hippocampal long-term depression	J Neurosci. 2015 May 13;35(19):7460-74. doi: 10.1523/JNEUROSCI.1581-14.2015.	Bacaj T, Ahmad M, Jurado S, Malenka RC, Südhof TC.
ENSCHIG00000021855	CACNB1	Cacna1b alternative splicing impacts excitatory neurotransmission and is linked to behavioral responses to aversive stimuli	Mol Brain. 2019 Oct 21;12(1):81. doi: 10.1186/s13041-019-0500-1.	Bunda A, LaCarubba B, Bertolino M, Akiki M, Bath K, Lopez-Soto J, Lipscombe D, Andrade A.
ENSCHIG00000018201	CAMK2N2	Prevention of long-term memory loss after retrieval by an endogenous CaMKII inhibitor	Sci Rep. 2017 Jun 22;7(1):4040. doi: 10.1038/s41598-017-04355-8.	Vigil FA, Mizuno K, Lucchesi W, Valls-Comamala V, Giese KP.
ENSCHIG00000018068	SORBS2	Impaired dendritic development and memory in Sorbs2 knock-out mice	J Neurosci. 2016 Feb 17;36(7):2247-60. doi: 10.1523/JNEUROSCI.2528-15.2016.	Zhang Q, Gao X, Li C, Feliciano C, Wang D, Zhou D, Mei Y, Monteiro P, Anand M, Itohara S, Dong X, Fu Z, Feng G.
ENSCHIG00000018690	ARHGEF4	Rho guanine nucleotide exchange factor 4 (Arhgef4) deficiency enhances spatial and object recognition memory	Exp Neurobiol. 2020 Oct 31;29(5):334-343. doi: 10.5607/en20049.	Yoo KS, Lee K, Lee YS, Oh WJ, Kim HK.
ENSCHIG00000011417	KATNAL1	A missense mutation in Katnal1 underlies behavioural, neurological and ciliary anomalies	Mol Psychiatry. 2018 Mar;23(3):713-722. doi: 10.1038/mp.2017.54.	Banks G, Lassi G, Hoerder-Suabedissen A, Tinarelli F, Simon MM, Wilcox A, Lau P, Lawson TN, Johnson S, Rutman A, Sweeting M, Chesham JE, Barnard AR, Horner N, Westerberg H, Smith LB, Molnár Z, Hastings MH, Hirst RA, Tucci V, Nolan PM.
ENSCHIG00000011417	KATNAL1	The microtubule severing protein katanin regulates proliferation of neuronal progenitors in embryonic and adult neurogenesis	Sci Rep. 2019 Nov 4;9(1):15940. doi: 10.1038/s41598-019-52367-3.	Lombino FL, Muhia M, Lopez-Rojas J, Brill MS, Thies E, Ruschkies L, Lutz D, Richter M, Hausrat TJ, Lopes AT, McNally FJ, Hermans-Borgmeyer I, Dunleavy JEM, Hoffmeister-Ullerich S, Frotscher M, Misgeld T, Kreutz MR, de Anda FC, Kneussel M.
ENSCHIG00000024833	GLRB	Anxiety and startle phenotypes in Glrb spastic and Glra1 spasmodic mouse mutants	Front Mol Neurosci. 2020 Aug 11;13:152. doi: 10.3389/fnmol.2020.00152.	Schaefer N, Signoret-Genest J, von Collenberg CR, Wachter B, Deckert J, Tovote P, Blum R, Villmann C.
ENSCHIG00000013519	ZNF804A	The ZNF804A gene: Characterization of a novel neural risk mechanism for the major psychoses	Neuropsychopharmacology. 2011 Aug;36(9):1871-8. doi: 10.1038/npp.2011.72.	Voineskos AN, Lerch JP, Felsky D, Tiwari A, Rajji TK, Miranda D, Lobaugh NJ, Pollock BG, Mulsant BH, Kennedy JL.
ENSCHIG00000024367	NBEA	The neurobeachin and the Kinesin KIF21B are critical for endocytic recycling of NMDA receptors and regulate social behavior	Cell Rep. 2018 May 29;23(9):2705-2717. doi: 10.1016/j.celrep.2018.04.112.	Gromova KV, Muhia M, Rothammer N, Gee CE, Thies E, Schaefer I, Kress S, Kilimann MW, Shevchuk O, Oertner TG, Kneussel M.
ENSCHIG00000024367	NBEA	BEACH Protein LRBA promotes the localization of the Heterotrimeric G-protein golf to olfactory cilia	Sci Rep. 2017 Aug 16;7(1):8409. doi: 10.1038/s41598-017-08543-4.	Kurtenbach S, Gießl A, Strömberg S, Kremers J, Atorf J, Rasche S, Neuhaus EM, Hervé D, Brandstätter JH, Asan E, Hatt H, Kilimann MW.
ENSCHIG00000020044	DOCK4	Autism-like social deficit generated by Dock4 deficiency is rescued by restoration of Rac1 activity and NMDA receptor function	Mol Psychiatry. 2021 May;26(5):1505-1519. doi: 10.1038/s41380-019-0472-7.	Guo D, Peng Y, Wang L, Sun X, Wang X, Liang C, Yang X, Li S, Xu J, Ye WC, Jiang B, Shi L.
ENSCHIG00000020851	R3HDM1	R3HDM1 haploinsufficiency is associated with mild intellectual disability	Am J Med Genet A. 2021 Jun;185(6):1776-1786. doi: 10.1002/ajmg.a.62173.	Fukushi D, Inaba M, Katoh K, Suzuki Y, Enokido Y, Nomura N, Tokita Y, Hayashi S, Mizuno S, Yamada K, Wakamatsu N.
ENSCHIG00000010522	CLSTN3	Cognitive deficits in calsyntenin-2-deficient mice associated with reduced GABAergic transmission	Neuropsychopharmacology. 2016 Feb;41(3):802-10. doi: 10.1038/npp.2015.206.	Lipina TV, Prasad T, Yokomaku D, Luo L, Connor SA, Kawabe H, Wang YT, Brose N, Roder JC, Craig AM.
ENSCHIG00000010522	CLSTN3	Calsyntenin-3 directly interacts with neurexins to orchestrate excitatory synapse development in the hippocampus	J Biol Chem. 2020 Jul 3;295(27):9244-9262. doi: 10.1074/jbc.RA120.013077.	Kim H, Kim D, Kim J, Lee HY, Park D, Kang H, Matsuda K, Sterky FH, Yuzaki M, Kim JY, Choi SY, Ko J, Um JW.
ENSCHIG00000018205	ANK2	ANK2 autism mutation targeting giant ankyrin-B promotes axon branching and ectopic connectivity	Proc Natl Acad Sci U S A. 2019 Jul 23;116(30):15262-15271. doi: 10.1073/pnas.1904348116.	Yang R, Walder-Christensen KK, Kim N, Wu D, Lorenzo DN, Badea A, Jiang YH, Yin HH, Wetsel WC, Bennett V.
ENSCHIG00000024729	HCN1	A behavioral role for dendritic integration: HCN1 channels constrain spatial memory and plasticity at inputs to distal dendrites of CA1 pyramidal neuronsCell type-dependent expression of HCN1 in the main olfactory bulb	Cell. 2004 Nov 24;119(5):719-32. doi: 10.1016/j.cell.2004.11.020.	Nolan MF, Malleret G, Dudman JT, Buhl DL, Santoro B, Gibbs E, Vronskaya S, Buzsáki G, Siegelbaum SA, Kandel ER, Morozov A.
ENSCHIG00000024729	HCN1	Prefrontal cortex HCN1 channels enable intrinsic persistent neural firing and executive memory function	J Neurosci. 2013 Aug 21;33(34):13583-99. doi: 10.1523/JNEUROSCI.2427-12.2013.	Thuault SJ, Malleret G, Constantinople CM, Nicholls R, Chen I, Zhu J, Panteleyev A, Vronskaya S, Nolan MF, Bruno R, Siegelbaum SA, Kandel ER.
ENSCHIG00000024375	NAPEPLD	Discovery of a NAPE-PLD inhibitor that modulates emotional behavior in mice	Nat Chem Biol. 2020 Jun;16(6):667-675. doi: 10.1038/s41589-020-0528-7.	Mock ED, Mustafa M, Gunduz-Cinar O, Cinar R, Petrie GN, Kantae V, Di X, Ogasawara D, Varga ZV, Paloczi J, Miliano C, Donvito G, van Esbroeck ACM, van der Gracht AMF, Kotsogianni I, Park JK, Martella A, van der Wel T, Soethoudt M, Jiang M, Wendel TJ, Janssen APA, Bakker AT, Donovan CM, Castillo LI, Florea BI, Wat J, van den Hurk H, Wittwer M, Grether U, Holmes A, van Boeckel CAA, Hankemeier T, Cra…
ENSCHIG00000016472	AJAP1	AJAP1 affects behavioral changes and GABABR1 level in epileptic mice	Biochem Biophys Res Commun. 2020 Apr 16;524(4):1057-1063. doi: 10.1016/j.bbrc.2020.02.036.	Zhang M, Zhou X, Jiang W, Li M, Zhou R, Zhou S.
ENSCHIG00000010053	ORAI2	Behavioral and electrophysiological changes in female mice overexpressing ORAI1 in neurons	Biochim Biophys Acta Mol Cell Res. 2019 Jul;1866(7):1137-1150. doi: 10.1016/j.bbamcr.2019.01.007.	Maciąg F, Majewski Ł, Boguszewski PM, Gupta RK, Wasilewska I, Wojtaś B, Kuznicki J.
ENSCHIG00000002290	NRG1	Behavioral, neurophysiological, and synaptic impairment in a transgenic neuregulin1 (NRG1-IV) murine schizophrenia model	J Neurosci. 2016 Apr 27;36(17):4859-75. doi: 10.1523/JNEUROSCI.4632-15.2016.	Papaleo F, Yang F, Paterson C, Palumbo S, Carr GV, Wang Y, Floyd K, Huang W, Thomas CJ, Chen J, Weinberger DR, Law AJ.
ENSCHIG00000011236	CHRM3	Muscarinic acetylcholine receptors Chrm1 and Chrm3 are essential for REM sleep	Cell Rep. 2018 Aug 28;24(9):2231-2247.e7. doi: 10.1016/j.celrep.2018.07.082.	Niwa Y, Kanda GN, Yamada RG, Shi S, Sunagawa GA, Ukai-Tadenuma M, Fujishima H, Matsumoto N, Masumoto KH, Nagano M, Kasukawa T, Galloway J, Perrin D, Shigeyoshi Y, Ukai H, Kiyonari H, Sumiyama K, Ueda HR.
ENSCHIG00000019470	KIAA0319	Knockout mice for dyslexia susceptibility gene homologs KIAA0319 and KIAA0319L have unaffected neuronal migration but display abnormal auditory processing	Cereb Cortex. 2017 Dec 1;27(12):5831-5845. doi: 10.1093/cercor/bhx269.	Guidi LG, Mattley J, Martinez-Garay I, Monaco AP, Linden JF, Velayos-Baeza A, Molnár Z.
ENSCHIG00000006920	DYNLT3	Behavioral and other phenotypes in a cytoplasmic dynein light intermediate chain 1 mutant mouse	J Neurosci. 2011 Apr 6;31(14):5483-94. doi: 10.1523/JNEUROSCI.5244-10.2011.	Banks GT, Haas MA, Line S, Shepherd HL, Alqatari M, Stewart S, Rishal I, Philpott A, Kalmar B, Kuta A, Groves M, Parkinson N, Acevedo-Arozena A, Brandner S, Bannerman D, Greensmith L, Hafezparast M, Koltzenburg M, Deacon R, Fainzilber M, Fisher EM.
ENSCHIG00000026842	GRIA3	GluA3-deficiency in mice is associated with increased social and aggressive behavior and elevated dopamine in striatum	Behav Brain Res. 2012 Apr 1;229(1):265-72. doi: 10.1016/j.bbr.2012.01.007.	Adamczyk A, Mejias R, Takamiya K, Yocum J, Krasnova IN, Calderon J, Cadet JL, Huganir RL, Pletnikov MV, Wang T.
ENSCHIG00000003089	ACKR1	Regulation of motor function and behavior by atypical chemokine receptor 1	Behav Genet. 2014 Sep;44(5):498-515. doi: 10.1007/s10519-014-9665-7.	Schneider EH, Fowler SC, Lionakis MS, Swamydas M, Holmes G, Diaz V, Munasinghe J, Peiper SC, Gao JL, Murphy PM.
ENSCHIG00000016480	PRR5	Bipolar disorder with binge eating behavior: a genome-wide association study implicates PRR5-ARHGAP8	Transl Psychiatry. 2018 Feb 2;8(1):40. doi: 10.1038/s41398-017-0085-3.	McElroy SL, Winham SJ, Cuellar-Barboza AB, Colby CL, Ho AM, Sicotte H, Larrabee BR, Crow S, Frye MA, Biernacka JM.
ENSCHIG00000026762	FBXO45	A genome-wide association study of coping behaviors suggests FBXO45 is associated with emotional expression	Genes Brain Behav. 2019 Feb;18(2):e12481. doi: 10.1111/gbb.12481.	Shimanoe C, Hachiya T, Hara M, Nishida Y, Tanaka K, Sutoh Y, Shimizu A, Hishida A, Kawai S, Okada R, Tamura T, Matsuo K, Ito H, Ozaki E, Matsui D, Ibusuki R, Shimoshikiryo I, Takashima N, Kadota A, Arisawa K, Uemura H, Suzuki S, Watanabe M, Kuriki K, Endoh K, Mikami H, Nakamura Y, Momozawa Y, Kubo M, Nakatochi M, Naito M, Wakai K.
ENSCHIG00000011199	KCNQ2	Heterozygous loss of epilepsy gene KCNQ2 alters social, repetitive and exploratory behaviors	Genes Brain Behav. 2020 Jan;19(1):e12599. doi: 10.1111/gbb.12599.	Kim EC, Patel J, Zhang J, Soh H, Rhodes JS, Tzingounis AV, Chung HJ.
ENSCHIG00000015085	NTS	A key role for neurotensin in chronic-stress-induced anxiety-like behavior in rats	Neuropsychopharmacology. 2018 Jan;43(2):285-293. doi: 10.1038/npp.2017.134.	Normandeau CP, Ventura-Silva AP, Hawken ER, Angelis S, Sjaarda C, Liu X, Pêgo JM, Dumont ÉC.
ENSCHIG00000021908	NEURL1	Neurl1 and neurl2 are required for the regulation of hippocampus-dependent spatial memory and protein-synthesis dependent LTP	IBRO. 2019 6:S402. doi: 10.1016/j.ibror.2019.07.1280.	Jaehyun Lee, Chaery Lee, Pojeong Park, Somi Kim, Hye-Ryeon Lee, Yeseul Lee, Eun-Hye Jang, Young-Yun Kong, Bong-Kiun Kaang
ENSCHIG00000022278	KCNQ3	Autism and developmental disability caused by KCNQ3 gain‐of‐function variants	Ann Neurol. 2019 Aug;86(2):181-192. doi: 10.1002/ana.25522.	Sands TT, Miceli F, Lesca G, Beck AE, Sadleir LG, Arrington DK, Schönewolf-Greulich B, Moutton S, Lauritano A, Nappi P, Soldovieri MV, Scheffer IE, Mefford HC, Stong N, Heinzen EL, Goldstein DB, Perez AG, Kossoff EH, Stocco A, Sullivan JA, Shashi V, Gerard B, Francannet C, Bisgaard AM, Tümer Z, Willems M, Rivier F, Vitobello A, Thakkar K, Rajan DS, Barkovich AJ, Weckhuysen S, Cooper EC, Taglialat…
ENSCHIG00000013795	NCOA7	The Ncoa7 locus regulates V-ATPase formation and function, neurodevelopment and behaviour	Cell Mol Life Sci. 2021 Apr;78(7):3503-3524. doi: 10.1007/s00018-020-03721-6.	Castroflorio E, den Hoed J, Svistunova D, Finelli MJ, Cebrian-Serrano A, Corrochano S, Bassett AR, Davies B, Oliver PL.
ENSCHIG00000015901	NDST3	Cerebellar morphology and behavioral profiles in mice lacking heparan sulfate Ndst gene function	J Dev Biol. 2020 Jul 11;8(3):13. doi: 10.3390/jdb8030013.	Lewejohann L, Pallerla SR, Schreiber RS, Gerula J, Grobe K.
ENSCHIG00000022829	BTBD9	Enhanced hippocampal long-term potentiation and fear memory in Btbd9 mutant mice	PLoS One. 2012;7(4):e35518. doi: 10.1371/journal.pone.0035518.	DeAndrade MP, Zhang L, Doroodchi A, Yokoi F, Cheetham CC, Chen HX, Roper SN, Sweatt JD, Li Y.
ENSCHIG00000022829	BTBD9	BTBD9 and dopaminergic dysfunction in the pathogenesis of restless legs syndrome	Brain Struct Funct. 2020 Jul;225(6):1743-1760. doi: 10.1007/s00429-020-02090-x.	Lyu S, Doroodchi A, Xing H, Sheng Y, DeAndrade MP, Yang Y, Johnson TL, Clemens S, Yokoi F, Miller MA, Xiao R, Li Y.
ENSCHIG00000023615	PAK6	Targeted disruption of the Pak5 and Pak6 genes in mice leads to deficits in learning and locomotion	Dev Biol. 2008 Oct 1;322(1):95-108. doi: 10.1016/j.ydbio.2008.07.006.	Nekrasova T, Jobes ML, Ting JH, Wagner GC, Minden A.
ENSCHIG00000015269	DBH	Impaired maternal behavior in mice lacking norepinephrine and epinephrine	Cell. 1997 Nov 28;91(5):583-92. doi: 10.1016/s0092-8674(00)80446-8.	Thomas SA, Palmiter RD.
ENSCHIG00000015269	DBH	Association between dopamine beta hydroxylase gene and attention deficit hyperactivity disorder complicated with disruptive behavior disorder	Zhonghua Er Ke Za Zhi. 2005 Jan;43(1):26-30.	Zhang HB, Wang YF, Li J, Wang B, Yang L.
ENSCHIG00000016921	HTR2A	Brain serotonin determines maternal behavior and offspring survival	Genes Brain Behav. 2014 Sep;13(7):579-91. doi: 10.1111/gbb.12159.	Angoa-Pérez M, Kane MJ, Sykes CE, Perrine SA, Church MW, Kuhn DM.
ENSCHIG00000010001	STXBP5	A potential role for the STXBP5-AS1 gene in adult ADHD symptoms	Behav Genet. 2019 May;49(3):270-285. doi: 10.1007/s10519-018-09947-2.	Arias-Vásquez A, Groffen AJ, Spijker S, Ouwens KG, Klein M, Vojinovic D, Galesloot TE, Bralten J, Hottenga JJ, van der Most PJ, Kattenberg VM, Pool R, Nolte IM, Penninx BWJH, Fedko IO, Dolan CV, Nivard MG, den Braber A, van Duijn CM, Hoekstra PJ, Buitelaar JK, Kiemeney LA, Hoogman M, Middeldorp CM, Draisma HHM, Vermeulen SH, Sánchez-Mora C, Ramos-Quiroga JA, Ribasés M; EAGLE-ADHD Consortium, Hart…
ENSCHIG00000022523	GABRG2	Differential molecular and behavioural alterations in mouse models of GABRG2 haploinsufficiency versus dominant negative mutations associated with human epilepsy	Hum Mol Genet. 2016 Aug 1;25(15):3192-3207. doi: 10.1093/hmg/ddw168.	Warner TA, Shen W, Huang X, Liu Z, Macdonald RL, Kang JQ.
ENSCHIG00000017957	GABRG1	GABA and behavior: The role of receptor subtypes	Neurosci Biobehav Rev. 1992 Summer;16(2):145-70. doi: 10.1016/s0149-7634(05)80177-0.	Paredes RG, Agmo A.
ENSCHIG00000016252	PDYN	Dynorphin, stress, and depression	Brain Res. 2010 Feb 16;1314:56-73. doi: 10.1016/j.brainres.2009.09.074.	Knoll AT, Carlezon WA Jr.
ENSCHIG00000012868	HECW2	Mutations in HECW2 are associated with intellectual disability and epilepsy	J Med Genet. 2016 Oct;53(10):697-704. doi: 10.1136/jmedgenet-2016-103814.	Halvardson J, Zhao JJ, Zaghlool A, Wentzel C, Georgii-Hemming P, Månsson E, Ederth Sävmarker H, Brandberg G, Soussi Zander C, Thuresson AC, Feuk L.
ENSCHIG00000021063	TAFA2	Tafa-2 plays an essential role in neuronal survival and neurobiological function in mice	Acta Biochim Biophys Sin (Shanghai). 2018 Oct 1;50(10):984-995. doi: 10.1093/abbs/gmy097.	Wang X, Shen C, Chen X, Wang J, Cui X, Wang Y, Zhang H, Tang L, Lu S, Fei J, Wang Z.
ENSCHIG00000008797	CXCL14	CXCL14 deficiency in mice attenuates obesity and inhibits feeding behavior in a novel environment	PLoS One. 2010 Apr 23;5(4):e10321. doi: 10.1371/journal.pone.0010321.	Tanegashima K, Okamoto S, Nakayama Y, Taya C, Shitara H, Ishii R, Yonekawa H, Minokoshi Y, Hara T.
ENSCHIG00000002962	LRFN2	Autism-like behaviours and enhanced memory formation and synaptic plasticity in Lrfn2/SALM1-deficient mice	Nat Commun. 2017 Jun 12;8:15800. doi: 10.1038/ncomms15800.	Morimura N, Yasuda H, Yamaguchi K, Katayama KI, Hatayama M, Tomioka NH, Odagawa M, Kamiya A, Iwayama Y, Maekawa M, Nakamura K, Matsuzaki H, Tsujii M, Yamada K, Yoshikawa T, Aruga J.
ENSCHIG00000002962	LRFN2	Lrfn2-Mutant mice display suppressed synaptic plasticity and inhibitory synapse development and abnormal social communication and startle response	J Neurosci. 2018 Jun 27;38(26):5872-5887. doi: 10.1523/JNEUROSCI.3321-17.2018.	Li Y, Kim R, Cho YS, Song WS, Kim D, Kim K, Roh JD, Chung C, Park H, Yang E, Kim SJ, Ko J, Kim H, Kim MH, Bae YC, Kim E.
ENSCHIG00000012611	PCLO	Functional characterization of the PCLO pSer4814Ala variant associated with major depressive disorder reveals cellular but not behavioral differences	Neuroscience. 2015 Aug 6;300:518-38. doi: 10.1016/j.neuroscience.2015.05.047.	Giniatullina A, Maroteaux G, Geerts CJ, Koopmans B, Loos M, Klaassen R, Chen N, van der Schors RC, van Nierop P, Li KW, de Jong J, Altrock WD, Cornelisse LN, Toonen RF, van der Sluis S, Sullivan PF, Stiedl O, Posthuma D, Smit AB, Groffen AJ, Verhage M.
ENSCHIG00000014333	RGMA	Repulsive guidance molecule a (RGMa) induces neuropathological and behavioral changes that closely resemble parkinson's disease	J Neurosci. 2017 Sep 27;37(39):9361-9379. doi: 10.1523/JNEUROSCI.0084-17.2017.	Korecka JA, Moloney EB, Eggers R, Hobo B, Scheffer S, Ras-Verloop N, Pasterkamp RJ, Swaab DF, Smit AB, van Kesteren RE, Bossers K, Verhaagen J.
ENSCHIG00000004157	CPNE5	Cpne5 is involved in regulating rodent anxiety level	CNS Neurosci Ther. 2017 Mar;23(3):266-268. doi: 10.1111/cns.12674.	Ding XF, Wang HJ, Qian L, Hu ZY, Feng SF, Wu Y, Yang HH, Wu HT, Fan WH, Fan M.
ENSCHIG00000013173	ROCK2	Fasudil or genetic depletion of ROCK1 or ROCK2 induces anxiety-like behaviors	Behav Brain Res. 2019 Nov 5;373:112083. doi: 10.1016/j.bbr.2019.112083.	Greathouse KM, Henderson BW, Gentry EG, Herskowitz JH.
ENSCHIG00000008913	ATP8A2	Recessive mutations in ATP8A2 cause severe hypotonia, cognitive impairment, hyperkinetic movement disorders and progressive optic atrophy	Orphanet J Rare Dis. 2018 May 31;13(1):86. doi: 10.1186/s13023-018-0825-3.	McMillan HJ, Telegrafi A, Singleton A, Cho MT, Lelli D, Lynn FC, Griffin J, Asamoah A, Rinne T, Erasmus CE, Koolen DA, Haaxma CA, Keren B, Doummar D, Mignot C, Thompson I, Velsher L, Dehghani M, Vahidi Mehrjardi MY, Maroofian R, Tchan M, Simons C, Christodoulou J, Martín-Hernández E, Guillen Sacoto MJ, Henderson LB, McLaughlin H, Molday LL, Molday RS, Yoon G.
ENSCHIG00000017548	CNKSR2	Psychomotor development and attention problems caused by a splicing variant of CNKSR2	BMC Med Genomics. 2020 Dec 9;13(1):182. doi: 10.1186/s12920-020-00844-4.	Zhang Y, Yu T, Li N, Wang J, Wang J, Ge Y, Yao R.
ENSCHIG00000017548	CNKSR2	CNKSR2 mutation causes the X-linked epilepsy-aphasia syndrome: A case report and review of literature	World J Clin Cases. 2018 Oct 26;6(12):570-576. doi: 10.12998/wjcc.v6.i12.570.	Sun Y, Liu YD, Xu ZF, Kong QX, Wang YL.
ENSCHIG00000012217	MMP17	MMPs in learning and memory and neuropsychiatric disorders	Cell Mol Life Sci. 2019 Aug;76(16):3207-3228. doi: 10.1007/s00018-019-03180-8.	Beroun A, Mitra S, Michaluk P, Pijet B, Stefaniuk M, Kaczmarek L.
ENSCHIG00000012217	MMP17	Mmp17b is essential for proper neural crest cell migration in vivo	PLoS One. 2013 Oct 1;8(10):e76484. doi: 10.1371/journal.pone.0076484.	Leigh NR, Schupp MO, Li K, Padmanabhan V, Gastonguay A, Wang L, Chun CZ, Wilkinson GA, Ramchandran R.
ENSCHIG00000021127	PDP1	PDP1epsilon functions downstream of the circadian oscillator to mediate behavioral rhythms	J Neurosci. 2007 Mar 7;27(10):2539-47. doi: 10.1523/JNEUROSCI.4870-06.2007.	Benito J, Zheng H, Hardin PE.
ENSCHIG00000023553	SCN2A	Scn2a haploinsufficiency in mice suppresses hippocampal neuronal excitability, excitatory synaptic drive, and long-term potentiation, and spatial learning and memory	Front Mol Neurosci. 2019 Jun 4;12:145. doi: 10.3389/fnmol.2019.00145.	Shin W, Kweon H, Kang R, Kim D, Kim K, Kang M, Kim SY, Hwang SN, Kim JY, Yang E, Kim H, Kim E.
ENSCHIG00000023553	SCN2A	NaV12 haploinsufficiency in Scn2a knock-out mice causes an autistic-like phenotype attenuated with age	Sci Rep. 2019 Sep 9;9(1):12886. doi: 10.1038/s41598-019-49392-7.	Léna I, Mantegazza M.
ENSCHIG00000023553	SCN2A	The autism-associated gene Scn2a contributes to dendritic excitability and synaptic function in prefrontal cortex	Neuron. 2019 Aug 21;103(4):673-685.e5. doi: 10.1016/j.neuron.2019.05.037.	Spratt PWE, Ben-Shalom R, Keeshen CM, Burke KJ Jr, Clarkson RL, Sanders SJ, Bender KJ.
ENSCHIG00000022537	KCNAB2	Deletion of the mouse homolog of KCNAB2, a gene linked to monosomy 1p36, results in associative memory impairments and amygdala hyperexcitability	J Neurosci. 2011 Jan 5;31(1):46-54. doi: 10.1523/JNEUROSCI.2634-10.2011.	Perkowski JJ, Murphy GG.
ENSCHIG00000017694	KIF21B	The molecular motor KIF21B mediates synaptic plasticity and fear extinction by terminating Rac1 activation	Cell Rep. 2018 Jun 26;23(13):3864-3877. doi: 10.1016/j.celrep.2018.05.089.	Morikawa M, Tanaka Y, Cho HS, Yoshihara M, Hirokawa N.
ENSCHIG00000017694	KIF21B	The kinesin KIF21B regulates microtubule dynamics and is essential for neuronal morphology, synapse function and learning and memory	Cell Rep. 2016 May 3;15(5):968-977. doi: 10.1016/j.celrep.2016.03.086.	Muhia M, Thies E, Labonté D, Ghiretti AE, Gromova KV, Xompero F, Lappe-Siefke C, Hermans-Borgmeyer I, Kuhl D, Schweizer M, Ohana O, Schwarz JR, Holzbaur ELF, Kneussel M.
ENSCHIG00000002435	TUBA4A	Reduced TUBA1A tubulin causes defects in trafficking and impaired adult motor behavior	eNeuro. 2020 Apr 27;7(2):ENEURO.0045-20.2020. doi: 10.1523/ENEURO.0045-20.2020.	Buscaglia G, Northington KR, Moore JK, Bates EA.
ENSCHIG00000022646	KCNC4	Altered gating of Kv14 in the nucleus accumbens suppresses motivation for reward	Elife. 2019 Sep 5;8:e47870. doi: 10.7554/eLife.47870.	O'Donovan B, Adeluyi A, Anderson EL, Cole RD, Turner JR, Ortinski PI.
ENSCHIG00000011308	GPR3	GPR3 receptor, a novel actor in the emotional-like responses	PLoS One. 2009;4(3):e4704. doi: 10.1371/journal.pone.0004704.	Valverde O, Célérier E, Baranyi M, Vanderhaeghen P, Maldonado R, Sperlagh B, Vassart G, Ledent C.
ENSCHIG00000025868	PLK2	Requirement for Plk2 in orchestrated Ras and Rap signaling, homeostatic structural plasticity, and memory	Neuron. 2011 Mar 10;69(5):957-73. doi: 10.1016/j.neuron.2011.02.004.	Lee KJ, Lee Y, Rozeboom A, Lee JY, Udagawa N, Hoe HS, Pak DT.
ENSCHIG00000022129	ST8SIA1	Elimination of GD3 synthase improves memory and reduces amyloid-beta plaque load in transgenic mice	Neurobiol Aging. 2009 Nov;30(11):1777-91. doi: 10.1016/j.neurobiolaging.2007.12.022.	Bernardo A, Harrison FE, McCord M, Zhao J, Bruchey A, Davies SS, Jackson Roberts L 2nd, Mathews PM, Matsuoka Y, Ariga T, Yu RK, Thompson R, McDonald MP.
ENSCHIG00000021571	SLC22A4	Drosophila SLC22A transporter is a memory suppressor gene that influences cholinergic neurotransmission to the mushroom bodies	Neuron. 2016 May 4;90(3):581-95. doi: 10.1016/j.neuron.2016.03.017.	Gai Y, Liu Z, Cervantes-Sandoval I, Davis RL.
ENSCHIG00000021941	SACS	Sacs knockout mice present pathophysiological defects underlying autosomal recessive spastic ataxia of Charlevoix-Saguenay	Hum Mol Genet. 2015 Feb 1;24(3):727-39. doi: 10.1093/hmg/ddu491.	Larivière R, Gaudet R, Gentil BJ, Girard M, Conte TC, Minotti S, Leclerc-Desaulniers K, Gehring K, McKinney RA, Shoubridge EA, McPherson PS, Durham HD, Brais B.
ENSCHIG00000023169	NRN1	Neuritin produces antidepressant actions and blocks the neuronal and behavioral deficits caused by chronic stress	Proc Natl Acad Sci U S A. 2012 Jul 10;109(28):11378-83. doi: 10.1073/pnas.1201191109.	Son H, Banasr M, Choi M, Chae SY, Licznerski P, Lee B, Voleti B, Li N, Lepack A, Fournier NM, Lee KR, Lee IY, Kim J, Kim JH, Kim YH, Jung SJ, Duman RS.
ENSCHIG00000014702	NQO2	Expression of quinone reductase-2 in the cortex is a muscarinic acetylcholine receptor-dependent memory consolidation constraint	J Neurosci. 2015 Nov 25;35(47):15568-81. doi: 10.1523/JNEUROSCI.1170-15.2015.	Rappaport AN, Jacob E, Sharma V, Inberg S, Elkobi A, Ounallah-Saad H, Pasmanik-Chor M, Edry E, Rosenblum K.
ENSCHIG00000014691	NYAP1	NYAP: a phosphoprotein family that links PI3K to WAVE1 signalling in neurons	EMBO J. 2011 Sep 23;30(23):4739-54. doi: 10.1038/emboj.2011.348.	Yokoyama K, Tezuka T, Kotani M, Nakazawa T, Hoshina N, Shimoda Y, Kakuta S, Sudo K, Watanabe K, Iwakura Y, Yamamoto T.
ENSCHIG00000008345	PTPN5	A critical role for protein tyrosine phosphatase nonreceptor type 5 in determining individual susceptibility to develop stress-related cognitive and morphological changes	J Neurosci. 2012 May 30;32(22):7550-62. doi: 10.1523/JNEUROSCI.5902-11.2012.	Yang CH, Huang CC, Hsu KS.
ENSCHIG00000011011	RIMS1	The presynaptic active zone protein RIM1alpha is critical for normal learning and memory	Neuron. 2004 Apr 8;42(1):143-53. doi: 10.1016/s0896-6273(04)00146-1.	Powell CM, Schoch S, Monteggia L, Barrot M, Matos MF, Feldmann N, Südhof TC, Nestler EJ.
ENSCHIG00000018843	GRM3	Comprehensive behavioral study of mGluR3 knockout mice: Implication in schizophrenia related endophenotypes	Mol Brain. 2014 Apr 23;7:31. doi: 10.1186/1756-6606-7-31.	Fujioka R, Nii T, Iwaki A, Shibata A, Ito I, Kitaichi K, Nomura M, Hattori S, Takao K, Miyakawa T, Fukumaki Y.
ENSCHIG00000026695	RXRG	Retinoid x receptor gamma control of affective behaviors involves dopaminergic signaling in mice	Neuron. 2010 Jun 24;66(6):908-20. doi: 10.1016/j.neuron.2010.05.004.	Krzyzosiak A, Szyszka-Niagolov M, Wietrzych M, Gobaille S, Muramatsu S, Krezel W.
ENSCHIG00000025311	GNG7	Loss of G protein gamma 7 alters behavior and reduces striatal alpha(olf) level and cAMP production	J Biol Chem. 2003 Feb 21;278(8):6575-9. doi: 10.1074/jbc.M211132200.	Schwindinger WF, Betz KS, Giger KE, Sabol A, Bronson SK, Robishaw JD.
ENSCHIG00000015404	RIMKLA	Mice deficient in the NAAG synthetase II gene Rimkla are impaired in a novel object recognition task	J Neurochem. 2021 Jun;157(6):2008-2023. doi: 10.1111/jnc.15333.	Becker I, Wang-Eckhardt L, Lodder-Gadaczek J, Wang Y, Grünewald A, Eckhardt M.
ENSCHIG00000010667	SCG2	Targeted mutation of secretogranin-2 disrupts sexual behavior and reproduction in zebrafish	Proc Natl Acad Sci U S A. 2020 Jun 9;117(23):12772-12783. doi: 10.1073/pnas.2002004117.	Mitchell K, Zhang WS, Lu C, Tao B, Chen L, Hu W, Trudeau VL.
ENSCHIG00000021158	PIK3R1	Neuron-specific regulation of class I PI3K catalytic subunits and their dysfunction in brain disorders	Front Mol Neurosci. 2014 Feb 13;7:12. doi: 10.3389/fnmol.2014.00012.	Gross C, Bassell GJ.
ENSCHIG00000016946	LMO3	Lmo3 deficiency in the mouse is associated with alterations in mood-related behaviors and a depression-biased amygdala transcriptome	Psychoneuroendocrinology. 2020 Jan;111:104480. doi: 10.1016/j.psyneuen.2019.104480.	Reisinger SN, Bilban M, Stojanovic T, Derdak S, Yang J, Cicvaric A, Horvath O, Sideromenos S, Zambon A, Monje FJ, Boehm S, Pollak DD.
ENSCHIG00000014546	RAPGEF4	The role of cAMP-GEF II/RapGEF4/Epac2 in neural function related to memory and impulsive behavior	Neuroscience Research.2011 Jul 71; e181.doi:10.1016/j.neures.2011.07.781.	Yuki Kobayashi, Kyungmin Lee, Hiromichi Goto, Thomas McHugh, Hiroaki Kawasaki, Shigeyoshi Itohara
ENSCHIG00000000529	RAB3C	Biochemical, molecular and behavioral phenotypes of Rab3A mutations in the mouse	Genes Brain Behav. 2007 Feb;6(1):77-96. doi: 10.1111/j.1601-183X.2006.00235.x.	Yang S, Farias M, Kapfhamer D, Tobias J, Grant G, Abel T, Bućan M.
ENSCHIG00000016715	SYNGR3	Lowering Synaptogyrin-3 expression rescues Tau-induced memory defects and synaptic loss in the presence of microglial activation	Neuron. 2021 Mar 3;109(5):767-777.e5. doi: 10.1016/j.neuron.2020.12.016.	Largo-Barrientos P, Apóstolo N, Creemers E, Callaerts-Vegh Z, Swerts J, Davies C, McInnes J, Wierda K, De Strooper B, Spires-Jones T, de Wit J, Uytterhoeven V, Verstreken P.
ENSCHIG00000022880	PTPRR	Protein tyrosine phosphatase receptor type R deficient mice exhibit increased exploration in a new environment and impaired novel object recognition memory	Behav Brain Res. 2014 May 15;265:111-20. doi: 10.1016/j.bbr.2014.02.014.	Erkens M, Bakker B, van Duijn LM, Hendriks WJ, Van der Zee CE.
ENSCHIG00000006913	VSNL1	Association of VSNL1 with schizophrenia, frontal cortical function, and biological significance for its gene product as a modulator of cAMP levels and neuronal morphology	Transl Psychiatry. 2011 Jul 19;1(7):e22. doi: 10.1038/tp.2011.20.	Braunewell KH, Dwary AD, Richter F, Trappe K, Zhao C, Giegling I, Schönrath K, Rujescu D.
ENSCHIG00000023184	KCNJ6	Evidence that increased Kcnj6 gene dose is necessary for deficits in behavior and dentate gyrus synaptic plasticity in the Ts65Dn mouse model of Down syndrome	Neurobiol Dis. 2017 Jul;103:1-10. doi: 10.1016/j.nbd.2017.03.009.	Kleschevnikov AM, Yu J, Kim J, Lysenko LV, Zeng Z, Yu YE, Mobley WC.
ENSCHIG00000003321	RGS14	Modulation of CA2 neuronal activity increases behavioral responses to fear conditioning in female mice	Neurobiol Learn Mem. 2019 Sep;163:107044. doi: 10.1016/j.nlm.2019.107044.	Alexander GM, Riddick NV, McCann KE, Lustberg D, Moy SS, Dudek SM.
ENSCHIG00000013774	SMAD3	Smad3 deficiency reduces neurogenesis in adult mice	J Mol Neurosci. 2010 Jul;41(3):383-96. doi: 10.1007/s12031-010-9329-x.	Wang Y, Symes AJ.
ENSCHIG00000023360	SH3RF1	Sh3rf2 haploinsufficiency leads to unilateral neuronal development deficits and autistic-like behaviors in mice	Cell Rep. 2018 Dec 11;25(11):2963-2971.e6. doi: 10.1016/j.celrep.2018.11.044.	Wang S, Tan N, Zhu X, Yao M, Wang Y, Zhang X, Xu Z.
ENSCHIG00000012226	KIF5C	Molecular motor protein KIF5C mediates structural plasticity and long-term memory by constraining local translation	Cell Rep. 2021 Jul 13;36(2):109369. doi: 10.1016/j.celrep.2021.109369.	Swarnkar S, Avchalumov Y, Espadas I, Grinman E, Liu XA, Raveendra BL, Zucca A, Mediouni S, Sadhu A, Valente S, Page D, Miller K, Puthanveettil SV.
ENSCHIG00000025894	ELAVL2	ELAVL2-regulated transcriptional and splicing networks in human neurons link neurodevelopment and autism	Hum Mol Genet. 2016 Jun 15;25(12):2451-2464. doi: 10.1093/hmg/ddw110.	Berto S, Usui N, Konopka G, Fogel BL.
ENSCHIG00000011358	STX1A	Unusual social behavior in HPC-1/syntaxin1A knockout mice is caused by disruption of the oxytocinergic neural system	J Neurochem. 2016 Jul;138(1):117-23. doi: 10.1111/jnc.13634.	Fujiwara T, Sanada M, Kofuji T, Akagawa K.
ENSCHIG00000022198	SLC6A7	Inactivation of the mouse L-Proline transporter PROT alters glutamatergic synapse biochemistry and perturbs behaviors required to respond to environmental changes	Front Mol Neurosci. 2018 Aug 20;11:279. doi: 10.3389/fnmol.2018.00279.	Schulz D, Morschel J, Schuster S, Eulenburg V, Gomeza J.
ENSCHIG00000025930	RAPH1	Brain specific Lamellipodin knockout results in hyperactivity and increased anxiety of mice	Sci Rep. 2017 Jul 14;7(1):5365. doi: 10.1038/s41598-017-05043-3.	Bodo C, Fernandes C, Krause M.
ENSCHIG00000017514	CHN1	RacGAP α2-chimaerin function in development adjusts cognitive ability in adulthood	Cell Rep. 2014 Sep 11;8(5):1257-64. doi: 10.1016/j.celrep.2014.07.047.	Iwata R, Ohi K, Kobayashi Y, Masuda A, Iwama M, Yasuda Y, Yamamori H, Tanaka M, Hashimoto R, Itohara S, Iwasato T.
ENSCHIG00000012387	HRH1	Histamine H1 receptor on astrocytes and neurons controls distinct aspects of mouse behaviour	Sci Rep. 2019 Nov 11;9(1):16451. doi: 10.1038/s41598-019-52623-6.	Kárpáti A, Yoshikawa T, Naganuma F, Matsuzawa T, Kitano H, Yamada Y, Yokoyama M, Futatsugi A, Mikoshiba K, Yanai K.
ENSCHIG00000013912	SIK2	The selective SIK2 inhibitor ARN-3236 produces strong antidepressant-like efficacy in mice via the hippocampal CRTC1-CREB-BDNF pathway	Front Pharmacol. 2021 Jan 14;11:624429. doi: 10.3389/fphar.2020.624429.	Liu Y, Tang W, Ji C, Gu J, Chen Y, Huang J, Zhao X, Sun Y, Wang C, Guan W, Liu J, Jiang B.
ENSCHIG00000019454	SULT4A1	Generation and characterization of SULT4A1 mutant mouse models	Drug Metab Dispos. 2018 Jan;46(1):41-45. doi: 10.1124/dmd.117.077560.	Garcia PL, Hossain MI, Andrabi SA, Falany CN.
ENSCHIG00000019454	SULT4A1	Activity suppression behavior phenotype in SULT4A1 frameshift mutant zebrafish	Drug Metab Dispos. 2015 Jul;43(7):1037-44. doi: 10.1124/dmd.115.064485.	Crittenden F, Thomas HR, Parant JM, Falany CN.
ENSCHIG00000026282	PLA2G4A	Phospholipase A2 reduction ameliorates cognitive deficits in a mouse model of Alzheimer's disease	Nat Neurosci. 2008 Nov;11(11):1311-8. doi: 10.1038/nn.2213.	Sanchez-Mejia RO, Newman JW, Toh S, Yu GQ, Zhou Y, Halabisky B, Cissé M, Scearce-Levie K, Cheng IH, Gan L, Palop JJ, Bonventre JV, Mucke L.
ENSCHIG00000026927	BTBD11	Brain-specific transcriptional regulator T-brain-1 controls brain wiring and neuronal activity in autism spectrum disorders	Front Neurosci. 2015 Nov 3;9:406. doi: 10.3389/fnins.2015.00406.	Huang TN, Hsueh YP.
ENSCHIG00000012286	CABP1	Ca2+ binding protein 1 regulates hippocampal-dependent memory and synaptic plasticity	Neuroscience. 2018 Jun 1;380:90-102. doi: 10.1016/j.neuroscience.2018.04.004.	Yang T, Britt JK, Cintrón-Pérez CJ, Vázquez-Rosa E, Tobin KV, Stalker G, Hardie J, Taugher RJ, Wemmie J, Pieper AA, Lee A.
ENSCHIG00000010870	GPR45	Disruption of Gpr45 causes reduced hypothalamic POMC expression and obesity	J Clin Invest. 2016 Sep 1;126(9):3192-206. doi: 10.1172/JCI85676.	Cui J, Ding Y, Chen S, Zhu X, Wu Y, Zhang M, Zhao Y, Li TR, Sun LV, Zhao S, Zhuang Y, Jia W, Xue L, Han M, Xu T, Wu X.
ENSCHIG00000020521	CUX2	Cux1 and Cux2 regulate dendritic branching, spine morphology and synapses of the upper layer neurons of the cortex	Neuron. 2010 May 27;66(4):523-35. doi: 10.1016/j.neuron.2010.04.038.	Cubelos B, Sebastián-Serrano A, Beccari L, Calcagnotto ME, Cisneros E, Kim S, Dopazo A, Alvarez-Dolado M, Redondo JM, Bovolenta P, Walsh CA, Nieto M.
ENSCHIG00000023125	CHRNA4	Overdominant effect of a CHRNA4 polymorphism on cingulo-opercular network activity and cognitive control	J Neurosci. 2017 Oct 4;37(40):9657-9666. doi: 10.1523/JNEUROSCI.0991-17.2017.	Sadaghiani S, Ng B, Altmann A, Poline JB, Banaschewski T, Bokde ALW, Bromberg U, Büchel C, Burke Quinlan E, Conrod P, Desrivières S, Flor H, Frouin V, Garavan H, Gowland P, Gallinat J, Heinz A, Ittermann B, Martinot JL, Paillère Martinot ML, Lemaitre H, Nees F, Papadopoulos Orfanos D, Paus T, Poustka L, Millenet S, Fröhner JH, Smolka MN, Walter H, Whelan R, Schumann G, Napolioni V, Greicius M.
ENSCHIG00000017836	HIPK4	Phenotypic effects of homeodomain-interacting protein kinase 2 deletion in mice	Int J Mol Sci. 2021 Aug 2;22(15):8294. doi: 10.3390/ijms22158294.	De Biase D, Valente V, Conte A, Cammarota F, Boccella N, D'Esposito L, d'Aquino I, Paciello O, Paladino S, Pierantoni GM.
ENSCHIG00000017585	TRPM2	Involvement of TRPM2 and TRPM8 in temperature-dependent masking behavior	Sci Rep. 2019 Mar 6;9(1):3706. doi: 10.1038/s41598-019-40067-x.	Ota W, Nakane Y, Kashio M, Suzuki Y, Nakamura K, Mori Y, Tominaga M, Yoshimura T.
ENSCHIG00000006698	TRPC4	Decreased anxiety-like behavior and Gαq/11-dependent responses in the amygdala of mice lacking TRPC4 channels	J Neurosci. 2014 Mar 5;34(10):3653-67. doi: 10.1523/JNEUROSCI.2274-13.2014.	Riccio A, Li Y, Tsvetkov E, Gapon S, Yao GL, Smith KS, Engin E, Rudolph U, Bolshakov VY, Clapham DE.
ENSCHIG00000023677	KCNIP3	Global gene knockout of Kcnip3 enhances pain sensitivity and exacerbates negative emotions in rats	Front Mol Neurosci. 2019 Jan 25;12:5. doi: 10.3389/fnmol.2019.00005.	Guo YP, Zhi YR, Liu TT, Wang Y, Zhang Y.
ENSCHIG00000018985	RAB3B	Rab3B protein is required for long-term depression of hippocampal inhibitory synapses and for normal reversal learning	Proc Natl Acad Sci U S A. 2011 Aug 23;108(34):14300-5. doi: 10.1073/pnas.1112237108.	Tsetsenis T, Younts TJ, Chiu CQ, Kaeser PS, Castillo PE, Südhof TC.
ENSCHIG00000005050	PITX3	Pitx3 deficiency produces decreased dopamine signaling and induces motor deficits in Pitx3(-/-) mice	Neurobiol Aging. 2015 Dec;36(12):3314-3320. doi: 10.1016/j.neurobiolaging.2015.08.012.	Le W, Zhang L, Xie W, Li S, Dani JA.
ENSCHIG00000027224	NXPH3	Neurexophilin 3 is highly localized in cortical and cerebellar regions and is functionally important for sensorimotor gating and motor coordination	Mol Cell Biol. 2005 Aug;25(16):7278-88. doi: 10.1128/MCB.25.16.7278-7288.2005.	Beglopoulos V, Montag-Sallaz M, Rohlmann A, Piechotta K, Ahmad M, Montag D, Missler M.
ENSCHIG00000025267	GALNT17	A mouse mutation that dysregulates neighboring GALNT17 and AUTS2 genes is associated with phenotypes related to the human AUTS2 syndrome	G3 (Bethesda). 2019 Nov 5;9(11):3891-3906. doi: 10.1534/g3.119.400723.	Weisner PA, Chen CY, Sun Y, Yoo J, Kao WC, Zhang H, Baltz ET, Troy JM, Stubbs L.
ENSCHIG00000010043	DIRAS2	DIRAS2 is associated with adult ADHD, related traits, and co-morbid disorders	Neuropsychopharmacology. 2011 Oct;36(11):2318-27. doi: 10.1038/npp.2011.120.	Reif A, Nguyen TT, Weissflog L, Jacob CP, Romanos M, Renner TJ, Buttenschon HN, Kittel-Schneider S, Gessner A, Weber H, Neuner M, Gross-Lesch S, Zamzow K, Kreiker S, Walitza S, Meyer J, Freitag CM, Bosch R, Casas M, Gómez N, Ribasès M, Bayès M, Buitelaar JK, Kiemeney LA, Kooij JJ, Kan CC, Hoogman M, Johansson S, Jacobsen KK, Knappskog PM, Fasmer OB, Asherson P, Warnke A, Grabe HJ, Mahler J, Teume…
ENSCHIG00000025217	RGS4	RGS4 over-expression in the rat dorsal striatum modulates mGluR5- and amphetamine-mediated behavior and signaling	Psychopharmacology (Berl). 2012 Jun;221(4):621-35. doi: 10.1007/s00213-011-2606-8.	Schwendt M, Sigmon SA, McGinty JF.
ENSCHIG00000007509	ADRB1	A rare mutation of β1-Adrenergic receptor affects sleep/wake behaviors	Neuron. 2019 Sep 25;103(6):1044-1055.e7. doi: 10.1016/j.neuron.2019.07.026.	Shi G, Xing L, Wu D, Bhattacharyya BJ, Jones CR, McMahon T, Chong SYC, Chen JA, Coppola G, Geschwind D, Krystal A, Ptáček LJ, Fu YH.
ENSCHIG00000020319	HTR2C	Social behavioral deficits coincide with the onset of seizure susceptibility in mice lacking serotonin receptor 2c	PLoS One. 2015 Aug 26;10(8):e0136494. doi: 10.1371/journal.pone.0136494.	Séjourné J, Llaneza D, Kuti OJ, Page DT.
ENSCHIG00000020263	ALKAL2	Behavioral and neurochemical alterations in mice deficient in anaplastic lymphoma kinase suggest therapeutic potential for psychiatric indications	Neuropsychopharmacology. 2008 Feb;33(3):685-700. doi: 10.1038/sj.npp.1301446.	Bilsland JG, Wheeldon A, Mead A, Znamenskiy P, Almond S, Waters KA, Thakur M, Beaumont V, Bonnert TP, Heavens R, Whiting P, McAllister G, Munoz-Sanjuan I.
ENSCHIG00000022528	EPHA6	Learning and memory impairment in Eph receptor A6 knockout mice	Neurosci Lett. 2008 Jun 20;438(2):205-9. doi: 10.1016/j.neulet.2008.04.013.	Savelieva KV, Rajan I, Baker KB, Vogel P, Jarman W, Allen M, Lanthorn TH.
ENSCHIG00000005238	MRAP2	MRAP2 regulates ghrelin receptor signaling and hunger sensing	Nat Commun. 2017 Sep 28;8(1):713. doi: 10.1038/s41467-017-00747-6.	Srisai D, Yin TC, Lee AA, Rouault AAJ, Pearson NA, Grobe JL, Sebag JA.
ENSCHIG00000022820	CADPS2	Autistic-like phenotypes in Cadps2-knockout mice and aberrant CADPS2 splicing in autistic patients	J Clin Invest. 2007 Apr;117(4):931-43. doi: 10.1172/JCI29031.	Sadakata T, Washida M, Iwayama Y, Shoji S, Sato Y, Ohkura T, Katoh-Semba R, Nakajima M, Sekine Y, Tanaka M, Nakamura K, Iwata Y, Tsuchiya KJ, Mori N, Detera-Wadleigh SD, Ichikawa H, Itohara S, Yoshikawa T, Furuichi T.
ENSCHIG00000026955	ADAM11	Deficits in spatial learning and motor coordination in ADAM11-deficient mice	BMC Neurosci. 2006 Feb 26;7:19. doi: 10.1186/1471-2202-7-19.	Takahashi E, Sagane K, Oki T, Yamazaki K, Nagasu T, Kuromitsu J.
ENSCHIG00000024955	NDST4	Cerebellar morphology and behavioral profiles in mice lacking heparan sulfate Ndst gene function	J Dev Biol. 2020 Jul 11;8(3):13. doi: 10.3390/jdb8030013.	Lewejohann L, Pallerla SR, Schreiber RS, Gerula J, Grobe K.
ENSCHIG00000025804	RTN4R	Constitutive genetic deletion of the growth regulator Nogo-A induces schizophrenia-related endophenotypes	J Neurosci. 2010 Jan 13;30(2):556-67. doi: 10.1523/JNEUROSCI.4393-09.2010.	Willi R, Weinmann O, Winter C, Klein J, Sohr R, Schnell L, Yee BK, Feldon J, Schwab ME.
ENSCHIG00000023040	CACNA2D3	Phenotypic characterization and brain structure analysis of calcium channel subunit α2δ-2 mutant (Ducky) and α2δ double knockout mice	Front Synaptic Neurosci. 2021 Feb 19;13:634412. doi: 10.3389/fnsyn.2021.634412.	Geisler SM, Benedetti A, Schöpf CL, Schwarzer C, Stefanova N, Schwartz A, Obermair GJ.
ENSCHIG00000011369	CDH9	Segregated expressions of autism risk genes Cdh11 and Cdh9 in autism-relevant regions of developing cerebellum	Mol Brain. 2019 May 2;12(1):40. doi: 10.1186/s13041-019-0461-4.	Wang C, Pan YH, Wang Y, Blatt G, Yuan XB.
ENSCHIG00000011369	CDH9	Breathing control center neurons that promote arousal in mice	Science. 2017 Mar 31;355(6332):1411-1415. doi: 10.1126/science.aai7984.	Yackle K, Schwarz LA, Kam K, Sorokin JM, Huguenard JR, Feldman JL, Luo L, Krasnow MA.
ENSCHIG00000012827	TFR2	Transferrin receptor 2 dependent alterations of brain iron metabolism affect anxiety circuits in the mouse	Sci Rep. 2016 Aug 1;6:30725. doi: 10.1038/srep30725.	Pellegrino RM, Boda E, Montarolo F, Boero M, Mezzanotte M, Saglio G, Buffo A, Roetto A.
ENSCHIG00000024097	OPRL1	Nociceptin and the nociceptin receptor in learning and memory	Prog Neuropsychopharmacol Biol Psychiatry. 2015 Oct 1;62:45-50. doi: 10.1016/j.pnpbp.2015.02.007.	Andero R.
ENSCHIG00000006250	KL	Klotho is a neuroprotective and cognition-enhancing protein	Vitam Horm. 2016;101:215-38. doi: 10.1016/bs.vh.2016.02.004.	Abraham CR, Mullen PC, Tucker-Zhou T, Chen CD, Zeldich E.
ENSCHIG00000020268	GLRA2	α2-glycine receptors modulate adult hippocampal neurogenesis and spatial memory	Dev Neurobiol. 2017 Dec;77(12):1430-1441. doi: 10.1002/dneu.22549.	Lin MS, Xiong WC, Li SJ, Gong Z, Cao X, Kuang XJ, Zhang Y, Gao TM, Mechawar N, Liu C, Zhu XH.
ENSCHIG00000024967	GABBR2	GABBR2 mutations determine phenotype in rett syndrome and epileptic encephalopathy	Ann Neurol. 2017 Sep;82(3):466-478. doi: 10.1002/ana.25032.	Yoo Y, Jung J, Lee YN, Lee Y, Cho H, Na E, Hong J, Kim E, Lee JS, Lee JS, Hong C, Park SY, Wie J, Miller K, Shur N, Clow C, Ebel RS, DeBrosse SD, Henderson LB, Willaert R, Castaldi C, Tikhonova I, Bilgüvar K, Mane S, Kim KJ, Hwang YS, Lee SG, So I, Lim BC, Choi HJ, Seong JY, Shin YB, Jung H, Chae JH, Choi M.
ENSCHIG00000010993	NEUROD6	The NeuroD6 subtype of VTA neurons contributes to psychostimulant sensitization and behavioral reinforcement	eNeuro. 2019 Jun 12;6(3):ENEURO.0066-19.2019. doi: 10.1523/ENEURO.0066-19.2019.	Bimpisidis Z, König N, Stagkourakis S, Zell V, Vlcek B, Dumas S, Giros B, Broberger C, Hnasko TS, Wallén-Mackenzie Å.
ENSCHIG00000013043	EXTL1	Human genetic disorders and knockout mice deficient in glycosaminoglycan	Biomed Res Int. 2014;2014:495764. doi: 10.1155/2014/495764.	Mizumoto S, Yamada S, Sugahara K.
ENSCHIG00000018119	C1QL3	A Synaptic Circuit Required for Acquisition but Not Recall of Social Transmission of Food Preference	Neuron. 2020 Jul 8;107(1):144-157.e4. doi: 10.1016/j.neuron.2020.04.004.	Wang CY, Liu Z, Ng YH, Südhof TC.
ENSCHIG00000007916	NEUROD2	Disruption of the transcription factor NEUROD2 causes an autism syndrome via cell-autonomous defects in cortical projection neurons	Mol Psychiatry. 2021 Jun 29. doi: 10.1038/s41380-021-01179-x.	Runge K, Mathieu R, Bugeon S, Lafi S, Beurrier C, Sahu S, Schaller F, Loubat A, Herault L, Gaillard S, Pallesi-Pocachard E, Montheil A, Bosio A, Rosenfeld JA, Hudson E, Lindstrom K, Mercimek-Andrews S, Jeffries L, van Haeringen A, Vanakker O, Van Hecke A, Amrom D, Küry S, Ratner C, Jethva R, Gamble C, Jacq B, Fasano L, Santpere G, Lorente-Galdos B, Sestan N, Gelot A, Giacuzz S, Goebbels S, Repres…
ENSCHIG00000011767	EMX1	Reduced anxiety- and depression-like behaviors in Emx1 homozygous mutant mice	Brain Res. 2002 May 24;937(1-2):32-40. doi: 10.1016/s0006-8993(02)02461-7.	Cao BJ, Li Y.
ENSCHIG00000009864	GPR68	GPR68 deletion impairs hippocampal long-term potentiation and passive avoidance behavior	Mol Brain. 2020 Sep 29;13(1):132. doi: 10.1186/s13041-020-00672-8.	Xu Y, Lin MT, Zha XM.
ENSCHIG00000026805	CORT	Cortistatin—Functions in the central nervous system	Mol Cell Endocrinol. 2008 May 14;286(1-2):88-95. doi: 10.1016/j.mce.2007.12.014.	de Lecea L.
ENSCHIG00000026811	SLC30A3	Behavioral characterization of female zinc transporter 3 (ZnT3) knockout mice	Behav Brain Res. 2017 Mar 15;321:36-49. doi: 10.1016/j.bbr.2016.12.028.	Thackray SE, McAllister BB, Dyck RH.
ENSCHIG00000006885	HRH3	The zebrafish histamine H3 receptor modulates aggression, neural activity and forebrain functional connectivity	Acta Physiol (Oxf). 2020 Dec;230(4):e13543. doi: 10.1111/apha.13543.	Reichmann F, Rimmer N, Tilley CA, Dalla Vecchia E, Pinion J, Al Oustah A, Carreño Gutiérrez H, Young AMJ, McDearmid JR, Winter MJ, Norton WHJ.
ENSCHIG00000010725	NELL2	A role of central NELL2 in the regulation of feeding behavior in rats	Mol Cells. 2017 Mar;40(3):186-194. doi: 10.14348/molcells.2017.2278.	Jeong JK, Kim JG, Kim HR, Lee TH, Park JW, Lee BJ.
ENSCHIG00000023277	PTGS2	Association between PTGS2 polymorphism and autism spectrum disorders in Korean trios	Neurosci Res. 2008 Sep;62(1):66-9. doi: 10.1016/j.neures.2008.05.008.	Yoo HJ, Cho IH, Park M, Cho E, Cho SC, Kim BN, Kim JW, Kim SA.
ENSCHIG00000025717	KYNU	Upregulation of neuronal kynurenine 3-monooxygenase mediates depression-like behavior in a mouse model of neuropathic pain	Brain Behav Immun. 2017 Nov;66:94-102. doi: 10.1016/j.bbi.2017.07.008.	Laumet G, Zhou W, Dantzer R, Edralin JD, Huo X, Budac DP, O'Connor JC, Lee AW, Heijnen CJ, Kavelaars A.
ENSCHIG00000022376	SATB2	Loss of Satb2 in the cortex and hippocampus leads to abnormal behaviors in mice	Front Mol Neurosci. 2019 Feb 12;12:33. doi: 10.3389/fnmol.2019.00033.	Zhang Q, Huang Y, Zhang L, Ding YQ, Song NN.
