# Supplementary material for: A protein-coding gene expression atlas from the brain of pregnant and non-pregnant goats
Source: Front Genet. 2023 Jul 14;14:1114749. doi: 10.3389/fgene.2023.1114749 (PMC10382233; doi:10.3389/fgene.2023.1114749)
Supplement: Supplementary file 9 [file Table8.XLSX]

## Sheet: Hoja1
Supplementary Table 8. List of articles generated through a bibliographic search describing the olfactory functions of genes differentially expressed in the olfactory bulb of pregnant vs. non-pregnant goats.
Ensembl gene ID	Gene symbol	Article	Journal and DOI	Authors
ENSCHIG00000016422	TSHZ1	TSHZ1-dependent gene regulation is essential for olfactory bulb development and olfaction	J Clin Invest. 2014 Mar;124(3):1214-27. doi: 10.1172/JCI72466.	Ragancokova D, Rocca E, Oonk AM, Schulz H, Rohde E, Bednarsch J, Feenstra I, Pennings RJ, Wende H, Garratt AN.
ENSCHIG00000001536	VAX1	Stem cell regionalization during olfactory bulb neurogenesis depends on regulatory interactions between Vax1 and Pax6	Elife. 2020 Aug 7;9:e58215. doi: 10.7554/eLife.58215.	Coré N, Erni A, Hoffmann HM, Mellon PL, Saurin AJ, Beclin C, Cremer H.
ENSCHIG00000020855	PROKR2	Olfactory bulb hypoplasia in Prokr2 null mice stems from defective neuronal progenitor migration and differentiation.	Eur J Neurosci. 2007 Dec;26(12):3339-44. doi: 10.1111/j.1460-9568.2007.05958.x.	Prosser HM, Bradley A, Caldwell MA.
ENSCHIG00000020856	PROKR2	The PROK2/PROKR2 signaling pathway is required for the migration of most olfactory bulb interneurons	J Comp Neurol. 2019 Dec 15;527(18):2931-2947. doi: 10.1002/cne.24719.	Wen Y, Zhang Z, Li Z, Liu G, Tao G, Song X, Xu Z, Shang Z, Guo T, Su Z, Chen H, You Y, Li J, Yang Z.
ENSCHIG00000019148	CALB2	The role of calretinin-expressing granule cells in olfactory bulb functions and odor behavior	Sci Rep. 2018 Jun 20;8(1):9385. doi: 10.1038/s41598-018-27692-8.	Hardy D, Malvaut S, Breton-Provencher V, Saghatelyan A.
ENSCHIG00000000145	SALL3	Sall3 is Required for the Terminal Maturation of Olfactory Glomerular Interneurons.	J Comp Neurol. 2008 Apr 10;507(5):1780-94. doi: 10.1002/cne.21650.	Harrison SJ, Parrish M, Monaghan AP.
ENSCHIG00000000145	SALL3	Sall3 correlates with the expression of TH in mouse olfactory bulb	J Mol Neurosci. 2012 Feb;46(2):293-302. doi: 10.1007/s12031-011-9563-x.	Heng X, Breer H, Zhang X, Tang Y, Li J, Zhang S, Le W.
ENSCHIG00000007687	ARX	Arx homeobox gene is essential for development of mouse olfactory system	Development. 2005 Feb;132(4):751-62. doi: 10.1242/dev.01619.	Yoshihara S, Omichi K, Yanazawa M, Kitamura K, Yoshihara Y.
ENSCHIG00000007687	ARX	Mutations in ARX result in several defects involving GABAergic neurons	Front Cell Neurosci. 2010 Mar 11;4:4. doi: 10.3389/fncel.2010.00004.	Friocourt G, Parnavelas JG.
ENSCHIG00000007687	ARX	A new mouse model of ARX dup24 recapitulates the patients’ behavioral and fine motor alterations	Hum Mol Genet. 2018 Jun 15;27(12):2138-2153. doi: 10.1093/hmg/ddy122.	Dubos A, Meziane H, Iacono G, Curie A, Riet F, Martin C, Loaëc N, Birling MC, Selloum M, Normand E, Pavlovic G, Sorg T, Stunnenberg HG, Chelly J, Humeau Y, Friocourt G, Hérault Y.
ENSCHIG00000025360	IGFBP2	Insulin-like growth factor binding protein-2 binds to cell surface proteoglycans in the rat brain olfactory bulb	Endocrinology. 1997 Nov;138(11):4858-67. doi: 10.1210/endo.138.11.5472.	Russo VC, Bach LA, Fosang AJ, Baker NL, Werther GA.
ENSCHIG00000025360	IGFBP2	IGFBP-2 signaling in the brain: From brain development to higher order brain functions	Front Endocrinol (Lausanne). 2019 Nov 22;10:822. doi: 10.3389/fendo.2019.00822.	Khan S.
ENSCHIG00000010917	DSCAM	Axonal targeting of olfactory receptor neurons in Drosophila is controlled by Dscam	Neuron. 2003 Jan 23;37(2):221-31. doi: 10.1016/s0896-6273(02)01183-2.	Hummel T, Vasconcelos ML, Clemens JC, Fishilevich Y, Vosshall LB, Zipursky SL.
ENSCHIG00000010917	DSCAM	Roles for DSCAM and DSCAML1 in central nervous system development and disease	Adv Neurobiol. 2014;8:249-70. doi: 10.1007/978-1-4614-8090-7_11.	Montesinos ML.
ENSCHIG00000020734	LRBA	The BEACH protein LRBA promotes the localization of the heterotrimeric G-protein G olf to olfactory cilia	Sci Rep. 2017 Aug 16;7(1):8409. doi: 10.1038/s41598-017-08543-4.	Kurtenbach S, Gießl A, Strömberg S, Kremers J, Atorf J, Rasche S, Neuhaus EM, Hervé D, Brandstätter JH, Asan E, Hatt H, Kilimann MW.
ENSCHIG00000016092	NRP2	Nrp2 is sufficient to instruct circuit formation of mitral-cells to mediate odour-induced attractive social responses	Nat Commun. 2017 Jul 21;8:15977. doi: 10.1038/ncomms15977.	Inokuchi K, Imamura F, Takeuchi H, Kim R, Okuno H, Nishizumi H, Bito H, Kikusui T, Sakano H.
ENSCHIG00000016092	NRP2	Altered hippocampal-dependent memory and motor function in neuropilin 2–deficient mice	Transl Psychiatry. 2015 Mar 3;5(3):e521. doi: 10.1038/tp.2015.17.	Shiflett MW, Gavin M, Tran TS.
ENSCHIG00000014184	PRNP	Deletion of the prion gene Prnp affects offensive aggression in mice.	Behav Brain Res. 2014 Jun 1;266:216-21. doi: 10.1016/j.bbr.2014.03.006.	Büdefeld T, Majer A, Jerin A, Majdic G.
ENSCHIG00000014184	PRNP	Olfactory behavior and physiology are disrupted in prion protein knockout mice.	Nat Neurosci. 2009 Jan;12(1):60-9. doi: 10.1038/nn.2238.	Le Pichon CE, Valley MT, Polymenidou M, Chesler AT, Sagdullaev BT, Aguzzi A, Firestein S.
ENSCHIG00000014184	PRNP	Late-onset olfactory deficits and mitral cell loss in mice lacking prion protein with ectopic expression of Doppel	Int J Mol Med. 2007 Aug;20(2):169-76.	Kim CK, Sakudo A, Taniuchi Y, Shigematsu K, Kang CB, Saeki K, Matsumoto Y, Sakaguchi S, Itohara S, Onodera T.
ENSCHIG00000000433	SYP	Detection of behavioral alterations and learning deficits in mice lacking synaptophysin	Neuroscience. 2009 Aug 18;162(2):234-43. doi: 10.1016/j.neuroscience.2009.04.046.	Schmitt U, Tanimoto N, Seeliger M, Schaeffel F, Leube RE.
ENSCHIG00000000433	SYP	Synaptophysin and synaptoporin expression in the developing rat olfactory system.	Brain Res Dev Brain Res. 1993 Aug 20;74(2):235-44. doi: 10.1016/0165-3806(93)90009-y.	Bergmann M, Schuster T, Grabs D, Marquèze-Pouey B, Betz H, Traurig H, Mayerhofer A, Gratzl M.
ENSCHIG00000002769	WDR7	Dual role of DMXL2 in olfactory information transmission and the first wave of spermatogenesis	PLoS Genet. 2019 Feb 8;15(2):e1007909. doi: 10.1371/journal.pgen.1007909.	Gobé C, Elzaiat M, Meunier N, André M, Sellem E, Congar P, Jouneau L, Allais-Bonnet A, Naciri I, Passet B, Pailhoux E, Pannetier M.
ENSCHIG00000018208	TSC1	Postnatal neurogenesis generates heterotopias, olfactory micronodules and cortical infiltration following single-cell Tsc1 deletion	Hum Mol Genet. 2012 Feb 15;21(4):799-810. doi: 10.1093/hmg/ddr511.	Feliciano DM, Quon JL, Su T, Taylor MM, Bordey A.
ENSCHIG00000026297	NECTIN1	Nectin-1 spots as a novel adhesion apparatus that tethers mitral cell lateral dendrites in a dendritic meshwork structure of the developing mouse olfactory bulb	J Comp Neurol. 2015 Aug 15;523(12):1824-39. doi: 10.1002/cne.23762.	Inoue T, Fujiwara T, Rikitake Y, Maruo T, Mandai K, Kimura K, Kayahara T, Wang S, Itoh Y, Sai K, Mori M, Mori K, Mizoguchi A, Takai Y.
ENSCHIG00000026297	NECTIN1	Nectin-1 spots regulate the branching of olfactory mitral cell dendrites	Mol Cell Neurosci. 2015 Sep;68:143-50. doi: 10.1016/j.mcn.2015.07.003.	Fujiwara T, Inoue T, Maruo T, Rikitake Y, Ieki N, Mandai K, Kimura K, Kayahara T, Wang S, Itoh Y, Sai K, Mori M, Mori K, Takai Y, Mizoguchi A.
ENSCHIG00000026297	NECTIN1	A key role for Nectin-1 in the ventral hippocampus in contextual fear memory	PLoS One. 2013;8(2):e56897. doi: 10.1371/journal.pone.0056897.	Fantin M, van der Kooij MA, Grosse J, Krummenacher C, Sandi C.
ENSCHIG00000012331	SNCA	α-Synuclein spread from olfactory bulb causes hyposmia, anxiety, and memory loss in BAC-SNCA mice	Mov Disord. 2021 Feb 6. doi: 10.1002/mds.28512.	Uemura N, Ueda J, Yoshihara T, Ikuno M, Uemura MT, Yamakado H, Asano M, Trojanowski JQ, Takahashi R.
ENSCHIG00000025051	CAMK2A	CaMKII mediates stimulus specificity in early odor preference learning in rats	J Neurophysiol. 2016 Aug 1;116(2):404-10. doi: 10.1152/jn.00176.2016.	Modarresi S, Mukherjee B, McLean JH, Harley CW, Yuan Q.
ENSCHIG00000025051	CAMK2A	A homozygous loss-of-function CAMK2A mutation causes growth delay, frequent seizures and severe intellectual disability	Elife. 2018 May 22;7:e32451. doi: 10.7554/eLife.32451.	Chia PH, Zhong FL, Niwa S, Bonnard C, Utami KH, Zeng R, Lee H, Eskin A, Nelson SF, Xie WH, Al-Tawalbeh S, El-Khateeb M, Shboul M, Pouladi MA, Al-Raqad M, Reversade B.
ENSCHIG00000018270	CDH8	Cadherin expression in the developing mouse olfactory system	J Comp Neurol. 2007 Apr 1;501(4):483-97. doi: 10.1002/cne.21270.	Akins MR, Benson DL, Greer CA.
ENSCHIG00000018270	CDH8	Sexually dimorphic behavior, neuronal activity, and gene expression in Chd8-mutant mice	Nat Neurosci. 2018 Sep;21(9):1218-1228. doi: 10.1038/s41593-018-0208-z.	Jung H, Park H, Choi Y, Kang H, Lee E, Kweon H, Roh JD, Ellegood J, Choi W, Kang J, Rhim I, Choi SY, Bae M, Kim SG, Lee J, Chung C, Yoo T, Park H, Kim Y, Ha S, Um SM, Mo S, Kwon Y, Mah W, Bae YC, Kim H, Lerch JP, Paik SB, Kim E.
ENSCHIG00000027103	LIMK1	Lim kinase regulates the development of olfactory and neuromuscular synapses	Dev Biol. 2006 May 1;293(1):178-90. doi: 10.1016/j.ydbio.2006.01.030.	Ang LH, Chen W, Yao Y, Ozawa R, Tao E, Yonekura J, Uemura T, Keshishian H, Hing H.
ENSCHIG00000027103	LIMK1	LIMK1 regulates long-term memory and synaptic plasticity via the transcriptional factor CREB	Mol Cell Biol. 2015 Apr;35(8):1316-28. doi: 10.1128/MCB.01263-14.	Todorovski Z, Asrar S, Liu J, Saw NM, Joshi K, Cortez MA, Snead OC 3rd, Xie W, Jia Z.
ENSCHIG00000017761	BMPR1B	Bone morphogenetic protein signaling in the developing telencephalon controls formation of the hippocampal dentate gyrus and modifies fear-related behavior	J Neurosci. 2010 May 5;30(18):6291-301. doi: 10.1523/JNEUROSCI.0550-10.2010.	Caronia G, Wilcoxon J, Feldman P, Grove EA.
ENSCHIG00000017761	BMPR1B	Opposing Fgf and Bmp activities regulate the specification of olfactory sensory and respiratory epithelial cell fates	Development. 2010 May;137(10):1601-11. doi: 10.1242/dev.051219.	Maier E, von Hofsten J, Nord H, Fernandes M, Paek H, Hébert JM, Gunhaga L.
ENSCHIG00000022331	MPDZ	Olfactory receptor signaling is regulated by the post-synaptic density 95, Drosophila discs large, zona-occludens 1 (PDZ) scaffold multi-PDZ domain protein 1	FEBS J. 2009 Dec;276(24):7279-90. doi: 10.1111/j.1742-4658.2009.07435.x.	Dooley R, Baumgart S, Rasche S, Hatt H, Neuhaus EM.
ENSCHIG00000007901	MAGEE2	Learning-induced mRNA alterations in olfactory bulb mitral cells in neonatal rats	Learn Mem. 2020 Apr 15;27(5):209-221. doi: 10.1101/lm.051177.119.	Nartey MN, Peña-Castillo L, LeGrow M, Doré J, Bhattacharya S, Darby-King A, Carew SJ, Yuan Q, Harley CW, McLean JH.
ENSCHIG00000011272	PLXNC1	The olfactory critical period is determined by activity-dependent Sema7A/PlxnC1 signaling within glomeruli	Elife. 2021 Mar 29;10:e65078. doi: 10.7554/eLife.65078.	Inoue N, Nishizumi H, Ooyama R, Mogi K, Nishimori K, Kikusui T, Sakano H.
ENSCHIG00000013121	PRXL2B	Olfactory receptor for prostaglandin F2α mediates male fish courtship behavior	Nat Neurosci. 2016 Jul;19(7):897-904. doi: 10.1038/nn.4314.	Yabuki Y, Koide T, Miyasaka N, Wakisaka N, Masuda M, Ohkura M, Nakai J, Tsuge K, Tsuchiya S, Sugimoto Y, Yoshihara Y.
ENSCHIG00000013121	PRXL2B	Effects of prostaglandin F2α treatment on the behavior of pseudopregnant pigs in an extensive environment	Horm Behav. 2000 May;37(3):229-36. doi: 10.1006/hbeh.2000.1577.	Gilbert CL, Murfitt PJ, Boulton MI, Pain J, Burne TH.
ENSCHIG00000013121	PRXL2B	F prostaglandins function as potent olfactory stimulants that comprise the postovulatory female sex pheromone in goldfish	Biol Reprod. 1988 Dec;39(5):1039-50. doi: 10.1095/biolreprod39.5.1039.	Sorensen PW, Hara TJ, Stacey NE, Goetz FW.
ENSCHIG00000006751	KIRREL2	Kirrel2 is differentially required in populations of olfactory sensory neurons for the targeting of axons in the olfactory bulb	Development. 2019 Jun 12;146(11):dev173310. doi: 10.1242/dev.173310.	Vaddadi N, Iversen K, Raja R, Phen A, Brignall A, Dumontier E, Cloutier JF.
ENSCHIG00000023555	SHH	Loss of Gli3 and Shh function disrupts olfactory axon trajectories	J Comp Neurol. 2004 May 3;472(3):292-307. doi: 10.1002/cne.20053.	Balmer CW, LaMantia AS.
ENSCHIG00000009567	SCN8A	Nav1.7 is the predominant sodium channel in rodent olfactory sensory neurons	Mol Pain. 2011 May 10;7:32. doi: 10.1186/1744-8069-7-32.	Ahn HS, Black JA, Zhao P, Tyrrell L, Waxman SG, Dib-Hajj SD.
ENSCHIG00000009567	SCN8A	Exaggerated emotional behavior in mice heterozygous null for the sodium channel Scn8a (Nav1.6)	Genes Brain Behav. 2008 Aug;7(6):629-38. doi: 10.1111/j.1601-183X.2008.00399.x.	McKinney BC, Chow CY, Meisler MH, Murphy GG.
ENSCHIG00000009567	SCN8A	Autistic-like behavior, spontaneous seizures, and increased neuronal excitability in a Scn8a mouse model	Neuropsychopharmacology. 2021 Mar 3. doi: 10.1038/s41386-021-00985-9.	Wong JC, Grieco SF, Dutt K, Chen L, Thelin JT, Inglis GAS, Parvin S, Garraway SM, Xu X, Goldin AL, Escayg A.
ENSCHIG00000019600	OLFM2	Deletion of Olfactomedin 2 induces changes in the AMPA receptor complex and impairs visual, olfactory, and motor functions in mice	Exp Neurol. 2014 Nov;261:802-11. doi: 10.1016/j.expneurol.2014.09.002.	Sultana A, Nakaya N, Dong L, Abu-Asab M, Qian H, Tomarev SI.
ENSCHIG00000024207	CADM2	Cadm2 regulates body weight and energy homeostasis in mice	Mol Metab. 2018 Feb;8:180-188. doi: 10.1016/j.molmet.2017.11.010.	Yan X, Wang Z, Schmidt V, Gauert A, Willnow TE, Heinig M, Poy MN.
ENSCHIG00000024207	CADM2	Cadherin expression in the developing mouse olfactory system	J Comp Neurol. 2007 Apr 1;501(4):483-97. doi: 10.1002/cne.21270.	Akins MR, Benson DL, Greer CA.
ENSCHIG00000024207	CADM2	Genetic variation in CADM2 as a link between psychological traits and obesity	Sci Rep. 2019 May 14;9(1):7339. doi: 10.1038/s41598-019-43861-9.	Morris J, Bailey MES, Baldassarre D, Cullen B, de Faire U, Ferguson A, Gigante B, Giral P, Goel A, Graham N, Hamsten A, Humphries SE, Johnston KJA, Lyall DM, Lyall LM, Sennblad B, Silveira A, Smit AJ, Tremoli E, Veglia F, Ward J, Watkins H, Smith DJ, Strawbridge RJ.
ENSCHIG00000020871	GPC4	GPC-1, a G protein gamma-subunit, regulates olfactory adaptation in Caenorhabditis elegans	Genetics. 2009 Apr;181(4):1347-57. doi: 10.1534/genetics.108.099002.	Yamada K, Hirotsu T, Matsuki M, Kunitomo H, Iino Y.
ENSCHIG00000020871	GPC4	Mice lacking glypican 4 display juvenile hyperactivity and adult social interaction deficits	Brain Plast. 2018 Dec 26;4(2):197-209. doi: 10.3233/BPL-180079.	Dowling C, Allen NJ.
ENSCHIG00000010500	AVP	Oxytocin and vasopressin neural networks: implications for social behavioral diversity and translational neuroscience	Neurosci Biobehav Rev. 2017 May;76(Pt A):87-98. doi: 10.1016/j.neubiorev.2017.01.034.	Johnson ZV, Young LJ.
ENSCHIG00000010500	AVP	The role of vasopressin in olfactory and visual processing	Cell Tissue Res. 2019 Jan;375(1):201-215. doi: 10.1007/s00441-018-2867-1.	Wacker D, Ludwig M.
ENSCHIG00000025789	HOMER1	Homer 1b/c expression correlates with zebrafish olfactory system development	J Neurocytol. 2004 Dec;33(6):671-80. doi: 10.1007/s11068-005-3335-x.	Gasperini R, Foa L.
ENSCHIG00000025789	HOMER1	Behavioral and neurochemical phenotyping of Homer1 mutant mice: possible relevance to schizophrenia	Genes Brain Behav. 2005 Jul;4(5):273-88. doi: 10.1111/j.1601-183X.2005.00120.x.	Szumlinski KK, Lominac KD, Kleschen MJ, Oleson EB, Dehoff MH, Schwarz MK, Seeburg PH, Worley PF, Kalivas PW.
ENSCHIG00000021778	LRRK2	Olfactory dysfunction in LRRK2 G2019S mutation carriers	Neurology. 2011 Jul 26;77(4):319-24. doi: 10.1212/WNL.0b013e318227041c.	Saunders-Pullman R, Stanley K, Wang C, San Luciano M, Shanker V, Hunt A, Severt L, Raymond D, Ozelius LJ, Lipton RB, Bressman SB.
ENSCHIG00000019173	RAP1GAP2	Rap1gap2 regulates axon outgrowth in olfactory sensory neurons	Mol Cell Neurosci. 2012 Jul;50(3-4):272-82. doi: 10.1016/j.mcn.2012.06.003.	Sadrian B, Cheng TW, Shull O, Gong Q.
ENSCHIG00000015297	GLI3	Loss of Gli3 and Shh function disrupts olfactory axon trajectories	J Comp Neurol. 2004 May 3;472(3):292-307. doi: 10.1002/cne.20053.	Balmer CW, LaMantia AS.
ENSCHIG00000015297	GLI3	Gli3 regulates vomeronasal neurogenesis, olfactory ensheathing cell formation, and GnRH-1 neuronal migration	J Neurosci. 2020 Jan 8;40(2):311-326. doi: 10.1523/JNEUROSCI.1977-19.2019.	Taroc EZM, Naik AS, Lin JM, Peterson NB, Keefe DL Jr, Genis E, Fuchs G, Balasubramanian R, Forni PE.
ENSCHIG00000013228	RTP1	Olfactory receptor accessory proteins play crucial roles in receptor function and gene choice	Elife. 2017 Mar 6;6:e21895. doi: 10.7554/eLife.21895.	Sharma R, Ishimaru Y, Davison I, Ikegami K, Chien MS, You H, Chi Q, Kubota M, Yohda M, Ehlers M, Matsunami H.
ENSCHIG00000025517	SSTR3	Somatostatin serves a modulatory role in the mouse olfactory bulb: Neuroanatomical and behavioral evidence	Front Behav Neurosci. 2019 Apr 9;13:61. doi: 10.3389/fnbeh.2019.00061.	Nocera S, Simon A, Fiquet O, Chen Y, Gascuel J, Datiche F, Schneider N, Epelbaum J, Viollet C.
ENSCHIG00000025019	EPHA4	EphA4 is required for neural circuits controlling skilled reaching	J Neurosci. 2020 Sep 9;40(37):7091-7104. doi: 10.1523/JNEUROSCI.2892-19.2020.	Jiang J, Kullander K, Alstermark B.
ENSCHIG00000025019	EPHA4	EphA receptors and ephrin-A ligands exhibit highly regulated spatial and temporal expression patterns in the developing olfactory system	Brain Res Dev Brain Res. 2002 Sep 20;138(1):1-14. doi: 10.1016/s0165-3806(02)00454-6.	St John JA, Pasquale EB, Key B.
ENSCHIG00000007443	NPY	Sensitivity of olfactory sensory neurons to food cues is tuned to nutritional states by Neuropeptide Y signalling	J Neurochem. 2021 Aug 6. doi: 10.1111/jnc.15488.	Kaniganti T, Deogade A, Maduskar A, Mukherjee A, Guru A, Subhedar N, Ghose A.
ENSCHIG00000007443	NPY	Neuropeptide Y activity in the nucleus accumbens modulates feeding behavior and neuronal activity	Biol Psychiatry. 2015 Apr 1;77(7):633-41. doi: 10.1016/j.biopsych.2014.06.008.	van den Heuvel JK, Furman K, Gumbs MC, Eggels L, Opland DM, Land BB, Kolk SM, Narayanan NS, Fliers E, Kalsbeek A, DiLeone RJ, la Fleur SE.
ENSCHIG00000015487	HPCA	Hippocalcin-deficient mice display a defect in cAMP response element-binding protein activation associated with impaired spatial and associative memory	Neuroscience. 2005;133(2):471-84. doi: 10.1016/j.neuroscience.2005.02.034.	Kobayashi M, Masaki T, Hori K, Masuo Y, Miyamoto M, Tsubokawa H, Noguchi H, Nomura M, Takamatsu K.
ENSCHIG00000015487	HPCA	Hippocalcin in the olfactory epithelium: a mediator of second messenger signaling	Biochem Biophys Res Commun. 2004 Oct 1;322(4):1131-9. doi: 10.1016/j.bbrc.2004.07.123.	Mammen A, Simpson PJ, Nighorn A, Imanishi Y, Palczewski K, Ronnett GV, Moon C.
ENSCHIG00000022772	ANOS1	Anosmin-1 activates vascular endothelial growth factor receptor and its related signaling pathway for olfactory bulb angiogenesis	Sci Rep. 2020 Jan 13;10(1):188. doi: 10.1038/s41598-019-57040-3.	Matsushima S, Shimizu A, Kondo M, Asano H, Ueno N, Nakayama H, Sato N, Komeno M, Ogita H, Kurokawa-Seo M.
ENSCHIG00000018491	GAP43	Transgenic expression of B-50/GAP-43 in mature olfactory neurons triggers downregulation of native B-50/GAP-43 expression in immature olfactory neurons	Brain Res Mol Brain Res. 1999 Dec 10;74(1-2):197-207. doi: 10.1016/s0169-328x(99)00263-6.	Holtmaat AJ, Huizinga CT, Margolis FL, Gispen WH, Verhaagen J.
ENSCHIG00000006804	BDNF	BDNF Signaling during olfactory bulb neurogenesis	J Neurosci. 2008 May 14;28(20):5139-40. doi: 10.1523/JNEUROSCI.1327-08.2008.	Yuan TF.
ENSCHIG00000006804	BDNF	Brain-derived neurotrophic factor: A key molecule for memory in the healthy and the pathological brain	Front Cell Neurosci. 2019 Aug 7;13:363. doi: 10.3389/fncel.2019.00363.	Miranda M, Morici JF, Zanoni MB, Bekinschtein P.
ENSCHIG00000024720	PVALB	Parvalbumin-expressing interneurons linearly control olfactory bulb output	Neuron. 2013 Dec 4;80(5):1218-31. doi: 10.1016/j.neuron.2013.08.036.	Kato HK, Gillet SN, Peters AJ, Isaacson JS, Komiyama T.
ENSCHIG00000024720	PVALB	Lack of parvalbumin in mice leads to behavioral deficits relevant to all human autism core symptoms and related neural morphofunctional abnormalities	Transl Psychiatry. 2015 Mar 10;5(3):e525. doi: 10.1038/tp.2015.19.	Wöhr M, Orduz D, Gregory P, Moreno H, Khan U, Vörckel KJ, Wolfer DP, Welzl H, Gall D, Schiffmann SN, Schwaller B.
ENSCHIG00000024371	DRD1	Dopamine receptors D1 and D2 are related to observed maternal behavior	Genes Brain Behav. 2012 Aug;11(6):684-94. doi: 10.1111/j.1601-183X.2012.00804.x.	Mileva-Seitz V, Fleming AS, Meaney MJ, Mastroianni A, Sinnwell JP, Steiner M, Atkinson L, Levitan RD, Matthews SG, Kennedy JL, Sokolowski MB.
ENSCHIG00000024371	DRD1	G-protein coupled receptors Mc4r and Drd1a can serve as surrogate odorant receptors in mouse olfactory sensory neurons	Mol Cell Neurosci. 2018 Apr;88:138-147. doi: 10.1016/j.mcn.2018.01.010.	Katidou M, Grosmaitre X, Lin J, Mombaerts P.
ENSCHIG00000011769	TBR1	The T-box brain 1 (Tbr1) transcription factor inhibits astrocyte formation in the olfactory bulb and regulates neural stem cell fate	Mol Cell Neurosci. 2011 Jan;46(1):108-21. doi: 10.1016/j.mcn.2010.08.011.	Méndez-Gómez HR, Vergaño-Vera E, Abad JL, Bulfone A, Moratalla R, de Pablo F, Vicario-Abejón C.
ENSCHIG00000011769	TBR1	A TBR1-K228E mutation induces Tbr1 upregulation, altered cortical distribution of interneurons, increased inhibitory synaptic transmission, and autistic-like behavioral deficits in mice	Front Mol Neurosci. 2019 Oct 9;12:241. doi: 10.3389/fnmol.2019.00241.	Yook C, Kim K, Kim D, Kang H, Kim SG, Kim E, Kim SY.
ENSCHIG00000008409	SSTR2	Somatostatin serves a modulatory role in the mouse olfactory bulb: Neuroanatomical and behavioral evidence	Front Behav Neurosci. 2019 Apr 9;13:61. doi: 10.3389/fnbeh.2019.00061.	Nocera S, Simon A, Fiquet O, Chen Y, Gascuel J, Datiche F, Schneider N, Epelbaum J, Viollet C.
ENSCHIG00000026290	SLIT2	Slit1 and slit2 proteins control the development of the lateral olfactory tract	J Neurosci. 2002 Jul 1;22(13):5473-80. doi: 10.1523/JNEUROSCI.22-13-05473.2002.	Nguyen-Ba-Charvet KT, Plump AS, Tessier-Lavigne M, Chedotal A.
ENSCHIG00000006692	SST	Somatostatin, olfaction, and neurodegeneration	Front Neurosci. 2020 Feb 19;14:96. doi: 10.3389/fnins.2020.00096.	Saiz-Sanchez D, Ubeda-Bañon I, Flores-Cuadrado A, Gonzalez-Rodriguez M, Villar-Conde S, Astillero-Lopez V, Martinez-Marcos A.
ENSCHIG00000006692	SST	Somatostatin, neuronal vulnerability and behavioral emotionality	Mol Psychiatry. 2015 Mar;20(3):377-87. doi: 10.1038/mp.2014.184.	Lin LC, Sibille E.
ENSCHIG00000018036	CCK	Cholecystokinin selectively activates short axon cells to enhance inhibition of olfactory bulb output neurons	J Physiol. 2018 Jun;596(11):2185-2207. doi: 10.1113/JP275511.	Liu X, Liu S.
ENSCHIG00000018036	CCK	CCK as a central satiety factor: Behavioral and electrophysiological evidence	Physiol Behav. 1990 Dec;48(6):879-85. doi: 10.1016/0031-9384(90)90243-w.	Shiraishi T.
ENSCHIG00000000212	ADCYAP1	PACAP is present in the olfactory system and evokes calcium transients in olfactory receptor neurons	J Neurophysiol. 2003 Oct;90(4):2711-9. doi: 10.1152/jn.00288.2003.	Hegg CC, Au E, Roskams AJ, Lucero MT.
ENSCHIG00000012921	TRPC6	Critical role of TRPC6 channels in the formation of excitatory synapses	Nat Neurosci. 2008 Jul;11(7):741-3. doi: 10.1038/nn.2127.	Zhou J, Du W, Zhou K, Tai Y, Yao H, Jia Y, Ding Y, Wang Y.
ENSCHIG00000012921	TRPC6	Evidence for a supportive role of classical transient receptor potential 6 (TRPC6) in the exploration behavior of mice	Physiol Behav. 2011 Feb 1;102(2):245-50. doi: 10.1016/j.physbeh.2010.11.002.	Beis D, Schwarting RK, Dietrich A.
ENSCHIG00000012921	TRPC6	TRPs in olfaction	Handb Exp Pharmacol. 2014;223:917-33. doi: 10.1007/978-3-319-05161-1_8.	Zufall F.
ENSCHIG00000011245	CDH13	Conditional deletion of Cadherin 13 perturbs Golgi cells and disrupts social and cognitive behaviors	Genes Brain Behav. 2018 Jul;17(6):e12466. doi: 10.1111/gbb.12466.	Tantra M, Guo L, Kim J, Zainolabidin N, Eulenburg V, Augustine GJ, Chen AI.
ENSCHIG00000011245	CDH13	CDH13 is associated with working memory performance in attention deficit/hyperactivity disorder	Genes Brain Behav. 2011 Nov;10(8):844-51. doi: 10.1111/j.1601-183X.2011.00724.x.	Arias-Vásquez A, Altink ME, Rommelse NN, Slaats-Willemse DI, Buschgens CJ, Fliers EA, Faraone SV, Sergeant JA, Oosterlaan J, Franke B, Buitelaar JK.
ENSCHIG00000011245	CDH13	Cadherin expression in the developing mouse olfactory system	J Comp Neurol. 2007 Apr 1;501(4):483-97. doi: 10.1002/cne.21270.	Akins MR, Benson DL, Greer CA.
